# Supplementary material for: Peptide clustering enhances large-scale analyses and reveals proteolytic signatures in mass spectrometry data
Source: Nat Commun. 2024 Aug 20;15:7128. doi: 10.1038/s41467-024-51589-y (PMC11336174; doi:10.1038/s41467-024-51589-y)
Supplement: Supplementary file 4 — Source Data [file 41467_2024_51589_MOESM4_ESM.zip]

Archive with 54 entries (53 files):
- source_data/
- source_data/5c.csv
- source_data/7i.csv
- source_data/7h.csv
- source_data/6h.csv
- source_data/5d.csv
- source_data/.DS_Store
- __MACOSX/source_data/._.DS_Store
- source_data/5e.csv
- source_data/4a.csv
- source_data/5g.csv
- source_data/4c.csv
- source_data/SDS Marked.zip
- __MACOSX/source_data/._SDS Marked.zip
- source_data/4b.csv
- source_data/5f.csv
- source_data/2e.csv
- source_data/2d.csv
- source_data/2f.csv
- source_data/3c.csv
- source_data/2g.csv
- source_data/s3dpep.csv
- source_data/2c.csv
- source_data/3g.csv
- source_data/s3a.csv
- source_data/3f.csv
- source_data/2b.csv
- source_data/3d.csv
- source_data/s3b.csv
- source_data/zymograms.pdf
- __MACOSX/source_data/._zymograms.pdf
- source_data/s3dclus.csv
- source_data/2a.csv
- source_data/zymo_and_sds_key.xlsx
- __MACOSX/source_data/._zymo_and_sds_key.xlsx
- source_data/3e.csv
- source_data/3h.csv
- source_data/s1d.csv
- source_data/s1b.csv
- source_data/s1c.csv
- source_data/7c.csv
- source_data/6g.csv
- source_data/s6a.csv
- source_data/6f.csv
- source_data/7b.csv
- source_data/6d.csv
- source_data/s6c.csv
- source_data/6e.csv
- source_data/7e.csv
- __MACOSX/source_data/._7e.csv
- source_data/7f.csv
- __MACOSX/source_data/._7f.csv
- source_data/6c.csv
- source_data/7g.csv
