# Supplementary material for: Peptide clustering enhances large-scale analyses and reveals proteolytic signatures in mass spectrometry data
Source: Nat Commun. 2024 Aug 20;15:7128. doi: 10.1038/s41467-024-51589-y (PMC11336174; doi:10.1038/s41467-024-51589-y)
Supplement: Supplementary file 4 — Source Data [file 41467_2024_51589_MOESM4_ESM.zip › source_data/5c.csv]

	0	1	Day	Infection type
0	3.9136353	3.4237835	Day 1	S. aureus
1	4.533132	3.181241	Day 1	S. aureus
2	5.280903	2.8278275	Day 1	S. aureus
3	3.983675	3.2191074	Day 1	S. aureus
4	4.6180573	2.2640839	Day 1	S. aureus
5	4.139014	4.2747064	Day 1	Accidental double infection
6	4.132441	4.890636	Day 1	Accidental double infection
7	4.200497	5.423593	Day 1	Accidental double infection
8	4.040738	4.835949	Day 1	Accidental double infection
9	4.3582253	3.7133834	Day 1	S. aureus
10	4.3171864	4.033486	Day 1	S. aureus
11	5.0596232	3.4394753	Day 1	S. aureus
12	4.2901587	3.3435152	Day 1	S. aureus
13	4.980304	2.7172213	Day 1	S. aureus
14	4.964705	2.6599138	Day 1	S. aureus
15	5.1245804	3.123996	Day 1	S. aureus
16	3.6430244	5.0319633	Day 1	P. aeruginosa
17	4.747805	5.5720825	Day 1	P. aeruginosa
18	4.660347	5.683222	Day 1	P. aeruginosa
19	3.6216552	5.294754	Day 1	P. aeruginosa
20	3.7744703	5.702655	Day 1	P. aeruginosa
21	3.8471377	5.473215	Day 1	P. aeruginosa
22	4.427148	5.648193	Day 1	P. aeruginosa
23	3.8888803	4.843922	Day 1	P. aeruginosa
24	4.322325	5.595061	Day 1	P. aeruginosa
25	4.10256	5.1399307	Day 1	P. aeruginosa
26	4.0966916	5.817942	Day 1	P. aeruginosa
27	4.545047	6.0365977	Day 1	P. aeruginosa
28	3.991081	6.1211934	Day 1	P. aeruginosa
29	3.7393687	5.8378596	Day 1	P. aeruginosa
30	4.4343195	6.0896835	Day 1	P. aeruginosa
31	4.2167706	6.181366	Day 1	P. aeruginosa
32	3.8921523	5.9909334	Day 1	P. aeruginosa
33	0.65227616	1.2479013	Day 1	Ctrl
34	3.4764373	3.3219862	Day 1	Ctrl
35	0.21574008	1.7902819	Day 1	Ctrl
36	0.23847942	1.977633	Day 1	Ctrl
37	0.09557513	1.7987037	Day 1	Ctrl
38	0.2901659	1.9061619	Day 1	Ctrl
39	0.45692345	1.0670929	Day 1	Ctrl
40	-0.18393414	1.5206325	Day 1	Ctrl
41	-0.066184215	1.6111828	Day 1	Ctrl
42	-0.035714593	1.1936231	Day 1	Ctrl
43	0.16540033	1.286682	Day 1	Ctrl
44	0.21248665	1.2972621	Day 1	Ctrl
45	0.8041411	0.91556317	Day 1	Ctrl
46	4.622938	2.3847823	Day 1	S. aureus
47	4.4564853	2.4076061	Day 1	S. aureus
48	4.1154075	2.596428	Day 1	S. aureus
49	4.1679726	2.3771684	Day 1	S. aureus
50	4.607716	2.7308264	Day 1	S. aureus
51	4.5671096	3.5034785	Day 1	S. aureus
52	4.721485	2.9236891	Day 1	S. aureus
53	4.747063	3.4040222	Day 1	S. aureus
54	4.340455	2.8848832	Day 1	S. aureus
55	2.700606	3.2824974	Day 2	S. aureus
56	2.6286225	2.7673867	Day 2	S. aureus
57	2.8091667	2.8632264	Day 2	S. aureus
58	1.6596686	2.42539	Day 2	S. aureus
59	1.4750633	2.2894883	Day 2	S. aureus
60	2.3450942	2.659706	Day 2	Accidental double infection
61	2.4706984	2.9127674	Day 2	Accidental double infection
62	2.6389608	2.3233318	Day 2	Accidental double infection
63	2.4128327	1.9685029	Day 2	Accidental double infection
64	3.0683122	3.240602	Day 2	S. aureus
65	2.9415994	2.5890882	Day 2	S. aureus
66	2.4122162	1.9311241	Day 2	S. aureus
67	2.64095	2.1881135	Day 2	S. aureus
68	3.1487052	2.8545315	Day 2	S. aureus
69	2.8823469	2.509597	Day 2	S. aureus
70	3.1917698	2.9902837	Day 2	S. aureus
71	2.4694126	3.75477	Day 2	P. aeruginosa
72	2.5990021	3.6263695	Day 2	P. aeruginosa
73	2.8030233	3.973887	Day 2	P. aeruginosa
74	3.287501	4.2076316	Day 2	P. aeruginosa
75	2.939195	4.7146225	Day 2	P. aeruginosa
76	3.101379	4.859868	Day 2	P. aeruginosa
77	3.1515296	4.3991704	Day 2	P. aeruginosa
78	1.9435514	4.448247	Day 2	P. aeruginosa
79	1.9064888	4.393038	Day 2	P. aeruginosa
80	2.1333344	4.489978	Day 2	P. aeruginosa
81	1.6979086	4.161318	Day 2	P. aeruginosa
82	1.9100859	4.400751	Day 2	P. aeruginosa
83	2.365203	4.2430534	Day 2	P. aeruginosa
84	2.3831432	4.838775	Day 2	P. aeruginosa
85	2.3889494	4.5086966	Day 2	P. aeruginosa
86	2.4994264	4.723012	Day 2	P. aeruginosa
87	1.3963159	1.9224819	Day 2	Ctrl
88	1.5377864	1.4782575	Day 2	Ctrl
89	0.9925219	1.5960952	Day 2	Ctrl
90	0.70490843	1.5730469	Day 2	Ctrl
91	1.1998867	1.2200506	Day 2	Ctrl
92	1.1091665	1.2622317	Day 2	Ctrl
93	0.9840773	2.1154547	Day 2	Ctrl
94	0.8833955	1.8185525	Day 2	Ctrl
95	1.0290145	2.0359337	Day 2	Ctrl
96	1.1742159	1.2984028	Day 2	Ctrl
97	1.0799075	1.6688842	Day 2	Ctrl
98	1.1970154	2.2243474	Day 2	Ctrl
99	1.4227724	1.6189438	Day 2	Ctrl
100	3.2053137	2.2682147		S. aureus
101	3.5312252	2.390484		S. aureus
102	3.771497	2.368867		S. aureus
103	3.3225362	2.5345173		S. aureus
104	3.6748056	2.4787693	Day 2	S. aureus
