# Supplementary material for: Peptide clustering enhances large-scale analyses and reveals proteolytic signatures in mass spectrometry data
Source: Nat Commun. 2024 Aug 20;15:7128. doi: 10.1038/s41467-024-51589-y (PMC11336174; doi:10.1038/s41467-024-51589-y)
Supplement: Supplementary file 4 — Source Data [file 41467_2024_51589_MOESM4_ESM.zip › source_data/7i.csv]

	0	1	2	3	4	5	6	7	8	9	10	11	12	13	14	15	16	17	18	19	20	21	22	23	24	25	26	27	28	29	30	31	32	33	34	35	36	37	38	39	40	41	42	43	44	45	46	47	48
peptide_0	0.9464285714285714	0.9464285714285714	0.9464285714285714	0.9464285714285714	0.9464285714285714	0.9821428571428571	0.9821428571428571	1.0	1.0	1.0	1.0	1.0	1.0	1.0	1.0	1.0	1.0	1.0	1.0	1.0	1.0	1.0	1.0	1.0	1.0	1.0	1.0	1.0	1.0	1.0	1.0	1.0	1.0	1.0	1.0	1.0	1.0	1.0	1.0	1.0	1.0	1.0	1.0	1.0	1.0	1.0	1.0	1.0	1.0
peptide_1	0.8571428571428572	0.8571428571428572	0.8571428571428572	0.8571428571428572	0.8392857142857143	0.8571428571428572	0.8571428571428572	0.8571428571428572	0.8571428571428572	0.8571428571428572	0.875	0.8571428571428572	0.8928571428571429	0.9107142857142857	0.9285714285714286	0.9285714285714286	0.9285714285714286	0.9464285714285714	0.8928571428571429	0.9464285714285714	0.9285714285714286	0.9285714285714286	0.9464285714285714	0.9464285714285714	0.9464285714285714	0.9464285714285714	0.9285714285714286	0.9285714285714286	0.9107142857142858	0.9107142857142858	0.9107142857142858	0.9107142857142858	0.9107142857142858	0.9107142857142858	0.9107142857142858	0.9285714285714286	0.9285714285714286	0.9642857142857143	0.9642857142857143	0.9642857142857143	0.9642857142857143	0.9642857142857143	0.9642857142857143	0.9821428571428572	0.9821428571428572	0.9821428571428572	0.9821428571428572	0.9821428571428572	0.9642857142857143
peptide_2	0.8928571428571428	0.875	0.8928571428571428	0.8928571428571428	0.8928571428571428	0.8928571428571428	0.8035714285714286	0.8035714285714286	0.7857142857142857	0.8035714285714286	0.8214285714285714	0.7857142857142857	0.8035714285714286	0.8392857142857142	0.8214285714285714	0.8392857142857142	0.8392857142857142	0.8214285714285714	0.8214285714285714	0.8392857142857143	0.8571428571428572	0.8571428571428572	0.8571428571428572	0.8571428571428572	0.8571428571428572	0.8035714285714286	0.7857142857142857	0.7857142857142857	0.7857142857142857	0.8035714285714286	0.7857142857142857	0.7857142857142857	0.8214285714285714	0.8214285714285714	0.8214285714285714	0.8214285714285714	0.8214285714285714	0.8571428571428572	0.8571428571428572	0.8392857142857143	0.8214285714285714	0.8214285714285714	0.8214285714285714	0.8214285714285714	0.8392857142857143	0.8392857142857143	0.8214285714285714	0.8214285714285714	0.8392857142857143
peptide_3	0.8571428571428572	0.8571428571428572	0.8571428571428572	0.8571428571428572	0.8571428571428572	0.875	0.8571428571428572	0.875	0.875	0.875	0.875	0.875	0.875	0.9107142857142857	0.8928571428571428	0.8928571428571428	0.8928571428571428	0.9107142857142857	0.875	0.9285714285714286	0.9285714285714286	0.9285714285714286	0.9285714285714286	0.9285714285714286	0.9285714285714286	0.9285714285714286	0.875	0.875	0.875	0.875	0.875	0.875	0.8928571428571428	0.875	0.875	0.9107142857142857	0.875	0.9107142857142857	0.9107142857142857	0.9107142857142857	0.9107142857142857	0.9107142857142857	0.9107142857142857	0.9285714285714286	0.9285714285714286	0.9285714285714286	0.9107142857142857	0.9107142857142857	0.9107142857142857
peptide_4	0.9285714285714286	0.9285714285714286	0.9285714285714286	0.9285714285714286	0.9285714285714286	0.9285714285714286	0.9107142857142857	0.8928571428571428	0.8928571428571428	0.8928571428571428	0.8928571428571428	0.8928571428571428	0.8928571428571428	0.8928571428571428	0.8928571428571428	0.8928571428571428	0.8928571428571428	0.8928571428571428	0.875	0.9107142857142857	0.9107142857142857	0.9107142857142857	0.9107142857142857	0.9285714285714286	0.9107142857142857	0.9107142857142857	0.9107142857142857	0.9107142857142857	0.9107142857142857	0.9107142857142857	0.9107142857142857	0.9107142857142857	0.9285714285714286	0.9285714285714286	0.9285714285714286	0.9285714285714286	0.9285714285714286	0.9642857142857143	0.9642857142857143	0.9642857142857143	0.9642857142857143	0.9642857142857143	0.9642857142857143	0.9642857142857143	0.9285714285714286	0.9464285714285714	0.9464285714285714	0.9464285714285714	0.9464285714285714
peptide_5	0.8928571428571428	0.8928571428571428	0.8928571428571428	0.8928571428571428	0.8928571428571428	0.9285714285714286	0.8928571428571428	0.9285714285714286	0.9285714285714286	0.9464285714285714	0.9285714285714286	0.9642857142857143	0.9642857142857143	0.9642857142857143	0.9642857142857143	0.9642857142857143	0.9821428571428572	0.9642857142857143	0.9642857142857143	0.9642857142857143	1.0	1.0	0.9285714285714286	0.9464285714285714	0.9642857142857143	0.9464285714285714	0.9285714285714286	0.9285714285714286	0.9285714285714286	0.9285714285714286	0.9285714285714286	0.9285714285714286	0.9285714285714286	0.9285714285714286	0.9285714285714286	0.9285714285714286	0.9285714285714286	0.9285714285714286	0.9285714285714286	0.9285714285714286	0.9107142857142857	0.9107142857142857	0.9107142857142857	0.9107142857142857	0.9285714285714286	0.9285714285714286	0.9107142857142857	0.9285714285714286	0.9107142857142857
peptide_6	0.9464285714285714	0.9464285714285714	0.9464285714285714	0.9464285714285714	0.9464285714285714	0.9285714285714286	0.9464285714285714	0.9464285714285714	0.9285714285714286	0.9464285714285714	0.9464285714285714	0.9464285714285714	0.9464285714285714	0.9464285714285714	0.9464285714285714	0.9642857142857143	0.9642857142857143	0.9642857142857143	0.9642857142857143	0.9821428571428571	0.9821428571428571	0.9642857142857143	0.9821428571428571	0.9821428571428571	0.9821428571428571	1.0	0.9642857142857143	0.9642857142857143	0.9642857142857143	0.9642857142857143	0.9642857142857143	0.9642857142857143	0.9642857142857143	0.9642857142857143	0.9642857142857143	0.9642857142857143	0.9642857142857143	1.0	1.0	1.0	1.0	1.0	1.0	1.0	1.0	1.0	1.0	1.0	0.9821428571428571
peptide_7	0.8928571428571428	0.8928571428571428	0.8928571428571428	0.8928571428571428	0.8928571428571428	0.9107142857142857	0.8571428571428572	0.8928571428571428	0.8571428571428571	0.8571428571428571	0.8571428571428571	0.8571428571428572	0.8571428571428572	0.8571428571428572	0.8571428571428572	0.8571428571428572	0.8571428571428572	0.8392857142857143	0.8392857142857143	0.8928571428571429	0.8928571428571429	0.8928571428571429	0.8928571428571429	0.8928571428571429	0.8928571428571429	0.8928571428571429	0.8571428571428571	0.875	0.8392857142857143	0.8392857142857143	0.8214285714285714	0.8035714285714286	0.8392857142857143	0.8214285714285714	0.8392857142857143	0.8392857142857143	0.8392857142857143	0.8392857142857143	0.8392857142857143	0.8392857142857143	0.8392857142857143	0.8392857142857143	0.8392857142857143	0.8214285714285714	0.8392857142857143	0.8392857142857143	0.8214285714285714	0.8214285714285714	0.8214285714285714
peptide_8	0.875	0.875	0.8392857142857142	0.8035714285714286	0.8035714285714286	0.8928571428571428	0.875	0.9107142857142857	0.9285714285714286	0.875	0.8928571428571428	0.8928571428571428	0.9107142857142857	0.9107142857142857	0.9285714285714286	0.9642857142857143	0.9642857142857143	0.9642857142857143	0.9642857142857143	0.9642857142857143	0.9642857142857143	0.9642857142857143	0.9642857142857143	0.9642857142857143	0.9642857142857143	0.9821428571428572	0.9821428571428572	0.9821428571428572	0.9821428571428572	0.9821428571428572	0.9642857142857143	0.9642857142857143	1.0	1.0	1.0	1.0	1.0	1.0	1.0	1.0	0.9821428571428572	0.9821428571428572	0.9821428571428572	0.9821428571428572	1.0	1.0	1.0	1.0	0.9821428571428572
peptide_9	1.0	1.0	1.0	0.9642857142857143	1.0	1.0	1.0	1.0	1.0	1.0	1.0	1.0	1.0	1.0	1.0	1.0	1.0	1.0	1.0	1.0	1.0	1.0	1.0	1.0	1.0	1.0	1.0	1.0	1.0	1.0	1.0	1.0	1.0	1.0	1.0	1.0	1.0	1.0	1.0	1.0	1.0	1.0	1.0	1.0	1.0	1.0	1.0	1.0	1.0
cluster_0	1.0	1.0	1.0	1.0	1.0	1.0	1.0	1.0	1.0	1.0	1.0	1.0	1.0	1.0	1.0	1.0	1.0	1.0	1.0	1.0	1.0	1.0	1.0	1.0	1.0	1.0	1.0	1.0	1.0	1.0	1.0	1.0	1.0	1.0	1.0	1.0	1.0	1.0	1.0	1.0	1.0	1.0	1.0	1.0	1.0	1.0	1.0	1.0	1.0
cluster_1	0.9285714285714286	0.9642857142857143	0.9642857142857143	0.9821428571428572	0.9821428571428572	0.9642857142857143	0.9642857142857143	0.9642857142857143	0.9464285714285714	0.9464285714285714	0.9821428571428572	0.9821428571428572	0.9821428571428572	0.9821428571428572	0.9821428571428572	0.9821428571428572	0.9821428571428572	0.9821428571428572	0.9821428571428572	1.0	1.0	1.0	1.0	1.0	1.0	1.0	1.0	1.0	1.0	1.0	1.0	1.0	1.0	1.0	1.0	1.0	1.0	1.0	1.0	1.0	1.0	1.0	1.0	1.0	1.0	1.0	1.0	1.0	1.0
cluster_2	0.9285714285714286	0.9821428571428571	0.9642857142857143	0.9642857142857143	0.9821428571428571	0.8928571428571428	0.9107142857142857	0.9107142857142857	0.8571428571428571	0.875	0.9107142857142857	0.9107142857142857	0.9107142857142857	0.9285714285714286	0.9285714285714286	0.9107142857142857	0.8928571428571428	0.8928571428571428	0.9107142857142857	0.9285714285714286	0.9464285714285714	0.9821428571428571	0.9821428571428571	0.9642857142857143	0.9642857142857143	0.9464285714285714	0.9642857142857143	0.9821428571428571	0.9821428571428571	0.9821428571428571	0.9821428571428571	0.9821428571428571	0.9821428571428571	0.9821428571428571	0.9821428571428571	0.9821428571428571	0.9464285714285714	0.9285714285714286	0.9285714285714286	0.9285714285714286	0.9642857142857143	0.9464285714285714	0.9464285714285714	0.9464285714285714	0.9821428571428571	0.9642857142857143	0.9464285714285714	0.9464285714285714	0.9642857142857143
cluster_3	0.9107142857142857	0.9821428571428571	0.9642857142857143	0.9821428571428571	0.9821428571428571	0.9464285714285714	0.9642857142857143	0.9642857142857143	0.9285714285714286	0.9107142857142857	0.9464285714285714	0.9464285714285714	0.9642857142857143	0.9642857142857143	0.9642857142857143	0.9821428571428571	0.9464285714285714	0.9821428571428571	0.9464285714285714	0.9821428571428571	0.9821428571428571	1.0	1.0	1.0	1.0	1.0	1.0	1.0	1.0	1.0	1.0	1.0	1.0	1.0	1.0	1.0	1.0	1.0	1.0	0.9821428571428571	0.9821428571428571	0.9642857142857143	0.9642857142857143	0.9821428571428571	0.9821428571428571	0.9821428571428571	0.9642857142857143	0.9642857142857143	0.9642857142857143
cluster_4	0.8928571428571428	0.9464285714285714	0.9821428571428571	0.9821428571428571	0.9642857142857143	0.9107142857142857	0.9285714285714286	0.9285714285714286	0.8928571428571428	0.9464285714285714	0.9642857142857143	0.9464285714285714	0.9464285714285714	0.9642857142857143	0.9821428571428571	0.9821428571428571	0.9821428571428571	0.875	0.875	0.9285714285714286	0.875	0.8928571428571428	0.8928571428571428	0.8928571428571428	0.8928571428571428	0.9642857142857143	0.9464285714285714	0.9464285714285714	0.9107142857142857	0.9285714285714286	0.9464285714285714	0.9464285714285714	0.9107142857142857	0.9107142857142857	0.9107142857142857	0.9107142857142857	0.9464285714285714	0.9285714285714286	0.9285714285714286	0.9464285714285714	0.9464285714285714	0.9464285714285714	0.9464285714285714	0.9642857142857143	0.9821428571428571	0.9464285714285714	0.9464285714285714	0.9464285714285714	0.9464285714285714
cluster_5	0.9107142857142857	0.9821428571428572	0.9642857142857143	0.9821428571428572	0.9821428571428572	0.9285714285714286	0.9464285714285714	0.9464285714285714	0.9464285714285714	0.9821428571428572	0.9821428571428572	0.9821428571428572	0.9821428571428572	0.9821428571428572	0.9821428571428572	0.9821428571428572	0.9821428571428572	0.9821428571428572	0.9821428571428572	0.9821428571428572	0.9821428571428572	1.0	1.0	1.0	1.0	1.0	1.0	1.0	1.0	1.0	1.0	1.0	1.0	1.0	1.0	1.0	1.0	1.0	0.9821428571428572	0.9821428571428572	0.9821428571428572	0.9821428571428572	1.0	1.0	1.0	0.9821428571428572	1.0	1.0	1.0
cluster_6	0.9642857142857143	1.0	1.0	1.0	1.0	0.9821428571428571	1.0	1.0	1.0	1.0	1.0	1.0	1.0	1.0	1.0	1.0	1.0	1.0	1.0	1.0	1.0	1.0	1.0	1.0	1.0	1.0	1.0	1.0	1.0	1.0	1.0	1.0	1.0	1.0	1.0	1.0	1.0	1.0	1.0	1.0	1.0	1.0	1.0	1.0	1.0	1.0	1.0	1.0	1.0
cluster_7	0.9821428571428572	1.0	0.9642857142857143	0.9821428571428572	0.9821428571428572	0.9821428571428572	0.9821428571428572	0.9821428571428572	0.9285714285714286	0.9464285714285714	1.0	0.9821428571428572	0.9821428571428572	0.9821428571428572	1.0	1.0	1.0	1.0	1.0	1.0	1.0	1.0	1.0	1.0	1.0	1.0	1.0	1.0	1.0	1.0	1.0	1.0	1.0	1.0	1.0	1.0	1.0	1.0	1.0	1.0	1.0	1.0	1.0	1.0	1.0	1.0	1.0	1.0	1.0
cluster_8	0.9464285714285715	0.9821428571428572	0.9821428571428572	1.0	1.0	1.0	1.0	1.0	1.0	1.0	1.0	1.0	1.0	1.0	1.0	1.0	1.0	1.0	1.0	1.0	1.0	1.0	1.0	1.0	1.0	1.0	1.0	1.0	1.0	1.0	1.0	1.0	1.0	1.0	1.0	1.0	1.0	1.0	1.0	1.0	1.0	1.0	1.0	1.0	1.0	1.0	1.0	1.0	1.0
cluster_9	0.9642857142857143	0.9821428571428571	0.9821428571428571	1.0	1.0	1.0	1.0	1.0	1.0	1.0	1.0	1.0	1.0	1.0	1.0	1.0	1.0	1.0	1.0	1.0	1.0	1.0	1.0	1.0	1.0	1.0	1.0	1.0	1.0	1.0	1.0	1.0	1.0	1.0	1.0	1.0	1.0	1.0	1.0	1.0	1.0	1.0	1.0	1.0	1.0	1.0	1.0	1.0	1.0
[truncated: 5,000 more columns]
