# Supplementary material for: Peptide clustering enhances large-scale analyses and reveals proteolytic signatures in mass spectrometry data
Source: Nat Commun. 2024 Aug 20;15:7128. doi: 10.1038/s41467-024-51589-y (PMC11336174; doi:10.1038/s41467-024-51589-y)
Supplement: Supplementary file 4 — Source Data [file 41467_2024_51589_MOESM4_ESM.zip › source_data/7h.csv]

	0	1	2	3	4	5	6	7	8	9	10	11	12	13	14	15	16	17	18	19	20	21	22	23	24	25	26	27	28	29	30	31	32	33	34	35	36	37	38	39	40	41	42	43	44	45	46	47	48
peptide	0.0	0.0	0.0	0.0	0.0	0.0	0.0	0.0	0.0	0.0	0.0	0.0	0.0	0.0	0.0	0.0	0.0	0.0	0.0	0.0	0.0	0.0	0.0	0.0	0.0	0.0	0.0	0.0	0.0	0.0	0.0	0.0	0.0	0.0	0.0	0.0	0.0	0.0	0.0	0.0	0.0	0.0	0.0	0.0	0.0	0.0	0.0	0.0	0.0
cluster	11.0	11.690274483226025	12.38054896645205	13.070823449678075	13.7610979329041	14.451372416130127	15.14164689935615	15.831921382582177	16.5221958658082	17.212470349034227	17.902744832260254	18.254151135208403	18.549983056590985	18.845814977973568	19.14164689935615	19.437478820738733	19.733310742121315	20.029142663503897	20.32497458488648	20.620806506269062	20.916638427651645	21.495764147746527	22.186038630972554	22.876313114198577	23.5665875974246	24.25686208065063	24.947136563876654	25.637411047102677	26.3276855303287	27.017960013554728	27.708234496780754	28.79701796001356	30.17756692646561	31.55811589291766	32.93866485936971	34.31921382582176	35.69976279227381	37.08031175872586	38.46086072517791	39.841409691629956	41.221958658082016	42.0	42.0	42.0	42.0	42.0	42.0	42.0	42.0
[truncated: 5,000 more columns]
