# Supplementary material for: Peptide clustering enhances large-scale analyses and reveals proteolytic signatures in mass spectrometry data
Source: Nat Commun. 2024 Aug 20;15:7128. doi: 10.1038/s41467-024-51589-y (PMC11336174; doi:10.1038/s41467-024-51589-y)
Supplement: Supplementary file 4 — Source Data [file 41467_2024_51589_MOESM4_ESM.zip › source_data/6h.csv]

	C	N	tot	NE
A	71.0	71.0	142.0	High NE
C	2.0	27.0	29.0	High NE
D	2.0	2.0	4.0	High NE
E	2.0	3.0	5.0	High NE
F	5.0	7.0	12.0	High NE
G	1.0	4.0	5.0	High NE
H	5.0	3.0	8.0	High NE
I	175.0	171.0	346.0	High NE
K	19.0	9.0	28.0	High NE
L	24.0	43.0	67.0	High NE
M	9.0	11.0	20.0	High NE
N	5.0	3.0	8.0	High NE
P	1.0	0.0	1.0	High NE
Q	5.0	4.0	9.0	High NE
R	3.0	2.0	5.0	High NE
S	13.0	17.0	30.0	High NE
T	41.0	46.0	87.0	High NE
V	251.0	212.0	463.0	High NE
W	1.0	0.0	1.0	High NE
Y	6.0	6.0	12.0	High NE
A	17.0	10.0	27.0	Low NE
C	0.0	1.0	1.0	Low NE
D	5.0	1.0	6.0	Low NE
E	10.0	9.0	19.0	Low NE
F	3.0	8.0	11.0	Low NE
G	17.0	20.0	37.0	Low NE
H	3.0	2.0	5.0	Low NE
I	17.0	13.0	30.0	Low NE
K	37.0	27.0	64.0	Low NE
L	13.0	32.0	45.0	Low NE
M	4.0	8.0	12.0	Low NE
N	7.0	4.0	11.0	Low NE
P	4.0	2.0	6.0	Low NE
Q	3.0	5.0	8.0	Low NE
R	6.0	28.0	34.0	Low NE
S	10.0	3.0	13.0	Low NE
T	8.0	9.0	17.0	Low NE
V	26.0	15.0	41.0	Low NE
W	0.0	2.0	2.0	Low NE
Y	20.0	11.0	31.0	Low NE
A	3.0	1.0	4.0	Medium NE
E	1.0	1.0	2.0	Medium NE
G	0.0	3.0	3.0	Medium NE
I	0.0	1.0	1.0	Medium NE
K	12.0	8.0	20.0	Medium NE
L	1.0	1.0	2.0	Medium NE
M	2.0	0.0	2.0	Medium NE
N	0.0	1.0	1.0	Medium NE
P	0.0	1.0	1.0	Medium NE
R	0.0	3.0	3.0	Medium NE
S	2.0	2.0	4.0	Medium NE
T	1.0	1.0	2.0	Medium NE
V	1.0	0.0	1.0	Medium NE
Y	1.0	1.0	2.0	Medium NE
