# Supplementary material for: Peptide clustering enhances large-scale analyses and reveals proteolytic signatures in mass spectrometry data
Source: Nat Commun. 2024 Aug 20;15:7128. doi: 10.1038/s41467-024-51589-y (PMC11336174; doi:10.1038/s41467-024-51589-y)
Supplement: Supplementary file 4 — Source Data [file 41467_2024_51589_MOESM4_ESM.zip › source_data/5d.csv]

	Cluster	Log2FoldChangeDay 1-Day 2	DEScoreDay 1-Day 2	CorrectedPValueDay 1-Day 2	PValueDay 1-Day 2	Log2FoldChangeP. aeruginosa-S. aureus	DEScoreP. aeruginosa-S. aureus	CorrectedPValueP. aeruginosa-S. aureus	PValueP. aeruginosa-S. aureus	accidental_significant	pure_significant	Q-value <0.05	Protein
353	H1T_5					3.873837732589844	0.8598979415977827	0.014185258467532819	0.0008238912746294314	not	significant	Single infection only	H1T
767	TYB4_3	2.4384892383987467	0.5121291756856035	0.3387432866437015	0.06685722762704635	2.4862170688861553	0.9365041327398969	9.027259604304198e-05	9.118444044751715e-07	not	significant	Single infection only	TYB4
766	TYB4_2	-0.0866836143657892	0.016306481767109374	0.9580615889287207	0.9706676624672566	2.383098115718667	0.56849531283487	0.04011323096969071	0.003444065285276475	not	significant	Single infection only	TYB4
231	F1RX36_10					1.5520220047290758	0.45545210772847916	0.03375423001495664	0.002727614546663163	not	significant	Single infection only	F1RX36
762	TYB10_2	4.9508961669541405	0.9372119520383642	0.4096134287431486	0.12597402518894563	4.291508354463303	1.1007970592492045	0.00027288561811929246	4.134630577565037e-06	not	significant	Single infection only	TYB10
371	HBA_2	0.820656121109197	0.2582048381045897	0.35604709066040924	0.09490611230561685	0.8484557666431716	0.5021936524465889	0.006576569524564302	0.0002657199807904768	not	significant	Single infection only	HBA
327	G3P_8					4.620089434751274	1.3468131477228618	1.1363544634233796e-05	2.8695819783418675e-08	not	significant	Single infection only	G3P
622	PMP37_2					-1.5574389131639172	0.5393421337140194	0.009615616645016797	0.0004370734838643999	not	significant	Single infection only	PMP37
243	F1RX36_21					3.100996050284669	0.7115958010027713	0.02225092318986448	0.0015171083993089421	not	significant	Single infection only	F1RX36
245	F1RX36_23					1.0841180056044006	0.41701905291006897	0.025746690547850896	0.001950593480843259	not	significant	Single infection only	F1RX36
141	B2MG_0					1.7858792896418354	0.5002711926633391	0.025746690547850896	0.0019710163881024954	not	significant	Single infection only	B2MG
533	OSTF1_3	0.2888038413081553	0.06821596616771147	0.7624910288361398	0.6209924039381951	-1.668999492022822	0.5368991341920634	0.011985511542824063	0.0006053288657991951	not	significant	Single infection only	OSTF1
720	THRB_2					-1.437075352805799	0.483164682846105	0.017110270613632347	0.001080193851870729	not	significant	Single infection only	THRB
253	F1RX36_30	1.483771457132832	0.2814422189625698	0.7624910288361398	0.5207170741519815	2.24834326020723	0.5661184118068282	0.025746690547850896	0.00201552375500853	not	significant	Single infection only	F1RX36
351	H1T_3					3.5055380940085854	0.8806093649660627	0.002388271845933373	6.634088460926036e-05	not	significant	Single infection only	H1T
256	F1RX36_33	0.88811688243349	0.20473955474930283	0.5357931358244006	0.2537967485484003	0.8476393113763816	0.5090912658280258	0.006576569524564302	0.0002338555466843005	not	significant	Single infection only	F1RX36
646	PR39_7					2.809353418174215	0.6683294406118634	0.020119781665001245	0.00132099576588392	not	significant	Single infection only	PR39
462	ITIH1_5					4.063394495772282	0.9011690896878312	0.011985511542824063	0.0005994543607651411	not	significant	Single infection only	ITIH1
381	HBB_10					3.1809078267839475	0.8408967487727438	0.0023351915057739665	5.30725342221356e-05	not	significant	Single infection only	HBB
770	VIME_0					1.6645775279330302	0.4904593045859328	0.024011293033936877	0.001697768194318769	not	significant	Single infection only	VIME
524	MYL9_0					3.801744276112311	0.8819075729605164	0.006576569524564302	0.00025664685329843855	not	significant	Single infection only	MYL9
262	F1RX36_4	-0.6568319177109156	0.13044123758104953	0.7624910288361398	0.5925214420911522	-3.1293859387680563	0.8053168147899578	0.0036517018431615096	0.00011065763161095484	not	significant	Single infection only	F1RX36
108	APOA1_9					3.1132138033079206	0.778571736068394	0.00653207591250287	0.00021443683551145785	not	significant	Single infection only	APOA1
295	FETUA_5	1.6063839147053987	0.3190485566677142	0.5704928000668873	0.2777399158220372	-2.246343775344547	0.5977293931804415	0.014289951053019488	0.0008660576395769387	not	significant	Single infection only	FETUA
414	HMGN2_2	2.6873516410030547	0.5024240790001501	0.7624910288361398	0.510425949437986	4.305232615481533	1.1861718253363454	6.444580521682198e-05	4.882257970971362e-07	not	significant	Single infection only	HMGN2
118	APOC3_0	2.0396845261304186	0.5320482658306	0.17555091085738328	0.014669104230242789	1.1011645560215175	0.9110618848509913	4.162875306544415e-05	2.102462276032533e-07	not	significant	Single infection only	APOC3
417	HMGN2_5					4.343681821855307	0.9583524473062429	0.009615616645016797	0.00043192476888628557	not	significant	Single infection only	HMGN2
200	CO3_25					1.4578431803736613	0.5014000643105218	0.014185258467532819	0.0007708357786177349	not	significant	Single infection only	CO3
310	G3P_18					2.6450317045534764	0.6115399707240979	0.04011323096969071	0.0033918881810227532	not	significant	Single infection only	G3P
211	COF1_10					3.938939497246583	0.973680534667165	0.0017769053982740442	3.140994390888462e-05	not	significant	Single infection only	COF1
600	PHP14_0					-2.298415207442962	0.6072140032113201	0.014185258467532819	0.0008227992019803159	not	significant	Single infection only	PHP14
292	FETUA_2					-2.093361596811988	0.7159090489177813	0.0018272915303314274	3.6914980410735905e-05	not	significant	Single infection only	FETUA
102	APOA1_3					2.355342038060371	0.7232026804842978	0.002388271845933373	6.174867523016022e-05	not	significant	Single infection only	APOA1
367	HBA_1	2.702872961298853	1.118824718228891	0.0009441700640941559	1.2423290317028368e-05	2.3095104686217898	0.8831082435305022	0.00014864103566263973	1.8767807533161582e-06	significant	significant	both	HBA
526	MYL9_2					-1.8944521941424242	0.38339838238718515	0.4173694193969661	0.1739039247487359	not	not	not	MYL9
510	MBL1_1									not	not	not	MBL1
511	MMP1_0					0.7285505851046334	0.16528744319179164	0.4783433895178447	0.2319240676450156	not	not	not	MMP1
541	PF11_14	-0.10785219420424319	0.020583667154236165	0.9474771482554409	0.9474771482554409	0.4673564166797277	0.11177803616585645	0.5605722959538504	0.32599165909657046	not	not	not	PF11
520	MYH4_1					-1.768161854846939	0.357004783231061	0.4547136619251285	0.2066880281477857	not	not	not	MYH4
517	MYH1_0									not	not	not	MYH1
540	PF11_13					0.636706603291401	0.13478341612340938	0.626508869828754	0.4050158350408106	not	not	not	PF11
539	PF11_12									not	not	not	PF11
538	PF11_11	-0.2604391184871293	0.05225043265616351	0.8543264078377165	0.7994718144568269	-0.07613600900929995	0.015485271870585765	0.8956080432686911	0.9275354801359622	not	not	not	PF11
521	MYL6_0									not	not	not	MYL6
516	MOES_2									not	not	not	MOES
537	PF11_10					0.02710542170605379	0.005387260477910452	0.9079103246051233	0.9827161555306475	not	not	not	PF11
536	PF11_1	0.3974574012370873	0.08326143642823582	0.7669803466852556	0.6467602169922013	-0.661369127924079	0.2534776095854576	0.1198798568777232	0.02264488940259336	not	not	not	PF11
535	PF11_0	-0.853548415136359	0.3628910675011166	0.1902095262470351	0.02502756924303093	-0.11117950281884426	0.04023693583110229	0.737846651858109	0.5552517232302595	not	not	not	PF11
525	MYL9_1					1.276362364457416	0.3187443036394999	0.14608614839421763	0.03172577970177454	not	not	not	MYL9
534	OSTP_0					-3.0307358502578294	0.5981503268303315	0.47635508478730576	0.22133670606278852	not	not	not	OSTP
515	MOES_1									not	not	not	MOES
514	MOES_0									not	not	not	MOES
532	OSTF1_2									not	not	not	OSTF1
522	MYL6_1									not	not	not	MYL6
531	OSTF1_1									not	not	not	OSTF1
518	MYH1_1					-1.589131377370311	0.31810671247491756	0.5386723410462854	0.29654184431335917	not	not	not	MYH1
530	OSTF1_0					1.9068343345907897	0.4066418620322537	0.23644980174615027	0.05851535497758264	not	not	not	OSTF1
513	MMP1_2									not	not	not	MMP1
523	MYL6_2					0.5105489043723637	0.10158259282354364	0.8042348790722756	0.7128445519049716	not	not	not	MYL6
542	PF11_15	4.140071074374007	0.7791796095755796	0.5105995633899373	0.2351445357716816	-0.6017320138382569	0.1261522870494807	0.6706984737420933	0.4505196818570627	not	not	not	PF11
529	OLR1_2									not	not	not	OLR1
528	OLR1_1					0.11949257752177544	0.024685814165159345	0.8813223678030456	0.8694000566904285	not	not	not	OLR1
527	OLR1_0					0.7221285043683565	0.1453605960715391	0.737846651858109	0.5417452695195228	not	not	not	OLR1
512	MMP1_1									not	not	not	MMP1
519	MYH4_0									not	not	not	MYH4
0	6PGD_0									not	not	not	6PGD
544	PF11_3	-0.9153739198666706	0.19707837013138707	0.6152919830309861	0.32383788580578216	-0.009030129223980055	0.002273969326088945	0.9066845072960336	0.9753727275457331	not	not	not	PF11
568	PG1_2									not	not	not	PG1
569	PG1_3									not	not	not	PG1
570	PG1_4									not	not	not	PG1
571	PG1_5									not	not	not	PG1
572	PG2_0									not	not	not	PG2
573	PG2_1									not	not	not	PG2
574	PG2_2									not	not	not	PG2
575	PG2_3									not	not	not	PG2
576	PG2_4									not	not	not	PG2
567	PG1_1									not	not	not	PG1
577	PG2_5									not	not	not	PG2
579	PG3_1									not	not	not	PG3
580	PG3_2									not	not	not	PG3
581	PG3_3									not	not	not	PG3
582	PG4_0									not	not	not	PG4
583	PG4_1									not	not	not	PG4
584	PG4_2									not	not	not	PG4
585	PG4_3									not	not	not	PG4
586	PG4_4									not	not	not	PG4
587	PG4_5									not	not	not	PG4
578	PG3_0									not	not	not	PG3
543	PF11_2	-0.8541574497637843	0.17167618747645694	0.7624910288361398	0.47557406908207334	0.4585741258756926	0.11444339073809841	0.5342662190727072	0.29006878055715163	not	not	not	PF11
566	PG1_0									not	not	not	PG1
564	PF12_8					-0.043949916254886645	0.0090573053483731	0.8956080432686911	0.9509642098147022	not	not	not	PF12
545	PF11_4					0.16694920923657364	0.033717688980264934	0.8813223678030456	0.8611391342706582	not	not	not	PF11
546	PF11_5	-0.11846965862715919	0.022698494540347648	0.9474771482554409	0.93853728907808	-0.2509071562810057	0.05629086506475115	0.7681803742459087	0.6179612248084425	not	not	not	PF11
547	PF11_6	1.333260299119539	0.3656454224769188	0.30289875946427597	0.04782611991541199	0.32175726533532867	0.09985461154364327	0.5118556880170351	0.25980553861470723	not	not	not	PF11
548	PF11_7	-1.176574890603625	0.25553670835494896	0.4996602714203948	0.22353222668807138	-0.5491555632112917	0.15229694546192638	0.39019949199417997	0.15288111576308802	not	not	not	PF11
509	MBL1_0									not	not	not	MBL1
549	PF11_8	0.566535336327993	0.10795725750025084	0.8288090106997547	0.7594259854770389	-0.7764004154631454	0.2730797367226058	0.10924901850155218	0.01936211640612185	not	not	not	PF11
550	PF11_9					-0.06718368861946011	0.01326567768602145	0.9014749608902803	0.9664120555982428	not	not	not	PF11
551	PF12_0					0.29278578840210123	0.06813674021510155	0.7377062691876092	0.5253362826032975	not	not	not	PF12
552	PF12_1					-0.07121240729538592	0.016146572253434043	0.8813223678030456	0.8671743087868045	not	not	not	PF12
565	PF12_9									not	not	not	PF12
553	PF12_10									not	not	not	PF12
555	PF12_12									not	not	not	PF12
556	PF12_13					1.9898259131805442	0.43744024941608073	0.14382703418173526	0.03050876482642869	not	not	not	PF12
557	PF12_14					-0.9014515905766398	0.18166444528714415	0.6737961291244515	0.4584743411261285	not	not	not	PF12
558	PF12_2					1.3201721079030557	0.2987907663120002	0.26656268663826477	0.07255359718571279	not	not	not	PF12
559	PF12_3					-0.3163379470406049	0.07094130130794275	0.737846651858109	0.5456222104961819	not	not	not	PF12
560	PF12_4					-1.0172128090342483	0.20785317825703523	0.5745844959509416	0.3453310859503134	not	not	not	PF12
561	PF12_5					-1.952697465528459	0.4095697289975069	0.2683121556317153	0.07453115434214314	not	not	not	PF12
562	PF12_6					-1.4559596262467167	0.3017164724468733	0.4173694193969661	0.1730482062559604	not	not	not	PF12
563	PF12_7					0.550484648168295	0.11204228160189189	0.7574360026632857	0.5776405878896775	not	not	not	PF12
554	PF12_11									not	not	not	PF12
508	MA1A1_0									not	not	not	MA1A1
500	LAC_0									not	not	not	LAC
506	LOX15_3									not	not	not	LOX15
436	HS71L_3									not	not	not	HS71L
437	HSPB1_0									not	not	not	HSPB1
438	HSPB1_1					0.567367045883655	0.11361706875006782	0.7757265654317305	0.6457023276449714	not	not	not	HSPB1
439	HSPB1_2									not	not	not	HSPB1
440	HSPB1_3									not	not	not	HSPB1
441	HSPB1_4					-1.5145018096467933	0.3810402514691084	0.10322633384739395	0.015410598318775948	not	not	not	HSPB1
442	HSPB1_5									not	not	not	HSPB1
443	ICAL_0									not	not	not	ICAL
444	ICAL_1					0.0894810086719815	0.018457943943865508	0.8883848388375098	0.9018452151835327	not	not	not	ICAL
435	HS71L_2									not	not	not	HS71L
445	ICA_0					-0.6748628679001154	0.13621132455422144	0.737846651858109	0.5496836026482155	not	not	not	ICA
447	ICA_2									not	not	not	ICA
448	ILEU_0									not	not	not	ILEU
449	ILEU_1									not	not	not	ILEU
450	ILEU_2					1.9766350287043135	0.3932380583978328	0.5202123674922591	0.2708582841939197	not	not	not	ILEU
451	ITB2_0					-0.9480237565308105	0.19232565651396363	0.626508869828754	0.4042921767922647	not	not	not	ITB2
452	ITB2_1					-0.8926772386834188	0.19832712136281766	0.43523210902941223	0.193436492901961	not	not	not	ITB2
453	ITB2_2									not	not	not	ITB2
454	ITB2_3					0.10891532230888146	0.030704373865796553	0.7916286995311921	0.6807269895060899	not	not	not	ITB2
455	ITB2_4									not	not	not	ITB2
446	ICA_1					3.2852191491149796	0.6472483961366589	0.4783433895178447	0.22448955151090763	not	not	not	ICA
456	ITB2_5					-0.589042658028216	0.11876003087494029	0.7670038304228918	0.598495413133014	not	not	not	ITB2
434	HS71L_1									not	not	not	HS71L
432	HS71B_3									not	not	not	HS71B
410	HMGB2_8									not	not	not	HMGB2
411	HMGB2_9									not	not	not	HMGB2
412	HMGN2_0					-0.37874084574365874	0.0749639533757373	0.8595409874876444	0.808420130644485	not	not	not	HMGN2
413	HMGN2_1									not	not	not	HMGN2
415	HMGN2_3									not	not	not	HMGN2
416	HMGN2_4									not	not	not	HMGN2
418	HMGN2_6	0.9383936018436803	0.19409409766514732	0.6721625402024839	0.38030248985140536	1.5061549879469176	0.32923652428186306	0.2708575749023165	0.07654658299083915	not	not	not	HMGN2
419	HPT_0	-1.5383042220973557	0.3025586821810026	0.6152919830309861	0.32335297407211766					not	not	not	HPT
420	HPT_1	-1.091770247729384	0.27041646106569106	0.4096134287431486	0.1323701863337033					not	not	not	HPT
433	HS71L_0									not	not	not	HS71L
421	HPT_2									not	not	not	HPT
423	HPT_4									not	not	not	HPT
424	HPT_5					0.4545205684871707	0.09918369394255461	0.6737961291244515	0.4635419807205162	not	not	not	HPT
425	HPT_6					-1.1102673841961614	0.26001665382592276	0.2822214521293666	0.08267093042173367	not	not	not	HPT
426	HPT_7									not	not	not	HPT
427	HS71A_0									not	not	not	HS71A
428	HS71A_1									not	not	not	HS71A
429	HS71B_0									not	not	not	HS71B
430	HS71B_1									not	not	not	HS71B
431	HS71B_2									not	not	not	HS71B
422	HPT_3									not	not	not	HPT
507	LOX15_4					-0.049956348588281685	0.01073702282225856	0.8956080432686911	0.9250522639024885	not	not	not	LOX15
457	ITIH1_0									not	not	not	ITIH1
459	ITIH1_2									not	not	not	ITIH1
485	ITIH2_6									not	not	not	ITIH2
486	ITIH2_7					-1.3921863065278401	0.35330587519442014	0.10924901850155218	0.019863457909373123	not	not	not	ITIH2
487	ITIH2_8									not	not	not	ITIH2
488	ITIH2_9									not	not	not	ITIH2
489	ITIH4_0	-3.510983304080561	0.6575178483695165	0.6721625402024839	0.37580267653216615					not	not	not	ITIH4
490	ITIH4_1									not	not	not	ITIH4
491	ITIH4_2					3.618059062660846	0.7534147287383499	0.085831811653337	0.010620602957104831	not	not	not	ITIH4
492	ITIH4_3					-1.1006349853796564	0.263003202910565	0.26656268663826477	0.07189250423655502	not	not	not	ITIH4
493	ITIH4_4					0.8500454760484768	0.19197936530606133	0.43401236616387945	0.18728806842812923	not	not	not	ITIH4
484	ITIH2_5									not	not	not	ITIH2
494	ITIH4_5					0.21093423896350316	0.04275208615914741	0.864521462721307	0.8196226459045607	not	not	not	ITIH4
496	ITIH4_7					1.4671093579067165	0.30452577085661825	0.4144448866184	0.16640590144526665	not	not	not	ITIH4
497	ITIH4_8									not	not	not	ITIH4
498	ITIH4_9									not	not	not	ITIH4
499	KCRM_0									not	not	not	KCRM
501	LAC_1									not	not	not	LAC
502	LAC_2									not	not	not	LAC
503	LOX15_0									not	not	not	LOX15
504	LOX15_1									not	not	not	LOX15
505	LOX15_2									not	not	not	LOX15
495	ITIH4_6	0.21987949301988863	0.0411951988697423	0.9474771482554409	0.9391661596153886	-0.6835797165118294	0.1696227650104455	0.4096509842888872	0.1624121326599881	not	not	not	ITIH4
458	ITIH1_1									not	not	not	ITIH1
483	ITIH2_4									not	not	not	ITIH2
481	ITIH2_25					-0.6639992067447178	0.13123098959325202	0.8005694063206888	0.7035306904030296	not	not	not	ITIH2
460	ITIH1_3									not	not	not	ITIH1
461	ITIH1_4									not	not	not	ITIH1
463	ITIH2_0									not	not	not	ITIH2
464	ITIH2_1									not	not	not	ITIH2
465	ITIH2_10					-0.2576222612042258	0.055817545063748045	0.7769877265840772	0.6570437463402085	not	not	not	ITIH2
466	ITIH2_11					1.410707504009511	0.29257351405013815	0.4306896827588889	0.18054163469185747	not	not	not	ITIH2
467	ITIH2_12									not	not	not	ITIH2
468	ITIH2_13									not	not	not	ITIH2
469	ITIH2_14									not	not	not	ITIH2
482	ITIH2_3									not	not	not	ITIH2
470	ITIH2_15									not	not	not	ITIH2
472	ITIH2_17					-1.4405868451811576	0.3062575773157075	0.35296034968597567	0.12211001996711784	not	not	not	ITIH2
473	ITIH2_18					-1.8219161479656671	0.3843860614368871	0.27536326011349693	0.07985204948303322	not	not	not	ITIH2
474	ITIH2_19					0.06668964065698157	0.016760162028249127	0.8722243100710737	0.8325777505223886	not	not	not	ITIH2
475	ITIH2_2									not	not	not	ITIH2
476	ITIH2_20					-0.13611982442816917	0.026833039428667826	0.8956080432686911	0.9381719384158433	not	not	not	ITIH2
477	ITIH2_21									not	not	not	ITIH2
478	ITIH2_22									not	not	not	ITIH2
479	ITIH2_23									not	not	not	ITIH2
480	ITIH2_24					-0.6459286562786888	0.12871264452834624	0.7757265654317305	0.6405266337102662	not	not	not	ITIH2
471	ITIH2_16									not	not	not	ITIH2
588	PG5_0									not	not	not	PG5
595	PGK1_1									not	not	not	PGK1
590	PG5_2									not	not	not	PG5
718	THRB_11					-1.4825253435093169	0.30945877266658484	0.38746930732220675	0.14970405055630714	not	not	not	THRB
719	THRB_12									not	not	not	THRB
721	THRB_3									not	not	not	THRB
722	THRB_4	0.9254446394548541	0.23388099369739604	0.4126691480062613	0.16652144795907262	-0.11385037619386118	0.026852086880624185	0.8398598311755662	0.7698715119109356	not	not	not	THRB
723	THRB_5									not	not	not	THRB
724	THRB_6									not	not	not	THRB
725	THRB_7					-0.7755156770323985	0.19475286262806255	0.35151119874605297	0.11923338926720463	not	not	not	THRB
726	THRB_8					0.5220772312894777	0.12444417312039169	0.5342662190727072	0.2895569870372436	not	not	not	THRB
727	THRB_9	1.4534776374134832	0.3101173335109299	0.4126691480062613	0.17786723000835672	-0.46078452782698776	0.13142451260796745	0.43523210902941223	0.18945527219756864	not	not	not	THRB
717	THRB_10									not	not	not	THRB
728	TNFL6_0					0.41110766340420923	0.08472730855053143	0.7681803742459087	0.6246315164322793	not	not	not	TNFL6
730	TPM1_0									not	not	not	TPM1
731	TPM3_0									not	not	not	TPM3
732	TPM3_1									not	not	not	TPM3
733	TRFE_0									not	not	not	TRFE
734	TRFE_1									not	not	not	TRFE
735	TRFE_10					-0.13506196256462388	0.026496912391743958	0.8956080432686911	0.9566290383049179	not	not	not	TRFE
736	TRFE_11									not	not	not	TRFE
737	TRFE_12									not	not	not	TRFE
738	TRFE_13									not	not	not	TRFE
729	TPIS_0									not	not	not	TPIS
716	THRB_1					-0.5236937751149595	0.10467703787410096	0.7916286995311921	0.6782494373520644	not	not	not	THRB
715	THRB_0	-0.41209929383531474	0.10878188171971369	0.7050338958335794	0.4174542804277773	-1.0460581968382776	0.2410338112564987	0.3342282389065477	0.1083710952753776	not	not	not	THRB
714	TBB_2					-1.778058282995186	0.4054814822645856	0.13364549938549705	0.026324113515325178	not	not	not	TBB
693	SPRC_0									not	not	not	SPRC
694	SRSF1_0									not	not	not	SRSF1
695	SRSF1_1									not	not	not	SRSF1
696	SRSF2_0									not	not	not	SRSF2
697	STMN1_0									not	not	not	STMN1
698	TALDO_0					-1.3076587289500456	0.2569196887286287	0.7681803742459087	0.6108534715336496	not	not	not	TALDO
699	TALDO_1									not	not	not	TALDO
700	TBA1A_0					-0.29298964704417685	0.0605025635450893	0.8042237977683029	0.710503891450066	not	not	not	TBA1A
701	TBA1A_1									not	not	not	TBA1A
702	TBA1A_2									not	not	not	TBA1A
703	TBA1B_0					-0.11518692129733665	0.02365845198796647	0.8813223678030456	0.8803932696521837	not	not	not	TBA1B
704	TBA1B_1									not	not	not	TBA1B
705	TBA1B_2									not	not	not	TBA1B
706	TBA1B_3									not	not	not	TBA1B
707	TBB5_0					-1.0435284366236122	0.21421960222378947	0.5536275855657349	0.31735722707934805	not	not	not	TBB5
708	TBB5_1									not	not	not	TBB5
709	TBB5_2					0.08042192928472502	0.01639520854733995	0.8956080432686911	0.9214559524774198	not	not	not	TBB5
710	TBB5_3					0.49686043230104815	0.11488802882325105	0.5739520377462528	0.3435015983481361	not	not	not	TBB5
711	TBB5_4					-1.426084636184667	0.3779522895421774	0.09002359605224128	0.011821280289688249	not	not	not	TBB5
712	TBB_0									not	not	not	TBB
713	TBB_1									not	not	not	TBB
739	TRFE_14									not	not	not	TRFE
740	TRFE_15					-3.0926151790804024	0.6502132250428291	0.10322633384739395	0.015214322187869622	not	not	not	TRFE
741	TRFE_2					0.5812342646457829	0.13651905762311842	0.5202123674922591	0.26779562827623615	not	not	not	TRFE
742	TRFE_3					1.4269461122758518	0.3053544968326254	0.3428289864819434	0.11427632882731446	not	not	not	TRFE
772	VIME_10									not	not	not	VIME
773	VIME_11									not	not	not	VIME
774	VIME_12					-1.8701428816991417	0.4333330426018496	0.10766996046985251	0.017401205732501417	not	not	not	VIME
775	VIME_13									not	not	not	VIME
776	VIME_14					-1.0356619929152817	0.2236828729610616	0.43523210902941223	0.19016302339806476	not	not	not	VIME
777	VIME_15					-0.6133632362270358	0.13998655448952713	0.5342662190727072	0.28409716204743174	not	not	not	VIME
778	VIME_16					1.090510314293911	0.24106264227220253	0.3838541519598374	0.14055265665196065	not	not	not	VIME
779	VIME_17					0.5917994081426912	0.1353887309548142	0.5360637463963179	0.29375210345454794	not	not	not	VIME
780	VIME_2					-0.32769155934905214	0.07011219083589439	0.7681803742459087	0.6079500830412694	not	not	not	VIME
781	VIME_3					0.25654718331034054	0.05200757313508202	0.8465697884339194	0.7845735160486071	not	not	not	VIME
782	VIME_4					0.5176617950190909	0.11858477748594469	0.5716709907346083	0.34069281266001905	not	not	not	VIME
783	VIME_5					0.34346663735408	0.0839801232565084	0.6331843465591398	0.4157270962256978	not	not	not	VIME
784	VIME_6					0.5349592197387718	0.1099483995486714	0.737846651858109	0.5512060442633966	not	not	not	VIME
785	VIME_7					-3.3667349645708393	0.6877044512382534	0.14337024310614477	0.03004982368133842	not	not	not	VIME
786	VIME_8					-0.8091914457160314	0.17235733850495158	0.5420863439367648	0.30252798487380056	not	not	not	VIME
787	VIME_9									not	not	not	VIME
788	VTNC_0					-1.1332909169804743	0.2808170555988869	0.20927781992421615	0.04967705826483919	not	not	not	VTNC
789	VTNC_1									not	not	not	VTNC
790	VTNC_2	1.485264101318478	0.2803481838343073	0.7624910288361398	0.5640390043912755	-0.4292546616990869	0.08841201307087726	0.7681803742459087	0.6136350932718839	not	not	not	VTNC
791	VTNC_3									not	not	not	VTNC
792	VTNC_4									not	not	not	VTNC
771	VIME_1					0.4464164485998774	0.09122525241437968	0.7685642529906123	0.6268844790807266	not	not	not	VIME
692	SAA4_0									not	not	not	SAA4
769	UPTI_0					1.4548103720214645	0.2851509651142546	0.7769877265840772	0.6514994097643152	not	not	not	UPTI
765	TYB4_1					0.2333701298416635	0.045995849048909535	0.8870241763103043	0.8972632333621461	not	not	not	TYB4
743	TRFE_4					0.6913608184082598	0.1401034446443828	0.7352761878383711	0.521749012077228	not	not	not	TRFE
744	TRFE_5									not	not	not	TRFE
745	TRFE_6									not	not	not	TRFE
746	TRFE_7					3.1504846680051015	0.6345004758181804	0.26420047802794017	0.067384465355611	not	not	not	TRFE
747	TRFE_8					0.4517906622888397	0.09237140343437424	0.7681803742459087	0.6216170313725367	not	not	not	TRFE
748	TRFE_9									not	not	not	TRFE
749	TRFL_0					-1.5185983125576268	0.3039110282378024	0.5517432257149243	0.31488376013023456	not	not	not	TRFL
750	TRFL_1					-0.49361832345009127	0.10311567234772791	0.737846651858109	0.5293057125644434	not	not	not	TRFL
751	TRFL_2					2.968174212858842	0.5965621477666103	0.2862555532075946	0.08602123947399938	not	not	not	TRFL
752	TRFL_3									not	not	not	TRFL
753	TRFL_4									not	not	not	TRFL
754	TRFL_5					-0.8705393587324775	0.17119830527562585	0.8005694063206888	0.7029168047670555	not	not	not	TRFL
755	TRFL_6									not	not	not	TRFL
756	TTHY_0									not	not	not	TTHY
757	TTHY_1									not	not	not	TTHY
758	TTHY_2									not	not	not	TTHY
759	TTHY_3					1.279221844604642	0.2896251299394039	0.2748452239522468	0.0784280563298078	not	not	not	TTHY
760	TYB10_0									not	not	not	TYB10
761	TYB10_1									not	not	not	TYB10
763	TYB10_3					0.8060696099869933	0.27671261325789254	0.10924901850155218	0.01920959258791556	not	not	not	TYB10
764	TYB4_0					0.3606940437781194	0.07476988504757469	0.7757265654317305	0.6467428632339975	not	not	not	TYB4
768	TYB4_4	-0.7134237769538334	0.14434910656888583	0.7624910288361398	0.522824140361738	0.6543493807046783	0.2437837418959471	0.13620636116840137	0.027172481142181085	not	not	not	TYB4
589	PG5_1									not	not	not	PG5
691	SAA2_8					-1.4474915646983728	0.3097667909360629	0.33460024803672184	0.11068846589093574	not	not	not	SAA2
689	SAA2_6					-0.9471978668039291	0.23530609728604224	0.27536326011349693	0.07996660331578825	not	not	not	SAA2
617	PMP36_3									not	not	not	PMP36
618	PMP36_4									not	not	not	PMP36
619	PMP36_5									not	not	not	PMP36
620	PMP37_0									not	not	not	PMP37
621	PMP37_1					-0.10495876680561089	0.02999195157174487	0.7916286995311921	0.6836793314133022	not	not	not	PMP37
623	PMP37_3					0.36250490143252456	0.08360634342726682	0.6737961291244515	0.46180039559130404	not	not	not	PMP37
624	PMP37_4					0.041850766716470034	0.009045841628702202	0.8956080432686911	0.9348637660933851	not	not	not	PMP37
625	PMP37_5					-1.3256757859113133	0.3154475983294391	0.1880645778300244	0.043691770606975364	not	not	not	PMP37
626	PMP37_6					-0.4728444999892769	0.09729136793608822	0.7597967902194362	0.5871157015332007	not	not	not	PMP37
616	PMP36_2									not	not	not	PMP36
627	PMP37_7									not	not	not	PMP37
629	PPIA_0					-2.0079073895676665	0.39909397832473853	0.5202123674922591	0.27438404858983784	not	not	not	PPIA
630	PPIA_1	-2.633860573914797	0.4941606061713964	0.7363341174478889	0.4456759131921433	-0.647167689020316	0.16854770574437705	0.38746930732220675	0.144159654077954	not	not	not	PPIA
631	PPIA_2					0.38542327334582893	0.08016352835842132	0.7681803742459087	0.6191887677940677	not	not	not	PPIA
632	PPIA_3					3.9697223683997738	0.7982966749618189	0.16201517322671077	0.03641250105347792	not	not	not	PPIA
633	PPIA_4					3.1639937612190403	0.6818600598530882	0.06606346148295773	0.006673076917470478	not	not	not	PPIA
634	PPIA_5					0.46419946513992194	0.13619742418148523	0.41694953908736576	0.17112565279779735	not	not	not	PPIA
635	PPIA_6					1.4437405768380316	0.2875548578125268	0.6093170822723211	0.3738991186671061	not	not	not	PPIA
636	PPIA_7									not	not	not	PPIA
637	PPIA_8									not	not	not	PPIA
628	PMP37_8					0.8863029213657185	0.17634842555289712	0.737846651858109	0.555498450122607	not	not	not	PMP37
615	PMP36_1									not	not	not	PMP36
614	PMP36_0									not	not	not	PMP36
613	PMP23_8									not	not	not	PMP23
591	PG5_3									not	not	not	PG5
592	PG5_4									not	not	not	PG5
593	PG5_5									not	not	not	PG5
594	PGK1_0									not	not	not	PGK1
409	HMGB2_7					1.1594959801963771	0.23261873480001716	0.6257693836397962	0.3958496355840593	not	not	not	HMGB2
596	PGK1_2									not	not	not	PGK1
597	PGK1_3									not	not	not	PGK1
598	PGK1_4					0.4085990888200479	0.0831180606823334	0.7858526204608064	0.6672915458805062	not	not	not	PGK1
599	PGK1_5									not	not	not	PGK1
601	PLIN3_0									not	not	not	PLIN3
602	PLMN_0	-0.3733885515701161	0.0841101475036785	0.7624910288361398	0.5838217561575563	-0.6931434304651596	0.31142410236816076	0.07170185420557183	0.007666906578936862	not	not	not	PLMN
603	PLMN_1									not	not	not	PLMN
604	PLMN_2					-1.7760840831093994	0.44084206239445184	0.07713922801608841	0.00886086138457152	not	not	not	PLMN
605	PMP23_0									not	not	not	PMP23
606	PMP23_1					-0.4532329249430713	0.13975951625629499	0.39019949199417997	0.15282363750992659	not	not	not	PMP23
607	PMP23_2					-0.7606880321806919	0.1912126823772858	0.35454738387864937	0.12355439135165054	not	not	not	PMP23
608	PMP23_3					1.041332266341941	0.2322293231354468	0.38664812769203755	0.14255208748241788	not	not	not	PMP23
609	PMP23_4					0.42693428023650526	0.10732554804386668	0.5490391727041538	0.30918115028542	not	not	not	PMP23
610	PMP23_5					-0.5697592174133099	0.12335370186988454	0.6257693836397962	0.3964677168155717	not	not	not	PMP23
611	PMP23_6					3.574159182261723	0.7029949436375805	0.4783433895178447	0.23149845391528343	not	not	not	PMP23
612	PMP23_7					-1.2778291439521143	0.2518062466435266	0.737846651858109	0.5556359466103766	not	not	not	PMP23
638	PR39_0									not	not	not	PR39
639	PR39_1	-0.8077040817578389	0.2890993958430948	0.33447662439617476	0.06129408627427154	-0.020055219945801284	0.006672207498376434	0.8924231552502007	0.9104519058613159	not	not	not	PR39
640	PR39_10	1.715570741670028	0.36339189072744976	0.4096134287431486	0.1385206960347476	0.16011100642361775	0.039513451155812736	0.7769877265840772	0.657300223246631	not	not	not	PR39
641	PR39_2	-0.29288510112957944	0.07013589918310578	0.7624910288361398	0.6062605697323055	-0.7250526871750527	0.29365533002430194	0.08907247662783259	0.01147145532328147	not	not	not	PR39
668	RL31_2					-0.922039321826218	0.19286685182654068	0.5417364634480074	0.3009647019155597	not	not	not	RL31
669	RS19_0					-0.050807462497866496	0.010882589803175581	0.8956080432686911	0.9252729285794876	not	not	not	RS19
670	RS19_1									not	not	not	RS19
671	RS21_0									not	not	not	RS21
672	RS21_1									not	not	not	RS21
673	RSSA_0									not	not	not	RSSA
674	RYR1_0									not	not	not	RYR1
675	S10AB_0					2.5257642699604954	0.5294351234197883	0.1590381899184888	0.0353418199818864	not	not	not	S10AB
676	S10AC_0					0.6397726478067511	0.1266870492020741	0.7942884648902335	0.6939995173030828	not	not	not	S10AC
677	S10AC_1									not	not	not	S10AC
678	S10AC_2									not	not	not	S10AC
679	S10AC_3					0.38338199275089835	0.1498817392762354	0.33153272061665595	0.10487605676055818	not	not	not	S10AC
680	S10AC_4									not	not	not	S10AC
681	S10AC_5									not	not	not	S10AC
682	S10AC_6					-0.350530047354475	0.07914313399265609	0.7144940632579841	0.501589266630605	not	not	not	S10AC
683	SAA2_0					0.30033587598572176	0.062448983896554004	0.792512127475763	0.6889086614370562	not	not	not	SAA2
684	SAA2_1					0.6023003714832988	0.12483835065811086	0.6960760849536277	0.48338617010668594	not	not	not	SAA2
685	SAA2_2					-0.4019707800625989	0.08290183064188981	0.7690637639113047	0.6292339886547038	not	not	not	SAA2
686	SAA2_3	-1.7110975056875422	0.5186669246255382	0.17555091085738328	0.009739965000060632	0.43559389340267174	0.14562820112013694	0.3579955192309943	0.12837213063333636	not	not	not	SAA2
687	SAA2_4	1.4457624061650503	0.28367278784013444	0.6568564057149691	0.35435674518833854	-1.050463393877882	0.35134864826470585	0.06815134813494787	0.0070560739230627854	not	not	not	SAA2
688	SAA2_5									not	not	not	SAA2
667	RL31_1					-1.011115008294425	0.2078178501967738	0.5605722959538504	0.3242652919293926	not	not	not	RL31
690	SAA2_7									not	not	not	SAA2
666	RL31_0					-0.9803634724112555	0.2564991000311539	0.2149805048436222	0.05157360595995987	not	not	not	RL31
664	RL29_0									not	not	not	RL29
642	PR39_3	-0.5291723326015312	0.10340101089504668	0.7878213277824501	0.6945266968608441	0.4585741258756926	0.11444339073809841	0.5342662190727072	0.29006878055715163	not	not	not	PR39
643	PR39_4	-0.6577050036319019	0.1348369181482103	0.7624910288361398	0.5239999106799285	0.012047839366662316	0.00302588584211288	0.9014749608902803	0.9674920666120432	not	not	not	PR39
644	PR39_5					0.16694920923657364	0.033717688980264934	0.8813223678030456	0.8611391342706582	not	not	not	PR39
645	PR39_6					-0.23119255428395924	0.04735418951654904	0.8458908294873687	0.7801646485975222	not	not	not	PR39
647	PR39_8					2.03696564592717	0.4586704736797482	0.10924901850155218	0.01893968770023173	not	not	not	PR39
648	PR39_9	0.43719054785519873	0.08460737009052022	0.8288090106997547	0.763376720381353	1.2590621162204094	0.27318967218183593	0.3579955192309943	0.1263775197200963	not	not	not	PR39
649	PRDX6_0					2.679453948772462	0.5720788603787967	0.10924901850155218	0.01799759322379472	not	not	not	PRDX6
650	PROC_0					-0.2270369800432679	0.04764241961983031	0.8170308002707812	0.7386288547902516	not	not	not	PROC
651	PRP_0									not	not	not	PRP
652	PRP_1					-0.7471876529019568	0.21189778810391835	0.2642639726357873	0.06934807985836222	not	not	not	PRP
653	PRP_2					-2.2519951564146474	0.4696247386736044	0.23320972091510037	0.0571246033554665	not	not	not	PRP
654	PRP_3									not	not	not	PRP
655	PTBP1_0									not	not	not	PTBP1
656	PTBP1_1					-1.3749474212130632	0.27408241229395075	0.6182748845916534	0.3840798525493604	not	not	not	PTBP1
657	PTBP1_2					-1.0859631934388636	0.26028818629480055	0.26656268663826477	0.0727120798789946	not	not	not	PTBP1
658	PTBP1_3									not	not	not	PTBP1
659	PTBP1_4									not	not	not	PTBP1
660	PTBP1_5									not	not	not	PTBP1
661	RBM20_0					0.35540500187984314	0.073747904035663	0.7757265654317305	0.648397709994704	not	not	not	RBM20
662	RL22_0					-0.7143535400084282	0.17764476565111376	0.38746930732220675	0.1480382428965818	not	not	not	RL22
663	RL23_0									not	not	not	RL23
665	RL29_1					1.3513762286193014	0.27619709501553097	0.490446580340626	0.2426322469665614	not	not	not	RL29
408	HMGB2_6									not	not	not	HMGB2
397	HMGB1_4									not	not	not	HMGB1
406	HMGB2_4									not	not	not	HMGB2
125	APOE_0					-0.6481269874403832	0.1308205665188668	0.7427093192432518	0.5626585751842816	not	not	not	APOE
126	APOE_1					-0.5493933682236589	0.10870827029646468	0.8170308002707812	0.7371313110837593	not	not	not	APOE
127	APOE_10					-1.1469843884651088	0.36668241449627925	0.06559896778241102	0.006460504402813208	not	not	not	APOE
128	APOE_11									not	not	not	APOE
129	APOE_12	-0.7477449178740105	0.2060006710087835	0.4126691480062613	0.17918528795008712	-0.8120496199213338	0.25764814833187616	0.14337024310614477	0.029403049132799015	not	not	not	APOE
130	APOE_13					0.253103836012178	0.05223865796054335	0.8199815047731267	0.7454377316119334	not	not	not	APOE
131	APOE_2					-0.9036214753550178	0.18135193646615622	0.6960760849536277	0.4832304587063483	not	not	not	APOE
132	APOE_3					0.21641498256306946	0.042933596322485355	0.8813223678030456	0.876683161972081	not	not	not	APOE
133	APOE_4									not	not	not	APOE
124	APOC3_6	0.7866942162578212	0.22081482603519456	0.4126691480062613	0.15399216654154263	0.3009028689358857	0.1004708857926783	0.490446580340626	0.2428430182016423	not	not	not	APOC3
134	APOE_5					1.6367759421913313	0.32582634363747237	0.5635007917564323	0.3329777405833464	not	not	not	APOE
136	APOE_7					-0.1625521009900348	0.03187077139145976	0.8956080432686911	0.9514430956063137	not	not	not	APOE
137	APOE_8									not	not	not	APOE
138	APOE_9					0.10986660205406906	0.022680209290985253	0.8813223678030456	0.8800546822559151	not	not	not	APOE
139	ARGI1_0									not	not	not	ARGI1
140	ARGI1_1									not	not	not	ARGI1
142	B2MG_1									not	not	not	B2MG
143	B2MG_2					-0.2707050922058105	0.062216398535394415	0.7441405332940759	0.5656219710139314	not	not	not	B2MG
144	B2MG_3					-2.811140193887833	0.5700228429516668	0.2642639726357873	0.06940265948010575	not	not	not	B2MG
145	B2MG_4									not	not	not	B2MG
135	APOE_6					0.9977340448566583	0.2375509781537516	0.30388207719655197	0.0943876148868078	not	not	not	APOE
146	BAG6_0					0.8519483762076252	0.18081361049396824	0.5357734158673242	0.2922400450185405	not	not	not	BAG6
123	APOC3_5	2.3281765213172116	0.5732145498357641	0.17555091085738328	0.014218304171885915	0.2707368525364977	0.08066718948019455	0.5751264881912417	0.3471091683780474	not	not	not	APOC3
121	APOC3_3	0.9493323711750961	0.39226762667340653	0.17555091085738328	0.0190887391330607	0.2364720579066848	0.10386849476369078	0.4421307418567313	0.19873553548105596	not	not	not	APOC3
98	APOA1_15					-1.4253608219995257	0.3637501435748273	0.10765479653037506	0.017126899448014214	not	not	not	APOA1
99	APOA1_16					0.6505787339317166	0.13769948378689412	0.6257693836397962	0.39748477031430884	not	not	not	APOA1
100	APOA1_17	1.4853435049158854	0.391780658451026	0.2979052701312699	0.04311786804531538	0.14739281381124592	0.03447988630084372	0.8083033941299691	0.7191175633146967	not	not	not	APOA1
101	APOA1_2									not	not	not	APOA1
103	APOA1_4					-0.3842679743367938	0.09952819294270522	0.5579579415854655	0.32124851182193465	not	not	not	APOA1
104	APOA1_5					-0.032690542917762855	0.00739635332794638	0.8956080432686911	0.9371802504457507	not	not	not	APOA1
105	APOA1_6					0.3397475019244016	0.08472976264841503	0.626508869828754	0.4003978574421526	not	not	not	APOA1
106	APOA1_7	0.3046422039695216	0.07315889316764052	0.7624910288361398	0.5920060128835367	-0.04607201884599377	0.013634100692677923	0.8722581820642059	0.8370154272333289	not	not	not	APOA1
107	APOA1_8					-0.9105933838404301	0.1927615506534169	0.5202123674922591	0.2745565272875811	not	not	not	APOA1
122	APOC3_4	1.2230850032714322	0.3352937521888863	0.33447662439617476	0.06161411502034798	-0.40063884015331475	0.14646834718546156	0.34668448377882627	0.11643696046107044	not	not	not	APOC3
109	APOA4_0					2.4316733877623458	0.49845402891246865	0.26656268663826477	0.07185301666229615	not	not	not	APOA4
111	APOA4_2									not	not	not	APOA4
112	APOA4_3									not	not	not	APOA4
113	APOA4_4					3.3480648138105455	0.6988702477677667	0.09877559351704646	0.01371883243292312	not	not	not	APOA4
114	APOA4_5									not	not	not	APOA4
115	APOA4_6					-0.22632285801052987	0.04608755321348141	0.857508995572107	0.7968770463902408	not	not	not	APOA4
116	APOA4_7					-0.8668501686202097	0.184950603699627	0.5202123674922591	0.2740958457828109	not	not	not	APOA4
117	APOA4_8					-1.9417424276410191	0.3914353232562291	0.43292382165010435	0.18475789358299907	not	not	not	APOA4
119	APOC3_1	-0.8511735975218002	0.1662924049709476	0.7624910288361398	0.5569276424374564	-0.19800318486631596	0.06014261859036783	0.6706984737420933	0.44931454165845086	not	not	not	APOC3
120	APOC3_2					0.06467889455538245	0.012884846444728907	0.8956080432686911	0.956672228037011	not	not	not	APOC3
110	APOA4_1									not	not	not	APOA4
147	CAP1_0									not	not	not	CAP1
148	CAP7_0									not	not	not	CAP7
149	CAP7_1									not	not	not	CAP7
175	CLUS_7									not	not	not	CLUS
176	CLUS_8									not	not	not	CLUS
177	CLUS_9					0.7698106512209986	0.15830811111239865	0.6406158683899317	0.4222240950751822	not	not	not	CLUS
178	CNN2_0									not	not	not	CNN2
179	CNN2_1									not	not	not	CNN2
180	CNN2_2									not	not	not	CNN2
181	CNN2_3					1.678043535126764	0.32959984682154325	0.737846651858109	0.5389546684764925	not	not	not	CNN2
182	CO3_0					1.9007171816054464	0.38197701225588676	0.4561216953603162	0.2084798658086294	not	not	not	CO3
183	CO3_1									not	not	not	CO3
174	CLUS_6					-0.22863401649692427	0.04840763776240097	0.8083033941299691	0.7225742462676996	not	not	not	CLUS
184	CO3_10									not	not	not	CO3
186	CO3_12					-0.26395202886912905	0.05914211612849397	0.7681803742459087	0.6042960759685128	not	not	not	CO3
187	CO3_13					-0.008564369626533619	0.0019471600822889808	0.9079103246051233	0.982829431511607	not	not	not	CO3
188	CO3_14									not	not	not	CO3
189	CO3_15					0.6735277382575102	0.17184922129174698	0.38746930732220675	0.1464730637924774	not	not	not	CO3
190	CO3_16					-3.543645650451955	0.7088164454139706	0.2642639726357873	0.06940212377910121	not	not	not	CO3
191	CO3_17									not	not	not	CO3
192	CO3_18									not	not	not	CO3
193	CO3_19									not	not	not	CO3
194	CO3_2					1.2282297262547601	0.2461793806350477	0.6162918232874192	0.3812916583470144	not	not	not	CO3
185	CO3_11					0.4143650596559869	0.08616957465523434	0.7670038304228918	0.5977050157849297	not	not	not	CO3
173	CLUS_5									not	not	not	CLUS
172	CLUS_4									not	not	not	CLUS
171	CLUS_3									not	not	not	CLUS
150	CAP7_2					0.6507849057346053	0.13190274485432643	0.737846651858109	0.5412837721207521	not	not	not	CAP7
151	CAZA1_0					0.2074369137726748	0.04398058097399521	0.8191861794548106	0.7426460566269621	not	not	not	CAZA1
152	CAZA1_1									not	not	not	CAZA1
153	CAZA1_2									not	not	not	CAZA1
154	CAZA2_0									not	not	not	CAZA2
155	CBG_0									not	not	not	CBG
156	CBG_1									not	not	not	CBG
157	CBG_2					0.02438321690411449	0.004839558339265819	0.9079103246051233	0.9850615602975219	not	not	not	CBG
158	CDSN_0									not	not	not	CDSN
159	CDSN_1									not	not	not	CDSN
160	CDSN_2									not	not	not	CDSN
161	CDSN_3					0.9592106016663369	0.19794109809766552	0.5605722959538504	0.32902053943966536	not	not	not	CDSN
162	CDSN_4					2.877614788833686	0.569827303460079	0.43523210902941223	0.1932915627985404	not	not	not	CDSN
163	CDSN_5									not	not	not	CDSN
164	CFAD_0									not	not	not	CFAD
165	CLUS_0					-0.05074136028455278	0.010651672450300975	0.8956080432686911	0.9343597625367732	not	not	not	CLUS
166	CLUS_1					2.059077419589668	0.4167952755424695	0.38746930732220675	0.1485923233463609	not	not	not	CLUS
167	CLUS_10					-0.510219357029861	0.12057567813336405	0.5484394917709716	0.3074585029625144	not	not	not	CLUS
168	CLUS_11					-1.5999038933214278	0.3144688473105381	0.737846651858109	0.5361766898182267	not	not	not	CLUS
169	CLUS_12									not	not	not	CLUS
170	CLUS_2					0.022936408878503123	0.004553230702589626	0.9079103246051233	0.9858622211621288	not	not	not	CLUS
97	APOA1_14					0.9980126642948779	0.21742921942666368	0.43401236616387945	0.18741443084349338	not	not	not	APOA1
195	CO3_20									not	not	not	CO3
96	APOA1_13					0.37535384362760915	0.07907937028875164	0.7670038304228918	0.5971674087879018	not	not	not	APOA1
94	APOA1_11					-2.9729693424266843	0.5924931035279145	0.3579955192309943	0.12783956176360664	not	not	not	APOA1
25	ACTB_3	-1.6808459011359993	0.3895014713757103	0.33930606537831126	0.07183916717283283	-0.23185585468312908	0.09037310905799165	0.5090462243587459	0.2570940527064373	not	not	not	ACTB
26	ACTB_4					-2.4655165785143653	0.503657783552897	0.2708575749023165	0.07660618280065516	not	not	not	ACTB
27	ACTB_5					0.13794062838697574	0.027635736798793265	0.8870241763103043	0.8982239765162425	not	not	not	ACTB
28	ACTB_6	0.1797373966115572	0.04376820578801994	0.8116110800727433	0.7261783348019282	0.019742384756666453	0.004852288240267945	0.8956080432686911	0.9501139215800848	not	not	not	ACTB
29	ACTB_7	-3.346890192696245	0.6428619571903971	0.4126691480062613	0.15504866694342231	-0.22060413449120908	0.05468403954200116	0.737846651858109	0.5571114871352894	not	not	not	ACTB
30	ACTB_8									not	not	not	ACTB
31	ACTB_9									not	not	not	ACTB
32	ACTS_0					0.05129726250148536	0.010864950833839856	0.8956080432686911	0.9295227555895924	not	not	not	ACTS
33	ACTS_1									not	not	not	ACTS
24	ACTB_26					0.2573368603727353	0.05900464975861892	0.7597967902194362	0.5844478717112953	not	not	not	ACTB
34	ACTS_10									not	not	not	ACTS
36	ACTS_12					0.42917808859987083	0.10434348653766645	0.5716709907346083	0.33975113364177023	not	not	not	ACTS
37	ACTS_13									not	not	not	ACTS
38	ACTS_14					-0.4778830646135237	0.09737359127769994	0.7681803742459087	0.6169032825069387	not	not	not	ACTS
39	ACTS_15									not	not	not	ACTS
40	ACTS_16					0.5806915833036008	0.11677107365898132	0.7681803742459087	0.6161154804959885	not	not	not	ACTS
41	ACTS_17					-0.4641310053848251	0.16356482094674102	0.30388207719655197	0.09398511827330167	not	not	not	ACTS
42	ACTS_18					0.20549478744438865	0.042101303086815464	0.8595409874876444	0.801500213928205	not	not	not	ACTS
43	ACTS_19					0.5105518172553252	0.10392884658119764	0.7671849904172799	0.6005741086599918	not	not	not	ACTS
44	ACTS_2									not	not	not	ACTS
35	ACTS_11									not	not	not	ACTS
45	ACTS_20									not	not	not	ACTS
23	ACTB_25					0.5567371698955697	0.11092441235564054	0.7916286995311921	0.6820709005958486	not	not	not	ACTB
21	ACTB_23									not	not	not	ACTB
1	A1AT_0									not	not	not	A1AT
2	A1AT_1									not	not	not	A1AT
3	A1AT_2									not	not	not	A1AT
4	ACRO_0					0.6162663842279708	0.13072424262736937	0.6298954497219975	0.41197707443938725	not	not	not	ACRO
5	ACTB_0	-3.178916351990191	0.6248253153282037	0.35604709066040924	0.09838143294563939	0.55213277873146	0.1292677666375565	0.5342662190727072	0.28981364026313183	not	not	not	ACTB
6	ACTB_1									not	not	not	ACTB
7	ACTB_10					-1.0376067946355532	0.330035343219854	0.08586829973058915	0.01084195703669055	not	not	not	ACTB
8	ACTB_11	-1.1071022757090807	0.27746973654450835	0.4096134287431486	0.12176130515764587	-0.4929547432954564	0.22535808185834486	0.14337024310614477	0.029051182778978973	not	not	not	ACTB
9	ACTB_12					-1.6973502227862332	0.40768283960707147	0.10349266855470146	0.016203397601998716	not	not	not	ACTB
22	ACTB_24					-0.03961802658366409	0.008156122750092672	0.8956080432686911	0.9561297868948684	not	not	not	ACTB
10	ACTB_13									not	not	not	ACTB
12	ACTB_15					-0.7001361221235669	0.18085851750672044	0.3579955192309943	0.1279398490180275	not	not	not	ACTB
13	ACTB_16					-0.42775365373298335	0.13143908678503616	0.41694953908736576	0.17162316886676923	not	not	not	ACTB
14	ACTB_17					0.17276723656318893	0.03526769953612433	0.8722581820642059	0.8365070354430786	not	not	not	ACTB
15	ACTB_18					0.047007040817204526	0.00974275295837146	0.8956080432686911	0.9448624897035316	not	not	not	ACTB
16	ACTB_19									not	not	not	ACTB
17	ACTB_2									not	not	not	ACTB
18	ACTB_20					-0.7762933074556617	0.15573586779893409	0.737846651858109	0.5378879297938117	not	not	not	ACTB
19	ACTB_21					-1.694197621441301	0.40226449962948646	0.10924901850155218	0.01879336204537208	not	not	not	ACTB
20	ACTB_22									not	not	not	ACTB
11	ACTB_14					-0.6572769116761243	0.1403631224548015	0.6093170822723211	0.3727581130090053	not	not	not	ACTB
46	ACTS_21									not	not	not	ACTS
47	ACTS_22					-0.5258440072129993	0.10860076772015059	0.737846651858109	0.5411066578698207	not	not	not	ACTS
48	ACTS_23									not	not	not	ACTS
74	ALBU_6					-1.162211698351891	0.37530492455262243	0.06122526905316643	0.005565933550287857	not	not	not	ALBU
75	ALBU_7					1.882666930614044	0.36891222352197167	0.7597967902194362	0.5863514722535937	not	not	not	ALBU
76	ALBU_8					-0.1357349231981999	0.0274851606389352	0.8813223678030456	0.8813223678030456	not	not	not	ALBU
77	ALBU_9					0.5807481989766927	0.1264347933243141	0.6146808344861775	0.378742736400574	not	not	not	ALBU
78	ANDR_0									not	not	not	ANDR
79	ANXA1_0					-0.21346064544918164	0.04433069915226093	0.8398598311755662	0.7694349601734005	not	not	not	ANXA1
80	ANXA1_1					0.504878904993058	0.11752390026864874	0.5605722959538504	0.32924527387186153	not	not	not	ANXA1
81	ANXA1_10					-0.24739806231083605	0.0484064482619316	0.8956080432686911	0.9482228533015535	not	not	not	ANXA1
82	ANXA1_11									not	not	not	ANXA1
73	ALBU_5					0.46214403128879855	0.09145527610399833	0.8407395064051814	0.7728009604330455	not	not	not	ALBU
83	ANXA1_2	0.38901991507896305	0.09219283744227241	0.7624910288361398	0.5234409025427211	-0.21946482423604685	0.06960532891664573	0.6184739796772628	0.3857653358087978	not	not	not	ANXA1
85	ANXA1_4									not	not	not	ANXA1
86	ANXA1_5									not	not	not	ANXA1
87	ANXA1_6					-0.9758442255051261	0.2009722740057295	0.5605722959538504	0.32983167918496753	not	not	not	ANXA1
88	ANXA1_7					-0.3532074057224106	0.07576018272908143	0.7582823957127113	0.5802009239923018	not	not	not	ANXA1
89	ANXA1_8									not	not	not	ANXA1
90	ANXA1_9									not	not	not	ANXA1
91	APOA1_0	1.3400008327852753	0.2926469261128049	0.4126691480062613	0.17530734644647564	0.3452949353406023	0.10336551484598543	0.5090462243587459	0.25650534634622274	not	not	not	APOA1
92	APOA1_1	2.3069060472705374	0.5493908278242925	0.17555091085738328	0.02050116278287282	0.24077502767055314	0.08189899096948196	0.5515978661113551	0.312053098663141	not	not	not	APOA1
93	APOA1_10					1.2015874030040674	0.31653149100257705	0.12846968028476521	0.024980215610926566	not	not	not	APOA1
84	ANXA1_3									not	not	not	ANXA1
72	ALBU_4					-0.9488274146108928	0.18879590232565702	0.737846651858109	0.5325978530871933	not	not	not	ALBU
71	ALBU_3									not	not	not	ALBU
70	ALBU_2					0.3741257542932708	0.07518734861369371	0.8170308002707812	0.7343914078197604	not	not	not	ALBU
49	ACTS_24					0.29763878494133156	0.05894120065381147	0.8766481535075206	0.8434417840564781	not	not	not	ACTS
50	ACTS_3					-0.3353769743784927	0.12243711738258187	0.4144448866184	0.16586604194883486	not	not	not	ACTS
51	ACTS_4					-2.323949169518544	0.46331425180572244	0.44172399131287876	0.19743723854136247	not	not	not	ACTS
52	ACTS_5									not	not	not	ACTS
53	ACTS_6					-0.25280329618145636	0.05079458037070986	0.8601503590257327	0.8123642279687474	not	not	not	ACTS
54	ACTS_7					1.6594519605694211	0.34220273249415684	0.38746930732220675	0.14803962124587963	not	not	not	ACTS
55	ACTS_8					-0.6085362648378547	0.12570001745978482	0.7041053955695031	0.49074012418480517	not	not	not	ACTS
56	ACTS_9					0.19196790183157297	0.03940892088969775	0.8595409874876444	0.8096181523557863	not	not	not	ACTS
57	ACTZ_0									not	not	not	ACTZ
58	ALBU_0					0.12630332172122039	0.02630994586905685	0.8806155447859663	0.8529073105944476	not	not	not	ALBU
59	ALBU_1					1.090900338711423	0.27497505080081336	0.20787133593952323	0.04881826828882742	not	not	not	ALBU
60	ALBU_10					1.8164261389598106	0.3577993964585719	0.6652667725799459	0.44183121512253987	not	not	not	ALBU
61	ALBU_11					-2.0822051754559237	0.42934487683601424	0.2983826998893492	0.09117249163285669	not	not	not	ALBU
62	ALBU_12									not	not	not	ALBU
63	ALBU_13					1.25412496683402	0.3358905001196198	0.10924901850155218	0.018455497148994308	not	not	not	ALBU
64	ALBU_14					-1.837988680825191	0.4639183508377776	0.06493193491781041	0.006066872706967135	not	not	not	ALBU
65	ALBU_15					-0.38842325634784025	0.07930658957865883	0.7858526204608064	0.6687685179174034	not	not	not	ALBU
66	ALBU_16									not	not	not	ALBU
67	ALBU_17									not	not	not	ALBU
68	ALBU_18					1.6005479297063232	0.3229548939021354	0.490446580340626	0.24344521931207516	not	not	not	ALBU
69	ALBU_19	-3.796786170215631	0.7126539416996563	0.6092232171616074	0.3046116085808037	-1.3330295181797052	0.37106206393137187	0.08355540563890618	0.010127927956231051	not	not	not	ALBU
95	APOA1_12					0.6940839530512886	0.278733199836936	0.10250753943578589	0.014554837196124647	not	not	not	APOA1
407	HMGB2_5									not	not	not	HMGB2
196	CO3_21					-0.1883585616896859	0.03722956762135745	0.8890519722011	0.9047675373662709	not	not	not	CO3
198	CO3_23					0.09183773795416172	0.01927476629818119	0.8818509714121555	0.8845310059244645	not	not	not	CO3
332	GELS_10									not	not	not	GELS
333	GELS_2									not	not	not	GELS
334	GELS_3									not	not	not	GELS
335	GELS_4									not	not	not	GELS
336	GELS_5									not	not	not	GELS
337	GELS_6									not	not	not	GELS
338	GELS_7					1.5780909503761533	0.3101238924493048	0.737846651858109	0.5455398193002503	not	not	not	GELS
339	GELS_8									not	not	not	GELS
340	GELS_9									not	not	not	GELS
331	GELS_1									not	not	not	GELS
341	GLNA_0									not	not	not	GLNA
343	GLRX1_0					0.14436595543681463	0.02848424012931137	0.8956080432686911	0.9315844268368618	not	not	not	GLRX1
344	GLRX1_1									not	not	not	GLRX1
345	GLRX1_2									not	not	not	GLRX1
346	GSTP1_0					0.14921295034093696	0.03514715278223208	0.8042237977683029	0.7108038616639041	not	not	not	GSTP1
347	GTR3_0									not	not	not	GTR3
348	H1T_0					0.9828622672929885	0.2963863964343675	0.10924901850155218	0.019795546478579295	not	not	not	H1T
349	H1T_1					-0.5520546534134363	0.11098246210246909	0.7705432071452543	0.6323902583894132	not	not	not	H1T
350	H1T_2					0.799677653157568	0.2856253467563514	0.10322633384739395	0.01571104677742113	not	not	not	H1T
352	H1T_4					0.988524305161194	0.23245136525746904	0.33153272061665595	0.10548768383257236	not	not	not	H1T
342	GLPA_0									not	not	not	GLPA
354	H33_0					-1.4331152119475679	0.2980110688831224	0.4159488966238918	0.16875466319345284	not	not	not	H33
330	GELS_0					3.138607676892149	0.6191089335901713	0.4751030755048835	0.2183554538936586	not	not	not	GELS
328	G3P_9									not	not	not	G3P
306	G3P_14					1.201672791335306	0.23591447284517875	0.7769877265840772	0.6548093950370004	not	not	not	G3P
307	G3P_15					-0.8934462501043612	0.2303535078970588	0.26656268663826477	0.07337205263527995	not	not	not	G3P
308	G3P_16					3.0683486106011886	0.6375707774675097	0.1198798568777232	0.022704518348053634	not	not	not	G3P
309	G3P_17					2.632005191212806	0.5254699602765488	0.38746930732220675	0.14955262318408097	not	not	not	G3P
311	G3P_19									not	not	not	G3P
312	G3P_2									not	not	not	G3P
313	G3P_20									not	not	not	G3P
314	G3P_21					0.22944482460887095	0.04653837954052178	0.8595409874876444	0.803645354359059	not	not	not	G3P
315	G3P_22									not	not	not	G3P
329	G6PI_0									not	not	not	G6PI
316	G3P_23					1.3819610126559159	0.2759351160250196	0.6042901199736248	0.3677624214991	not	not	not	G3P
318	G3P_25					-0.45134451063628944	0.1065075184174485	0.5840517034962408	0.3539707293916611	not	not	not	G3P
319	G3P_26									not	not	not	G3P
320	G3P_27					-0.15879725016757718	0.03335410779557678	0.8595409874876444	0.8078448641125271	not	not	not	G3P
321	G3P_28					-0.25697021102186746	0.05099584870340775	0.8806155447859663	0.8539302252469976	not	not	not	G3P
322	G3P_3									not	not	not	G3P
323	G3P_4					-0.5639019831014469	0.11152976165257901	0.8170308002707812	0.7351381345787016	not	not	not	G3P
324	G3P_5									not	not	not	G3P
325	G3P_6					0.08068001455155915	0.01721923877050755	0.8818509714121555	0.8863047641970654	not	not	not	G3P
326	G3P_7									not	not	not	G3P
317	G3P_24					-0.7082530880496414	0.18811237710854736	0.3342282389065477	0.10921620624892228	not	not	not	G3P
355	H33_1									not	not	not	H33
356	H33_2					-0.48708492029831696	0.1270490285953551	0.4783433895178447	0.2315859677123437	not	not	not	H33
357	H33_3					-0.1668618509522659	0.03604979115019869	0.8391735478415292	0.7650041686131112	not	not	not	H33
386	HBB_6					-4.813713573050908	0.9583543093548064	0.16978876711877824	0.039017115676284894	not	not	not	HBB
387	HBB_7					0.5786385995160721	0.12421840637034487	0.628834264878606	0.40810708604495394	not	not	not	HBB
388	HBB_8					0.8641731615166286	0.18860440525225386	0.4783433895178447	0.2315625615202202	not	not	not	HBB
389	HBB_9									not	not	not	HBB
390	HBE_0									not	not	not	HBE
391	HBE_1									not	not	not	HBE
392	HEMO_0									not	not	not	HEMO
393	HMGB1_0									not	not	not	HMGB1
394	HMGB1_1									not	not	not	HMGB1
385	HBB_5					1.9638899881573906	0.4816352931351044	0.06559896778241102	0.006342839472484337	not	not	not	HBB
395	HMGB1_2									not	not	not	HMGB1
793	VTNC_5									not	not	not	VTNC
398	HMGB1_5									not	not	not	HMGB1
399	HMGB1_6									not	not	not	HMGB1
400	HMGB2_0					-5.121101099749247	1.030216601318357	0.09877559351704646	0.01355000253897669	not	not	not	HMGB2
401	HMGB2_1									not	not	not	HMGB2
402	HMGB2_10									not	not	not	HMGB2
403	HMGB2_11	-1.8409863893723397	0.4081685322791445	0.33945666949177566	0.08039763224805213					not	not	not	HMGB2
404	HMGB2_2									not	not	not	HMGB2
405	HMGB2_3									not	not	not	HMGB2
396	HMGB1_3					-1.330781024836222	0.2705055770299664	0.5202123674922591	0.2712305762771062	not	not	not	HMGB1
384	HBB_4					-0.7537930633100949	0.30755124935301037	0.07742897239658394	0.009189802279392539	not	not	not	HBB
383	HBB_3					0.8584364738013157	0.2624946894998975	0.14337024310614477	0.02995499433364842	not	not	not	HBB
382	HBB_2					0.33932334505116124	0.08486106805206117	0.6257693836397962	0.39821688049805215	not	not	not	HBB
358	H33_4									not	not	not	H33
359	H33_5					-0.29984968849695726	0.059031131419497875	0.8813223678030456	0.8777640118641337	not	not	not	H33
360	H4_0					-0.2434533665845695	0.052163678416680195	0.792512127475763	0.6887324882963348	not	not	not	H4
361	H4_1					-1.4012200736144695	0.3205051603106221	0.2272977911370052	0.05510249482109217	not	not	not	H4
362	H4_2					0.18438142560512283	0.03677890190996053	0.8813223678030456	0.8777435669701881	not	not	not	H4
363	H4_3					1.3444626496723426	0.27231368817055984	0.5342662190727072	0.28478865678439	not	not	not	H4
364	H4_4									not	not	not	H4
365	H4_5					-0.4522242375438701	0.09182722840844296	0.7757265654317305	0.6457296482367549	not	not	not	H4
366	HBA_0					-1.3708754374278094	0.3490823495849565	0.11079605754697906	0.020424525759922905	not	not	not	HBA
368	HBA_10					1.3001686768137635	0.28743940625530706	0.3074565312940851	0.09627426737491555	not	not	not	HBA
369	HBA_11	-0.3926899557333705	0.08388204481780083	0.7624910288361398	0.6257986286354984	0.3024770801566774	0.10381179226868714	0.4783433895178447	0.22704679917370973	not	not	not	HBA
370	HBA_12					0.7595109775481106	0.21640281731915803	0.2565253551716805	0.06477913009385872	not	not	not	HBA
372	HBA_3					1.6347302973543965	0.43834272540354663	0.06122526905316643	0.0054231382596493655	not	not	not	HBA
373	HBA_4									not	not	not	HBA
374	HBA_5					1.2064216023684846	0.2491892138895558	0.490446580340626	0.2439847887048064	not	not	not	HBA
375	HBA_6					0.1854778754134685	0.042439045126230646	0.7916286995311921	0.6810287899300149	not	not	not	HBA
376	HBA_7					0.655168524714485	0.1532991804953585	0.4783433895178447	0.23067369428776574	not	not	not	HBA
377	HBA_8					0.8862967694521089	0.22340443345230268	0.2862555532075946	0.08600386579524949	not	not	not	HBA
378	HBA_9					-0.07351429334489623	0.01722928990959022	0.8785612352817533	0.8475009895899741	not	not	not	HBA
379	HBB_0	4.770112282151776	0.9107399054452026	0.35604709066040924	0.09038140929422865	0.3468001540857628	0.09512885493595921	0.5515978661113551	0.3134078784723609	not	not	not	HBB
380	HBB_1					-2.1387685924588276	0.43301986892166633	0.3772300248016516	0.13717455447332783	not	not	not	HBB
305	G3P_13					1.0265203488903012	0.22191492875133603	0.43523210902941223	0.1913604757180949	not	not	not	G3P
197	CO3_22									not	not	not	CO3
304	G3P_12					-1.1425600692229168	0.3339173848608491	0.09877559351704646	0.013372236764641686	not	not	not	G3P
302	G3P_10					1.1374478898807014	0.23862843443815035	0.47563161261331993	0.21979945734403422	not	not	not	G3P
225	DSG1_0					-0.9609472448882306	0.20198736044372156	0.5202123674922591	0.27301142794098926	not	not	not	DSG1
226	DSG1_1									not	not	not	DSG1
227	ENOB_0									not	not	not	ENOB
228	ENSA_0									not	not	not	ENSA
229	F1RX36_0	0.391096670132562	0.08319097018092178	0.7624910288361398	0.6320649317983792	-0.35261015578463706	0.13962946499351336	0.35296034968597567	0.12129296330603354	not	not	not	F1RX36
230	F1RX36_1					0.20176896646253262	0.041006465974809184	0.864521462721307	0.8208587625838673	not	not	not	F1RX36
232	F1RX36_11	-2.266433974102622	0.4786720662315228	0.33930606537831126	0.07589740936093804	0.7312682964443455	0.23727949422681213	0.16375410977179508	0.03721684312995343	not	not	not	F1RX36
233	F1RX36_12					1.8184267105581542	0.37749220218447477	0.3342282389065477	0.10806620335029449	not	not	not	F1RX36
234	F1RX36_13	0.4748179036299618	0.0957235171836991	0.7669803466852556	0.6559700333492317	0.3068506323115585	0.07173298126420405	0.7155551661704671	0.50414113980192	not	not	not	F1RX36
224	CY24B_0									not	not	not	CY24B
235	F1RX36_14					-0.5876107985748638	0.13404107917109223	0.5417364634480074	0.3001965197558164	not	not	not	F1RX36
237	F1RX36_16									not	not	not	F1RX36
238	F1RX36_17									not	not	not	F1RX36
239	F1RX36_18									not	not	not	F1RX36
240	F1RX36_19					0.23026402835033188	0.06301713381129677	0.6737961291244515	0.46451096780549306	not	not	not	F1RX36
241	F1RX36_2	-1.1107759151419279	0.2129370248084852	0.7624910288361398	0.5488221003705531	-0.6152708252531571	0.15106923336782277	0.4509346946209359	0.20383159176047352	not	not	not	F1RX36
242	F1RX36_20	-0.053548744400245596	0.013977885457174323	0.9317173820192832	0.8949390643079957	-0.37197375043719205	0.20990004548274407	0.14889529772360172	0.032711845712003404	not	not	not	F1RX36
244	F1RX36_22	0.35582738535166847	0.07414847866859955	0.7870967806382484	0.6835314147647946	-0.38500425129880966	0.2138629440071978	0.14395670733739416	0.03089979829211743	not	not	not	F1RX36
246	F1RX36_24									not	not	not	F1RX36
247	F1RX36_25	3.3311266154645054	0.6394877183437265	0.4126691480062613	0.1588279640601382	0.11189594576333839	0.02337641850203594	0.8813223678030456	0.8656331175464206	not	not	not	F1RX36
236	F1RX36_15					-2.005919301493072	0.4165508293637467	0.2862555532075946	0.08531521044409734	not	not	not	F1RX36
248	F1RX36_26									not	not	not	F1RX36
223	CXL16_0									not	not	not	CXL16
221	CPNS1_1									not	not	not	CPNS1
199	CO3_24					0.06716029123370859	0.013412864811037277	0.8956080432686911	0.9523107236035006	not	not	not	CO3
201	CO3_26					-2.323856294396877	0.5126248037865249	0.10322633384739395	0.015901026173462198	not	not	not	CO3
202	CO3_3									not	not	not	CO3
203	CO3_4									not	not	not	CO3
204	CO3_5									not	not	not	CO3
205	CO3_6									not	not	not	CO3
206	CO3_7									not	not	not	CO3
207	CO3_8					2.789165253397395	0.5498890594468999	0.5202123674922591	0.2681728203121439	not	not	not	CO3
208	CO3_9									not	not	not	CO3
222	CXCL7_0									not	not	not	CXCL7
209	COF1_0					-1.4290722950736399	0.2916730501476741	0.4783433895178447	0.2290739651482366	not	not	not	COF1
212	COF1_2									not	not	not	COF1
213	COF1_3									not	not	not	COF1
214	COF1_4					0.2747025310822373	0.05682794404736586	0.8083033941299691	0.7219230720335256	not	not	not	COF1
215	COF1_5					-1.721562887266562	0.3391901415338094	0.6737961291244515	0.4564562185729829	not	not	not	COF1
216	COF1_6					-0.42277186368077757	0.09380284042697822	0.6737961291244515	0.46140640651886033	not	not	not	COF1
217	COF1_7									not	not	not	COF1
218	COF1_8					0.09438407244184788	0.019846962292315508	0.8813223678030456	0.8799602364689417	not	not	not	COF1
219	COF1_9									not	not	not	COF1
220	CPNS1_0									not	not	not	CPNS1
210	COF1_1					1.8932502671614406	0.38935895846711754	0.35151119874605297	0.1198333632088817	not	not	not	COF1
249	F1RX36_27					0.2340190959850066	0.061162305804822854	0.705680976198334	0.4936202788054004	not	not	not	F1RX36
250	F1RX36_28	0.4387958610181375	0.09596164780575277	0.7624910288361398	0.5638338761792145	-0.6083381719695407	0.30306794547154847	0.07170185420557183	0.007890610063153912	not	not	not	F1RX36
251	F1RX36_29	1.6202969015174347	0.34748183470788757	0.4096134287431486	0.1401309098331824	-0.43097310988831516	0.18116487973385373	0.24663391592715495	0.06165847898178873	not	not	not	F1RX36
280	F1RX37_8					0.7171165283048442	0.14499639827844288	0.7352761878383711	0.5203337139360488	not	not	not	F1RX37
281	F1RX37_9									not	not	not	F1RX37
282	FA12_0									not	not	not	FA12
283	FA12_1	5.386723971036764	1.1262302925926369	0.10921028559018416	0.002873954883952215	-0.9723510743437096	0.2226551589575233	0.36749696636018936	0.1327072378522906	not	not	not	FA12
284	FA5_0					-0.5754346888804989	0.12475279475983489	0.622992626917744	0.3901569986757589	not	not	not	FA5
285	FA5_1									not	not	not	FA5
286	FA5_2					-0.7010399067833113	0.13854413357184492	0.792512127475763	0.6904461716644905	not	not	not	FA5
287	FA5_3									not	not	not	FA5
288	FCN2_0									not	not	not	FCN2
279	F1RX37_7					0.6280908184283014	0.13045994618169168	0.6737961291244515	0.4619743342808247	not	not	not	F1RX37
289	FETUA_0									not	not	not	FETUA
291	FETUA_10									not	not	not	FETUA
293	FETUA_3					0.08507547835354146	0.017927911292390235	0.8828526795791718	0.8895409574547717	not	not	not	FETUA
294	FETUA_4									not	not	not	FETUA
296	FETUA_6					-0.45161924368382955	0.09947145057932093	0.6706984737420933	0.4497176547512526	not	not	not	FETUA
297	FETUA_7					1.1495691626838287	0.24494218530671605	0.4322532468808975	0.18228861674017646	not	not	not	FETUA
298	FETUA_8					0.4041195348321214	0.09235113796388639	0.6569968416635869	0.4346797285754034	not	not	not	FETUA
299	FETUA_9					-1.546563350084707	0.3716541099912086	0.12108785971125499	0.02323908418700853	not	not	not	FETUA
300	G3P_0									not	not	not	G3P
301	G3P_1					1.0742794019741506	0.2453507775320576	0.3342282389065477	0.1097213915602303	not	not	not	G3P
290	FETUA_1									not	not	not	FETUA
278	F1RX37_6					-0.7409346038219855	0.1537633662140802	0.626508869828754	0.40491577440218307	not	not	not	F1RX37
277	F1RX37_5					0.11847561644872151	0.027131334549580076	0.8458908294873687	0.7818081908898408	not	not	not	F1RX37
276	F1RX37_4					-0.0748610202408031	0.01819799182761614	0.870175141454535	0.8284243139605042	not	not	not	F1RX37
252	F1RX36_3					0.30040416496992783	0.06776610162356403	0.737846651858109	0.5547461437224877	not	not	not	F1RX36
254	F1RX36_31	1.771133119862883	0.5033500877664895	0.17555091085738328	0.013499017341333932	0.4315335168718395	0.2569847404084583	0.10250753943578589	0.014754873100605545	not	not	not	F1RX36
255	F1RX36_32					-1.2279040297387676	0.2588174917089573	0.43292382165010435	0.18410482476299977	not	not	not	F1RX36
257	F1RX36_34					-1.6557782131583076	0.32433354712908247	0.7757265654317305	0.6415136969171493	not	not	not	F1RX36
258	F1RX36_35	1.036401899754111	0.39318614690797926	0.17555091085738328	0.02078892365416381	-0.0788550944371238	0.03201980449793312	0.7681803742459087	0.6141273239426508	not	not	not	F1RX36
259	F1RX36_36									not	not	not	F1RX36
260	F1RX36_37									not	not	not	F1RX36
261	F1RX36_38									not	not	not	F1RX36
263	F1RX36_5									not	not	not	F1RX36
264	F1RX36_6									not	not	not	F1RX36
265	F1RX36_7	-0.4760479534005153	0.09033614018604422	0.8543264078377165	0.809361860056784	-0.7774259199980413	0.18307985574211674	0.4159488966238918	0.16911053625365297	not	not	not	F1RX36
266	F1RX36_8	2.0156220737851376	0.38210926052822053	0.7050338958335794	0.41704217612189215	-0.40679096259383485	0.13393062630343083	0.39019949199417997	0.15371495139164665	not	not	not	F1RX36
267	F1RX36_9					1.0174704887824007	0.21382290047687288	0.5069593274386697	0.25347966371933484	not	not	not	F1RX36
268	F1RX37_0					-0.36790517088119756	0.15596676523710332	0.2981297208462398	0.09034233965037569	not	not	not	F1RX37
269	F1RX37_1					1.588313983149229	0.4166821542263876	0.07170185420557183	0.007966872689507982	not	not	not	F1RX37
270	F1RX37_10					-0.9566956759736502	0.204124521454225	0.490446580340626	0.23963949924747546	not	not	not	F1RX37
271	F1RX37_11									not	not	not	F1RX37
272	F1RX37_12									not	not	not	F1RX37
273	F1RX37_13									not	not	not	F1RX37
274	F1RX37_2					0.2570362781210189	0.057099407199772814	0.7681803742459087	0.6232636378004952	not	not	not	F1RX37
275	F1RX37_3					0.8106059091983049	0.3142678264979178	0.07713922801608841	0.00896061739580825	not	not	not	F1RX37
303	G3P_11									not	not	not	G3P
794	WT1_0					0.6162663842279708	0.13072424262736937	0.6298954497219975	0.41197707443938725	not	not	not	WT1
