# Supplementary material for: Peptide clustering enhances large-scale analyses and reveals proteolytic signatures in mass spectrometry data
Source: Nat Commun. 2024 Aug 20;15:7128. doi: 10.1038/s41467-024-51589-y (PMC11336174; doi:10.1038/s41467-024-51589-y)
Supplement: Supplementary file 4 — Source Data [file 41467_2024_51589_MOESM4_ESM.zip › source_data/5e.csv]

index	A	R	N	D	B	C	E	Q	Z	G	H	I	L	K	M	F	P	S	T	W	Y	V	*	day
-4	0.0022894354950265855	0.0011627421026572814	0.0006122745230976992	0.0007354880159782788	2.8568087366527197e-10	7.716193725243005e-05	0.0018906701025334643	0.0011770476718066891	2.8568087366527197e-10	0.0018237022959027246	0.0007151534870301162	0.0007568445090474499	0.0017529712452331073	0.0017301018870128143	0.00031284731536235634	0.0009052067581474057	0.004261084981897215	0.001995567054648621	0.0013037713945864722	0.0003098433148626009	0.0011613492282867657	0.0012063282760775879	2.8568087366527197e-10	Day 1
-3	0.005718571178858168	0.00515633338146938	0.0021746324055439627	0.0036313245081702195	8.046054706524531e-10	0.0002848682560946868	0.003975585511020853	0.0030004254468918782	8.046054706524531e-10	0.006917405257997944	0.0015433844135553066	0.0028344725711058204	0.005305208698800635	0.006750436544766747	0.0006868055304588281	0.0031929853873538016	0.007847499033439228	0.003758921568606785	0.002810788126025126	0.002031713437147768	0.0006634539359744549	0.005448656521837297	8.046054706524531e-10	Day 1
-2	0.0038614142503926793	0.0021421672565414105	0.0006831358207840144	0.0012273414944819615	5.271520688464892e-10	4.8061107681410785e-05	0.0036132091537701204	0.004305613183588911	5.271520688464892e-10	0.0030168377080064773	0.0016682947679474472	0.0009110121222574632	0.004478357874318126	0.003609157143388287	0.0008898351565116336	0.001858735577710808	0.007110959510442545	0.0020395702765343125	0.002666619667823834	0.0004903265023053415	0.0012912466196109338	0.0023959445802707166	5.271520688464892e-10	Day 1
-1	0.027236892131421456	0.025016262398829023	0.005438144800900849	0.0048096547910333265	2.497103307783334e-09	0.002268487213928373	0.002906935390743065	0.006451323535483539	2.497103307783334e-09	0.011596835546888897	0.0029201642616162476	0.002442998497755225	0.012888235525785609	0.036298034059215695	0.0029292789496756437	0.013158375129663412	0.013432893998238571	0.014935195198719308	0.0063586352899925236	0.002313400889773969	0.011362288756761872	0.02406873053592811	2.497103307783334e-09	Day 1
1	0.004782629613824848	0.005842418038602194	0.0024980436034115114	0.008144041187730558	1.0234390887579606e-09	0.0002822135365682227	0.007585852847230592	0.0014120563110472978	1.0234390887579606e-09	0.006696122751776131	0.0020344091334117773	0.003962369780119837	0.00443920407906532	0.007105802272988229	0.002014104563290136	0.008658884893813348	0.0030250292779619584	0.008517028980014418	0.0056036264425192404	0.0005169689372413921	0.0010047962762228754	0.005685029409469265	1.0234390887579606e-09	Day 1
2	0.0023581017496991565	0.0023348485714018365	0.0005708776800051767	0.0029405076227448945	4.981783355487616e-10	0.00028640458765242724	0.002520526129957724	0.0019572759506816953	4.981783355487616e-10	0.0034933588785149897	0.0008172082454701147	0.0018167707952580334	0.005566062655699687	0.0017610826523597766	0.0010568549331927946	0.0016134397448434848	0.005712729745852136	0.0024906829275536217	0.0023357752012272727	0.0002340869412618887	0.0007418764726674028	0.0025509314094909323	4.981783355487616e-10	Day 1
3	0.002555860860995917	0.0017644029955005524	0.0017432479459156438	0.004121915646329866	5.96808189275242e-10	0.0004005035413864142	0.0033023017063909797	0.002238639057694653	5.96808189275242e-10	0.0034331979163265474	0.001482318181559277	0.0021856336136532564	0.004408949635387379	0.0031580994628198334	0.0001737957856733216	0.0020460008626182044	0.007594339216510149	0.0030673326645445525	0.0035020747651801393	0.0009935315738360854	0.0008955556802448746	0.002441592239227148	5.96808189275242e-10	Day 1
4	0.005242701736169562	0.004055135700213974	0.0033749679981842076	0.005095947176540207	8.675106556676139e-10	0.0005205550496177639	0.009325533068173152	0.005346547552615597	8.675106556676139e-10	0.006712817466320375	0.0012443749742136942	0.0018512698158927154	0.0029114935221781807	0.0055542907066371125	0.00019424830557658766	0.0027691977439731476	0.007794594720432958	0.0040357840560024325	0.0017489522893237414	0.0003482134230851452	0.0006337022647394831	0.005976518833340065	8.675106556676139e-10	Day 1
-4	0.005775234251092672	0.0014323844212983988	0.0004054867710962678	0.0015319430929237182	7.281293567143624e-10	7.281293567143624e-10	0.005163997761021007	0.0019617739693115676	7.281293567143624e-10	0.003514485115441455	0.0012020070839998363	0.0017227272910541496	0.005095217713929686	0.002604234351632223	0.0006500324353999147	0.0028989198211820844	0.00813832809196578	0.0032081866757836413	0.0017145813834193095	0.000636451499782076	0.0021851081151721486	0.0026083055156750825	7.281293567143624e-10	Day 2
-3	0.0023845408526769816	0.003447975457366781	0.0012482436934879938	0.0031848822158370006	6.416215813780664e-10	8.279472015058379e-05	0.0026730449194121587	0.0025753470972990837	6.416215813780664e-10	0.004023360539234407	0.001219698945877067	0.0021404294428461032	0.003874955783684825	0.004152790508663657	0.0012013652716099414	0.0007244082109563479	0.0035025662893184988	0.0025838832120077464	0.0019505921309710388	0.001528920798251808	0.0005835555747358575	0.0031346282241058437	6.416215813780664e-10	Day 2
-2	0.00571084443309984	0.0021442963600225105	0.0010246158973730723	0.0023972168853599696	7.383585055715583e-10	7.383585055715583e-10	0.00414514919924853	0.0034263919994759655	7.383585055715583e-10	0.0032138356353460396	0.0008124681623400247	0.0010390024712852945	0.004350848983681221	0.002514329729088647	0.0007157632705367062	0.0024122959225559046	0.009548068404687	0.0028351374179523704	0.003157802317437946	0.00025378338125128656	0.0012646925918369473	0.0022196994690351756	7.383585055715583e-10	Day 2
-1	0.014798407198287775	0.011571799175317045	0.0005587338873905261	0.0012542782522670197	1.4908054937943758e-09	0.0010620495769470256	0.001908375108683588	0.0019273473947476634	1.4908054937943758e-09	0.003789625630989474	0.001241094398729876	0.0018432515564056134	0.007294442230671712	0.013504683316770578	0.0010487024775285494	0.0032496527295086237	0.005141159493342901	0.00506730185859584	0.003623591947516414	0.0007118066972791589	0.008607554799529087	0.0191834657212363	1.4908054937943758e-09	Day 2
1	0.004167916804288258	0.006555525820984538	0.0007710839529868367	0.008710031051946978	9.536010665341092e-10	0.0004472690158313702	0.006150812737151271	0.0008129076687214843	9.536010665341092e-10	0.0037042136112565047	0.0015232829606151574	0.0017429882876982819	0.003466218755935198	0.004941110176305058	0.0013164017740570513	0.003429591423573931	0.0017469654531585019	0.006614264119707819	0.005127268830673487	8.974773526420418e-05	9.536010665341092e-10	0.003335775592862274	9.536010665341092e-10	Day 2
2	0.003854645623224793	0.0014006779105454987	0.0015309902737900137	0.004890358633686038	9.416870520136794e-10	0.00036295107923503344	0.00570022255969879	0.002588469467135404	9.416870520136794e-10	0.007240723343986069	0.0003250548364782911	0.0018612132239486533	0.006550064124600414	0.0013939927864890739	0.0031190428043684645	0.003716342214410472	0.005920452376429161	0.004278581040294249	0.0035504352322181685	9.416870520136794e-10	0.0008842636601825326	0.004105304914692351	9.416870520136794e-10	Day 2
3	0.002786034677976991	0.0007492056174477264	0.0012520087064089552	0.0029309943665321793	5.476872512706432e-10	0.00020043924985119684	0.0023264138712878373	0.001150027084040186	5.476872512706432e-10	0.003141669009689979	0.0007376412161395678	0.0011291543544236188	0.0027337184852507667	0.002104816090900461	0.0002667580659351243	0.0012785545473637705	0.005712122260256539	0.0031238940664268834	0.0025165572813139955	0.0006405152967618148	0.000566594440541802	0.0012933009147662853	5.476872512706432e-10	Day 2
4	0.002292765043733397	0.0035965046073150875	0.0011518633743584127	0.0027338877229915915	6.426716779625065e-10	5.4985805749139633e-05	0.004536720883045555	0.0034209756184260987	6.426716779625065e-10	0.0034854766153146546	0.0011399569532073777	0.0020631943495436713	0.002081449142679807	0.001121648798245663	0.00020999355681559714	0.0010932720221271393	0.005294434741359141	0.002712776036615624	0.002241683841079052	0.00024536130853036655	0.0005078708414059931	0.003010081198819433	6.426716779625065e-10	Day 2
