# Supplementary material for: Peptide clustering enhances large-scale analyses and reveals proteolytic signatures in mass spectrometry data
Source: Nat Commun. 2024 Aug 20;15:7128. doi: 10.1038/s41467-024-51589-y (PMC11336174; doi:10.1038/s41467-024-51589-y)
Supplement: Supplementary file 4 — Source Data [file 41467_2024_51589_MOESM4_ESM.zip › source_data/4a.csv]

	Cluster	DEScoreS. aureus-P. aeruginosa	GroupS. aureusMean	GroupP. aeruginosaMean	GroupS. aureusStdev	GroupP. aeruginosaStdev	Log2FoldChangeS. aureus-P. aeruginosa	PValueS. aureus-P. aeruginosa	GroupS. aureusRepCounts	GroupP. aeruginosaRepCounts	CorrectedPValueS. aureus-P. aeruginosa	-Log10CorrectedPValueS. aureus-P. aeruginosa	Sample 54 Day 2	Sample 55 Day 2	Sample 56 Day 2	Sample 57 Day 2	Sample 54 Day 3	Sample 55 Day 3	Sample 56 Day 3	Sample 57 Day 3	Sample 17 Day 1	Sample 18 Day 1	Sample 19 Day 1	Sample 20 Day 1	Sample 21 Day 1	Sample 22 Day 1	Sample 23 Day 1	Sample 24 Day 1	Sample 25 Day 1	Sample 26 Day 1	Sample 27 Day 1	Sample 28 Day 1	Sample 29 Day 1	Sample 30 Day 1	Sample 31 Day 1	Sample 32 Day 1	Sample 33 Day 1	Sample 17 Day 2	Sample 18 Day 2	Sample 19 Day 2	Sample 20 Day 2	Sample 21 Day 2	Sample 22 Day 2	Sample 23 Day 2	Sample 24 Day 2	Sample 25 Day 2	Sample 26 Day 2	Sample 27 Day 2	Sample 28 Day 2
0	6PGD (232-250)								0	0							9.004879378752886	9.574749113735066	6.738193448276942
1	A1AT (337-358)								0	6																							4.944845837155459		8.125964340421165	8.324982594123659	6.210802753334168
2	A1AT (407-421)								0	2																									8.933246000922763	7.573344033172873
3	A1AT (411-421)								0	6															4.235999194237691		0.15570975580179103	10.31666297653745							11.103969992706448	10.467200945816037								12.798969618429593
4	BAG6 (654-662) | ACRO (347-355)								26	13					9.972759248294945		10.420763277653718			9.903231108524693	10.164273361384277	9.527684182441309	9.683974081682846	5.960083823635689			8.95790276508263	8.983940433921465	7.830377344965822	7.89066697686383							4.399644045823626	9.35866818533162		10.522921315304819	8.395371641756148
5	ACTB (22-36)	0.1361831503705621	8.78182160485057	9.651761895636788	3.114379085401387	2.0032008473148033	-0.8699402907862179	0.2190008116203651	29	29	0.2017760286839319	0.6951304299160878	9.350710276484746	8.131890708665287	8.846901042529113	9.174814259968256	10.170925071330627	9.36296878443001	10.449832250302702	9.16929223132117	11.239918502607544	13.441510761779135	13.843154717405724	9.57830002094425	11.351380244709853	11.455592886756412	9.867059682997589	10.006948922904192	12.473036944984996	8.332330610264876	9.738143731185787	9.516316551853278	6.559810578896039	11.764812805180094	8.922766092497806	8.440101355604774	10.011322629987793	6.359869531145059	10.191181943894975	5.7873588019557864			11.315061992375497	10.957567570223897	7.904112721843988		7.571944153130522		7.32401732880474
6	ACTS (32-45) | ACTB (30-43)								2	6			2.8546915132438055														0.15570975580179103				7.757844287789847	9.564394418239901	9.108368233622707		10.510927260322129	9.324607094244532
7	ACTB (145-169)	0.41001754582291605	9.737575926352031	7.271088227659417	1.9489777639618495	2.752105383932239	2.466487698692614	0.0008582514420186074	32	17	0.0022761635688965864	2.6427965320323636	9.376533670474295	9.585513940498176	9.228978104534535	10.344476927472371	9.777539894476234	7.769185551318884	9.354009871097903	10.27569824677353		6.3952399002691	8.353945343212931		8.253175286356882	0.4719740016293224												8.853056864578438	9.332384258476043	4.035923085995857		7.824260567289866			9.057304696670258	1.4317237984539324	10.08595008600033	8.26658902200635	9.541301301892542
8	ACTB (153-169)	0.29542730569296133	11.256952454546106	9.924572819894792	1.5949036613202299	1.0699688500247237	1.3323796346513141	0.000150837416336964	38	33	0.0006184334069815526	3.2087070584237	13.631053598520937	13.074119319150034	12.495165143646899	12.457227979361628	11.745815474122566	8.359578246895081	12.038182055732685	11.848075400983802	9.297811361327652	8.777859066149851	9.215986929467046	10.495066144499793	9.772689506137098	9.139878390223052	8.728914812657905	9.08910938006372	9.158256843605372	10.288316145070343	9.940994589281646	9.15392882516557	10.264107435184435	11.56884282434058	9.568872463580865	11.847115383216638	10.020017650695591	11.088370298059742	12.449298075552543	10.592828273741357	11.709083558440474	10.094176637309774	9.234343933683125	8.331590500394539	10.187720386373627	10.431769761961718	8.902419717652176	9.25615460404091	9.217123340204397
9	ACTS (180-193) | ACTB (178-191)	0.2063487198141344	9.742392828250711	8.477365753707707	1.7532873955202073	2.648521883486518	1.2650270745430046	0.03969455805858375	32	24	0.048581399414983094	1.3135299792498765	10.8746231295401	10.342953004932523	10.855063505815652	10.547888391258626	10.878325251673015	10.871331492200618	10.962008797023065	9.774155803088544	8.516246131328991	8.63313502261926	9.292093090988104		9.43805708417895	7.722521911115399		0.560577202872873	0.28676074565843807		9.230534769777584	11.182216937199033	10.114533833649151	9.660769265148513	10.21671262037707	11.154782989343714	9.941816977290685	6.379744986780572	10.4066382381545	8.934795749849464			9.182623799110534		8.59720334136739				7.501186236915716
10	ACTS (187-200) | ACTB (185-198)								1	0			9.081471825931708
11	ACTB (201-209)								26	8			9.675634676781183	5.847391044373122	6.371136978491656	9.394236852362313	7.655719550280613	8.07405826200307	1.1385384957945128	9.313741479018873			3.9385741115876183					7.991643430689988								8.854570374549645	7.993621341998592	7.947729315136815	10.076958449814109
12	ACTB (221-240)	0.22677388291261097	10.25812065314315	8.968099565414548	1.8385594088610744	0.9682415385537887	1.2900210877286025	0.008631138819433686	35	18	0.015521594233570912	1.809063674103297	9.454171703869159	10.00318047947971	9.301362865927608	10.017010909919227	10.192308685285798	9.064329420484027	10.230341257345197	7.406697494533392	9.530785747122279		9.875987908912736	8.69065200966503		7.5173996202306475	9.344347552661002		7.519430459950948			9.028085166312021	7.719766090155699	8.180788148517902				10.522306008091805	10.924068184730157	9.557241461433948	8.118839007962956	9.04232946651351		8.497837716387998					8.153034989769676
13	ACTB (227-240)								24	14			9.376563909731573	9.681709466152341	10.192930510719531	9.375564336661341	9.206685310870865	8.692568796511274	10.206351967270887	10.492904616370472													8.221702794735954	8.994010799958973			8.562168329622773	8.487555252863695	9.387488134126984						8.24497504358045	8.973199099793133	9.080510615463787	9.814966172392982	9.287686170154284
14	ACTS (233-250) | ACTB (231-248)								14	3			9.400950921813878	9.401775864822465	10.302444857293255	8.455562865832595		9.358608453239	1.1385384957945128												6.860263587377018							8.934703253630573	9.299854872871808
15	ACTS (242-257) | ACTB (240-255)	0.049771157594210705	8.810010469728503	8.486688588116444	2.048732972660782	2.5833940425411943	0.32332188161205977	0.6547025539760212	29	16	0.4227213340632578	0.3739458334765312	10.058002828318973	9.451689693543429	10.461256248504649	10.606699320780304	9.598377459828882	9.761588161559187	10.495203573618591	9.63585581568893	8.207036998443447	6.282136090340092		9.86410259639014		9.935023664318493	8.321179946547636							8.69222689878126	0.2251716692811725	8.923542405693468	5.407845842019599	10.590649132121168	10.939344858265141	8.515916346431746
16	ACTB (285-299)								16	1			11.613594782525885	9.497201667302122	10.282950734346482	10.266079324195989		9.622457985397816		10.020424633006822																9.503830732189142
17	ACTS (42-52) | ACTB (40-50)								0	10											9.107605643559543	8.214963915800714	8.237920663728165				7.164486916587533	0.560577202872873	5.937194397202657			9.607896391041848	8.705009363344171		10.484104714399798	10.545598819148925
18	ACTB (291-312)								17	8			9.208933343331546	8.98091490968541	9.483851297450787	9.341068764976704	0.5624772643401399	8.626988367136065	9.12005656040507	9.579671575964625																8.46462308455644		10.525476919765962	9.914805014726596	4.988238705418322
19	ACTB (296-312)								13	18			8.869726315738932	10.047010157393657	0.4126742929498902	9.346168708039668	10.657088690664528	8.821425049337359	9.696348352543133			6.694208369685955	8.407137350288913	7.737612941577416	6.657053494750997		4.255466783760415					8.392244392636114			9.870773933345461	0.4155946254181872		8.036378551017874	8.983107329210913	10.186287571593015		8.691553116205833	7.506926851486671	9.47448306905947
20	ACTS (301-319) | ACTB (299-317)								7	0			9.769296078495376		8.424078856141088	8.651537313629941
21	ACTS (301-325) | ACTB (299-323)								3	0			9.503502923811034
22	ACTB (315-327)								9	17			10.00880024855506	10.202670983142688	8.71361351413716	8.66669296019634	10.236410251461482		9.970280113262035	9.80965590500234	8.719221415614957		8.550386448477553					0.560577202872873				9.33794980589003	4.860229920621642		9.893628984307473			10.791522690197425	11.404476564628618	12.244306044522373				10.15469544625133	7.2769430625012035		7.827681865117374		7.449349202112677
23	ACTS (325-339) | ACTB (323-337)								11	4			8.465539297770954	10.322146321962308	5.48117153519436	5.575094566488273		8.5921275342447															0.8978470152992585			7.035877593463288
24	ACTB (352-370)	0.04030252183375507	9.15346241623614	9.406807159312761	2.3336817419729248	0.9799192900970882	-0.2533447430766209	0.5889865263627573	33	30	0.38637516129396876	0.4129908006305061	10.221444855647967	8.17549224047572	10.397617675284916	11.069572080245342	9.488278996460775	8.787934915325973	9.423491396966927	9.930386751383978	9.08223670624774	9.695007024231117	9.999721487359734	7.903422987344721	10.536043822239812	8.640496653506325	10.417216476174932	10.629779848638142	9.943153082331316		8.146686924205593	10.56776716477845	9.215552670548464	9.609273284368872	10.796693029862702	9.24826933504194	9.807887477355782	7.55044508907427	8.954603299475442	9.036587962770923	10.156376929210438	10.193432076204576	10.889313001259215	10.700959543831372	9.008030189372276			8.61479621938277	9.20814662920899
25	ACTS (47-63) | ACTB (45-61)	0.5566027125797213	11.256629043067809	8.714078819056272	2.0201546767283958	1.3116617121397276	2.5425502240115367	7.587851091420033e-08	38	32	5.656398086331298e-07	6.247460033331888	9.561606658555533	13.298854242430487	10.45885325869476	10.291584076121719	10.441977484787264	8.852760623278696	4.925591593624176	12.922315355395368	9.582020876368743	8.18069276519833	8.978015176997957	8.623278019094021	10.954839771414647	9.422197590958753	8.84456442962263	7.597119252538807	7.822805406164871		8.86973362665535	9.006361300567452	6.578290049503604	8.00693326171192	8.741519662735662	9.754067350104801	8.476090975823801	9.652292718624397	10.73017632029343	5.208475639369128	6.363353703542514	9.170374520432013	8.676957000122439	6.395119214281099	10.327352420222581	9.029414741197558	9.622902891212155	10.617675562882443	9.84077121739824
26	ACTB (55-67)								12	2			10.025834135793215	10.273511150239377	9.691667076067224	10.269103785537682		8.437415994914726	7.744829000483077	9.115750862477691											8.911187584977947						10.479853776869534
27	ACTB (79-89)								23	12			11.616812855906746	10.966545677669949	10.552362023892528	11.020940630360945	9.93799584757459	11.828803484923737	1.1385384957945128	9.540272425416203			8.443944716606648		10.227152972494094	7.745033776353654				9.566175957740159	10.253634065150322		7.885854079667864			10.516736876296916	9.461000241815423	1.009633781509295		7.120941353539088
28	ACTB (91-113)	0.4191878475940183	5.85626647282599	8.547572272141512	3.6328386280703047	2.7797139008805996	-2.691305799315522	0.01258063351328247	19	22	0.021053305063044134	1.676679716551812	12.01243047829037	4.227261108769333	8.85034752075791	8.98741609439018	8.572561995086858	10.474276749057525	1.1385384957945128	1.0692760008278197	7.000650794113504	10.048724857607244	10.755886994163859			6.774741016083371	9.381905412316323		6.80503876242027	7.897496979170014	9.534528313092586	10.579392349257274	9.549766529388458		11.506322769348563	11.414644234752506	10.671470792210023	8.348444251195227	7.066623773065855								1.2890569937949121	1.4005520601381511	7.479655705277348
29	ACTB (105-120)	0.14269426116314352	10.75542420729867	9.955253680589289	1.3121188192905593	1.9187416905918833	0.8001705267093815	0.044856579761643825	38	33	0.053307819426881065	1.2732090820640731	9.45187727959526	10.925203487879083	12.173796858463978	9.800843295103855	10.824937489155	9.441963408349197	11.308604332347922	10.593819656399763	12.782568833245033	11.116949373944077	12.261823960150853	9.496115968837392	10.458266146055246	9.36859459454423	8.000393480879792	13.028626467338912	10.976025221841395	9.286722707796722	10.118847937737478	11.515066501092761	10.756053206321099	10.49480455804003	7.7634526086527735	8.466126763665878	9.508678575794836	11.158186245785085	11.210040382006934	9.21333249687069	9.70740400255417	9.239129490226622	9.728243319183228	10.159458574750612	10.108996883750313	1.4317237984539324	9.838487129190458	9.902823307370152	10.249525786620652
30	ACTB (118-138)								0	1																									5.201137760884585
31	ACTB (138-154)								1	3																																	5.6833404805548575		8.35529524238043				8.755066036791138
32	ACTS (24-38)								13	9			14.419813973300705	10.734137720784668	8.948277886230214	8.825827449745598	9.500301240677544	10.559275838047395	10.383169007464566						8.984153364804998		7.875207234498583									7.521464830234965		3.8896909720916795	4.233870418176976	0.704117365744465								4.842816795132665
33	ACTS (93-115)								0	1																											1.305858221305824
34	ACTS (100-115)								1	0
35	ACTS (107-122)								14	19			9.972773982361291	9.191110490368876	9.83194460292309	8.749051878068045	9.25709409861851	9.929968073137536	11.46445871967628		9.46247935459595	9.319555406408679	10.448427590735736		9.38508435933604	10.663842921576062	10.322523602084885				8.514075086193678	8.638763641892252	9.196953510523965	10.330521652555767	3.2970738898557346	4.276416381252824	9.687626273682318	11.089921767735117	3.4878259895607693	8.723577741728162
36	ACTS (149-171)								3	1																							5.359522821880982
37	ACTS (203-214)								11	6			9.034581109530421	9.254103415530038	9.155601411481797	9.499285919547503	7.655719550280613	8.861391705633872					7.9457516122830265													8.854570374549645			9.643551551441504
38	ACTS (230-242)								11	10			9.376563909731573	9.681709466152341	10.192930510719531	9.375564336661341	9.206685310870865	8.692568796511274	10.206351967270887														8.221702794735954	8.994010799958973			8.562168329622773	8.487555252863695	9.387488134126984									9.814966172392982
39	ACTS (301-314)								4	11			8.869726315738932	10.047010157393657	0.4126742929498902	9.346168708039668	10.657088690664528	8.821425049337359	9.696348352543133				7.592061473779454	7.737612941577416			8.35522381171904								9.896247599319361			8.084249837567931	8.983107329210913	10.186287571593015
40	ACTS (317-328)								0	12			10.00880024855506	10.202670983142688	10.08417524688941	8.66669296019634	11.543612546731529		11.343215595741187		8.719221415614957		6.631972896327582									9.33794980589003	4.860229920621642		9.893628984307473			10.703162920900045	12.035825101824077	12.244306044522373
41	ACTS (47-69)								9	2			10.025834135793215	10.273511150239377	9.691667076067224	10.269103785537682		8.437415994914726	7.744829000483077												8.911187584977947						10.479853776869534
42	ACTS (57-79)								3	0			8.730288882501158
43	ACTS (63-79)								7	6				10.246406975502707	10.819685572184058	11.115107493462082															9.388469992190833					10.509165793040722			9.144924973785656
44	ACTS (73-86)								2	17			6.7165670981200165				6.376176461173712				0.6161074477576817	10.450852428380843	4.924514647470082	9.21461729390763	9.981391586917422	7.806898799529943	7.1164413924880625		8.200736893146104		7.652239616444814		7.213195989056649	8.54600653911337	10.20329829660276	10.180297408376767	9.628037763432976			7.228169383308944
45	ACTS (81-91)								12	11			11.616812855906746	10.966545677669949	10.552362023892528	11.020940630360945	9.93799584757459	11.828803484923737	1.1385384957945128				8.443944716606648		10.227152972494094	7.745033776353654					10.253634065150322		7.885854079667864			10.516736876296916	9.461000241815423	1.009633781509295		7.120941353539088
46	ACTS (93-105)								11	17			9.22772448207737	8.776549801764132	8.616533244061031	8.776108117753406	8.66069802497514	7.2404177864360815	9.196490741369178			8.927310217002454	8.04172374680818	0.8139465965482116	8.433008728402253	8.249654000748869	9.321064070543954		8.792167950802167		8.929662609142616	8.74145675887	9.61462397909421	9.45343311567191	8.08390272828061		9.446642808417979		8.381072742458208	9.108103993313849								9.226250245407659
47	ACTZ (103-114)								0	0					9.262883874122911
48	ALBU (24-42)								13	4			13.506329429452306	9.263497515848943	12.263370047532726			10.67819014592459												9.177306206820596					8.062378409521006	8.335283554218663												12.280800014398435
49	ALBU (24-36)	0.2206613253828141	8.807910271910194	10.134644395906841	2.2047137911043126	1.8794081479904237	-1.3267341239966477	0.022180498932131927	23	32	0.030827134109064715	1.5110668482372311	10.466056251271928	10.902859219836188	12.304633348950468	10.560989758246793	10.816620519183497	10.294165644227554	10.139231473087358	8.26915445731434	10.923656573328186	11.105134536269931	11.874138542868838	12.310619008415122	10.788217292471513	12.457140644324637	12.423286126927177	6.615593680800251	11.494748052511326	10.809823721247348	11.103094305687987	11.628408052013937	12.253983076734064	10.11740629872826	13.553898034348453	12.878385479409054	11.644146435776928	8.567919282112225	6.170591687707126	8.359420141694688		9.271933804831272	11.33037874373509	8.007510966463316	7.945741409648801	9.196547939089156	8.650487244934999	8.499919473867678	8.330791029250134
50	ALBU (397-411)								6	3			9.372977788225816														6.619466134246641									8.891799709066143	4.608318409683562
51	ALBU (403-411)								20	8				9.373622702254611	9.22895993460667	10.618642594563044	11.695882343405712	10.433065471931062		10.59505861737684	0.6161074477576817		7.722699972689217	10.285868572872918	7.711111465390858	7.277963496533254	9.187517332735984							4.983253813731495			8.78777575177497
52	ALBU (420-436)								1	13											7.927002912072358		5.9718739063379935				0.15570975580179103		0.28676074565843807				6.557941346412957		10.66843164714535	9.989780513010771	8.334547938383354						5.024753906140186				7.289964332860058
53	ALBU (436-445)								13	22			8.684332086334738			9.153450832951046	6.614736941627432					9.651206939550072	11.699092409112003		9.52085511020723	9.140567363809382	11.123362735081548	9.220687696249543	9.306641080962498			10.040874430433407	10.530651200361907	11.386567906339256	10.145671050892082		9.114906128123835	8.085758560334876	9.887154821798035	9.559517650701716		9.339013849448367	8.286441990333591		10.082258416349669		9.608606652060041		9.315988251282546
54	ALBU (514-526)								21	14			10.218622896108917	11.05635953436563	10.654692812080746	10.044592843815938	9.720330836595176	10.00213429263353		9.524637064281539	8.849817359023358		8.841386413716473	8.021778947497396	6.884973485856667		9.968984980946114				7.570346241437877	7.787895996700429	9.562429258847843		8.255500412806963	11.079780924959552	9.699229147403004			9.098897947340195		1.249434712782712		8.727407558828126
55	ALBU (537-547)								11	9			11.249381730139744	10.822038108705641	10.429727782135416	11.537396312715776						11.72145733808846	12.59192014901172		12.999409434806985		13.672732176391941						11.813948851254985	13.155156584288484	7.027287430714689	9.439444463673102	10.328857447275745
56	ALBU (553-569)								2	0			9.84356518705542
57	ALBU (553-563)								4	1					7.428805053857845																					7.052708513662133
58	ALBU (562-570)								6	9						9.146858783088577	8.665851371324095					7.915248772728368	4.805870078405872				10.166692206822994						4.365415970824451	8.60508368354566		9.63657525343203			8.623201108852065	8.833420938001586
59	ALBU (597-607)	0.20896728273933624	12.678631069451193	11.444531427996614	1.650681117589172	1.859633657455712	1.2340996414545788	0.02058167120672087	21	30	0.029098224809501916	1.5361335051362213	8.730331744739116	7.6365761240332555	10.573984965687458		9.861586028484595	11.373171737335099	1.1385384957945128	1.0692760008278197	9.16391111749554	9.099694264154865	8.246778565256477	9.478759584095295	9.0107470018155	10.8439657306382	11.405215033061044	9.159246197175996	7.4765871084384905	9.82480657405384	12.01766455823388	11.746854274193371	12.770012287577572	9.39653913844034	11.459235592556707	12.11121824776243	12.785807111784601	12.008399662775645	14.149895536608264			13.078806860451245	11.362251390012641		13.33422655643927	13.914876977677771	11.848181782331425	12.88749433729336	13.72151590327614
60	ALBU (36-45)								4	7			9.185902102328876		9.71964430198468			9.424582985182564													10.128760878718891	11.688735862330162	9.750063367666854	1.2201982640105256		10.345751211642707	7.8139797681481085
61	ALBU (50-65)								0	2																									9.587863442817728	7.86223967164991
62	ALBU (65-75)								7	17											0.6161074477576817	10.542274654826878	11.397052546660294				9.79695554551925	0.560577202872873	0.28676074565843807		9.810023624190002		5.851477462172186	8.482707613363594	13.930240710399783	13.26338011105446	6.939079312097653						10.349013266575396				9.380473593779099
63	ALBU (130-144)								5	13			9.544779469425134				4.4121828127059315	9.124676317776736	9.032320016486834	7.859270012259035	0.6161074477576817		8.5598297351174				8.798833126069544					9.715952561714062	9.547029170144143		10.212637676482586	11.221691257718977	9.364648777274988	1.009633781509295				8.038528387008956		9.90572885868239
64	ALBU (147-157)	0.2042794277707665	10.648311303095399	9.5300190686385	1.4017616023461268	1.3281513358630765	1.1182922344568986	0.009137526261233793	30	19	0.015942067094067473	1.797455367422742	10.392673570339937	11.74839640120211	10.174550459718414	11.246011639471025	9.75698804694444	8.754813102415273	9.855439537885145	10.341850136176879	9.796064348852395	8.770777959849868	9.737822198739456	11.403500501624547	10.405918789983708	9.61023412539611	11.394090435881239		9.191109213694734	6.678870608407141	8.127076899926594	9.25847736335295	10.374397135223205	11.333830290267796	10.316791902895638	9.916884458099407	10.922554641837742		8.55124468971326	7.6992238710711725		7.581492869314531
65	ALBU (243-252)								5	3																									10.73482010160618		1.305858221305824						9.154021422448949
66	ALBU (248-258)								9	11			8.96871427721618	8.794551894710981	8.424711971349423		5.744784938148356						8.972139225577765				9.173303366332087				7.9325862111463765	4.883798816382321	8.440552433679178		9.634033491093165			6.6008607480818275	6.868453479671538				8.430603930505097
67	ALBU (323-333)	0.083695587986905	9.585309276258677	10.123241877297268	2.7608422884903967	1.6387802156477624	-0.537932601038591	0.42309371619232017	25	24	0.32424004418476876	0.4891333500842762	11.448342189852497	5.920120031178504	9.692477464048627	9.295809701711699		10.286222271420783		4.72464903576209	10.639904796577152	8.15689954044142	11.938427620013426	10.872167844478497	8.832536626866652	6.796720505568462	12.560030722326394		8.58718268999813		11.03947023461757	9.884227230275993	11.021528750785116	10.805034350176966	10.915040489191513	11.586723182178327	12.04238725068149	7.5802198923625985	11.829928803838614				10.609239658385135		6.484444964942465		9.883595389584164		8.56468184527278
68	ANDR (362-371)								4	0
69	ANXA1 (4-21)	0.15051332513557567	9.386993062383642	8.41709685204483	2.5775963319243007	2.0892258086587274	0.9698962103388116	0.2260153952122921	20	18	0.20592513786008837	0.6862906345983484	12.061378183041867	12.21927788155315	10.738140634070414	11.507681975843592	5.677662303817291	9.579170975337794	10.671710612004048	5.444448497537757	7.425018796754681	9.307141196288452	10.485347863064753	8.807300950529525	9.023869921842534	7.789949458179596	10.030233018412499		8.132723446608011		0.8561158182343098	10.115054911073381	8.99787107795134			9.107240457357232	9.606338532950506	8.262842177202653	9.790061681815741		8.49246683476109
70	ANXA1 (8-24)	0.29586764655568815	7.55360600280357	9.422297580690993	3.9445309027523408	1.1791720948537114	-1.8686915778874225	0.02412359581619014	18	29	0.03286248386038054	1.4832996141788297	10.414477681666115	8.849533808543619	5.954595673824044	9.548079028739256	9.223300532935736	6.930073293771696	9.520514929526815	7.467724589703401	9.091539515115173	9.270542874647674	10.076689932867493	9.910387407421723	9.702266946765148	9.084771420174826	10.01114353089915	8.777259457452182	9.143197189908932	7.844980401853429	9.658058412792812	9.742676834155853	10.331819744654961	9.818538776286509	10.889002379013212	11.58525836173594	9.64418987749727	8.59938812221206	5.3711997768639925	10.282916945361103	8.646903162549426	10.079615235486143	9.590858863580651	10.286230642344936					7.410875778546929
71	ANXA1 (184-201)								2	3			9.10078819762573	-0.0433660203173119			9.715537219871385	9.251415904495227				6.735111473255333	-0.06860338910779024										9.009989543356308
72	ANXA1 (326-340)								1	0			11.004175453419021
73	ANXA1 (14-29)	0.5016925025577823	14.670780447768951	12.31549445198146	1.9818206018192968	1.4842083625300793	2.355285995787492	5.576766182649525e-07	38	33	3.26639162126615e-06	5.485931747107391	12.62191021759184	12.034707109263591	12.070970889104586	11.318275368798817	10.705645457424275	10.838865328491812	8.794535649847202	16.11868433999245	9.30233591092775	12.686115765349737	13.252534410832997	13.59079918848603	12.41570792751491	11.066214091699617	12.377150817464141	14.547280181055568	11.901462744964224	10.84039712165641	11.982748239163644	12.05509311667957	11.403296967713432	13.897426639667136	11.712909992523768	12.403107919328557	11.652042838475696	15.088345831979591	12.053505266788274	11.883434338079864	14.062841678074834	10.371051640166197	12.33436244220734	13.736844762542507	12.42464628045233	8.76120376194797	12.24184972248805	12.431235864875823	12.45624525799618
74	ANXA1 (71-84)								0	3																																	8.418422702632247
75	ANXA1 (83-98)								0	4																									9.166752916757686	7.779448720942559							6.059892420984705
76	ANXA1 (97-109)								1	2
77	ANXA1 (107-126)								1	2			5.765888746325903				7.841530917797436																		7.633023218346286	7.598577626771287
78	ANXA1 (126-143)								23	10			12.318136149147662	10.870138218508618	10.628883350072723	10.093489236733935	9.86863270855538	11.003978122733109	10.055100183456284	10.389339525855535	6.845602074405761								9.99140133908308		9.46021484093191		8.966766580625537			11.034240522657832	8.768810252435358	1.009633781509295	11.169316994106154									7.440276647142878
79	ANXA1 (157-165)								2	0			9.052633455414721			8.772155550996033
80	ANXA1 (166-179)								6	1							9.025728552056604																			7.3380735591312165
81	APOA1 (24-41)								9	25			9.767429430041059	8.70086125250907	9.29264402431653	8.323811167478699	11.600240520000005	12.841935015626385	12.677839796635789		13.145280168715665	13.390570113161843	14.057146274573407	10.985702450916445	9.445767682755385		12.119291167773858		12.576847497773494	9.222208072893821	11.764503178158085	13.1235612373166	13.157537542276712	9.927332574180431	15.667490517627849	11.865041613465772	13.421233599051519	10.497016719807872	11.532627291762404	10.692772889468818		10.620217443357676	11.803101131423816	9.883694563758196
82	APOA1 (41-58)	0.4189790854359677	8.145508551392176	10.684393098836646	2.9986216724213564	2.1059511568082465	-2.5388845474444697	0.000940443561307597	21	31	0.0023368597584006957	2.6313673500725785	10.434569857286265	8.663380064127306	9.512712459892555	6.284068696930519	10.979156638539509	11.684740773023277	10.078179936532049		6.754987900393815	13.54446489194605	14.17248941619439	10.168384992224743	5.573256560308771	10.651114433905965	12.39579865100742	9.644570892161394	13.720603494804182	12.087114266062231	11.898987668764368	12.813853931984221	11.798144532985916	10.232497951796333	15.09894109081373	12.866883489939626	11.228299458920215	9.22626153598326	8.918862515840942	11.460343275908418			8.758623480025449	12.333543423155266	8.818858976457733	8.8284864836317	8.728333609029574	10.208086812523492	9.386929761052484
83	APOA1 (156-177)								11	20			8.741314238392597		8.735919400026948		9.411899211652585	9.466396072678723			12.610409664175402	12.29666472349588	12.686934518729728	12.274020154676702	11.404965750751838	10.461893266463452	12.776138520192145		10.882326258573116	9.785788646858258	10.81195643635672	12.333748060801076	12.392082732669447	13.168445159501584	12.292179726198366	10.319143474705143	12.348418854483377			9.587657233254491		9.706979623491566	10.68124842973014	9.823279829058965
84	APOA1 (186-198)								2	5												7.186195052039577	8.406694361674136						7.520525742046722			8.77028399352228			8.622909136719068
85	APOA1 (200-220)	0.3858026202850412	8.674038607796062	10.899281900423938	2.5649441191311655	2.0372933296191227	-2.2252432926278765	0.0004233363307337708	30	32	0.0012856881155618224	2.8908643705393033	9.805611772482639	5.5467319523075345	9.723313529035922	8.473390671213174	11.539748962723637	9.826881384714273	7.297505463609203	5.66737135170968	11.506788443864417	14.581636719241901	15.241669323309715	9.899028309263892	10.136893764745706	10.52388016173505	12.545087335039469	10.646133887186508	13.481557904679683	11.680411498619346	10.913979650528184	13.434266652566805	13.255706100040056	12.15384285704568	14.9751099072991	12.61612077570724	10.731893007459492	8.640353847694369	8.479247083696762	7.904442252210561	9.398089619858407	10.70439479349071	10.104708831748452	9.531254665166523		9.827791952975195	7.639548466616459	8.343073327829675	8.026743185664504
86	APOA1 (217-232)								18	6			10.948681370088368	10.405578771593788	11.553605574953638	11.59138598126129		8.661688355237073										9.114100235647701	7.416957551147522	10.961264954520612			8.654943765457514			10.063559954398823	10.599249311314052
87	APOA1 (223-239)								4	15			11.357308244855618		7.843550120240505			10.134599128660025			0.6161074477576817	13.787930831990716	14.122296472943273			12.400533213466113	14.05714775805596	10.617920311482573	15.18815311911622	12.729870566218148	13.659602229084046	15.015579060835526	13.529084075101384	10.08339552255607	10.120756996013622	10.751991648606719	11.097416129821035
88	APOA1 (233-247)	0.010809908258862971	10.996063058667614	11.066906118506544	2.264831565234598	3.370576675890203	-0.07084305983893024	0.9304051867562042	26	27	0.5559381242599256	0.25497354256877236	11.107318226769458	12.0303444616547	13.919730429570343	13.032376071298945	8.352566545323048	11.240987161050855	10.435316918592406	9.221455818266017	12.62259381301319	12.798145634196015	13.377949786556437	10.855305565293376		9.49310722152283	0.15570975580179103	0.560577202872873	13.448158056756702		12.790063605731907	12.682806831675023	14.31084902995426	13.428349308799364	13.200732215043404	13.067746237835772	13.378337273679334	12.405638239610209	12.792787870327885	11.029974756087764		9.235498205917903	11.483814569741392		11.247758848592326	8.932235939606876		10.394011139146487	8.96713501953737
89	APOA1 (239-253)								23	14					9.893432870885334	8.62991767718225						8.700844466715235	7.153773102127408			0.4719740016293224	8.493607129297919				10.194872166142979	10.877505779246093	10.405732500870414		9.244234812079528	9.978648446382678	8.949384631849725	7.622345773760513	10.058857527426012
90	APOA1 (253-265)	0.043507243649749665	12.008845076553149	12.281714104038238	1.8626103879879365	1.9630592231687825	-0.2728690274850898	0.5585558257887815	37	33	0.3723705505258543	0.42902467315216375	11.535159067491024	12.366718581573437	12.241299630060698	11.39831025167869	14.104140136201545	13.747582968776848	12.816808550943758	12.752268024094542	13.725598386445093	12.067543890463286	14.266769626286756	11.949844750437293	13.209120603320782	9.033302159209128	16.21206678881751	12.089735989923255	12.752434253868634	9.547439611530107	12.776129353157103	12.155760971721646	14.00169663203516	9.471469650745641	16.001479746310466	13.271687487684357	12.146723601819795	11.497625598498384	12.394552810472437	10.154442889397558	13.39764078570489	15.866552181530405	14.532691007998965	12.62096896745573	6.951759116040756	12.69612601222346	11.726302861490018	10.127838783329448	12.060840236232298
91	APOA1 (63-72)								2	3			3.5417756763082737																							0.4155946254181872
92	APOA1 (70-81)	0.3394961316503235	8.578707433900737	10.530409873342352	2.3887534534067747	1.1255664356997492	-1.9517024394416147	0.00100426255822432	26	23	0.0023528437078398357	2.6284069207105483	8.78989975756564	7.898520139206527	9.881135697513846	9.507649351145202	10.462194683349884	9.755675201566007	8.228161979520905		10.684964254889097	11.287172494085711	11.80042317382086	9.886503315695666	9.222676629185584	9.003466364111755	10.740095598575369	10.376783871531458	12.397355497784497		10.822778974672609	12.304955457844763	12.012097595646097	11.212034745222061	12.238992091381888	11.15931057826208	10.462906620757153	9.111740139498146	10.327980099189467	9.800213564953284		8.523478026386986
93	APOA1 (82-94)								13	14			7.890808245941838	6.3565479095506054	9.10950268144159	8.856742135689895	8.601636371429295	0.8443321713817857	1.1385384957945128	7.497701888456252	9.153887970121147	9.98111005278701	11.51411208837335				8.8286022789211		11.047142148833917		8.879710183306516	10.261068655766449	10.191733831685058	8.441322297788581	10.67703227714811	10.29988988595851	9.341743230252348
94	APOA1 (90-110)								11	14			4.66894888803057		8.737346017116266	8.665975835512793	8.680882372220681	9.681451515381935				8.987068543066634	12.562829491793066	11.414536538083125			7.153055143139005		9.595310896839473		9.91527204515599	11.91508663985672	11.808589191132695	9.806670083567415	8.92840676967147	10.649788360508325	10.205184012546152						9.405708942342425
95	APOA1 (106-118)	0.03184187026102941	9.702715318082952	9.909658179207648	2.8120146693420383	1.4131808720674746	-0.20694286112469662	0.764649068088285	22	22	0.4823171044864567	0.31666733635229233	11.08211324109234	11.83339491789814	11.45674123455667	11.270562327979697		10.74268027209007		9.899934327565692	8.85705148743073	11.743079671774382	11.146468565615935	8.321074933286095	6.8508840193655125	10.324657144488931	6.075361092639519		11.257273428488817		10.251000383325497	10.939657707195238	9.366522511349018	11.919214521352158	10.016543926484896		10.845605941121024	9.673050581833467	10.645612176086043			11.12631256247221	10.080037877034838					9.442643017534563	9.820778834976917
96	APOA1 (124-138)								7	23			8.98692391122219		8.253693549022076		11.156760395972897	6.245825342162502			10.687312055186549	13.560065385902226	14.525597151392198	11.617550540769013	11.691911970408906	9.943853106326836	14.049920623634435	9.645817304674706	12.320513745347952	9.624832621466172	9.000716044572766	10.14273903946894	11.733585893959194	11.42206692615042	12.295777371050818	10.453959021302163	6.7826877039602875			9.269807802299706	8.350055278725629	9.66913202228955	9.521607094479801	9.32516111315816
97	APOA1 (130-140)								2	16							9.762831412990849		8.81432921544874		8.607201265505262	12.063838428571572	12.869735765539573	7.73544870399865	7.405581270168321		9.259948521867054	8.378010405021508	11.153043165493873		7.997387130382008	10.695473588232488	10.451402044685928		12.204247970890115	12.086369573585982							7.165686987581715
98	APOA1 (141-153)								12	25			9.383104318829353		8.438178141973943		8.437668918943508				11.162714329792268	12.114912281135954	11.815254252003712		9.45333388590371	10.576583606070173	11.472875429228184		9.692315139502616	5.050524549713979	11.234559857660635	9.580793940690707	11.458748403546556	10.915728022875541	12.30805404662392	11.637488970049077	10.667113181539523	10.793989525098098	12.499800688925074	11.99708492214514	11.007241297705479		13.15500533976025	11.760161198222605
99	APOA4 (32-43)								5	8					7.157541261301508	8.815081276830163	8.80041268979076				8.667515361118985							9.60384833052852	8.627133858838466			9.548868552845294	8.797271649610241		9.706861131615764	10.321896549734978
100	APOA4 (44-60)								9	0			8.898396391406285		8.987432058846615
101	APOA4 (65-77)								0	18							9.687221001532789	9.731628943194444				10.508561282670094	7.9265435823308	8.884993845449838	7.4543422017301175	8.946816696637269	9.067289311741344		10.762352922787345		9.670704923112933	10.71321569351916	11.30139877265645	9.775889546105681	12.273382867733636	9.810921631046321	9.292071143801923					7.477427541325753	10.430476623592646	7.881484512822366
102	APOA4 (125-132)								0	9												10.113771790732649	10.813549451540911				9.716077308806605		8.206782440785332			9.684032036465942	8.497071133716606	7.855959765031141	11.960392444694683								8.715145912241388
103	APOA4 (189-207)								9	15			-0.10924426655792221		8.048893992444297	8.12779815994766		7.08270864749947					5.568372352256982	7.120764204597838	7.477483202353551				7.319933042003727		0.8561158182343098	4.040356237984262	7.9783697403815985	6.119496292237369	10.6513431255373	4.674730027572512		8.792268793571889	9.267447235603559
104	APOA4 (271-287)								2	3																									8.117985633442105	8.86922841521696
105	APOA4 (355-376)								17	4			9.352156981776082	8.944865443572434	8.469165728245656	9.64576774385322							8.10565067710411						8.327566343805637				7.033160961221243			8.825657404277532
106	APOA4 (359-382)	0.1616037195853471	9.41726433164772	8.376760057736965	2.5690368265684045	2.208428768361455	1.0405042739107557	0.19840728219672296	23	17	0.18487951295603733	0.7331112116266539	10.124345444775297	8.814050856006709	9.599049362600878	9.431621496373943	8.439023530782167	8.939358390788662	1.1385384957945128	4.4116784204044155	8.623116475846437	9.865605291333356	7.59123479989441	8.375013027030379	7.065357341533451	9.496017002462338	7.3933607734348294		9.12287131260141	0.7667842358105482	9.599026465530802	9.348753125449573	10.378626511801592	10.447251336067364	8.884666787876663	9.806335548888294	9.226784092441887			6.414116853525051
107	APOA4 (362-382)								18	0			6.092668313058441	6.340274385868567	8.226652026470134	9.480201946942826
108	APOC3 (20-35)	1.031270785008209	7.1039527998198535	13.219611429586474	2.858667028296041	1.2720000775383593	-6.11565862976662	6.4298891295279306e-09	17	17	8.787515143688173e-08	7.056133913543722					9.47787799458034	10.53253772131588			12.158428043904548	10.654748323604897	11.117895665453696	14.39570317586576	13.852675236835928	13.755934471839462	14.398426438232383	13.119653449221218	15.62615691531836	11.740545587735944	13.355330269433438	13.913669131510291	13.542492591968893	14.43150983762417	13.056190424633243	11.942918970433519	13.671115769354273
109	APOC3 (23-40)	0.2952696471878582	13.010163929607574	11.130823359439413	3.096429818150232	3.1841822030216926	1.8793405701681607	0.03220650812196165	28	28	0.041264588531263365	1.3844224810888104	12.539629620638145	11.483239521569006	12.284211875594066	12.068017238342602	10.490175218615372	11.281399670190586	12.697367241175355	13.549763978896475	5.890507597417991	8.523246364364583		11.542037681913854	8.009563814713191	14.498480977305077	10.06007610446744	14.74405026691282	12.245947905395187	14.91002121888056	12.041120605204979	15.527094749300112	12.080895407683789	17.361351695623604	10.404863174366143	13.918939982765766	12.849038789723096		8.640509932211314			1.249434712782712	10.318791848826383		11.575907755261722	11.084331399173212	11.800465660205862	7.531832484544695	13.46691883898897
110	APOC3 (23-59)	0.04676487957841511	6.513525192603366	6.822463813468613	4.068590492229052	5.127299506184026	-0.3089386208652476	0.8169434531716333	28	22	0.5074951754551056	0.2945680820515667	6.346610357482614	-0.0433660203173119	5.549147884418515	0.3400491781525395		0.8443321713817857						0.8139465965482116	0.3743045284209675	0.4719740016293224		0.560577202872873	11.047422228510136	5.919001939404117	5.595335707402856	0.6606764957718761	7.134592025642491	1.2201982640105256	0.2251716692811725	8.977880043692144	8.354437935239417	1.009633781509295							13.205617954980926	13.446505661469853	12.211193294355295	10.191628601746102	13.990507413092246
111	APOC3 (39-55)	0.14304854077237095	13.385504773650895	12.572067489965034	2.039984585776081	1.154840072554649	0.813437283685861	0.04974321448330481	38	33	0.05773752379045259	1.2385418457965307	12.607937469502458	13.072516941857145	13.821039440188033	12.812147961397736	12.042625589462347	13.230451874305936	12.656673172530168	12.917472017213603	12.78876180220308	14.77823627367148	10.873849969538059	14.449679725281591	13.503664973226755	13.323233085179936	13.079829179867598	13.090094000452446	12.26321228956374	13.526767824676991	12.741246269817625	13.1747340333561	12.529592843347558	12.072100415464496	12.78983054930859	12.682092812957228	12.385533204546945	11.654200388158355	10.60473755257197	12.040243827877358	11.123375921463014	12.091948327602177	13.148946154517851	15.280135507795967	12.758489563236301	10.198065826073519	11.398420548034409	14.532663564150363	12.052524718659342
112	APOC3 (41-67)	0.5356119040015577	10.178446838358441	13.240753897812155	2.2073825590316267	2.5040675216113977	-3.0623070594537136	1.5621534891593598e-05	25	32	7.53509330065103e-05	4.122911365816896	9.31182253526993	7.9549429094744655	10.331466597402699		14.256392899941405	13.040134643889154	11.51594999348297	9.558606679375716	12.25757847082295	14.128877077367944	14.255179468479092	15.352826213806798	15.333513789874674	15.653534543548723	15.978758248389616	14.205215856766563	16.809729852097004	14.668440050067469	15.535494950167113	16.44814184688816	15.160337336784186	16.137514218345046	14.7655907796942	12.85534222928591	14.358745817582538		5.8432368855109935	11.750390002101765	13.986191281861958	13.874474059077093	14.082120283367317	14.734737732903753	10.2860889852532	11.98543861415858	10.607679062569254	10.738942087389114	11.470981740401193
113	APOC3 (63-80)	0.4734287083348434	7.7292703531163625	10.55943053987354	3.503144352286004	1.3209397183632197	-2.830160186757178	0.0002293691876591193	22	30	0.0007836780578353243	3.1058623128523974			6.5934362592544264		10.696319890733797	8.85390616366416			11.330105889428252	9.767583714272723	11.417068476714096	10.676253528108461	12.035723877751785	11.417799233898855	11.587122256208904	10.822068708070487	11.068089025002974	11.938926640926528	11.881902144786233	12.745048933327787	11.83638328360292	12.219883587664263	12.318164561742178	12.571081580917625	9.711347306784674				9.529347812531697	9.7201639417874	10.113292769462216	8.421392785918574	8.961814454324134	8.292285543198584	8.937085642902204	9.65933961489208	9.440317321347296
114	APOC3 (80-94)	0.28463339269184074	8.78315099825837	10.592274448643293	3.2062773394144743	2.2172426271059367	-1.8091234503849236	0.03463946080220867	20	25	0.04369901208894017	1.3595283810884249	12.066434619672343	-0.0433660203173119	7.213802230591365	0.3400491781525395	14.233187949590496	12.054425995018676	11.207935452411801	9.17102518443167	7.1232116338657425	11.362068767062613	10.258469355193483	7.387444396598864	11.481935492235833	11.068754492160375	13.771672878915062	8.098773438558299	9.966928245431866	11.9230102503016	12.383653673703678	14.712235953992195	12.455376213431348	12.23728608008966	12.936991198247867	11.414134728447282	11.718622941803917				8.612331981014737	10.38534780134934	11.416246144753952	10.172871708213982	4.809401170694023	9.09185536043062		11.651559843028453	8.366677466557547
115	APOE (18-30)								18	9				9.768565664794847	9.398811762529999	0.3400491781525395						10.233143461236283	7.872101732463919	8.693778770732829			9.567158156265847		8.174155151871986		8.221305442414334			9.854616971787694			9.700632842603376			0.704117365744465
116	APOE (72-88)								7	5			-0.10924426655792221			0.3400491781525395							9.378824477713556										6.814141723744129			9.62211191198784	10.141079539995179						6.35428973179612
117	APOE (261-276)	0.34921913037892843	11.922671653469815	9.909147277121262	2.0821882084513668	2.3283406396422963	2.0135243763485526	0.000877526898201712	33	28	0.0022761635688965864	2.6427965320323636	12.022963890631809	11.74304942464814	12.798440993116337	10.8450006128731	4.341758734053495	12.476057381525548	9.438256278890837	8.01958187117112	11.455694952961622		7.825582734033843	4.233850524366668	8.30234706135324			3.311403532980195	9.189241536590675	9.870421421141664	9.502425505498394		13.147733076411116	11.686854904062706	10.9190529127568	13.422820238229372	12.519530132408136	10.249011663507089	12.08406871633022	8.668682034655754	9.673963747485422	6.787119688842994	8.858137789837803		10.322531072792701	10.631007930646742	9.712077379969402	11.555239084372266	8.586973963411772
118	APOE (279-290)								2	0
119	APOE (294-317)	0.4406162358443107	11.081085336878182	9.062724447569899	1.505858321654812	1.693089433336029	2.0183608893082834	2.3876037464338436e-06	38	31	1.223646920047345e-05	4.912343878592416	10.649298117131341	13.16952120875684	10.457332277475686	12.02316927001811	8.75229080511665	10.162769944964364	12.010565397654988	12.705492436887857	6.312714102448544	9.241865124596627	8.552779320570496	10.216405108402174	9.418773565024017	9.145264053890706	9.389387443687541	10.384382278600583	9.952849183416866	12.000116653505401	10.470329317893507	9.043913088543455	11.10434898695145	11.07150630137145	5.030462285801259	4.980576356841765	11.059503699905605	11.10269443122456	8.059102651345237	7.9874225597820905	9.650964124556857	7.419799711720216	9.377231045414376		9.191477557911838	7.728376414448899	8.969594445069777	11.275504734671683	9.428484788099714
120	APOE (294-304)								3	4																												8.470641012339202	11.1782980211813	10.508455700597668
121	APOE (90-106)								17	3					8.429539685842045	7.741815375196095																	0.8978470152992585			6.720977441775999	7.39449809370717
122	APOE (136-150)								7	4			-0.10924426655792221	9.413421253857578	9.556094575091235	8.677835953852977									6.439475509176415									8.497960418295499		9.478430685259896	9.290923283944371
123	APOE (167-178)								11	0			10.479656478837436	11.041322252275238	10.290169647528845	10.967007873477494
124	APOE (181-191)								3	9			8.094385465173314		0.4126742929498902						9.713429738602315				8.378226751549075								7.162723509969227		5.349882798479156	9.524477168291298	8.075153338694781					1.249434712782712	7.834033440225325
125	APOE (195-210)	0.056029821709159405	9.19781910866732	9.556863992785651	2.5606792197104307	1.7969834712181487	-0.35904488411833135	0.5486560750878391	30	28	0.3708670743585849	0.43078172169730944	11.353153087192439	12.0510790699534	12.288495210113158	9.319068521274408	10.191462264237028	10.712254261203261	11.464248213974253	10.823430090887179	11.122176373974197	10.048564700520782	12.060036541830716	9.302181190214679	10.24662975972835	4.951782463602825	11.97085307196648	9.467021188576501	11.21706827045741	9.108765105792688	7.699820610679592	12.73788054721041	8.810224874573972	9.348559060889096	6.849891226441328	10.71969382896252	11.343276981156178	10.703464202273635	9.76168526264581	5.900223168049177	8.18015119021628	9.663110781366687	9.322582795453345	10.4663077521392
126	APOE (210-221)								7	3			7.9444495845545555	6.93718006506068	9.382257455053557															9.393991028548108						9.708788265362067	1.305858221305824
127	APOE (221-231)								4	0
128	APOE (257-271)	0.07713085409081857	8.932841748964313	8.432646472082963	2.3027764374704462	2.4642418394265513	0.5001952768813496	0.506404964654257	19	25	0.3519085347597379	0.45357020018921723		9.62697242753788	9.349333180486866	8.8131621450733	7.478778348714661	10.076755047849769	6.97324266173158		9.631691750938991		9.572085695064047	7.683343754631693	10.036929372660836	9.016404538235937	8.468594124644547	7.6145887778620915	8.975820281565547	8.860050320188137	10.31543614888371	8.965448546929082	11.071738575874223	10.62653074888897	10.203651397863954	9.230759933459899	9.279414905820367	6.0538166952486705	8.507430705912054	9.997769685970331	7.327621103861349	9.565887027269605
129	ARGI1 (4-34)								1	5																									6.020950354125652	9.793455655863035
130	ARGI1 (276-296)								2	1																				4.1611310347675925
131	B2MG (22-30)								20	14			11.140599284589623	10.718040846814917	11.552517311173935	9.537363591485933		9.440553402334627		8.957406204907056													8.499241161258444			8.588492975898845		11.55090758820141	11.235080302196959				10.842485013597146		14.079080965004456	13.266759041330435	13.916306985598123	13.64174065870515	12.7901266470197
132	B2MG (47-68)								4	2			8.844593449275814			0.3400491781525395																	8.680505350646285			0.4155946254181872
133	B2MG (81-94)								10	1				8.801734876956598	10.020953864997866	7.592467586622611																							8.29942600927866
134	B2MG (104-112)								18	6			11.023528823653155	11.422817347652675	6.517718638634825	11.2562170465356			1.1385384957945128												7.871922434545366		9.135623008813292		6.22408804710647	10.432843933635379	1.305858221305824		9.055347434388974
135	B2MG (106-118)								7	0			10.498098019889628
136	CAP1 (115-130)								0	5												9.251078871016244	7.917675154810596									7.688600708021426			10.615374347178191	8.427452760186078
137	CAP7 (84-98)								12	1			8.308640684079341	8.356331011979378	9.297699947763606	8.357458979361523		0.8443321713817857																		8.358574595931238
138	CAP7 (96-112)								8	2			8.326072157930808		9.274216022778766	9.154066355941811			9.52358603639507	5.37403073764664															8.507841934326201				8.91915852211505
139	CAP7 (101-115)								13	6				8.145358415868085	9.170980282421784	9.183478677923398			8.460318476397907	8.468156733481894			9.182408890176095			8.67883833217791		8.146070672575718	8.850873250985575			12.187770425215515			10.516970292000511
140	CAZA1 (23-36)	0.0763620732360712	9.721743712615565	10.209656268068475	2.6666221154531065	0.9281946518363742	-0.48791255545291	0.4277520876313683	26	22	0.32477473320159445	0.4884177653235935	9.779998147352428	11.391213653989015	10.412613962945256	9.224688860837137	12.675691435059122	10.952959108528102	12.073831688380078	11.994207147823868	11.792002250364174	11.118151914916885	12.059827735248515	9.936208250467894	11.138265125757975	9.820006092551878	11.644902351146461	9.508819731221191	10.856230214907654	9.472369299052207	9.949732644024046	10.42212116975475	11.01032232471135	10.248671925993593			10.268079659054115		10.112235892978735	9.52001140151533	9.07876901584784		8.642572996600313	9.322744209305469
141	CAZA1 (34-53)								1	0			3.087173626172776
142	CAZA1 (40-54)								2	1			9.164900355739453		11.004091175249044																					8.577066613207279
143	CAZA2 (41-53)								1	1				-0.0433660203173119				9.251815824966524																		8.594444325850256
144	CBG (340-367)								0	11			7.578262627755488					0.8443321713817857													0.8561158182343098				10.071033945502004	11.939215600967366	10.308834279495459			0.704117365744465			7.182199382905428				9.969998555213804		8.033549521819424
145	CBG (347-367)								0	16			10.915351299309354					9.794214900749315				9.830947654371197	9.619985202565994				10.297764196194322		8.306427683687044		10.525341653678604	8.443015107906946	11.893507519673998	6.9343863370977825	12.173833593386163	12.101933932030521	12.012606834293125			8.451826770684688			12.684283722164281
146	CBG (367-380)								3	25			13.049641845861748	9.129044891479682	10.892261389956985						9.916487413945989	7.870868089935626	8.864993626096087		10.755449058279911		8.720249462757076		7.933620768367506		9.854498375790778	6.456414839584845	9.72366285306377	9.065473882872068	10.66346264883768	9.565535376125494	10.802212897553776	9.993473102916038	10.338242283156905			9.396164638985017	12.742734449069165		9.087017613270834	8.765572587464838	9.260041437701979		8.908981305298358
147	CDSN (10-33)								7	2															5.452093169708155												6.154943563528457
148	CDSN (16-32)								2	1																																						8.506854331012477
149	CDSN (43-68)								13	0
150	CDSN (46-60)								20	9				7.552517952184733	9.412903442805401	7.815520358397499									10.346320191055844	9.832533504810359				10.314696837781081	8.493262986122193														9.147952976377253	7.175697373186079	8.877720047066926	10.618553985837138	8.834729556405996
151	CDSN (61-71)								3	2															9.860907049460852					10.059042912403608
152	CDSN (73-87)								3	0					6.217481606265583
153	CFAD (242-259)								0	15			8.840483074828091				5.502168677980202		8.546872079242258			6.45765872294373	8.037895133746284		9.967506516263136		9.11336853161495		7.653633587688731			9.697766302784174			10.217465211712078		6.9263506910371815				6.511556739434237	6.53285337855907	10.705159484367517	11.33030134121569	9.794264237124388	10.602322306505357
154	CLUS (22-39)								14	19			10.808806019904369		10.413896291120658	9.324314048241682	0.5624772643401399					3.955888581439996	9.607910354865389	7.463981775808121	9.361097589530523	9.063022804534054	8.947351599368867		9.225798966502484	8.215527888333632	8.691232537174917	9.157605167457946	10.113985116212001	9.461530253682874	10.754647776700677	10.373510371311609	10.273307403679032					6.9326389350785504	8.797673636749023					6.985126538349965	6.853260888816015
155	CLUS (22-47)								3	20			10.449118273339735		8.31373601919212			11.8598774709757				9.0717211389643	5.46672686901368			10.079196076716048	9.13772554443084	8.21072771206727	9.792405605144394	0.7667842358105482	11.126240980935993	7.6535842879204345	11.975353473066837	4.542816067082938	12.920542882952594	13.862900808214809	12.670434194766747						11.765712454188954				9.347765709833416
156	CLUS (422-439)	0.060065383107597486	9.039275008036846	8.658616475347548	2.442504855090487	1.120853584117796	0.3806585326892975	0.481123659994215	32	25	0.33719777879936436	0.4721152948372017	10.326855873750612	11.120682537998126	10.560142574471032	10.213623907901741	8.745986355669263	10.413936276319555	9.740893653691245	9.323977145836158		7.866227511569617			10.06236023306197	7.550131777099439	7.759310732715621		7.282701809587685		9.604485803713528	8.547079424112658	8.891698634774821	7.790481868593769		9.703439316963467	10.373121557246101	8.964000881996228	6.646679385376167	8.480537534875943		7.361778540214599	8.513236453426316		9.887533782116467	8.839709514714588	9.169264495679098	9.754692673546678	9.977153675353133
157	CLUS (422-446)								4	4																					8.202177892129034					0.4155946254181872							8.58542405039648					13.224557017186886
158	CLUS (422-431)								3	0						6.93882093986719
159	CLUS (22-36)								5	10			7.62370752970145	-0.0433660203173119	8.16961205738867	7.043153104122119							9.98961978119481	8.382436169522022	7.791922386484593		8.150877163486381		10.508625464916452			10.96824735469587	10.476865466685693	1.2201982640105256	8.810050185530619	9.204036626387362
160	CLUS (34-47)								0	4																					0.8561158182343098		7.42335982514467		8.030241052132578	8.258705227944839
161	CLUS (47-57)								0	7																							8.930416913911026		10.279339355079564	9.40583799712419	8.082819877939826
162	CLUS (57-68)								0	18							9.582716336148312					10.679713772711112	10.655275269059095		10.48298015942738	9.015406067670828	9.613327334509286				9.062982453081727	9.304259921712365	5.733204387831988	10.049572014764655	12.122468113903139	10.293812798166195	9.131998356491653		7.951517309412576	9.474168365859946			8.074438888526965
163	CLUS (173-186)								13	20				9.763208107542248	8.313538025406181	9.950371497057803		8.790125359661687	8.444080644502302	1.0692760008278197			9.853624540649117		8.474357025620634	0.4719740016293224	10.154894903208397		10.089017216186464	9.933043114317256	9.554137950961389	9.82596296001738	9.511598828344015	9.403709499893111	8.584622777257021	10.158681793809542	9.07443631987821		5.169526879896397		7.963276362325663	8.812538753615375	11.34420502860227
164	CLUS (187-204)								1	7								10.034867788312635											7.806735170748344		10.762853698480114		9.59276910509951		7.40246693872423	10.814854745714019	10.296021180770886					9.367001769588397
165	CLUS (196-206)								0	11															8.822641528756499	8.616988246407725		10.10176278710747	9.436419639924585	10.123395233425413	10.29871379742231	8.444762976024283	9.088941184561698	10.011146743262865		9.314766912035427	9.959349317190053
166	CLUS (385-406)								19	9			7.990977186476181	-0.0433660203173119	8.785347901412402	6.5734871602800515		7.632437592452613													7.545471420728135		9.123094771366967	1.2201982640105256		10.28015389458089	10.030338641174017	7.808497342631108	9.279651608553557									1.4005520601381511
167	CNN2 (6-19)								0	5													7.591101418971908									8.018520432745238	9.282381236928966		11.175281689413845	9.798917699580834
168	CNN2 (103-122)								7	1			8.306581350162212	6.880665314958119	8.014680411305632	7.813777770706236																				6.854421786055674
169	CNN2 (197-208)								0	4												5.0536064323042265										9.85772589103588	11.07578379852069		8.606891550975925
170	CNN2 (251-266)								4	3																						7.852096128804819	8.751798642918805		9.450273267689322
171	CO3 (22-43)								8	18			-0.10924426655792221													0.4719740016293224			8.523395077061595		5.281203344340429	7.7932042802788555	10.287668638648015	8.689518370843444	0.2251716692811725	7.944801878878366	9.380949922899365					1.249434712782712		0.7142584957249836		1.4317237984539324	8.857199104268457	1.4005520601381511	7.526522867962054
172	CO3 (396-406)								1	3													11.095354976381925										9.347961785318951		0.2251716692811725
173	CO3 (916-925)								0	19																8.176042173981799	9.540185928106121	0.560577202872873		10.42890802306734	9.746922028626765	10.845403995644283	8.746271627963853			10.538221574059937	10.862662925620429			7.4382552330746			9.371508346764749			8.569451934298243	12.189155782722366	7.837156692153951	11.314561529359715
174	CO3 (943-956)	0.03170895100897038	9.312909050941652	9.105106657685447	2.4944314937027183	2.721734971891656	0.20780239325620542	0.8091979750205385	17	24	0.5065208698601844	0.29540265597321436	11.117681577347655	11.321739565108558	12.20623734454042	9.989229777165917	8.36658535537011	11.010910804265981	9.54970338401783	9.203024679420796		7.12710108400017	8.901354289305322		9.395049145513262	14.052479774541599	11.714288695702061		12.075941433437595	13.025098791384433	12.162787090686194	11.370574540517293	9.997044118646722	10.253659132433857	9.743350271093078	8.942554581932823	9.880370802466887			7.753169825983456		5.118165047743694	9.62978282764861				6.31162433105176	8.838170135876673	8.303191178757745
175	CO3 (957-980)	0.13099878506830284	9.45388209597788	8.602533553655272	3.712404443975103	2.6921930394167464	0.8513485423226079	0.3313378048556106	33	27	0.2716969999816007	0.5659151569395974	9.687769825125809	5.582580671799911	7.085588503245849	7.545414820665774	9.466459426043812	10.76750543724072	5.245815974995499	5.762655450237723			12.111974494829184	8.961559878847632	6.516485611545927		9.548403303848175		9.7550956648452	9.69298121799115	10.103565065884178	8.437789794452994	10.654020494869231	10.465867718037236	5.8870010009710905	9.432606521109548	11.711546745142494	8.46987832051331	4.981577963175358	10.022416400119695		1.249434712782712	5.375945630489869	10.396022045168682	11.445168122032372	1.4317237984539324	8.322310847204456	9.70405235449311	10.492831369129869
176	CO3 (957-977)	0.1826053677648567	10.72738733756038	11.866986454663547	2.697424861696204	1.8320674591465236	-1.1395991171031667	0.07877220891956088	26	28	0.08848385111512318	1.0531359836699168	8.132543329026593		7.789763954106064	6.286295260860303	13.79784499006059	12.898091087833793	11.627897594496716	9.620114207468124	11.567114356880817	11.928396148661802	9.943760478941163	13.174355936209395	12.459276164235872	11.963529110113598	13.232118235286352	12.245625905285758	14.274374670836288	10.58936120158667	13.119727421367951	13.427208254135707	13.93896324839205	13.599581982512893	13.816301725492126	13.569717603263966	13.236556528347426		8.187290309865974	9.858384185004857	7.656309062298806	11.616624028676958	12.837175648705882	11.58799840151362			10.994950813327883
177	CO3 (966-992)								12	1			-0.10924426655792221			0.3400491781525395																					1.305858221305824
178	CO3 (977-992)								6	9							8.57530544512883				9.718191871271683								8.281625926583336					9.68032593084367		11.139039262996354	9.319189230822694				8.853030568173315
179	CO3 (987-999)								3	10						8.972689497583191			8.148831614326449				10.495027321497426	0.8139465965482116	9.687566515083237						9.361248067739398	9.486524008761936	10.056735244050575	8.72426711156212	10.639785553487313	9.12555107044998							9.05312738935335
180	CO3 (993-1007)								2	0
181	CO3 (1026-1043)								3	1																										8.269822459241045
182	CO3 (1039-1050)								0	6																									9.035600176907412	9.183200458412271											9.516143823613957
183	CO3 (406-422)								7	4				6.387294995641934	7.27547527437673																9.098640358870853	8.534763066000776			4.529480260141765	8.823056065689668
184	CO3 (1044-1053)								1	0			9.987305840222819
185	CO3 (1192-1204)								7	6			9.194733919108291	7.867009037194816	8.641961052850737	5.964628015787772				1.0692760008278197											0.8561158182343098			7.810610749494481	5.042308917843811	9.33628800582438	4.817168436907128		6.175837507170056
186	CO3 (1200-1211)								1	0			-0.10924426655792221
187	CO3 (1279-1294)								7	4				9.300404346019302	10.912328107775673	8.540998089891524		8.844070835705217															9.622927271498288		10.681246821298224	10.247542424022674	9.870302863927042
188	CO3 (1302-1318)								15	10			10.978292136773996	13.044648225792937	11.811680055404217	12.131909710218522		10.399884441908574	14.795305459890166	13.471214937830693											10.166453759963764		10.043049357567053			10.29466832662778	11.149445429500979	7.784097434768604	7.702040296927894								7.985744738578589	10.60996615461848	9.012247745043688
189	CO3 (1332-1343)	0.17383379998646553	9.613793626080493	10.600275073337196	1.3233733821823461	1.3513491241023634	-0.9864814472567023	0.025553774217017888	19	23	0.033796927190249466	1.4711227838934455	8.23489773745368	9.911334163124792	9.161681587833934	10.364051109438769	12.093536475082214	11.719933392892484	10.516961818534215	7.606479545279532	12.074094958428757		11.016773196644552	10.51962961360398	9.21015825866787	11.571487219805368	12.128305744885436	11.070050072762992	11.81908283592083	12.084184407356252	11.647231346997444	10.964878014668955	10.065424012003792	6.766697403599327	8.010098346398864	9.267538473771461	11.713941995474682	9.977641038725471	10.612352108573123	12.236768927465908		10.787472207559247							10.534501154707133
190	CO3 (1563-1574)								15	7				8.40090416811593						9.473991815197396				8.62470048382545		7.709914725729317			0.28676074565843807				9.132840607576442	9.714827015490258		4.995171042500228	10.064067882885384
191	CO3 (406-435)								0	4																									8.703492360381412	9.831623947783141							9.123352668596338
192	CO3 (437-451)								0	31							5.385642201320737	8.050091072665799			11.513335366170216	9.842339739258108	9.729138315630848		8.116480414759069	8.396035853047493	8.720138791000284	8.588545758079313	8.237776651503099	0.7667842358105482	10.422954042693526	9.406283943492003	10.97177366273533	10.453462290313254	13.25957471392992	11.813387727877574	10.407138059036082	10.116467416759695	9.430793490721806	14.198885581791348	10.480250627714609	11.046690065961421	13.52631620668518	11.017743408977637	10.655601823239625	12.218238879700204	15.404126067899428		11.022744612581395
193	CO3 (631-648)								0	6																									9.787468557530566	9.719583517957568											5.696800810335474
194	CO3 (669-682)								2	19							14.371965559825137	14.658095703628696	12.686800224624903		12.163816816984383		11.949168558453653	14.232752531656882	14.167167558264758	15.65813815387472	14.867784046777818	15.03880469120878	15.755544732101352	16.134189301191302	14.03479729601193	15.07943243847524	15.463800373491662	15.884110458499691	12.1506763727125	12.928906159706658	14.252220838689814		13.277943076899927
195	CO3 (677-686)								0	7															9.970253452021323				8.905381052576322				11.899429811610542			9.575871928556975	1.305858221305824			9.209481114188685
196	CO3 (736-745)								3	11			13.388130579219366		10.046985218082877		9.420693626271689	12.808512991797564	14.996393209681786						9.37200386252663		0.15570975580179103	13.525538921866117		13.59985409740386	9.754440786048628		10.865170829148049	7.012883644702429		13.261697660841966	11.387821860251531
197	CO3 (746-763)								4	1																																	1.0175375388288215
198	COF1 (5-13)								3	21			8.94709439750119				5.562195319057847				8.867926823358502	10.21236766680922	5.911663499978609				8.184792087903485		4.966758812364086		4.630296363249845	8.545513411664684			6.013258124271203	6.5211262474508835		7.832742387741403	9.338860054509594	5.5638446614791945				7.623710801984329	10.644846160786091	7.203422829315293	8.92805675092184	9.32289088396714	9.662564349801514
199	COF1 (7-22)								4	2			10.429481045423962		10.814370434363891	8.807048519767323		9.417685825924856													6.583583446352729								9.079731673768418
200	COF1 (152-166)								14	26			7.641008091119993	10.607885726190812		10.79437947825802	10.604503626947407	9.354596702637465	9.80701943997937	8.119838915631755	11.173642825669663	8.309874572678124	10.082967587398414	9.35118197346258	9.013418880820861				10.61807500747162		10.320655634689164	10.244155030133417	11.754773935930615	10.670414951450804	12.114961837087028	12.25490618638104	11.308383791839034	10.402790176397987	10.609555380757833	10.114054793743474		10.076707226710102	11.057610663012962		10.49959256639686	10.216142009148324	12.09526444947301		10.813019526402952
201	COF1 (14-29)								7	0			10.946570912730953		10.387345148642211				1.1385384957945128
202	COF1 (22-34)								0	7													9.410346966453176				7.22879071313731								7.1956734991055535												6.998627508984955
203	COF1 (40-55)								11	3			12.347150992007485	6.843724198936777		6.782576434631558		7.832028330633869															9.44185710778881			9.092583405018575	6.867415517209954
204	COF1 (45-64)								8	2			8.880827102545574		0.4126742929498902	0.3400491781525395		5.992984089771809															3.2421245334958613		9.306916631543503
205	COF1 (58-72)	0.014260662264395929	9.054376944392876	8.96160168789039	2.707817583737736	2.3868310569901787	0.09277525650248641	0.8891927316375785	33	29	0.544132865628966	0.26429504191207015	9.353757624194563	9.248221740637998	6.4481976815412425	9.52039736287508		11.634732707984412	10.358072978332256	6.009438562106497	11.08416159931457	9.014564178046022	8.912155454861743	8.848277116656547	12.294965235857715	3.844453404720542	0.15570975580179103	8.556148218407172	9.539926139991392	10.914144414640573	10.338632924594574	5.45229391135921	10.779934001706838	10.696220008658832	10.116139047999452	9.257356179962917	10.627353830925351	9.916690444267829	8.865636464745437	9.765539092794663	7.1322785289088895	11.108337276684065	9.87399799321239	10.021000326443097	7.1491706637958545	8.124900235048912	8.33321677251321
206	COF1 (82-95)								0	5													6.773217901224138												8.619501682018276	8.69442056773923
207	COF1 (85-101)								3	6																											8.104542505967295		8.650558305590177						10.978042227474766		9.946212800959033		10.977909524948625
208	COF1 (114-127)								0	4													7.10268711633387										7.507783585414879		6.519224878723053	12.579080490903028
209	CPNS1 (6-26)								0	14							8.917828517019657					10.112045079179689	8.144562104779466		8.85638373773809	7.5692151187676	8.342239504668807		9.37103167271012	7.098961315638013	7.939350994744234	9.161164805505177	8.66656395794184	7.929083292401307	8.859474448747923		9.45393662088334				8.805853782298751
210	CPNS1 (26-57)								1	5							0.5624772643401399					6.765781390986752							0.28676074565843807					1.2201982640105256	0.2251716692811725									0.7142584957249836
211	CXCL7 (106-119)								0	9																													7.163214135760911				10.538549819866674		9.700617607241462	9.896477979639903	1.2890569937949121		1.2832012225829765
212	CXL16 (182-206)								5	0			8.362533470889076	8.896009705759637	9.038193646535358	8.30351881223339		9.702134082440288	6.371543742852262	8.401263327446676
213	CY24B (390-407)								2	2			7.333992146326597																								8.831045338977196								6.741578562781585
214	DSG1 (405-422)								7	4																8.185130654765539				7.968597415843756	7.634477199594707															7.257289203818401
215	DSG1 (426-443)								5	0					6.697189227469768
216	ENOB (202-219)								0	5							7.814023521776587					7.488170671033616	8.124840940072891						9.001238390127952			8.434674873102004												9.257749701294664
217	ENSA (63-74)								0	7													6.896132128734902										6.544507830386466		9.727256284169869	8.918683784955967											1.2890569937949121
218	F1RX36 (47-62)	0.46628713217729717	16.15356759101223	13.530160705800933	2.3056651166012654	2.6799376133155297	2.6234068852112973	4.274344574550064e-05	38	33	0.00019293608570449932	3.7145865367072686	16.95981973843342	18.828958129474596	17.68238148892901	17.864157491857764	12.8669319524759	14.145481403107837	14.905969440092852	14.43318119792167	14.130626389098163	8.954724206017362	9.755675855082854	14.685624526710265	10.584161306953279	13.763597053693799	13.380978171281043	10.042428139913708	13.717184799634927	14.019522576628008	16.631888802177976	13.521367117376927	16.205861372817907	10.43573127714003	12.66550377976156	16.00774813416381	16.37412786068823	16.34320860851069	17.15405102833951	9.422361763792365	15.558879168572375	9.757763516318406	15.232206967614731	14.399213314215446	16.908276841535077	16.1244947964446	15.595696205450347	10.244377595357625	9.525561817993122
219	F1RX36 (102-114)								21	13			9.425531471306368	11.025733329983725	9.50291794838402	10.695467567534706	8.003008637765388	9.509287186466684	11.408458490324172	9.92535176782875					9.920706824117277			12.818879834220597	7.676638147207807			8.00527024303166	8.47156290304214			8.33866576228166		9.20944295387145	8.71337916896423	8.991974567772571		1.249434712782712	9.426096968909214				7.862635499881685
220	F1RX36 (289-312)								10	16			10.661247060251117	10.151760519306375	12.775101761210408	7.652397656916153		4.75947041318784	6.757595946729258	1.0692760008278197		13.203335673215898	11.116748186761162				0.15570975580179103			0.7667842358105482			5.211507435164047		9.88220603501859	10.769447782502628	10.160874630006083	9.325041436965236	9.636425275447229	10.880948949149891			8.935840229760235						1.2832012225829765
221	F1RX36 (299-322)	0.12603863053683947	7.094170011253016	7.9146783058752135	3.2246039615741973	1.979169792603921	-0.8205082946221971	0.3599139156241229	16	21	0.2893425596193929	0.5385876809444186	-0.10924426655792221	9.238845720978754	9.161933617289483	9.515028093429015			9.838940063542314	8.995970808546378		7.9706117951960165	7.763366634978248	7.50324141814875	4.6575883981471025	7.943238342367558	9.116007261825297		6.7682048941638815		7.223166736565495	7.710449236885787	9.153519410259939	8.537693113653042	9.796864137224478		8.74682659626702		7.94881331275106	8.037253407531924	8.157513160727223	9.182735780006468	10.501680583133744	8.657296825252015
222	F1RX36 (326-340)								15	2					10.492606663706564	10.351209867294095																							6.036059055426744
223	F1RX36 (334-366)								13	28			11.440551077131587			7.955805870749527	11.24155887568111	12.962893555530012	10.166257970953552		11.158828255516038	12.688204805382112	13.922560884341003	11.6198168129775	6.500776669929336	6.927386253554006	11.501225012997805		12.098573817773845		9.43530715586087	11.476155575197929	11.303252170739285	10.24495061294781	13.5350635924219	10.384720712687663	11.5545926603866		10.083237876084421	6.875537725955368	11.752088292269283	11.983403251414236	10.68804860350744	12.993080096530049	9.383553721785217	8.121051018005796			6.39687601944087
224	F1RX36 (392-405)								29	10				4.391979071951218	10.107440185501394	9.806823356518786			10.967164643406031	10.713171612955751			8.54812269466652															9.847479663745297	10.229138017302736	9.012610405613087	7.85191622763658	8.011194762160432
225	F1RX36 (412-426)								5	10			9.87769276189889				10.119660985798477					10.179767727756143	10.92623844983882				8.645117809573748		9.69386487517879			10.096949804167007	9.118489877318229		8.723533678154189	7.479456122065071	9.086324478739371						7.717866842500288
226	F1RX36 (417-432)								2	0			7.590409137430098		8.562929943095467	6.897172696509394
227	F1RX36 (424-438)								1	14			8.953192293770892					9.732307451533826				12.334786307007752	12.852954067138096	7.321416182377727		9.27770821594996	12.310365921153378		12.694288778478029		9.831376274161991	8.627546027758456	10.50530627370523		10.492497761639774	8.540496573933869	10.238811219753021						10.843417341431483
228	F1RX36 (432-448)								5	1					9.304013697045118	8.046499960620746
229	F1RX36 (438-466)	0.11136316214476423	9.504619396535382	8.867658614524489	1.3541479676340478	0.7613759051457275	0.6369607820108936	0.10042110222278951	35	15	0.10834908397722028	0.965174756013016	9.210692713260643	11.004913343974314	11.06170980198911	11.127985528671598				11.249308706328897		8.241245014479231	7.392786643125859		9.262880333099059		9.135456781358199						9.394815576173361	9.00113576064192	9.931377012972332	7.382270187686934	8.991794432841552		9.709133514073969		8.789939559709568	9.323356478743705		8.291960486017494
230	F1RX36 (128-148)	0.17053710851021156	9.039137320783974	7.942013642858157	3.234284750199621	2.3445777731904798	1.0971236779258167	0.17759285026475702	37	22	0.1693327176943032	0.7712591213872373	9.951035380650513	5.537757120128175	10.902039588497809	7.235696648632394	9.26451749025015	9.826127567716785	9.921840791411277	11.004958656356822								5.090799833178064	8.206587381987564	7.627016047919962	9.87149556299622	7.641133573018958	10.122401409471454	7.607305072263117		3.3111304507569166		6.432754751717252	7.971507824912678	12.29030740521483	8.811360708421683	9.091409892814674			5.837598542166849	4.668858002243436	5.971483474357839	5.350077087178829	9.874879656344692
231	F1RX36 (453-482)	0.5625434177513572	13.084684068512397	10.598035662154084	1.5702347213002892	1.5078592694812396	2.486648406358313	3.998400198579685e-08	37	27	3.278688162835342e-07	6.484299887264766	14.104961898765358	12.782219177935417	13.889041889324682	14.104668442532448	10.478892130307367	12.747628906857075	14.523287184624682	9.612000350396357	8.600232993359409	8.682857400690024	11.327168064691724	11.92599074473162	8.480751251457198	10.93793496892758	11.098787324049766		7.4284257762508785		9.596209659927412		11.956712484027088	11.965795401244671	10.666576954215055	12.20666761404928	12.324185173979624	10.704728274885293	12.864625416735642	10.9899578112496	11.086863707595716	11.073380043491177	11.200725817657062	9.880415369980405				11.114968980872357	8.782080348284126
232	F1RX36 (466-490)								3	12			10.82052004036186		11.444803798873478		9.997070105194009	10.882201484547672		11.61755190108212		10.080073232622977	8.812666846069979		10.945590496897896	9.950756667673055	9.354212920366418						11.404046560846147	8.705319489541871	8.918239172091004	10.183480384460081	10.799359277759581
233	F1RX36 (480-497)	0.7799299843795394	14.646921222818014	12.211029020798714	1.101286730917414	1.202194890701749	2.4358922020193	7.476358137975952e-13	38	33	3.06530683657014e-11	10.513526046183244	14.178746211507944	14.850382465805518	15.294380460101081	15.070226322925892	12.551547746477116	13.222419911891604	14.546123142563784	14.287176892747581	12.24397243775401	10.221684048570456	9.50982240243236	9.490309742288446	12.384647398140016	14.325028570548993	13.10729922519385	12.704680827255299	12.860607765705394	12.846564441440819	13.203718035550942	11.396099613839464	12.338116833746058	12.546786613981341	9.740679316936005	10.612036165173697	13.084512267025223	13.47689760226349	13.054590608679094	11.45316444490311	13.344966309168413	12.729164334738869	12.655533906527854	11.910820411381223	12.749344707261633	12.05829021348388	12.394020133592685	13.011583972123537	13.7979134440384
234	F1RX36 (500-516)	0.9476661970591843	7.535004552870809	13.10248283642376	3.2776917118303976	2.4549550965994964	-5.567478283552951	1.5975901257645388e-08	19	32	1.455582114585469e-07	6.836963289431336	10.005895932715418	9.897061840107403	11.16646684858427	10.696909442777931	13.987526466214817	13.852555542578514	13.46639025438695	11.619370822554421	13.601929115468023	15.415000617468644	16.519546060065487	12.821813016344379	12.518730422216441	13.960760785508775	15.828192800781215	13.827369077841423	15.942248129377647	8.579217068987427	13.285739571317626	15.090881736963917	15.123232462070172	12.284651951826325	16.36620827144971	15.58090234514541	12.591430509955813	12.559712131890132	13.477714207959615	14.931251414342427	7.755117061492121	12.795370656229707	13.534422238273615	10.356305817021912	9.754513260995262	10.65435475338186	10.6223030717536		6.596460935578632
235	F1RX36 (513-525)								1	3												0.41678455679995896	-0.06860338910779024													7.529269380534611
236	F1RX36 (529-548)	0.1613095961317134	8.112306893598168	9.144575231020497	2.168538270000142	2.209646821396142	-1.0322683374223285	0.17211943036218785	15	24	0.1680213486868977	0.7746355335844485	9.56472989417317	4.963780703420405	9.722104374193153	10.204509749406947		6.904741117981836	8.532295553402063	8.183645046906591	6.572653265999589	10.081437527960087	5.462414329060816	7.027117496005737	9.267685864371444	5.281129568096733	5.445688504820383	11.191198093650053	10.156504798908209	12.105201652020797	9.761058869960408	7.7288162519146795	11.014036571514808	7.4411807157033	10.283765081571904	13.042103279095159	10.643111038674887	9.904161176525863	11.040720370753062	10.00537279198466			9.739757398341812
237	F1RX36 (547-564)								3	2												6.043573812127809	9.166084075871527
238	F1RX36 (565-585)	0.1322358585901135	10.153328518752302	9.286453045188486	3.896595632716284	3.5494290514656064	0.866875473563816	0.41781898105067494	28	24	0.3232184570392014	0.49050384727428753	12.845694885551719	6.108337242099374	7.657334382703167	0.3400491781525395	9.597258125226485	6.693796494789878				3.524770624703506			9.342626062844488	9.732365275857987	4.804632673170805	0.560577202872873	0.28676074565843807	9.589653867506588	6.539100861044871			9.184700252722397	9.2462912653956	12.098132528146252	10.625272793650014	11.50236715852018	10.999701376270195			8.764556427974522	10.234359092461034		9.7173992271344	12.355276354474645	12.570475614884666	11.455156537502607	11.797088957731068
239	F1RX36 (580-599)	0.16275763026334625	13.428767709753636	12.487071447828145	2.1201724037332474	1.488818195520244	0.9416962619254914	0.03896008867094073	38	33	0.048404958651774854	1.3151101465209671	13.631079401958337	13.144672738712075	13.29323139302093	12.06814147145497	11.983342546827535	14.093416373972792	13.66337775114156	12.678193490757947	13.026105777104895	11.252901187837335	12.076627553286388	12.95283023134029	12.287119655190043	11.511116395892824	12.179219428337785	11.623613940050156	12.736963330854953	12.494561618967584	11.401442050330187	12.171555477857146	12.598245448755021	11.906907578802732	11.659214729660917	11.763508180905504	12.881596925297002	15.755571284192136	12.457745916378087	15.700969240502426	11.117893738598928	13.869000976923179	13.313335398651901	11.69748384844237	13.938098846006298	11.696032370358807	7.378927982976621	12.931140669888293	13.853937325507239
240	F1RX36 (599-619)	0.6577120443215891	13.66081635214457	10.461936419691005	1.9479090775030006	2.083816260583367	3.198879932453565	1.278767484570328e-08	38	31	1.455582114585469e-07	6.836963289431336	14.256268600551152	16.15978082005622	15.590886398767003	15.404925480442635	11.63600619396789	13.861307090873389	14.481372066918851	14.753057493040863	10.640004249551623	8.102857227995939	6.505349768589714	11.542793957915901	10.229981386992552	5.95438324883498	12.944468964390817	9.398280599131635	5.652359326612869	8.90660427629693	10.512332203543473		11.80919803099518	11.302358443416304		12.666979024329391	8.328758688082731	13.614653601000509	13.21396499124084	11.531508781208878	10.866963033193722	10.53307392191632	10.841528590233281	10.60126224309173	10.044976794255687	8.504089008781513	9.791055126951667	9.648565848584099	10.026504872659594
241	F1RX36 (142-155)	0.06270329650273751	10.001446202463223	10.396109794068494	1.8040772823652569	0.7802119796551228	-0.394663591605271	0.44286283832300966	16	16	0.3300295209894627	0.48144721094211435			9.587991150412236	6.623679315883166			10.82701768111734	9.90662429328505																		10.776800739398887	11.483761275552757	10.460454395600232	10.887680328539997	10.822505382867803	10.671926033290347	11.40829004216354	9.114190622623902	8.74270827588572	9.907051808951731	10.947919668752975	9.271293058106652
242	F1RX36 (600-627)	0.27839984554945735	8.85041115730946	10.647221052757782	3.1827573394465665	2.796080596374807	-1.7968098954483214	0.06848148801165145	18	23	0.07799280579104749	1.1079454556344674	12.471559014416094		9.655409227006109	8.597563019310995	11.716853089271579	11.95449156652726	9.99844791192763		9.793761870260354	13.017515037760692	13.519724757268182	11.127978405752835	12.05931926790389	10.629889280547838	12.370991205020896	11.422352460480319	14.169217708003664	10.257351422493592	9.549221301177873	13.635961262578869						10.20077309532202	11.976648305896582	12.511651588741202		12.037269698287044	12.314336190059457	6.986712150355486	5.706258190833093	10.231586413641509	1.2890569937949121	10.407562184266512	9.670945422982165
243	F1RX36 (619-637)	0.11176480332288055	12.531352150230212	11.862468433974485	1.9604337174657338	1.7240544942700693	0.6688837162557277	0.13961767562539895	38	33	0.14028121305327515	0.8530004873010437	12.854348680926323	10.866979527950384	12.249415390230913	8.504142498162926	11.715924164313984	13.362883493557733	12.177263431588516	8.82393471276084	12.393337548375323	12.478873234490841	11.274749422026158	10.706405789740401	9.110723790469388	7.475317326141166	14.310853729736117	11.561520478831241	14.070799954383535	12.93553806472872	11.980396472355594	12.186363283353938	12.601148874586208	12.275423687848233	13.704663147213587	12.863991106196373	13.276517953819527	11.502823187326491	12.841673468222922	13.555818446746436	7.868171614441941	11.290149225740807	13.877682684189736	7.5518589700804535	11.459437934029316	11.198951484072586	11.647261695220266	11.07098047388032	11.20865744738454
244	F1RX36 (627-643)								21	1			9.546303137827254	10.023410298698828	11.736118216076845	11.166115502157485				8.269637694133918																			0.7644754558037181
245	F1RX36 (638-657)	0.8630139144869244	8.2492265586183	12.704451118217857	2.6134056354445705	1.879497555178108	-4.455224559599557	2.6911385183468386e-10	28	33	5.51683396261102e-09	8.258310086589102	9.790180371137145	11.85468043725464	12.38377031123698	11.669532074245712	14.3680231547145	13.139984007454396	13.985590576214886	12.083276627966184	14.675163214257198	9.140413150762972	12.429050867192084	14.246326101792393	14.617754019572132	14.238094457377752	13.531147491249797	12.75221839099938	9.778287151487357	13.426381598002719	10.02464060701915	12.143179066643318	12.865205885676284	10.002029968506406	11.186294736752293	13.569886680634795	14.118453927296795	13.846173743133404	12.947290030490779	14.383153508970466	13.32471909009621	13.258109894560569	13.457655429933824	12.465951523433512	12.79600331545047	11.706263938759516	13.245482993119815	6.029522661255697	12.270225518297291
246	F1RX36 (641-670)								3	3								0.8443321713817857						0.8139465965482116							9.705043236415264						11.317341299977619
247	F1RX36 (658-682)	0.3942739990272058	9.286938100477716	11.657024452139588	2.7990929035291177	2.697089718834521	-2.3700863516618718	0.0011010074026804513	33	32	0.0025078501949943616	2.600698409400499	13.451416356100937	12.861164673845973	13.032546636076294	10.631728881377892	7.462859691746564	13.421449149417858	13.070252653570684	12.199868650451933	10.069770485613912	15.325275380369572	7.842505850623374	10.13337101244219	11.191917573601895	12.892034553349003	14.075390560320606	13.154943078952408	14.624136414276059	13.690770463551678	13.471861677587736	11.593875743301886	11.346103269612914	6.547430767687773	13.630812732234675	12.599498357184977	10.98424169970931	7.368749021905684	7.5099672892816445	14.444990640070719		12.675261520265968	13.973701726624453	7.557940429093652	12.651219817389082	13.048985321884235	12.140792284625677	11.234387798673136	6.948825459090272
248	F1RX36 (672-682)								12	0			7.75855371623451	7.486487808913689	9.900352588875116	10.540039841494057
249	F1RX36 (813-835)								9	0				6.158736526794453	6.988702096253308
250	F1RX36 (915-924)								0	11									1.1385384957945128			5.497127460792557	10.343663851851824				8.87113265892449		9.93965428649202		9.277443572658305	8.34968665265486	9.253131870274439	1.2201982640105256	9.739599773840748								12.697028552318688				9.756903536722453
251	F1RX36 (220-235)								32	8			11.689234821533606	11.02481840992382	10.824668593960157	10.90384198086704	7.917681853094807	9.977206520735752	7.749454595053352	9.281948320544082											7.877360458885454		7.570324979415115	1.2201982640105256		8.40356040840159	8.766939047600752		4.604674214103144						8.67507961211			1.4005520601381511
252	F1RX36 (220-230)								0	2
253	F1RX36 (230-253)								0	2
254	F1RX36 (253-265)	0.3464951490491889	11.576578758403715	9.571415639759023	2.101003216347079	1.9418881359409614	2.005163118644692	0.0010031568186084886	32	22	0.0023528437078398357	2.6284069207105483	9.804550962967031	12.319821476120277	11.455991340819962	11.74584092485003	11.83330485773585	12.23028846456821	13.163054644919601	13.038860743913919	8.980364223610572	8.386121457447462	10.292791979123953		8.440426410467662	8.979290666074466	9.580246564718065	11.322491224616487	10.61866441243199	4.166576752558434	9.41140612507099	10.807873871345267	9.875062553111842	9.24218950181777	9.044401945542123	9.828235354424258	8.221580896718217	10.957638128151252	14.652458760560041	11.344269613188965								7.320346347887561	7.844946184333627
255	F1RX36 (266-285)	0.6056802841196969	14.419758274588256	11.36809820465427	1.480346156002016	2.5678514123153424	3.0516600699339858	1.1090409110134206e-07	36	31	7.578446225258375e-07	6.120419826685474	16.25586162688083	16.40331510241644	16.59462135615541	16.014817364736306	9.863930755044198	15.419808849326627	14.569999214182673	14.604710731388366	9.373882685338478	7.61562224061002		9.882839319859144	11.540651202293752	12.703339572725962	9.342035739093983	11.453177139484513	8.703539423464466	11.260678997049789	12.006663865077668	9.528869011703348	13.33385918220128	10.662514009055862	9.017513422036227	13.142711711911447	13.715224861497946	13.214317062778827	14.570826605893153	12.273504169145157	0.7647412086592325	12.338197640684974	11.872141083058125		12.951284193925833	11.803575572525089	12.282315784909397	12.813097803683442	11.560528008571245
256	F1RX36 (280-288)								10	18			10.305613488440947	11.101596195989048	10.823968453162509	5.5968133767693375	11.934133932669708	11.848910280899275	12.206890762609463	10.906987180540598							11.413745835521654				8.24473371823066	9.219816715950396	10.142978620848613	8.95582115654919	8.488353863210557	11.595156957859881	9.969247816604414	8.368229247466674	9.52844669799231	12.20922000935169			11.356170416376752		8.902750262033935		10.739852497932995
257	F1RX37 (29-47)	0.033462959482469724	11.860764015710268	11.645970468882755	1.9957568575393798	0.890725192068141	0.21479354682751328	0.7044070276740371	17	16	0.44776260673853524	0.34895217776278303	12.306153387171367	12.00417411497188	11.972855786808406	10.747469222079896	12.549694921802164	12.929520305515952	12.527387416005386	12.785670400881077																		12.0301555055424	11.571293804821703	11.321408153069319	11.458535686971544	10.844025298596119	10.724311996351684	13.256010980316946	12.099114682857826	11.475139211425418	11.722177694477555	10.814493675977026	11.5195304643945
258	F1RX37 (37-47)								15	14			13.50742270662264	15.021936817670868	14.855227565451608	14.353115815273172	12.93684679535049	13.836243307430086	13.262943180634565	13.039127953119882																		12.607197408715553	11.46805569780933	11.077028140642804		11.9046266878166	11.47311210648128		13.601589577299464	12.939879007537712	12.78653544224686	13.35432996145579	10.900553181889746
259	F1RX37 (280-297)								3	3			9.106629781965083	9.18146718027419	9.476189975196485	6.236173702006835		8.293648824372326	8.084303956748633																			9.608524273238347	9.163984189178864
260	F1RX37 (332-342)								0	2				-0.0433660203173119		7.3938901363481735
261	F1RX37 (346-356)								14	1			8.655649430487667	7.765178416696535	9.302187718732192	9.119433896617473		8.558579660042444	8.840963054683039	9.727617134278653																			7.99508078233007
262	F1RX37 (360-378)								2	11			9.75571694741903	8.116754863811057	9.710896074664943	4.557165192299919		8.90893081468248	10.568102605665594	1.0692760008278197																		9.751149891650114	10.688922925720375	8.668713014585531					8.219498785668026	8.877117826944835	6.69032695900641		9.168077956702632
263	F1RX37 (53-66)	0.12883146368480256	13.8214084426442	13.008391577646563	1.9213402292184174	1.447758239433709	0.8130168649976373	0.19505931332605345	17	16	0.18384900796248715	0.7355387092141019	13.798906000263012	16.827430662357767	16.507601397360965	15.306835633458865	12.724686647687028	14.463110370259693	15.724612668264493	15.234688869489956																		14.147372155267483	15.418109795695292	11.003922757660417	12.639541556055532	13.791799474709205	12.529569488053271	13.729401033313213	14.430464255090508	13.969406641584607	12.417094599562551	13.234575262778366	13.987213404667623
264	F1RX37 (57-72)								12	16			14.381532469235678	13.086056095181362	10.980139941684117	12.048700953422644	12.397392189633749	12.33500316289535	11.598016766884076	7.732351191452932																		10.715820026703815	5.8504874324986496	6.61529640097036	12.366103014052097	12.933210355700266	13.230748261007612	12.998145971662282	12.049756168010058	12.551243961969854	10.915576466340852	13.37727552948752	11.37549717551398
265	F1RX37 (57-80)	0.08568337270231902	12.377061597326367	11.833663848312952	1.7805914945614187	1.405625841113116	0.5433977490134154	0.3548269624325554	17	16	0.2880773358363321	0.540490908010452	12.700299122644921	11.584450370353197	12.411490812133115	10.752332592870566	12.68466685213952	13.693168461167117	12.876787766049347	12.197784954744215																		12.648655311437391	13.366862716754525	10.728106765110747	9.633174066818022	11.871200278908496	10.434149712574182	9.127310727679497	13.386891654801	13.11014328324688	13.206834518087275	13.668560788002258	12.952926705982618
266	F1RX37 (66-86)	0.09864625449215997	8.851033770152274	9.49397322686936	2.6971835561052893	1.8074380483982218	-0.6429394567170856	0.4598434661521811	16	15	0.3336917188006978	0.4766545710610804	11.4799213042865	10.08960500069409	11.537036775145515	10.738301338740763	10.151293057143075	10.46100806210479	11.715999071974556	12.979300350078354																		8.776297706541456	5.808499241025373		11.034930530742072	10.194140043839612	11.023632869330948	11.2441960948532	10.233482423414756	11.827363304136771	9.984698790882716	10.53158385812718	6.656600938965261
267	F1RX37 (129-141)								13	4				8.13867308346055					1.1385384957945128	7.419324676924989																		7.160592624710255	8.081475921549503
268	F1RX37 (141-155)								6	9				8.2808708167725	10.400205781643534	9.25548586864885			8.859906382476126	10.055865559950709																		11.283116512535415	10.653724089595796		8.449392811807272				8.86908830072143		10.411061344268814
269	F1RX37 (167-182)								13	14			9.176026274534484	11.49695735280586	11.643377635545614	11.456455535259348	10.371574904891915	10.05461293061703	11.69958938171654	11.085260173544782																		11.042000852436441	9.789286923909057	11.906830414670527		9.434102607390985	11.034739616434603	0.7142584957249836		7.969875302259445	9.874063448665689	7.840636970831901	1.2832012225829765
270	F1RX37 (258-270)								2	9				7.976382333104887	10.32496490702097	8.283856445865371			11.759632057815043																			11.485503262759865	9.39507114926022		7.904571348965889	9.188699226321893				8.797709243793756	10.208754950306245
271	FA12 (19-27)								0	10					10.769368241525978			11.748833871484015					-0.06860338910779024			10.421848785741771			9.08571132147631	12.372384656242836	10.969473957316708	9.510258459475885	9.947489671301572		9.699305848407477	10.370414775426013	1.305858221305824
272	FA12 (605-616)	0.21605037570452648	14.469199542649172	13.154240186104893	2.22930498534859	2.6532204139170026	1.3149593565442785	0.029764122039226338	37	33	0.03874060328915174	1.411833620501019	12.074165484464228	17.16360005982514	12.929679842680669	12.620673605516378	11.475604816322107	14.7234304939178	14.38161137411808	13.733316189698861	14.527262736625312	10.836078050520625	11.681484085922113	15.009235407670094	14.494558006423606	13.12256426342619	12.8558847989776	15.620327666266187	11.961538497155454	16.334439798541876	11.7108874032062	13.94276418430891	12.57128210001224	1.2201982640105256	13.998701872744826	14.090790019132756	16.32668197472828	14.613821854836962	14.985913418309966	12.891958374604133	10.472786368729889	13.624961834486413	11.513111275532944	10.395280484682159	16.110233818002552	13.503805056455096	13.370843696594811	15.333309971959817	13.787815898888384
273	FA5 (825-844)								10	13			9.755630949867756	8.791674206462694	9.509234164099615	8.512694993887017		10.530346182894768				0.41678455679995896		11.747648694401807	10.995581163488147	9.086134349257053		5.586263252079114	10.446768677407436	11.000976673669541	9.896247573058533	10.1846301016375	8.870037147639549	11.446132194601665		9.332086938329558	10.644963624822125
274	FA5 (832-847)								0	13							9.598874973697757								8.910098496397023	9.157971745716933	0.15570975580179103		0.28676074565843807	8.090165920826884	10.520438738541547	10.46435072353535	9.525602076309866	9.115346151928362	4.168321074152712	8.531222180689333	9.676670047162224						8.638808826369822
275	FA5 (995-1003)								7	14			6.8031354467531395	4.198525018596072	8.555780599687951		9.584734592942697	10.740316496398314	1.1385384957945128						0.3743045284209675			6.070400671490514	8.524930889401489	9.817780377233822	10.619316000407736		9.594914495050848			12.088611157233778			0.7644754558037181	9.783140920123685			9.034920933527923		1.182884644105805
276	FA5 (1016-1029)								4	0			9.803847339865795	8.28563335134259	8.304480144682971
277	FCN2 (314-323)								0	6																									5.030804400426805	8.661370191884945				10.51520355883695			9.038844779576666				7.228477039260612
278	FETUA (42-51)								4	0			7.3632471003667845	-0.0433660203173119	0.4126742929498902	7.657701012146065
279	FETUA (54-64)								0	31							10.962841225861286	7.649684103383314			13.374917414403752	10.22857016523387	11.728612939676275	9.91248060204047	9.556586448813606	9.603136131767753	10.229364592032427	9.96926176167407	10.2305567546825	7.34323753068548	10.637689124493352	9.338408228041112	10.463113663125995	10.098322362785996	7.528210658189485	13.774150026278935	10.906165126414251	8.849540811152218	7.339710212801121	10.58856843707958	8.1616473588696	10.258997425905605	11.34120740931369	9.313475788356287		7.217780664496324	12.160686225191451		8.622993005626274
280	FETUA (327-349)								11	1						8.388618212431881					9.347588188463934
281	FETUA (252-273)	0.29883549546863897	10.158119126825119	8.621171047425992	1.611684541409698	1.5716008180040366	1.5369480793991261	0.00046495794277982307	31	30	0.0013616625467123388	2.865930507885111		8.425057877710712	8.93965561666376	8.361316436444096			9.394372050488336	9.570914796346768	10.357055680339343	8.107781368910423	8.970535803815293		9.398595747596188	4.584149780524981	7.842902957038781	9.458538072070278	8.579597348499894	5.096177999585571	8.483164498136382	8.719653206298082	9.243524230290847	10.153356863928096		8.74413018426463	9.270464144573012	9.51062191318236	10.341339984974962	7.657837020937564	5.141470269019937	5.094620015268877	9.159786154452455	8.915456106228442	9.762873785343478	9.197250185349176	9.77265226881581	8.873568175527096	10.176967585881656
282	FETUA (279-293)								27	14			9.93431637852225	10.29672605420119	10.794821234968015	10.598788935799671	10.300008232693463	0.8443321713817857	11.112047951357964	10.707597462685614	10.655299217711036			9.338718024715327	8.53497696447526	7.02926765396595			8.284922637503959	9.524158756315439	10.509956199302355	9.642742193587527	9.128083423798387	10.22399345908892		8.503077855482433	10.037821006904972	8.977995267543387		9.878394473371278
283	FETUA (284-298)								0	5							6.560625499381064					9.9637942686357	11.38408755487761				10.99108013286962		9.639231593399204			11.397137049091679
284	FETUA (294-304)	0.46892709757422946	12.399597872832587	9.629944543037803	2.527617732166784	3.1505175933582232	2.7696533297947834	0.00016481397388680766	38	31	0.00064355932660563	3.191411411417196	12.581630416775482	15.268380325967314	15.345139191651079	15.611247479938914	11.807085057576465	9.047400314762209	15.530957161280647	14.408466650543021	10.779742859782724	12.561002065113856	11.263351250462733	5.910765148258064	7.419192960157915	14.19116230635759	13.170557421925318	13.035405331787757	7.123220084141352	14.609482434961349	4.9982043760672	9.88130723077014	7.124880531336693	14.877304974969945	11.253965600415984	11.091539189197363	10.646978087571071	12.039625680266111	12.562620653557621	11.490512719051154	5.304553191755809	8.158470743560969	9.154273962862582	0.7142584957249836			8.117234806297843	9.801604335294861	6.508892616872735
285	FETUA (307-322)	0.108600530791098	9.998862418976872	9.303043953950507	2.3581501655323263	1.6814717266880912	0.695818465026365	0.3116593982096585	22	18	0.2607762311550204	0.5837319955652693	5.754906528310332	10.765345454610014	10.599886091746303	10.736588436318616	8.972830824777583	9.690893006241227	8.940061001118043	9.121613964304112	11.808772842778126	6.034775342159554	7.277413643556744					8.114678851464474	5.357321425267841		9.101104441983463		11.0541654419223		9.319077749848272	10.04171240102029	9.804029802660644	9.35031311445083	10.73792428090005	9.093152437625722			9.941331476477496
286	FETUA (313-328)								8	20			5.446127729614914				8.366562031632519	9.418323304161396	1.1385384957945128			6.852406205932074	9.283384258953358	9.379611170680095	9.304488830180686	7.7876403455923695	6.392882541102938		9.931219654808269	0.7667842358105482	10.003012804031194	10.696664725507759	9.70129703777221	4.962570133041217	12.401985433329234	10.523806717564321	10.612294910222342					6.9243590541903135	1.0175375388288215						8.476753457294821
287	FETUA (317-334)	0.4630090988448246	7.448060152224451	10.39189329023932	3.717009631657976	2.4133782899727425	-2.9438331380148695	0.004292365990559425	15	27	0.008755877099341629	2.0577003429757763	10.824438161449951	10.001499707015668	10.23799457959678	5.3556803691384705	8.616004379381314	10.987701605765366	6.681769190451232	4.688178048812993	10.288583016979485	12.674093474617683	11.939121523391359	9.446250707232508	10.133314179493519	11.9488892773325	12.73037939607723	10.453759124702726	11.053765627992485	10.004345815455432	12.636946962310667	11.571266139388674	12.110772949516447	9.801310540610523	12.653259022591797	14.062029452287037	12.797964477545435	8.750053117414334	10.384337484575807	6.496916698236114			9.738661875549337				9.215682062109757	1.4005520601381511
288	FETUA (323-342)	0.22162019072573808	11.900764958879211	10.475529581477728	3.2180104197659216	2.6822407636849483	1.4252353774014832	0.10452871007541291	23	26	0.10988915674594692	0.959045159239209	9.723585725809874	10.105007249531358	10.793925056037574	9.989560415967906	9.024140293928681	10.301153385290904	9.770550567969305		10.331447408071858	12.853044202064636	12.913116134810942	8.476726877435954	7.502634728943262	11.723869332737566	13.487161477795967	11.980896977260787	11.914984188072456	12.419445444525547	12.035743551652327	12.028828362324056	12.092783959518265	6.67781788845357	13.788686179461838	13.043962803666217	11.787859640542061	1.009633781509295	9.712002757383178	8.75072163292203			10.632868598449177			9.16036523560665	8.220782446163286
289	G3P (3-11)								2	12												11.387260019523122	12.700798772401196		7.238248334320682		12.540235504772618		10.669689063003082		8.25711127999878	12.19158218253425	10.047515185483517	9.75063063107401	10.850877445983246	8.793733681211338	10.79313925702011
290	G3P (18-31)								3	6																						8.290357519565719	10.424994794341496	8.691896575568215	10.304849809429589	9.622179547278066	10.170005421330773
291	G3P (130-146)								4	4			8.786293799030283		0.4126742929498902																		6.7191514882467045		7.489000019075422	10.123851174943542	10.397781646068553
292	G3P (146-162)								1	2																	6.248010580464667																6.067069043485532
293	G3P (163-174)	0.2593606976819349	10.674259847316037	9.195501659600104	1.1408676014095596	2.398213949032868	1.4787581877159326	0.00451161721884806	32	22	0.00880839552251288	2.0551031925163006	11.528068471612054	13.012566459121263	11.907599989279918	13.152369366310882	9.593432051683621	10.887466239863679	10.180585413319502	11.749328939434678	7.9904088701151395	0.41678455679995896			9.524886177947046			7.80630057418937	8.119522626072358		9.99473448241416	10.370297756401902	10.128097689075771	10.092277675407955	10.921101481931341	11.065830426850376	9.65560769715474	10.634791325422965	12.62166721041558	11.024899005221872			8.045308096554416					6.793962409594268	6.71380519205161
294	G3P (177-192)								13	31			8.887242236176338	9.032999332663497	9.616122142763155	8.909012644681587		4.210807268070933	8.04491434980505		9.287563917855172	9.450294117893366	10.719857024573695	6.385252579921545	5.25412219096209	8.765012745692445	13.092772836962641	7.2096405323325214	9.491282737991105	7.267191417787301	9.277575365867085	9.949884573195309	11.94673834915118	10.21204455410576	12.325813701909148	12.835126211595153	11.123789679745029	7.43314466347816	8.299038485798329	9.214668873576954		8.191367679391965	10.225455267333382	7.792826621971428	10.794711982356635	8.72961945243858	10.153986515457143		8.420217654167802
295	G3P (184-202)								2	1			-0.10924426655792221																				0.8978470152992585
296	G3P (195-213)	0.12922107912151135	11.325430334420297	10.54156092459035	1.9527092874335692	1.2914496831458895	0.783869409829947	0.11787575626650623	32	21	0.1223520508082723	0.9123887468087045	12.490675517115914	13.818436178375446	12.27740935331004	11.99706310003834	12.145085282710538	12.61228113057135	14.35429565396942	13.739652431916832	9.461529805513061				8.486864511474243	10.008462123571057	8.948236361384907	11.62317536575546		8.584274550183551	9.587136525555465	8.953665949231267	11.637296726385934			9.8080316307335	10.47697614318363	12.631393092786482	12.736262052001429	11.915573642166876					10.696254058591476		9.906013239738192		9.983656878031974
297	G3P (201-217)								3	10				8.436699403114275	8.81226298139982	7.930191195497622			8.00901718328968	7.266500209578439	9.003978318057818	6.3323512964641	9.740086531714685				11.98200576829511					9.966613491031229	10.816368096083114		11.07216926893448	9.763556044758104							10.333939143900588
298	G3P (207-228)								7	9													7.188285949749029				0.15570975580179103						10.791692888013712		13.899945849064352	12.954177110049866	8.371659567620453
299	G3P (217-228)								2	3																							10.136272195907829			10.116347801347166	9.904542329976522
300	G3P (217-241)								0	1			9.16245104529898																							9.365526546944157
301	G3P (21-43)								0	11			4.883662531072928																				7.06978643516086		8.445962900561177	7.974618418396838	6.694942613755271					1.249434712782712			1.182884644105805	1.4317237984539324	10.48450796119424	1.4005520601381511	11.932771302114842
302	G3P (225-241)								1	6					8.487100875561909								6.7451261458654415				0.15570975580179103						9.490277457288578	1.2201982640105256		8.318422372482688	9.354929110828024
303	G3P (252-260)	0.10227643678658013	9.878672176178146	10.542106296855192	2.876014122420251	0.9866017853587804	-0.6634341206770458	0.4075485627169402	23	15	0.3182760204075152	0.49719608081663047	9.686800321139172	10.204510197035024	11.043574308315542	10.312397936825784	12.631528130474603	12.139705708385682	12.120650827335425	12.161092474754533	9.669319979701275				9.967213206597243				10.742001179285149				9.591177152382835		9.070071202076988	10.464161616066214	9.942532543666896	12.066565036870513	12.239893250971349	11.465562356831457			9.23350395091235
304	G3P (258-270)								0	5													11.520538696145929										7.946186890888911	1.2201982640105256	9.50935762226691	7.2749826991850455
305	G3P (263-280)								7	4			9.596906620314952	8.988498267430034	10.156131819563935	8.715167039935826		8.683171783481102																		9.724412424245521	10.867379561732388		8.915077309087476
306	G3P (282-300)								13	5			9.301228505584096	9.095942638620024	9.353231208215647	8.443732184672134		8.285735268662972									7.463086504755719		7.742784381007526				8.530147746406076			8.788297239461373	8.154471237315466
307	G3P (293-306)								17	7			9.790724528801535	10.389546633603675	11.199104058060522	10.448179218410255		9.660376033216165		8.510977534970886													7.77215191643879		10.042327586767495	9.317706196067604	8.43440875806908	10.106185741558988	10.552982294208675
308	G3P (301-310)								1	1																					7.212377726445418
309	G3P (312-327)								8	13			4.711142144704109	9.731640820720756	10.490083584781178	9.053164388870378		8.51109419251918	9.240652698831658	7.091265200948735				11.824259033773325					8.458014759922401		7.280144629278119	6.832815596956276	8.638690641620078	8.218488725107916	9.486957222007495	8.883467258761922	11.058259100104351	9.53354354776136	9.669692649139625
310	G3P (318-333)								14	10			10.976129409684729		10.792573924218337	4.798472509943849			1.1385384957945128					7.8646542723068364						0.7667842358105482			8.514425199561055	9.093237087405523	7.709842654487393	9.38203534375767	10.81776394153369								8.940244353214323				10.637728913962397
311	G3P (56-70)								0	2													8.424534572824737												8.66069045755209
312	G3P (70-84)								4	9											0.6161074477576817		8.878372080556643		9.388132388899976								10.029646545131305	8.080211967650154	8.950364673503476	9.787254147347765	8.82736268788807			7.1412849997484775
313	G3P (84-105)								0	5							6.887208098225366						7.077272962189298				7.288270660615757					9.205530279605806			9.111144762864118	7.849851579109744
314	G3P (93-105)								9	1			9.12719429610549	8.150782937420473	10.018481069081474	8.843997835346869																							8.15424076089884
315	G3P (101-115)								1	5																																					7.981928498453381
316	G3P (115-130)								12	29			9.859122515824913	7.733978322254248	5.402265370181765	7.681353129623912	9.551097092860948	11.330932951601403	10.006971068104788		14.469579791351718	12.099197404341105	6.098524117844009	10.906936120334317	10.211612807808997		9.675977984042865		0.28676074565843807	6.965660643196433	9.985849929837274	11.144353224293205	11.570614544216866	13.219588241033529	11.565109376548394	16.094002742989254	13.864543845785166	12.93360766568498	13.239898631393729	14.502718740161855		12.927981829938336	12.516482616031038	9.427311589170044	14.070125551640238	13.359644739371204	14.402307750289204		13.332985585545357
317	G3P (120-146)								0	1																									9.04507147970998
318	G6PI (2-11)								0	3																									6.379374932636239	8.232204048768793
319	GELS (18-33)								12	1				3.225011830914987	4.508279219890087	3.911982713691017		9.44250597917671		1.0692760008278197											0.8561158182343098
320	GELS (159-176)								0	5																																					9.434957783597175
321	GELS (596-611)								4	0
322	GELS (268-284)								3	1																									0.2251716692811725
323	GELS (289-309)								0	7															10.559701566935553	10.184298801941493		8.304314974600977		7.8272407531087325					7.8070084000704165						10.05904424444503		7.874749733222453
324	GELS (289-303)								0	20							10.525230618557032				10.276395547689326	12.094432673322352	11.144236953754117	8.802844537616823	10.546963986465945	8.89140963161279	12.681561921140426		9.03797609240867			12.024597201004106	10.440903908831594	8.542560675228613	12.35924940066946	10.779509656961984	9.126867866833575			7.749202909832864	9.09849713185218			8.798906632974521
325	GELS (363-379)								0	12												7.09106650043616	-0.06860338910779024		9.154046249550017	9.030351795109384	8.569095911723833		8.69057960685623		7.9851855149494835	7.562342007477451		8.15229653811522	9.17051964387657	10.308614781050895	7.2976480390587355
326	GELS (384-401)								0	5													7.30987377629234									8.971144760584354			12.15462420424456	8.967060768676662
327	GELS (400-415)								5	2			8.388384100988484		7.5214377424309165	5.183988179311311																				7.247798878716993				5.980092032911173
328	GELS (557-574)								0	4																									11.912422827374229								11.67053789282744
329	GELS (574-591)								0	9																						8.300609960866124			11.085730664274328	8.691715367878398							11.616153743978806				10.323274287733952
330	GLNA (360-373)								0	0
331	GLPA (114-133)								5	0
332	GLRX1 (51-68)								4	1			4.653485520662767	8.707298411191525	9.029786813252521	8.372394149678138		9.801117010422866																		6.787424050455863
333	GLRX1 (52-72)								5	0			10.722895156357808	5.823804042403252	3.92361660836345			8.293738338680267
334	GLRX1 (91-106)								0	4							9.719808709234727	9.561034097412419																		8.045678084823885				8.382182832570033
335	GSTP1 (22-33)								20	13			10.25947146472238	11.032056713840474	9.808793983628732	11.342343813092402		11.203715667178866	11.460547548293329	10.521496252872803					10.292156464159474	9.389385997480378				9.753256199705985	9.647371083062637	8.920293503002364	9.928718254331102	11.3797174202653		9.964376291401646	10.431488801033726		8.898148984048682	9.417821431786201
336	GTR3 (465-483)								3	0
337	H1T (6-21)								7	17					9.43807058427066			9.527888004188672			10.688371436477523	9.41295060302529		10.285868572872918	10.571402290361782	9.767794624486358	9.986402699814484	9.766993142450753	10.788334481890448	9.566599637310137	9.01557985703223	8.937333903481518		10.01810273988957		10.679418645478709	9.340545251167015	8.834988236867254	8.414438952978518										8.328874929226034
338	H1T (60-71)								10	5			12.048046537805952	9.242100439801659	11.502062204929235	9.180752858635445			1.1385384957945128	9.33985063295472																			8.636903925815854						11.552324739187048		9.078248479797537	10.223454105427036	9.959609276698227
339	H1T (67-81)								4	21			12.517385108762987	7.221162386331279	9.695503472442468		11.073585551060928	10.3515764706758	10.60250416923569			6.009389367389022			9.780225579146116	8.612097122642268	9.220251862943488		6.363412249656664	8.933280968303368		6.24225245111043		8.773951186740257	7.249301847217324	8.811086870707733		7.76406625133929	8.134043323056021	7.443918298889305	6.757182334728109		6.397959548699233		9.012228056893711		7.1212730170366525		8.735108401761948
340	H1T (67-87)	0.984018159709041	4.6228615895270195	10.738538245791643	3.6048258069121903	3.083468827777297	-6.115676656264624	7.444983835450153e-07	15	30	4.069924496712751e-06	5.39041364752298	13.67089810556449	6.5000976860437065	11.326334124441718	10.019859610853695	12.217208660511622	14.20925712055399	6.688464973122262	4.675179338893753	11.304966537028955	13.363083466577102	12.713422380030275	9.681452151692566	7.459661378649528	12.26260404888986	12.759708022249068	14.398345082292153	13.597609857642865	13.576898759423226	10.81956656243439	10.81534156548646	12.251215750828152	8.793626468086746	11.814131897697594	12.626546239031152	8.868362208327014	13.131786457113886	13.634462604137862	14.147792830163874		8.579716447070131	10.453652940064035		3.452405797735318	5.7456263830984975	1.2890569937949121		8.993739064716426
341	H1T (74-89)	0.09706170249227408	11.7229794704784	11.091361696675955	3.7037073713597684	1.5999986753657485	0.6316177738024447	0.4518341074213157	27	24	0.3308071143620347	0.48042515905011446	15.145347415293669	14.809033253203163	14.908300963948014	13.40729956267392	10.090855890318247	14.651667309062582	11.565564588029039	11.220450173017563				10.929926193802654	12.476116993845213	10.51810212011979		13.117532412378573	10.879856414063013	12.99448429396495	11.132226297827637		10.193753476945659	5.348455794563095	8.890750980741567	12.928781937722583	11.461970716021975	10.268452583487308	12.541515581520029	12.696746024103074		11.760284373829606	10.654098398648214		10.191080330359709	10.710942722883942	10.216193881867346	11.445541160621246	11.651258925561182
342	H1T (100-110)								7	28			11.67429345149753	9.482632077055785	10.623086964901319	9.91461573577371	13.677894915347574	10.848185644110316	10.367394812843383		7.4366482808506715	11.651919227254425	12.556649375475331	10.745569233616077	11.452389475227653	11.396065916379234	12.569306988132267	9.357120574705757	11.266643553224593	4.811926969964127	11.865721391919909	12.286236329792791	11.769733599700416	11.465068239101821	12.493072513151457	11.482202369900197	10.738203838620231	10.055523615162395	10.071288425144804	10.014131523570796	8.762275246603945	9.81399905121919	12.228476556054549	9.948552127071917
343	H33 (10-23)								9	10					9.924421336891333	9.834725170771737		12.581923691323777																				11.541499354641804	9.907051093217435	10.219285121873048					8.417760976196277	1.4317237984539324	11.221838400928798		9.669896434407404
344	H33 (55-68)								0	15			10.294178311082506										7.473660464459792				0.15570975580179103								9.695509636220887		8.213399404593183					8.248749864556354	10.101691276471447		10.66073473393364	8.903980317340208	11.740674446295749	10.706659415273263	12.775850607116599
345	H33 (83-100)	0.05069156100311914	10.279346980168889	9.969488232077305	1.1468654954447053	1.141696822508013	0.30985874809158354	0.44674727841256534	15	20	0.3300295209894627	0.48144721094211435	8.865970379509356	9.582130807229403	10.829790500910576	9.464906573598991		7.505069980002421		11.137634301572275	9.389563560827163	8.443095851679928		10.365618790085646	8.000274141847587			10.089465356135669		8.148496824123454		8.712014419845932	10.650548572028557	11.690565530195142			10.053266429543038					8.999939558988396			9.54023998548865	9.879152129156044	11.67325526875713	11.819608096603787	11.818098477316358
346	H33 (91-105)								6	13																							8.987393716131802					10.306489411600424	10.77673861619251				9.350899349856704		11.415758204073175	12.099531232298762	12.312868221693694	11.820690278689488	12.165844780191378
347	H33 (100-116)								0	1
348	H33 (116-128)								3	6				8.930041699220338	9.344057838645575													11.063051434919783					6.755703893170993						7.735276697304734							10.302672400856654	10.106508242638736		10.297858838928626
349	H4 (24-35)								31	11			11.650746597957005	11.655979159791816	11.556935248526491	11.150277941150666	10.910689727174978	11.04082176180695	10.860622107510462	11.294513435865031										9.41157203203526									10.496840350263215	10.900409360185835			9.027135050937842		10.425470819429728	7.155085865763184	10.008372037520513	10.181433852557747	10.906006376254478
350	H4 (52-62)								4	4			10.044525102775733		9.61859551568758																														8.898740622439307		10.287758897134232		10.225476049966794
351	H4 (60-73)								8	6																										8.135797805948663									8.838978911701972	9.788351741145398	9.013258378255895	8.119631679309325	9.527456148641905
352	H4 (73-89)								13	15			14.621451860123756		13.657862312848284					9.37664674106691													12.563557859032535		9.53487085409507	10.14069676005133	12.167604900852881	8.31981464220725	12.565687408166516						16.407097480801838	16.360533503248867	16.028442084798584	16.733319345705404	17.274771219580295
353	H4 (78-91)								0	12																									8.975093566610079	11.269827479526842			10.949583433549432				9.375101357642947		12.836853778831118	9.77069831984286	11.925371513392573		9.265869503664533
354	H4 (89-103)	0.05670449374092843	11.592579520917633	11.220338765692583	3.447793413866871	2.05909930034763	0.3722407552250502	0.7013742444257359	17	19	0.44776260673853524	0.34895217776278303	13.345858055414396	8.182458834784972	12.01886678300168	9.331550870446492	10.772663071231888	12.0108670428646	9.521580635887018	11.868479045626923			9.690624739239535					7.805020274397584			11.093813550464033	6.455261550295834	12.403280626083092		10.09157058887255	13.445003141130341	11.516569568163282		12.86762291880125				9.410874347272838		12.44748627026955	8.117964881785559	12.33309322266527	13.734763132931956	13.034300519634977
355	HBA (0-23)								21	7			9.443100999355979					10.035512532495847								10.30768860379446	7.5495900348253215			9.719693742944427	11.683035782842312	8.122000192225313					8.425609639896198											8.753596939980653
356	HBA (0-16)	1.292633700313677	10.738981415942575	16.18103893490013	1.648764329137574	1.4531696686738378	-5.442057518957554	2.423456956387564e-18	24	33	1.9872347042378026e-16	15.701750837099643	13.612337645320906	12.261548234886398	11.225361213661293	9.229620265515852	14.029988038496024	15.860671233303309	13.959335832489963	12.739638494508817	17.03279610071944	17.346623019371837	18.338762172244156	17.25024918345936	17.469621709018227	17.438024568744613	19.45272052227297	17.696249391682695	17.18823952877604	17.767425347681737	17.234661981302676	17.222342983470398	15.429654181727537	16.96966871748106	16.78355576180771	16.616378239199825	17.858726525024263	13.433210140352095	14.574331461486969	14.89733790785406	15.348931061644402	15.579079640252969	15.521180891294188	14.000455172914798	15.361546076381542	15.230756815052189	15.465154957282893	13.06798876484955	14.988734491702791
357	HBA (83-96)	0.14803926982942403	10.678476154670214	9.716293593761145	3.5759872515697295	1.71683237858227	0.9621825609090688	0.2877302218725792	24	20	0.2457695645161614	0.6094719000544915	10.422535831467163	5.673969236004563	10.828649638484192	9.22229599508644		13.570432615352821		1.0692760008278197	6.903904228588487			9.726734863974603	10.290002174499584	7.359764963034581	9.875822234572734	8.44481549469379	8.705875706004617	9.962003022079722	12.169573587327491		9.494012519660613		9.15519021620579	13.223559185587726	11.912223557595793								10.240668664757216	10.066839052862418	10.77002375064789	11.200259316446402	9.473493424596228
358	HBA (107-127)	0.07332573045436554	11.134281556413098	10.656936338620104	1.7164204213519538	3.216964529719107	0.477345217792994	0.5517778423383823	22	22	0.3708670743585849	0.43078172169730944			8.576548607124625			9.576483828272606	11.563964674642651	9.665176885892398	10.200938339078704	13.101098477074721	12.719257555963528	11.468696013624733	12.189717194069784	12.500068864562078	12.755414899418103	10.83789519135113	13.473562982609575	12.938152133980985	9.307986773945892	12.604409085271879	12.297797365993663	10.815814019029503	10.428480536545685	10.440768497518611	12.902762442412012								9.221747340690147	1.4317237984539324	1.2890569937949121	12.319875422242887	9.207375522009825
359	HBA (123-141)								11	31								11.405238492873163	11.163130055811596		12.558646356838533	14.017201527719	14.358384548367589	12.676837602272728	12.931900582755656	13.470939890655565	14.99212967222711	13.062278041953828	13.994305864260838	13.385854492896268	15.073385504763497	8.43231420911327	14.99984656542063	14.49685292541545	14.024697911864024	10.947129153539166	14.490546747027668			12.601890830789472	11.083010308500864	11.50874007400079	13.048016820592913	5.271188134839012	11.984993368004735	11.062203119008966	12.980217154472541	1.4005520601381511	9.92643318988629
360	HBA (14-32)								6	16											12.489694889248966		11.954257116502742	12.379391705836447	11.617502205254553	8.731356208696072	0.15570975580179103	0.560577202872873	10.974951316009594	13.722448362346755	7.771886578017962	9.87918049774677	0.8978470152992585	7.683417133115972	10.02669528230797	9.629656212315242	10.184571771161208
361	HBA (16-38)								11	17								9.97933820074656			8.413441139426899		-0.06860338910779024		8.229140245094621	9.656154625565199			11.38932527949317	0.7667842358105482	11.831043109521417	0.6606764957718761	7.704006556414347			11.526827184981784	6.883217379300963								8.940307774791112	7.741376965094714	8.510619340543672	10.938872296502165	10.974791702752656
362	HBA (16-61)								0	5													9.570480914171862				9.265765221206154					10.071088942844826			11.64679468489097	10.743376677329096
363	HBA (35-46)								9	15			8.897422400815572												9.451068310251328		8.10946128831131	0.560577202872873	8.214599793329421		8.70124363468369		9.846170001453343			10.57484628254851	11.788306292593267								9.792414496550641		8.697194949293317	10.67350102186883	9.740970548685617
364	HBA (38-59)								14	9								0.8443321713817857					7.082891370904185			8.40962655856779		9.463315576135354		6.673618972855962	9.439645817293297		7.820905058776802			10.8135577535733	9.641837104675169											8.089599761566642
365	HBA (57-70)	0.028195853138301398	9.413220814401326	9.227497637176228	3.9364803617388966	2.892715837972485	0.185723177225098	0.8609661958896686	19	25	0.5308212636312243	0.2750516884964827			9.93407867938805	5.9971528985544635		9.372879997103436	1.1385384957945128			11.112982358780275	11.062134674277917	9.769259928759222	10.909630866218878	11.707527911902156	11.59304692468968	9.546237798355376	11.576107203670809	11.654082735479202	10.242084511865414	12.256649023610619	6.486097128985506	11.783339170615742		6.988297088352675	10.769096014544884				10.061919314328778	8.689636717477455			1.182884644105805	1.4317237984539324	10.083046921466874	9.724664339249012	9.219121493402309
366	HBA (61-82)	0.40736440934169854	8.70638090594781	11.206517959973775	2.7207197287462423	1.4522895103541777	-2.5001370540259646	0.0017838900510637737	17	19	0.00395348605911431	2.4030197882843125						9.193719297811633			11.484461863792637	12.006501047948909	11.705452369094276	9.186121930823965	11.161760330589724	12.896507515222897		11.071073784697573	12.790948004699382	8.913124255806759	11.134734913053087	12.016645566995944	12.110290278597303	13.669890131287781	10.3627662923391	12.15142191731927	12.085660282333722				7.644980191538007					10.278921634019614		10.252578929341807
367	HBA (71-96)	0.13729288524890246	10.571652368284552	9.674622370166615	3.4668566158668312	3.072085213820297	0.8970299981179366	0.3639295191445828	24	23	0.2897302967947164	0.5380060887009823		9.790968664787673	8.821926038008227			6.7563216448892			6.407788787131435	10.00268867565348	9.703523355480437	12.1995339924855	12.600655747471208	9.578780501408719		11.929735006009517	8.87327477003165	12.667540819097374	11.733463113647034	10.553173814530979	12.429793824059495	10.570554676118443		11.238970336322575	11.649511750014101					8.622661102435233			1.182884644105805	9.048062538619492	9.25836090796187	11.695506426938543	11.04122275679521
368	HBB (1-18)								12	23			-0.10924426655792221				0.5624772643401399	9.433950069165732			10.897602476521568	12.364469187397793	17.466158222225857	12.929785277073005	11.218618587615628	8.021773981573705	12.499822961623364	0.560577202872873	7.6986009824133985	11.324315157421378	10.892868254778028	15.127562256154125	14.481491495240306	9.669725539664551	14.826648470940764	10.294312108211084	10.111577516141706				15.43010657442422	1.249434712782712	11.657962571293691				7.790116928477412
369	HBB (1-24)								7	13												0.41678455679995896			8.365635801261053			0.560577202872873	0.28676074565843807	0.7667842358105482	5.159372900969617	0.6606764957718761		1.2201982640105256		0.4155946254181872	5.6187188612736385								1.182884644105805	1.4317237984539324			1.2832012225829765
370	HBB (130-147)			12.084631286976892		1.879269779835843			11	33			5.63900757281681	3.725919845423979	9.149180003516179		7.906925681268665	12.359099123056561	1.1385384957945128		12.089953918079498	11.114306021779338	13.181514436183875	13.01384543233818	11.937064874445275	13.999071466152166	14.846229634345615	11.639541482710223	10.494445292630276	10.777252715609649	12.007436092037892	10.080945273832238	11.572866955873131	14.712826330851637	7.7994556357620475	7.454446689431648	12.510227531194605	10.508726232091796	13.085979129173765	12.163430178262034	10.130770961673173	12.343883050556906	13.035260786671007	8.437289319986386	13.651995239055037	12.56608190312492	13.979296103349782	10.902072563589535	12.712288500633726
371	HBB (13-30)	0.34616424607526564	9.176190220779493	10.788109500006444	1.053974020277339	1.3024236321312566	-1.6119192792269512	4.470470278518886e-05	20	29	0.00019293608570449932	3.7145865367072686		6.412244226987326	9.213175737658025			10.758990867005608	11.955075233350309	9.462572639845074	11.63429435084916	11.829812407363507	11.963974396193398	11.53859512893762	12.150324195963861	11.808904620936438	11.869762042092374	9.664834845795475	12.074765139985672	11.432063934451644	11.464816327469743	11.9260951343975	10.718757960253233	11.55387325219876		10.561491775442333	10.876799471571289	8.942475722699578	10.628534769267631	11.349367545442279	11.076884886800647	11.00521199575458	8.826812450099899	11.4237075290992	9.640535688261634	8.763299942652445			8.049974580758443
372	HBB (19-40)								12	22					0.4126742929498902			9.161387825358922	1.1385384957945128		9.922739219107525	10.90640819853011	11.16266199970633	6.927210528770312	11.604177628975805	10.616286436642717	6.551400160856529	9.457093160940095	12.523682406681399	11.404280019813728	12.897104085948754	13.354892800883867	11.656745911946572	11.997695102633404	10.9473378417783	8.974244674869576	11.900695629533487					7.017151010763775				7.770392247753518			6.847410862525561
373	HBB (41-55)								11	21								10.194756058517896			10.622059776450193	12.993388012866161	12.032303538333572	11.479690735493195	6.9487925463019815	6.867932992810967	6.55174396023052	6.222761623394043	13.720914335783094	4.281700937733724	7.594298365051393	14.029034761041485	9.660842793585033	12.771376253103515	12.386451615011053	10.712388466501416	10.442803223448115					8.767587620570271	9.600679823324054
374	HBB (43-61)	0.5517532681717232	6.024663875906952	9.416538124720393	3.469958468644227	2.1968393451504884	-3.3918742488134415	0.0002055691915066264	16	32	0.000766212441070153	3.115650800611554			0.4126742929498902			9.536993124453046	7.827929528065263	9.053041613343188	6.531608514724802	11.976427715285842	11.468442465481848	8.84455283713719	10.746750277411982	9.814049527837355	7.491694055921026	9.874952167854477	11.514410174427764	10.967851741548841	10.923264115446926	11.432432466969862	11.69097941375181	11.110831479667523	9.859422442719321	9.589082880660891	11.133066496787606	8.077910955583533	8.546901455125402	10.492547654080521	5.03989554236275	9.70418030778698		0.7142584957249836	8.016878191784931	9.417724742251995	9.819712863392859	10.028163362304936	8.316018084275715
375	HBB (56-71)								6	0
376	HBB (67-87)								7	16			8.788385369473684					9.608693755998774				10.761558204118232	8.420712891667852		8.339107288638974	9.50089093817897	4.425868194972169	10.410162189792313	10.268284557721525	9.648533658882938	11.271579565993454		10.217585258306794	7.845656942814982	8.942102232821576	9.409028604561657	11.123707420341281											1.4005520601381511	7.897642611225642
377	HBB (94-108)	0.20269684935783167	8.640052010548718	9.933842075710666	3.0269935763122597	1.5881792459938129	-1.2937900651619483	0.10202591979146766	17	22	0.10865097951818634	0.9639663540427139				5.556088533123132			1.1385384957945128		10.31151043591736	6.237315012445608	6.763719714334175	11.192966407364679	10.632712449028187	9.297387584505817	12.137068654599798	6.309799905967534	11.323844885272415	9.460568365395925	9.604691843381254	11.103868782271196	11.287526784212332	10.939958497595033	10.869488066064418	9.028988562833996	10.292954158089378			9.902703050338513	10.110159902553562	9.584246668463829	10.85236348225704	11.300682452742654
378	HBB (119-134)								2	0
379	HBE (19-39)								0	8								0.8443321713817857				0.41678455679995896	-0.06860338910779024						0.28676074565843807		6.192496129903119	0.6606764957718761	9.099128333788553	8.560372451674148		6.505997431513895
380	HBE (99-108)								0	8												12.49234870174963	10.606814271910597						9.129420731463059		11.110044575769997	7.520016411474278	10.737963424355918	10.56905342339124		9.217110949900311
381	HEMO (23-33)								0	31			11.253031315406895	9.31017105199576	9.001016863701244		10.378354362405586	7.066348563169226	12.034806606464993	8.797762762014123	8.198453981643809	11.98476120187746	10.911351811047753	10.619910064063252	7.403068107020755	10.525892911841469	10.552672533492286	11.57977780526682	12.263112052965353	8.316833226405729	11.067814363713303	8.509937428731257	8.242259070819964	11.046118997717585	13.97656491766186	9.183876906346667	8.041839147676994	6.450282219037059	11.66016657151146	12.782070596429161		9.389607967994667	10.239420111495614	0.7142584957249836	7.1234259604292385	12.556623352185369	10.745407649851936		5.760519861883185
382	HMGB1 (29-43)								0	4							12.826848994663333															9.04733558935341				10.14883761430115
383	HMGB1 (90-100)								0	17			10.573961561305975		10.719321649798216		11.45951078392699		8.550374348354703			10.700842901244265	11.780079886761657	9.014154286627326	11.848797725077652	10.5274246107981	10.240370525235333	4.09117558034657	11.009917646341615			10.950757523441505	10.02813176033256	11.027360387808466	9.426063295318196	11.959668753776633	11.389517978486273						10.6666379165373
384	HMGB1 (113-126)								0	17							9.153806690471225				8.32499050922304	8.623013153838981	8.968587049466889		10.135530950234502	9.501615380834055	9.658604875035397		9.068752595537642			9.371197081628413	9.212050924781055	9.233272954638517	10.429866576158158	10.698997110971561	8.997320496077075			8.405634364050103			8.382687906552711
385	HMGB1 (149-162)								4	13			10.420262055213733		8.999495255215933	8.191495126477253	9.628866794610687					7.129420896816808	8.303202462975602				9.66144703767678		6.862307140077312			8.952509197894674	9.572214366430181	1.2201982640105256	9.008263540114015	8.752030084322222	7.987998495557592
386	HMGB1 (154-171)								0	4							0.5624772643401399						7.5599121840634185										8.448614599122518		9.860982048462253	11.517897564784684
387	HMGB1 (190-206)								0	6							10.720591708179938				11.102783538122926				10.24577256943226	7.392138823069821	9.897222597306257							10.083747213189971			9.162293605609838
388	HMGB1 (197-212)								0	2									1.1385384957945128						0.3743045284209675												11.187657135716872
389	HMGB2 (1-16)								7	8			5.3056369075816985	-0.0433660203173119	11.432807750745665	10.827021730521338			1.1385384957945128		0.6161074477576817						9.343907497261123				7.455628893575939		10.354834454777361	1.2201982640105256	8.347200410275155	10.829299922083052	13.48655396745076
390	HMGB2 (29-43)								0	10							12.826848994663333	9.758069469947307	9.049012151918804								0.15570975580179103								9.055026225989478	11.218145326815668		7.5930633243955725	10.029475180544637	11.063912477833904
391	HMGB2 (180-194)								0	11							7.645622298148268				9.19161247668048	11.556070945378227	7.8988553260282055				11.00395271877191		11.209940699383733			6.8069388038237415	9.728495721985208			9.480161944190144	10.110011990492827						9.991950311317304	8.971550650584094
392	HMGB2 (193-209)								0	20			7.94269783174679	-0.0433660203173119			10.421945204492465	8.954357342014212	1.1385384957945128		10.027626767340848			10.645145202591408	6.791048592933518	7.835761541330305	6.200153869971717	9.201741684025874	8.741501896944477	9.35090999433878	8.315632922564486	6.439100241303228	7.171310928848502	10.15773629505821		9.559453007787615	9.587993890968393	8.227875251657842			8.38609111568448		4.204211215064336	4.573856974979286					6.323082557491016
393	HMGB2 (55-71)								0	0			4.4992625822151			7.139370932359653
394	HMGB2 (76-85)								0	2																									9.00926417279618	8.633031361491604
395	HMGB2 (90-102)								0	21			10.573961561305975	9.909326212908255	10.719321649798216		11.45951078392699	11.81761151660994	8.550374348354703			10.700842901244265	11.780079886761657	9.014154286627326	11.848797725077652	10.5274246107981	10.240370525235333	4.09117558034657	11.009917646341615	8.502114213676125	10.501631734202515	10.950757523441505	10.02813176033256	11.027360387808466	9.426063295318196	11.959668753776633	11.389517978486273					8.26502184760798	10.6666379165373
396	HMGB2 (115-127)								0	28			8.580209406899474				11.205166358587277	9.53050630268608	8.763307666665263		11.037121375613445	10.691114090805334	10.771727022039892	10.250608202352648	11.33001299634954	10.576845594190537	12.149412144466469	10.364934245451192	10.629789751718501	7.315464978224057	10.26927252725549	10.641153909743801	10.744926419860791	10.907408695933208	11.534791285170002	12.747235255684082	10.052223615083903	10.016289625341056	10.265593189235762	10.808922774823522	9.283306378900754	10.197818924727027	9.963921485062057	9.62375392000253
397	HMGB2 (127-147)								2	10			11.652863201024859		9.95176583109093		9.057636151625658	5.4895079269090346				8.434302997543549	9.797961696083307				0.15570975580179103				8.962230271801618		9.916458162085645		9.659298132235179	11.786085264153384	9.125428149176003
398	HMGB2 (154-162)								7	13			10.420262055213733	9.034988915124536	8.999495255215933	8.191495126477253	9.628866794610687					7.129420896816808	8.303202462975602				9.66144703767678		6.862307140077312			8.952509197894674	9.572214366430181	1.2201982640105256	9.008263540114015	8.752030084322222	7.987998495557592
399	HMGB2 (154-167)								0	1																										6.508856519146586
400	HMGB2 (172-195)								0	1																										11.798495193049474
401	HMGN2 (5-26)								7	16			11.664403443209974	-0.0433660203173119	0.4126742929498902	5.468014273678621		6.134937677954088			8.181383672223436			0.8139465965482116	5.1949444650447125	11.485604213245184		10.395645138657152	7.177318117599319	12.190140000882359	8.729071350260321	6.013896158438226	7.824564308831398			9.294666308676018	8.942073775395624			7.872600056979501			6.5831656465545505				1.2890569937949121		1.2832012225829765
402	HMGN2 (11-25)								0	8													-0.06860338910779024		0.3743045284209675	5.266109965057568	3.4456767776684623			8.259367908460627		0.6606764957718761				7.481070659679671							7.699637979415322
403	HMGN2 (30-42)	1.0946650874414219	3.718908659864729	10.362969829705865	3.6446162716570236	3.056235387128183	-6.644061169841136	1.4315208381412035e-08	18	33	1.455582114585469e-07	6.836963289431336	11.83060428120975	12.259136597789444	9.9191009717293	8.646318801018717	12.743475177670883	12.017989465981293	10.024421516055064	6.607336516182296	11.265449185806121	12.490885143752084	13.58919786231743	10.37620972570009	12.41620665293008	12.599210286552102	13.123562470664046	14.225266548509108	12.074713242329265	9.490182979161894	13.350431315357126	12.689264233975752	11.37653934257816	7.825375775115043	13.701105735951995	12.743682952674689	12.933807680207307	8.163933428593033	8.762318958787496	11.631532119264762	12.079716071508338	3.7677818422212472	10.644401476576862	10.112537564351657	8.112914288207573	1.4317237984539324	5.9388538623116744	6.355761977953112	10.92896409934939
404	HMGN2 (48-56)								0	21							5.805104535594022	5.631319807006693			3.1330617951119035	10.94016858136112	6.245280769847616	0.8139465965482117	5.42937308509174	9.247669284985149	11.448084439519638	4.369875424295045	3.0993320643381295	0.7667842358105482		0.6606764957718761	0.8978470152992585	4.674583757673666		0.4155946254181872	1.305858221305824	10.644625954148895	10.51760062626792
405	HMGN2 (59-76)								1	21							9.462784794051498				10.31400180789462	11.455248567805596	10.355227319545289	5.5907182545225425	10.193922037470664	9.620898421243439	10.48178518188085	9.837604762518062	8.90197016887949	8.41880252647602	4.8414928752128725	0.6606764957718761	10.386238710145575	8.105860290724808	8.64472801912206	7.6942529095929295	6.821187122795112			7.940945620754555	8.227706157471289			0.7142584957249836
406	HMGN2 (59-89)								5	32			11.758050930479252	-0.0433660203173119	0.4126742929498902	0.3400491781525395	11.400883439723414	13.364160249520273	11.161910957474309	5.121272332538135	12.554264807152641	14.603628336738504	13.049477565693385	12.506532306481432	12.526450918874907	12.656555943486545	12.850538557865292	12.599468566029785	12.183166717175796	12.34328320727089	13.551630126954137	11.908268559098953	14.168533838481734	12.10310364337725		11.297488994409425	9.939917422631348	5.131597842969761	4.011743242849404	4.73923954474634	7.985601775561708	5.790130499912672	10.886744007343744	6.226488482021631	5.171210121015206	5.706589679265051	9.30542206693484	1.4005520601381511	9.274426798116558
407	HMGN2 (76-89)	0.3327703790244136	7.511263621069308	9.61768431874945	2.7453874554962066	3.158768341590664	-2.106420697680143	0.01655444523485569	23	29	0.02626115362147021	1.5806861997837012	7.475030187365487	3.4266247325534347	7.663784546447472	7.748458245284394	11.256747047719879	9.346695531690036	6.461389285693936	4.465989379646964	12.286441345328392	11.577700644655938	10.736920983722834	10.9446911753599	11.256886352709795	10.594587292572257	11.671119460448741	11.871540704042467	11.737817536144947	10.647243048627864	10.708709751431549	10.892128759722178	11.693407713302124	11.169939436669443	12.322287274409	11.152553145427332	9.885472743493217	8.751592570908686		11.726783122213877	6.886924754446231		8.859468366744538	11.191107143649354	1.182884644105805		1.2890569937949121	8.442329615688429	9.262677862667566
408	HPT (102-119)								2	28			11.865021267337298				11.19765312099305	13.163754614571811	9.241008005586682	8.423650243630645	12.13476874338611	11.996975181174717	12.924305324788614	11.101552685225075	10.118197110251378		12.95133999065191	13.486941382052514	12.266320410361004	11.003434840477691	11.059920724986158	13.284145293735401	12.445499636371224	13.544728588778426	14.343325752551872	11.815955188857552	11.665354629914177	9.745482941589536		10.170176698915974		6.7881164216752525	8.544760984937463		10.816336390768166	9.729173573743699	11.502662836396363		10.272676407456672
409	HPT (102-111)			13.572565255367305		2.14825386798066			0	33			11.285474098466379	11.347494074043427	11.268523877355994		14.67836740069161	13.894844508707214	12.872255636524248		14.296003343517253	14.628205552378216	14.45394209534906	11.753715937984953	13.939898563044927	12.443067018811744	13.83519789610326	12.848625922607008	12.178410964332123	12.934198510372159	11.408201297325656	13.342427682198405	14.14845845417647	14.229624379447777	8.887828482867652	11.79272594827674	12.43891842016529	16.097404420267793	14.692304208898353	14.427349665295903	17.420897206790833	15.736366344022413	16.398887806117752	8.713156535751958	15.99937514871074	15.580316302819694	16.79740715338564	13.91972837870664	15.333643948419413
410	HPT (111-119)								0	13																							9.451915338252771		8.471731436012144	9.643368851652962	9.061767219969488			10.28589155383357	10.463101178866276		10.985229508080945	10.6749153132432			8.73443388713259
411	HPT (126-143)								0	10											9.01863648738725		11.098901720510165									8.800632793013136	9.10819049768804		10.292429249363714	10.953206868084713	8.305635603537942						10.245987591262331
412	HPT (156-168)								0	10																									9.454322484723649	11.279300553185289				11.01708121220442		9.026160363792817	10.339679053067908				10.590722704742952
413	HPT (168-177)								3	5			6.205370592891028																						10.294082358231814	8.60113517744003							10.403081122508063
414	HPT (254-269)								18	7			12.593321599233944	11.7713059556122	11.915079607231053	12.378672671926694		10.004272635439909	9.855143286006774														9.487959278902254	8.935521265203471	8.834307448145637	10.465583610653914	10.394939733200502		6.615768364497098	7.771684312708957
415	HPT (300-311)								5	1			6.968468389386137	-0.0433660203173119		8.117689144347949																					8.49388148117364
416	HS71B (44-59) | HS71A (44-59) | HS71L (46-61)								12	0			11.140199537330258	10.227759865111704		10.593404535488666		9.288325635423481
417	HS71A (45-55) | HS71L (47-57)								2	4						7.4083123441483165		9.331121232022403							9.599679317601778				8.381405055795463													7.733868032368029	8.152134627260581
418	HS71B (25-44)								0	12							0.5624772643401399				7.099008220638537	7.646408893598738	9.29771903187822					7.363513003818635			7.270619493890102	4.209765970742615	7.7241685394686765		10.001744819297524	9.637311042399276				5.90301665468393
419	HS71B (30-42) | HS71L (32-44)								0	3									9.484906716373683				-0.06860338910779024									0.6606764957718761							0.7644754558037181
420	HS71B (44-55)								2	14						7.4083123441483165	10.137347492699345	9.331121232022403			8.74433615176342	10.187863863075272	10.828090082685726		9.599679317601778				8.381405055795463		8.647358133159294	5.659764704068054	9.10016792611104		9.819521986234294	9.200615644539397						7.733868032368029	8.152134627260581
421	HS71L (27-43)								0	9							0.5624772643401399				7.099008220638537	7.646408893598738	9.29771903187822					7.363513003818635			7.270619493890102	4.209765970742615	7.7241685394686765		10.001744819297524					5.90301665468393
422	HSPB1 (47-70)								4	0			7.731920885733608		8.514887667034083
423	HSPB1 (55-70)								16	10					10.186067095920208		11.608409744912821		10.193256350888491	9.412810121551724	9.947481054574892				8.523493362607574				7.719917884275522		7.262493401069918	8.622606437369072	9.733571456035783		10.031870786708524	7.993211038839404		10.279703245917316	10.198305590701107
424	HSPB1 (101-113)								11	2			9.614912745090823	9.418621586134998	9.40035969170487			9.079267605755657	9.411931973846396	7.995698284042732																7.874138284450402			9.343487774626155
425	HSPB1 (145-168)								0	1																									0.2251716692811725
426	HSPB1 (155-175)	0.24764813298262653	9.90561180638869	8.401778117541772	1.963543534839551	2.251023806574552	1.5038336888469175	0.016973672462657574	33	19	0.02626115362147021	1.5806861997837012	6.79819862265395	5.839954457672615	6.3133462172919455	11.881331322103883	12.135051863641687	11.124269161543026	10.491030079573518	9.656167282207615			7.191069923153906		8.330566725416388	8.431344694943078		0.560577202872873	7.7670191604634775	7.1374222582059055	9.277838913689054	9.214165709373436	11.036320694707253	9.447495950422738	8.67531049189669	10.02824471854652	6.135332246591377	11.15197979114634	7.795341518916436	10.089589077323831									8.505723139967166
427	HSPB1 (167-186)								1	0
428	ICAL (419-444)								0	1																										3.558379442537472
429	ICAL (534-552)								7	5							7.827095683665523					5.719343687887005	7.751327369107949				8.031574072807027								7.500088531124495	9.1033995812698
430	ICA (87-99)								3	5						6.158405612935699								9.98834181093519		8.972368602045483									12.385374948960648								11.504512143957141
431	ICA (94-105)								4	3						7.779238859556709																			9.204075175900686								10.504403800022507
432	ICA (114-122)								0	3																									8.87353828595213								10.038704165906292
433	ILEU (190-199)								0	2											12.268909472184209														12.846275465716438
434	ILEU (321-344)								0	3													8.094547777355029				7.533343698384129								10.33073050734103
435	ILEU (359-378)								5	9			10.126677395618621																		7.901279721494908		11.159578486858472		11.376695009164752	9.907949626289934	10.130086425977817					9.596224890141931	1.0175375388288215		9.172292261328645				9.192802638926537
436	ITB2 (208-239)								19	3			10.034891358108398	8.465823111877336	8.431362380093157	8.153687106442609	8.450695572121246	9.715510614914603													7.761252595318919		6.0697253410073175				8.834825045046356
437	ITB2 (211-226)								20	13			10.690105349298124	5.029770709084228	10.419809958767818	10.357340114730603	8.513554926237358	9.941268535814693	7.362242772733983	8.422017436059704	8.277627099597197	8.924170591907382	9.521161347346723		6.97636231767154		8.134459547068102		8.525845494131188		9.147841113704573	8.993015710800051	9.161750268705699		9.408259922058912	6.3951377876744075	8.484376017775407
438	ITB2 (216-239)								6	1			7.822438746207326																							7.419230974732869
439	ITB2 (226-239)								18	14				6.808200039052479			8.657442071313282				10.045687049959827		9.694692638292823	9.612230535817114	9.803489125022345	9.208851736708578	9.526125689739482	8.61400844774286					9.343121189434003	9.629550354834588				9.034461705321242	10.410703837750205	8.54616626327146			8.529798567391305						8.495030306718414
440	ITB2 (330-352)								6	1			8.363936426124624	8.389307303074963																						8.745365629282897
441	ITB2 (755-769)								2	3					9.561841560173363	8.548321587457702			9.30813441206784	9.093295408026616																	7.760600635614068		7.107079847984419						4.53009798209011
442	ITIH1 (28-49)								0	3			8.892164783330497								9.632959409563128				4.757268475373312										11.56832292816267
443	ITIH1 (206-215)								0	3																									9.631181098482514
444	ITIH1 (583-599)								0	2													-0.06860338910779024												8.84110728050498
445	ITIH1 (633-651)								0	11												8.045010279174477	9.303858540913188		4.711576789991408	8.448844559051276	7.932766575893294		0.28676074565843807		9.396940879314936	8.146267231561472	7.47062782188947	1.2201982640105256	10.119526993250725
446	ITIH1 (633-663)								2	2																					11.281691858170056					10.065696496094251
447	ITIH1 (647-663)								4	26						6.067301302804082	9.557520987857961	9.171624955766081			10.233312221396512	11.572630671706927	11.01658796148626	13.229598938738723	13.452695726554063	13.584934417908421	11.523259813319022	11.30451979164451	12.907975199975745	11.587367189096938	13.044264464872667	12.679240367710099	11.366016641194994	12.993029755686715	10.996124640898259	9.886634871448233	11.814693637294036			6.787546954180723	12.718940469642718	10.679255513290753	11.712464942325303	10.662869987470385	7.26687344246653	8.70561950334426			9.221066245666805
448	ITIH2 (62-95)								0	5																																					8.575758443188377		10.656136474496652
449	ITIH2 (65-82)								0	5												10.9522978434148							10.560429065431018						9.500477710868656	10.208046472630256
450	ITIH2 (386-404)								10	8						6.8669232235659265						8.575293487308935	8.742065542440718		7.8130437605972185		7.92552619781531		8.602090298744123			11.064740406899979	7.917850841942464		11.332568996885787
451	ITIH2 (408-421)								11	1			7.234223714568076																			9.026783235077934
452	ITIH2 (425-438)								0	19			8.347875007207834								14.54828601151937												13.636537242754187	11.491388790521395	11.814372525964657	10.911400215548586	10.055781993132939	7.950537851842146	10.910244197484426	10.950601051136307		11.123029805448818	12.813419830200985		10.848885309941995	11.568902471176518	12.979574210680438		11.13172469147117
453	ITIH2 (438-452)								0	3													7.358983759479947												7.646053331814159	8.21227066929045
454	ITIH2 (455-475)								1	1																										7.177511292117151
455	ITIH2 (462-476)								0	13												10.031016075052875	10.49833931800718				8.75620075568655		7.887541334208722		7.5711163139700615	9.54042913477485	7.575977281839644	1.2201982640105256	11.311867280199653	9.183638634197013							7.490050420810723
456	ITIH2 (477-492)								0	11																					9.157662927911812	10.08381543552785	9.45167747778134		11.929036931466293	10.544549617609245	8.88262837159994					9.735017877683395	11.10665445947347
457	ITIH2 (497-518)								19	9			9.491490066140178	8.237719355015837	5.375108784880111	10.1052427189876	8.572176585230503	8.35788350427873		8.754005185480922					7.942533738189537			7.66531454528604		6.1858995079419	7.5854787809272475	6.920060376200302	8.5417176470051	6.258202511603388	8.497565647135524	8.94739575865506
458	ITIH2 (522-537)								16	1				7.56459253747468	9.824399132641686	9.026269982713073		0.8443321713817857																		4.316203418393444
459	ITIH2 (537-556)								3	4																							0.8978470152992585	1.2201982640105256		0.4155946254181872	1.305858221305824
460	ITIH2 (65-76)								0	19											6.30294435741412	10.097152954111834	9.648777989325671				8.506794218203398		8.63172526768909			9.078558528768102	8.456581426838724		10.888479170774417		1.305858221305824				11.299718838839063	4.94853520062251	9.741148262057996	10.860743043640834	1.182884644105805	1.4317237984539324	8.51395630320554		8.6267641578026
461	ITIH2 (541-556)								14	5			8.364623236733486		8.82158137379806	8.236932310114984																	7.374402488295971	7.642741049517266	8.604675529333651	9.931629558991757	7.750936334187489
462	ITIH2 (577-595)								0	3																									8.700435805716006
463	ITIH2 (596-604)								0	12												8.972180398656526	8.439320500065529		4.80487560868508		6.243929792916976		9.384048781667746			9.77810468475131	8.818796134553203	8.82421447297865	11.802922559853457						8.976069438378135		11.75102283545854	11.460118893014018
464	ITIH2 (599-616)								0	3																									8.840204621143872
465	ITIH2 (603-616)								7	8												7.370489793324212	7.603900380068413				9.836080692189853				8.702688728045295	0.6606764957718761	6.722746760880971			7.6085145982657965							7.110498436456578
466	ITIH2 (616-630)								8	2													8.56046156142125												0.2251716692811725
467	ITIH2 (82-101)								0	6																									8.146672415836022												10.709060367575026
468	ITIH2 (117-133)								1	8																									7.6285827599620415											8.93508887395529	12.163600526623643	8.692675636441178	11.014539653047496
469	ITIH2 (145-165)								0	7																									11.830173893074829							7.654749031580751	14.32113452149686				11.21887608218454
470	ITIH2 (218-228)								1	17																							9.341752731332587		9.790648440904715	10.716149523156204	9.489072154097297		4.806625980442046	8.422902711654386		8.566700860926435	9.767069088757424		9.98237973633118	10.764086606101785	13.230153354475675	8.651146198267208	11.805268818848425
471	ITIH2 (326-337)								10	4				8.751518526018273	9.327386128840102	9.485097185507648							7.902419881807079				8.710640787479438					7.888861095899953							6.407548493829191
472	ITIH2 (363-384)								0	2																						0.6606764957718761			8.707879819405306
473	ITIH2 (368-383)								0	2																						9.128242684800712			10.259361275839304
474	ITIH4 (27-42)								0	24			10.654516250760238				10.750329925850235	12.067569200815083	8.505763254979223						8.836907432793781	9.712475187786659						7.348745283577335	10.18241203294166	8.685279922205854	11.127166989038656	12.887777958589684	11.496017966271916	7.7043989849351355	10.36184789863827	7.288189433777742	6.635940486251575	12.138807030053325	7.7177593678469885	6.852200355897558	12.272090145869356	12.711212903247443	13.077471826000004	10.034182910574275	12.347926081601072
475	ITIH4 (59-74)								0	12																									9.439780724671241	9.362526092974619				9.911029902596344	7.522088863211186	8.856325594285966	10.923491284457375	8.897794992817163			8.310060148829114
476	ITIH4 (483-506)								4	7			8.681825467077871				0.5624772643401399	8.675581518244202													8.523649751426273		7.6850699674475305		8.189998469315562	9.283327599012232	9.689361037830817
477	ITIH4 (490-504)								28	8			10.039788307115494	8.76200962895204	9.10820536104603	11.515118039847557	9.809288586742454	9.901895802917638	11.061803326339547	11.436459591649477			8.530957568885084									9.59389336170601		9.714188204328135		8.396957114423193	8.57465595306072		9.058281710645456	9.790777926599691
478	ITIH4 (627-643)								6	10			7.733267264045914		9.564543073005431	9.219162456768435			10.192973741211901			8.290399582930947	6.3921963899973395	0.8139465965482116					9.387466356603756	7.405039668669514	10.464559124238		9.537494362517997	9.409254476051643		10.046934020787786	10.70859483816662
479	ITIH4 (633-645)								25	6			8.155079182942167	8.86345932628131	9.478567731668308	8.635427376620486	8.370707427247952	8.957703563139498	9.191655669631402	9.13064973217295					9.793968399303381		8.441938912851205		8.912852497594217						8.112612042951554	9.708661487320954				8.319139060808318
480	ITIH4 (661-675)	0.10129156538383643	11.442696920110158	12.085478261134783	2.013357866316907	2.8473180431188694	-0.6427813410246248	0.29609681391440873	34	33	0.2503086468142424	0.6015241475997324	12.337366097722786	7.9553355477595895	11.337244294473232	8.375715932922832	14.424312660828429	13.863247712781238	13.521392190066893	11.405033391536508	14.596249293830098	9.428790343682547	5.584681925705781	15.327754844249167	13.434942499758455	15.365042851902054	7.407510132271898	11.728643830730224	16.253576335446976	10.271726084329213	16.280574494500367	13.356631847107801	14.525537890310162	13.722938526522432	14.434624834622667	14.325661295163078	15.56450245237809	9.68242036450904	7.1994072055271845	11.973732245308488	12.783288322296274	7.205900816312458	6.77158208030148	12.350848426118525	10.550725910926197	11.965440601307755	10.059839775259235	11.789594088858543	11.58112607101275
481	ITIH4 (666-682)								13	19			8.022805756613225			8.308744530678062	10.201976670070296	10.54449752631141	10.664077169833071	10.51432534554775		8.929656642207684	9.57612057560871	8.694125756987704	8.623062642297903	9.823336334444189	9.34337703925511		9.043342309064698	7.210374519611742	11.255273071317006	11.120222250091803	10.37286176129409	12.03801583752158	11.170137748889903	9.499721713406313	10.634120987328096				7.301592369416736	8.411496155819222		11.758639982841501		1.4317237984539324
482	ITIH4 (684-695)								1	3								8.567035875986697													8.585179580186141		8.189320096025323										10.093489897143717
483	ITIH4 (688-711)								2	17			10.529486759553626				8.076356547981675	5.309912691094528				9.877197426022995	9.474103853505875	9.037779731086522	8.731229052734857	6.813763016673835	10.540296136019265		9.911706897692127	0.7667842358105482	9.614896681025085	11.123320432884498	11.158581158568326	10.649124485117326	11.229745330363007	9.174533274250834	8.71474993456308					9.08231717393451	12.839110665266114
484	KCRM (366-380)								0	8															9.528058001848459	8.608183683331731																9.102471494071082	8.819535566449325	8.458475165207766
485	LAC (42-59)								0	17													7.535493016753359						0.28676074565843807			8.858575467354859	8.38228702226387		8.623283544907846	9.775970110816				8.688255158838396		8.027007954454895	8.169340809310082	7.315357185619021	6.9017954796415815	1.4317237984539324	8.26781790713068
486	LAC (42-64)								0	12																						7.419214867361149	7.47203173873206		10.459687088704435	10.99939931408145						1.249434712782712	9.77569902413341			1.4317237984539324	9.749609785998905
487	LAC (59-75)								1	13																									10.33317816542577	8.50797875133307				6.315811643258159	8.888540576812588		9.254416125873385		11.659114416496333	10.212742658119367	11.835015383453797		9.522524019645646
488	LOX15 (118-134)								1	0			4.517907608776407
489	LOX15 (154-178)								1	0			8.901039424306267
490	LOX15 (163-178)								1	0			9.09040583521618			6.7970841153767525
491	LOX15 (570-587)								3	0				8.350838049138083	9.250765032682239	7.965832534238407			7.104312300029942
492	LOX15 (624-643)								16	4			10.003425232809704	11.626133685777681	10.729858033900108	11.431872031924085	7.8044004784825045	10.512008870040258	9.053566137235016	8.525849444919094																8.705981940296589		10.003022652555138	9.483449872668306
493	MA1A1 (14-31)								0	1																7.403356609080766
494	MBL1 (184-206)								4	2			6.623827365348562																				6.899401807010664				8.662796776162976
495	MBL1 (184-199)								2	7																												9.290118741538826							10.883650554196528	11.492309316882858	11.43862450968259	6.623272429265865	10.129089678239074
496	MMP1 (20-38)								12	2			2.354674157971471	6.376325130529675	7.766218409822002	8.515514777352573									7.143615528027736												1.305858221305824
497	MMP1 (20-53)								5	0			-0.10924426655792221	-0.0433660203173119				0.8443321713817857
498	MMP1 (39-53)								1	17			7.55861589925635			7.096099473943176	9.143320566976577	10.931248046896343	8.175157671879266	7.297525348956296					0.3743045284209675	7.964985211701099		0.560577202872873	8.454080742968056		9.22964707865859	10.057214451342904	0.8978470152992585	9.081658078637291	8.649196384342385	8.430714445766442			8.27311760182551	9.537232952479032		8.674780280677712	8.868933169491413
499	MOES (523-537)								0	5																						6.60388739873987			10.871443151847604	10.015029195560336
500	MOES (557-577)								0	6			11.073057488165702																		8.010665660215663				11.529046392922687	10.103016637588555	11.210208021968326
501	MOES (565-577)								0	8			9.236902626702765																		8.51643606166076		9.992298685473623		10.388863812055696	9.498158802635679	5.471148684631803						11.290749747251876
502	MYH4 (923-940) | MYH1 (925-942)								0	0
503	MYH1 (1180-1196)								5	6														6.162506819782049	6.892229181486615	8.12525562537582	0.15570975580179103						7.535648030296722	8.5997691660516
504	MYH4 (1178-1194)								6	6														6.162506819782049	6.892229181486615	8.12525562537582	0.15570975580179103						7.535648030296722	8.5997691660516
505	MYL6 (37-51)								1	3					7.944204999583828										7.7009500371194415											7.736086824615274	1.305858221305824
506	MYL6 (65-77)								5	1			9.12662268586301		9.203068808456246	0.3400491781525395		0.8443321713817857																		9.072625363108102
507	MYL6 (79-95)								6	14			9.707460201657957	9.36477543146999	9.422220870112287		8.258813956972956	7.374627621468847			7.28462453214499	9.450060253119286	9.539076097180544		8.53454101560799		8.97216944041022		9.025240204906614			9.828113622834694	9.764675608862433	10.24324882648216	5.427321467555617	8.400744069807095	8.508554365940046						1.0175375388288215	7.55013673016507
508	MYL9 (17-37)								14	13			10.37838941368852	9.072012217794242	9.564410582923395	9.717366918283552		8.189120088196615		10.630706635096628													11.59396849933567	12.291737193456534			11.76551813570841		10.118796560177818						12.654183226954093	12.318530998972216	12.37983130374773	12.499244894190136	12.234418005767282
509	MYL9 (23-38)	0.3148664393582637	9.036171630240865	10.904138228240392	2.0170295392623374	1.335746018455994	-1.8679665979995264	0.0031825858074024244	27	15	0.0066915906719743285	2.174470632912846	10.566885755318637	9.855322492193903	11.25908429458422	5.779807124331011	10.717270726642667	9.401357533519688	8.42198138275634	8.54545496938879	8.579239786977906												9.958440295025657	10.350418277745547		9.713697497117566	10.824333229181011	9.507523253474657	9.70862032426184						12.724810060429522	12.483765286804786	12.257737050481348	11.778216210197174	12.55798900290712
510	MYL9 (87-102)								12	4			9.23243802796662	7.926014027074913	9.195518582495989	9.73081263488902	9.351670625318013	9.360236324811227															9.007676759784909	7.816803543046426		0.4155946254181872	7.8850984620730085
511	OLR1 (74-87)								17	6			-0.10924426655792221			9.47783617503163				8.955592621502614					8.280144983002046						8.374735622159971	8.803051581369326		9.541773440395914		10.309948918669212			8.877996267456894
512	OLR1 (93-108)								7	13					6.1307785140375595		10.798055734783373				8.132780678310485	4.950533962102957	9.894384405120805	8.417945053394243	9.337297815874521	9.079193521935403	4.256271986993696						9.438502708793859	8.763538742860304	9.968467034759733	10.073336619969975
513	OLR1 (118-132)								0	4																									5.85993025563378	5.176983097249495
514	OSTF1 (59-81)								13	11			8.736663078762476	9.043539851322127	7.59292403042413	8.759869818457846	9.21891204571453	4.665304488432151		7.3075431443383705	7.153418916159672	0.41678455679995896	10.295234243854212		8.389271339452645		8.588275567916448		9.698992828897785			9.075712246048564	9.207414177751392		10.062106167477404	8.975245672970992	5.514845064337863
515	OSTF1 (122-147)								9	0			8.132188575724712		8.099023332528585
516	OSTF1 (166-184)								2	0
517	OSTF1 (198-214)	0.31055861848944505	10.04072474496208	8.372089846950459	1.2016758529181717	2.2880671374319856	1.6686348980116215	0.0006053288657991908	34	28	0.0017116195515701259	2.7665927612798775	12.266109006187678	9.598500407126643	9.93476841947416	10.96195911418094	10.669256807564562	9.442441343802294	9.506378293657306	10.72107886408038	10.32505890907737	10.583740107422242	8.647542618099836	10.793075251201097	10.617017291777575	9.805869696285002	9.118790936150925	8.69539029518537	9.273436556759892	9.135536010587076		9.741569682736463	9.004788163111787	10.320871630161525		8.840214639841323	9.096071583527626	8.252822538702937	8.370193132358146	0.704117365744465	8.174213425805746	8.19848779072101	1.0175375388288215	7.981987116258259				8.757780783210203	7.283573549292758
518	OSTP (290-303)								3	3																6.630344829639911						8.037921706281539		1.2201982640105256
519	PF11 (24-39)	0.13697498518896753	13.148699000744038	12.515614184568458	1.2222928142506921	0.9063050241016191	0.6330848161755807	0.01847611318820221	38	33	0.027146590555026596	1.5662847073686155	13.330990868525278	13.69860466565506	13.466770278677537	13.389512080612263	14.163723072929187	13.63642559128555	14.321285961152007	14.835195031091448	13.255685648582096	13.447355463919141	13.846543593779916	12.21786390243921	12.61307821539373	12.152486580101847	13.27046078438657	13.233225783937186	12.68801087538807	11.953663387831693	12.373008991318088	12.931414002805692	12.5680447110514	13.03411789196716	13.384859501639324	13.708895377584849	11.955453458725636	13.878840988228005	9.610276327147032	13.166123837762573	13.41825004077397	12.58478119759619	11.928757822057399	12.82043679247358	13.09342897704784	11.61534327181532	12.158401978477183	10.99220047328931	12.257277617676067
520	PF11 (42-60) | PR39 (58-76)	0.6100160330587786	13.019638102293579	9.806466499414979	1.9424676018270253	2.6817564632080306	3.2131716028785995	2.821801850246161e-07	37	33	1.7799057824629631e-06	5.749602986027845	14.73567997464019	14.424248996347698	13.158040583781876	14.421337537587233	11.883211269522448	12.939460395563072	13.860163377808519	14.696511535826437	7.146950133371149	11.540828749640902	12.661387955214893	6.688456699341878	14.495828362187801	11.738081545202892	11.971112474515856	0.560577202872873	11.175750385286499	9.603532993169853	10.14714717637353	11.358855201562326	4.75318418634679	11.533319857685367	10.478634508309078	11.167078129788472	10.741058287654482	5.692208461128179	10.542342753072923	12.176986761661425	7.055700888751778	10.798761854952943	9.380843543485586	8.166592458647987	9.41365357347564	9.803952844769237	8.269258496996823	9.854267869951084	10.40643196796546
521	PF11 (161-181)								22	11			13.470616252187243	16.730399999772384	15.438371440185204	12.28096020456562		12.622060181713803	14.913805406619874	16.872532981366895				11.974398755093906	15.037322641974374	12.639663080476817	10.891734012856045						14.571677289181375	13.683247566049342	8.395980953060079	15.368921945251977		12.222067494576466	15.581572728301921					7.2499028918632025
522	PF11 (171-185)								19	12			10.914346327066037	10.383533136283544	8.990390413963995	9.76409911393752	12.182793272955028	8.65153446268637	12.372105763630938	13.005032273371476	8.65872924024632	5.523698291031812	3.6252210541522745	6.764010606320937	4.241759943756518		8.006579636305982						10.590866830055989	11.436531451476007		9.37837343625716	7.415842205943888		8.131151375994998				1.0175375388288215
523	PF11 (178-207)								1	10			-0.10924426655792221	-0.0433660203173119								0.41678455679995896	2.903649789225771		9.03544962063434	4.845568381411601	3.8988483982239077						6.776657917445857	5.681461795440838	8.367311881921617	8.445450733811514	5.262513231523068
524	PF11 (178-190)								12	9			12.948344401999941	11.13071636418309	10.157105976596299	9.61015208795968	10.938932291848719	12.071543480265067	11.278310551773728	12.006771413981369		10.430082495700749	12.065350454634812		10.559211910752952		10.967249779304316						11.627993514553152	6.675524739741647	8.771131281368268	10.486743016185528	9.89880711076681
525	PF11 (191-203)	0.18079488830028284	9.193985347595929	10.371031295768883	3.3463966777041803	2.2273846696022765	-1.177045948172955	0.23140854198451433	17	19	0.20703239899470263	0.6839616854436521	12.394385119642683	10.327803240831813	9.420803698720837	10.805755599482683	11.608194835854562	11.949398271445858	12.869603496562927	12.896474434910715		11.923379097648882	12.607168337139447		11.41531742393618	9.451899838739772	6.135698890085886		10.269253444365924	9.61189989693448	12.850594288772545	14.54957083924157	10.837790362208445	6.921908908652511	10.7259280801742	11.207800604332526	11.890798353556653		9.121268766964057			12.330983369061135	5.785612856905194		10.039513941088346				9.373207319801022
526	PF12 (214-223) | PF11 (198-207)	0.1604893030646674	11.595693410992695	10.556550310188712	3.096332964852359	2.693318610565565	1.039143100803983	0.23228025253064194	35	19	0.20703239899470263	0.6839616854436521	14.400592531664266	14.922683279119193	13.48981244108333	13.495089735096562	12.60198858285319	13.545918979396111	13.822707320672407	14.155658827813438	7.106650124990982	11.19822543082896	12.784601529484322		14.84169364625349	10.326656659016692	14.132404101041073	8.562717264242373	10.228199186471514	9.46059351312899	7.278407241840424	8.384925384417116	11.494467716821653	12.875737100720858	13.714028585395422	13.735978190822923	11.665913024563025	8.461307180760194	4.555048136416674
527	PF11 (42-53) | PR39 (58-69)	0.09350663047838642	10.32342455215107	9.79304700134899	1.005570978719768	1.5690586288008195	0.5303775508020809	0.1387492085292741	28	31	0.14028121305327515	0.8530004873010437	10.945664326851912	10.166916378311912	11.409034876017726	10.62362661048033	12.842537692395144	10.911964864116023	11.31057741502736	10.428337109536237	10.662878214404834	10.423731056561872	11.748856601627335	9.882586422424554	11.318386245654857	10.395313963374376	11.793561606940834	9.165596534897897	11.03558616350504	9.10649977187844	8.290566177771591	7.793187596060229	8.290211904511626	10.605581052576792	3.5741585930428186	9.05505618404158	10.234363842783676	10.4951959847499	10.165047134152072			9.828470012116686	10.473378503178468	11.898824245358995	9.006134659790485	8.882724095397506	10.738700716235138	10.66520157659792	9.557165330595353
528	PF11 (50-60) | PR39 (66-76)	0.005961062362645927	10.303621965128224	10.340459540256616	1.4154625908543266	1.2461344025318255	-0.036837575128391364	0.9150238568690156	30	32	0.5557922686167354	0.2550874987972992	10.506087574796501	11.866994932973457	9.615080224722572	10.541569437187519	12.734118109691334	6.236448491630149	11.758328925741043	12.018034588980946	11.21506156669955	9.832019685665834	11.420766608843742	8.925423543675947	10.723219595553719	11.050477240809252	11.907061574927866	10.676812693309836	6.115743368047058	10.013959691551504	9.94804953674134	8.962723667866108	11.563992845117825	9.741891942592694	12.06063255759864	11.760339069887717	10.888551446300188	10.499723719623177	11.557030176998488	9.553641812897574	11.24982570443138	11.712208929815054	9.873658850604887	11.287128793143324	9.918897290953218	8.71881197591297	9.013441067788536		9.991830182518108
529	PG2 (96-106) | PF12 (96-106) | PG4 (96-106) | PG1 (96-106) | PF11 (80-90) | PMP23 (96-106) | PR39 (96-106) | PMP37 (96-106) | PG5 (96-106) | PMP36 (96-106)								22	9			11.72646421872431	12.461612075965796	4.241998870303708	9.941989495044217	11.413234191733196	10.672582363994634			11.608120092272042		11.226474266105965	11.70773668933178	11.684734014551783							9.496969523666156	10.402548131831171		10.321043242804446	10.641830763136353	11.444943285621733
530	PF11 (95-106) | PMP37 (111-122)	0.1570224254527008	11.763851299192135	10.802620926784295	1.9943824303206124	2.280176142413895	0.9612303724078402	0.08411073153086832	33	30	0.0932037835882595	1.030566457193766	12.864951241988031	12.561617399155791	12.469717923495907	12.946730097979975	7.165617686834134	12.326249563860792	9.709839044552533	11.634294031113818	11.515147887775072	11.533511235126781	11.56860283395362	12.923979873262489	8.168666887039343	8.80958013964785	11.021794529448849		11.21842730476594	10.478625438172868	5.888351707702265	5.054115519360797	12.150712968694261	11.173342720749071	12.337634562982885	13.676420857517662	11.572367602648342	13.00222586818879	13.937491132985954	12.43025326838848		11.20233109535613	12.002155339750693		10.901299213408922	6.170964314147087	9.096428267743256	10.179299691306415	11.343425263653033
531	PF11 (131-141)	0.23755853403578672	14.314251895279257	12.857667768644372	2.278100022610751	2.0630889967550488	1.4565841266348851	0.024446481896136744	35	20	0.03286248386038054	1.4832996141788297	15.29526040412636	17.021525702588377	15.899792624151052	15.254100473132866	14.03619259257674	13.846088735849468	13.84150267799261	13.513787500835482	15.680667722648025	12.437677074391035	12.985976531256748	15.827640493337995	14.505419840795534	12.884276833592493	14.465965137543533						14.537980161889797	10.726437501516237	13.45760499742545	15.490983104651987	14.61606239871737	11.171939778791195	11.50509288429039	12.986836455275723	7.5260813418901575	13.247687826774573	12.137763154783944	10.530366600947051
532	PF11 (137-151)	0.17146563256171077	14.497040534938755	13.368251512646324	5.036060014078611	3.365684596557477	1.1287890222924304	0.390876332779731	31	20	0.308190954691711	0.5111801118379891	15.434275908435703	13.985271900627898	12.702349804710272	12.918177891793356	15.000130535098174	9.656201803987784	17.801987358757312	16.316490598296934	10.926783271590494	15.33295449922957	17.790708632472384	13.892471193392725	14.853754774886635	14.383179348922091	14.202948558144158		9.453572413195417			11.389429158354467	7.451628993482068	12.0631694446055	15.881580905610116	14.997826925027024	14.74895706574859	17.205741352706777	19.882089481057427			12.494789653854426	15.00190716532332	8.549859143475482
533	PF11 (141-161)								17	14			12.840339286061912	12.052876747515828	12.781262658271078		4.842461008181469	6.604568562192256	7.991190399003462	9.349695674913697		13.778388982932393	13.613535083361498	9.346188711874312	10.789429512689013	9.395708883534377	14.220444625722116						5.357826350393116	9.767690523678652	14.680755447167849	6.70279866058635	9.201186986257348		9.864403907434891			8.512481208013105	13.18168693907998
534	PF11 (145-171)								5	12			21.231511103413215		0.4126742929498902		15.657273646440942	0.8443321713817857	16.761980969749203			12.315883441130524	8.544279448361037		17.21972423626311	12.063454518591454	12.135976861968459						14.025124579437005	17.338778480316826	12.781436223376716	0.4155946254181872	17.486806954366067					16.11323491235428	15.184643242328773
535	PF12 (40-55)								6	12			11.568505510901995	10.678865732812064	10.60822001580146	10.571331583889863							11.21465043832098					10.313438210932539	10.846952466784884	9.346976465206017	9.415592171163375	7.738522116470935			11.792953766373635										9.955312796679802	10.897976276759218	8.510509551146457	9.72164740965244	10.034431453512695
536	PF12 (58-76)								6	12			14.730246595674581	14.154342741277183	12.603724210093135	14.361607274946124							14.752450532932233					4.779119752556766	10.570046547924026	9.15045929767775	10.510888790056526	11.061099989810957			10.94335607234214										8.18596421972489	9.803952844769237	8.269258496996823	9.854267869951084	9.78640675837625
537	PF12 (187-201)								5	2			9.371964471773438	12.048957639175539	9.188964252863979	12.87380301071553							13.134093907015242												15.093953987481584
538	PF12 (194-223)								0	2													9.410216627172268												8.367311881921617
539	PF12 (194-206)								3	2			12.948344401999941	11.13071636418309	10.157105976596299	9.61015208795968							12.065350454634812												8.771131281368268
540	PF12 (207-219)								5	8			13.244016560253849	12.22461776120701	11.963644057632408	11.752392675778594							14.038242744756694						10.922364722873564	11.188531523548521	12.208824078652983	11.563026965079555			11.875303835809614										10.703674313391197		8.794993523577212
541	PF12 (58-69)								6	12			11.564541057074294	11.184804132220194	10.651045234922453	11.515664282544355							10.871235040937442					8.381656594158512	8.826909967176832	9.337302108093475	6.90844726490205	8.09705840703812			8.36779773660475										10.32100797591459	8.882724095397506	9.254176610838963	10.66520157659792	10.02754251183299
542	PF12 (65-76)								7	12			11.669551439389707	12.47590503811318	11.07924267577563	11.129150124460807							13.833069727954998					11.398304497392514	12.270136020872869	10.87386005774939	10.51601082619095	11.323673310744075			10.137970677274248										10.171500668934364	8.801936218067437	9.379515326044055	10.327235906774387	10.54072694580373
543	PF12 (111-122)								6	11			12.864951241988031	12.561617399155793	12.469717923495907	12.946730097979975							11.56860283395362						11.21842730476594	10.478625438172868	5.888351707702265	5.054115519360797			12.337634562982885										10.901299213408922	6.170964314147087	9.096428267743256	10.179299691306415	11.343425263653033
544	PF12 (148-162)								4	2			15.112935500997288	12.40093873580615	15.044561473902363	10.370957118622545							12.773221484578016												15.878132391739033
545	PF12 (163-177)								7	11			17.451004959439427	13.583845920898106	14.536638238563816	13.564849743848994							16.22726139353104					15.386458271227927	16.683907487209304	13.425167753887104	13.93191679558467	15.789156146381675			15.860534732001005										14.044938403841496	7.821326822977062	13.107406298261962		14.135165390228742
546	PF12 (167-187)								7	6			18.948464273491595	18.455925165422034	18.085562825153083	17.234539419727163							16.30878231102428						13.212129715303499	12.183261888683766	13.370217789310214	12.483764346675837			14.542733483259639
547	PF12 (179-201)								5	1			13.470616252187243	16.730399999772384	15.438371440185204	12.28096020456562																			8.395980953060079
548	PG2 (42-55) | PG4 (42-55) | PG1 (42-55) | PG5 (42-55)								0	2						13.122214811418667																			12.707870296340232	12.373977918432928
549	PG2 (58-76) | PG4 (58-76) | PG1 (58-76) | PG5 (58-76)								0	2						13.832268761637133																			14.358640034716124	14.941245730313215
550	PG2 (58-71) | PG4 (58-71) | PG1 (58-71) | PG5 (58-71)								0	2						10.566744361368812																			7.43130473346422	11.026242596293734
551	PG2 (66-76) | PG4 (66-76) | PG1 (66-76) | PG5 (66-76)								0	2						10.474627953134442																			10.652680115989435	10.314031968178682
552	PG2 (111-122) | PG4 (111-122) | PG1 (111-122) | PG5 (111-122)								0	2						12.210835095724642																			11.307415056903357	12.473863803659315
553	PG3 (41-55)								0	2																									12.707870296340232	12.373977918432928
554	PG3 (58-76)								0	2																									14.358640034716124	14.941245730313215
555	PG3 (65-76)								0	2																									10.652680115989435	10.314031968178682
556	PG3 (111-122)								0	2																									11.307415056903357	12.473863803659315
557	PGK1 (25-42)								0	2											7.191973886186408														11.413944431223419
558	PGK1 (158-171)								0	3																							9.095660235145536		7.718643311783879	7.713964964868493
559	PGK1 (248-264)								4	1			9.779768673003522					7.449958424810485																	4.004061369828321
560	PGK1 (382-406)								0	4													8.340017085266638												9.692394463886718	2.9263755690169764
561	PGK1 (392-413)								18	7			10.609404792715486	9.487863710955025	10.38507720254353	10.335656370836777		9.32293549764182		1.0692760008278197											8.52968139950492	8.67709902862768	8.140555715833852		8.405902545510354	9.463554510904322	8.846628130404117		7.606165087268158
562	PGK1 (400-417)								2	2			8.706496209570794		6.94634733293586	7.957594227046531			7.621989796080472																	7.985630149217091
563	PHP14 (31-45)								11	3			8.928941871312158	8.635962853246621	9.887578154491871	9.0155048710978			9.00125266414031	9.162852304985872			7.514559018585159		7.938791160201528														6.5191781244352915
564	PLIN3 (129-144)								0	3																									8.513514683114037	8.486763414361947
565	PLMN (19-30)	0.25879096494004594	10.711143746866842	9.433724192886345	1.152593217119158	1.6476952737642239	1.2774195539804971	0.000888258953715741	37	24	0.0022761635688965864	2.6427965320323636	9.637293317815244	10.46954047580765	11.195274663534185	10.295326793072482	10.634655184014898	9.790700536899669	12.049463479446672	10.21030766375871	8.809812909952939					8.005665184499376		6.864859670021386	9.415322589316567	9.886936624716405	8.229064627613425		9.367030829005945	9.82503718435236			9.237876451145128	11.341108179531485	11.534900170715364	9.0931164984339	3.561557425426974	10.12758471208951	10.379091984623718	9.678188058144471	8.957176444654989	10.442544017698104	10.081041735996607	10.134476708570553	9.0972915298508
566	PLMN (19-44)								0	24			7.894558781424215				5.88165470757375	11.756404932048195				0.41678455679995896	-0.06860338910779024		10.17195921195523	9.635264885110669	0.15570975580179103		8.696273265214268	0.7667842358105482	7.559374923653208	11.711925068841682	11.8094762353673	11.480801549600024	6.5704299239707264	12.007150307400206	8.301871907268344					6.432245645270353	1.0175375388288215		7.716178614176694	10.221527733611492	9.751480541289204		9.155215547686808
567	PLMN (22-34)	0.22611495782048036	9.640635734990052	8.29004335252583	1.261677658228032	2.4703599164335084	1.3505923824642228	0.018014272700054276	31	17	0.027146590555026596	1.5662847073686155	7.197979140581087	7.3323965852595725	7.633350835002539	11.170191288238446	10.960008262042994	10.958363708387655	11.964985992703255	11.117136955915498								7.583508020117298			7.481501062435772		10.143871460735292	11.111322901846814		10.908563203098081	9.219416098415007	10.663920155748416	10.097210875932172	9.172235056383467	7.808185122705024				1.182884644105805		9.387200026691884	4.631327504024488	8.4604276706831
568	PMP23 (28-55) | PR39 (28-55) | PMP37 (28-55)								1	1			9.460234426404767																								1.305858221305824
569	PMP23 (40-55)								11	6			13.507366089578488	13.913217277516301	13.593221978928495	13.688009530433325										11.717922300509608			11.98141692519458	11.258527301956503			12.19167937221208			12.427497950022595	11.714052987045788
570	PMP23 (58-76)								11	6			15.330818218189522	15.160577570001166	13.557794573936556	15.277620420539685										10.793405836964547			10.38613149087312	10.092158387346403			12.4853034116365			12.509425465187471	12.846494614647035
571	PMP23 (58-69)								10	5			11.299019045602178	10.232281179401232	10.750336907989649	10.53718999178073										10.395313963374376			11.03558616350504	9.620156266567678			7.761003101124679				9.436217079627742
572	PMP23 (66-76)								11	6			11.669551439389707	12.47590503811318	11.07924267577563	11.129150124460807										11.563532547125623			12.270136020872869	10.87386005774939			11.73487013386722			11.649727414681067	10.827718789082732
573	PMP23 (130-139)								4	2			11.59496194449067	9.740925378510596	8.084333379505866	9.544356257300121																	12.058962815842438				11.120293508822726
574	PMP23 (140-148)								7	6			8.870104530747348	-0.0433660203173119	9.143789075942205	8.13731082091739										0.4719740016293224			0.28676074565843807	0.7667842358105482			9.263199218226152			4.827527404940292	5.089726154962975
575	PMP23 (140-152)								8	0			10.20902414061081		0.4126742929498902	8.176357002032587
576	PMP36 (40-55)								11	2																					12.578800760191545	12.84741034232616
577	PMP36 (58-76)								11	2																					15.135819384784142	14.575209824083064
578	PMP36 (58-71)								11	2																					6.90844726490205	8.09705840703812
579	PMP36 (65-76)								11	2																					10.51601082619095	11.323673310744077
580	PMP36 (153-166)								11	2																					8.701760329150495	8.39408358004279
581	PMP37 (42-55)								6	17			13.359033265658221	12.424523644436315				11.43907764869003				11.174865891817042	11.788843106202975						11.686399857548857	10.161095464825669	10.226208350616995	8.295131238267745	10.786493068665157		12.743327488447457	12.486886426720915	10.62367753504146						10.714462309794387		10.168085046478872		9.622236749814995		11.119596438632215
582	PMP37 (58-76)								6	17			14.771589654495946	14.1353077112122				13.163494528692363				11.252140765738337	11.855437045272186						11.175750385286499	9.603532993169853	10.14714717637353	11.358855201562326	6.680852771870556		7.060813561966444	9.737678330734978	11.49256457688476						9.380843543485586		9.091111701904058		8.761827972061099		10.352851785528948
583	PMP37 (58-69)								5	15			11.328971244574118	11.595700807540352				11.319930422799086				9.35179313564576	10.871235040937442						8.826909967176832	8.540791454930032	6.90844726490205	7.666950267261048	8.475477502783894		7.645471626704607	9.465660110444139	10.135758620694553								10.32100797591459		9.254176610838963		10.02754251183299
584	PMP37 (65-76)								6	17			11.926633248907171	12.53968228773354				8.464684440912743				11.203363470527405	13.465970480953498						8.334340096508104	11.115363349886467	10.681877821924616	9.823292348610606	11.885759967434884		10.580205118619212	11.649727414681067	11.188698163267738						10.526266342700671		10.484258977835847		9.818027759751004		10.54072694580373
585	PMP37 (147-155)								4	0
586	PMP37 (148-167)								1	11			9.509668679215146									10.368221584944884	5.996851695540692						9.759145249716365	10.136647427396847	11.120090128484659	11.654034844247775	11.191071764972623		7.2087036051222055	11.787056764954702	10.972380222482945						8.149352297977218
587	PPIA (1-20)								8	4			5.325804910526529	-0.0433660203173119	0.4126742929498902			9.713984597402549															0.8978470152992585	1.2201982640105256		5.8308849129005385													1.2832012225829765
588	PPIA (8-22)	0.2694419197043913	11.491432314669	9.905899236690235	2.548461447644607	1.7546285209935888	1.5855330779787646	0.006255643382418039	35	30	0.011658244485415437	1.933366841317699	11.141346102425027	12.851786538940786	13.336188932835762	12.661891823082135	10.934335833488133	11.957327399542113	13.178753633045622	12.880430093867245	12.343355698134463	6.690181080319161	8.471113338967227	10.301089354695096	11.028236557412255	10.389329267577327		8.751528326857704	9.491699750889309		8.701349589444447	5.521589148229691	10.51619310003377	9.933922491165514		10.716942707788853	11.180800078545365	11.007164584662638	11.553299937148253	11.54414682804765	10.348819073102328	6.411475473493649	10.847175438855032	7.314277300164533	9.94020222869771	10.66547719474725	10.872693219221789	10.90108278674163	10.902469741660003
589	PPIA (22-41)								27	7			13.14416218544215	10.544748681993488	12.03334577528085	11.272099914300496		10.668743086119997	10.308627614377716	6.682920814140822																	1.305858221305824	9.665130045451566	9.209332541398368							9.278723697154332		10.008468514453934
590	PPIA (31-41)								4	1			9.474808355729877																							9.984378087088059
591	PPIA (76-88)								6	9			8.639221233924893		6.788607047872838			9.421667255626751													9.406607760729552		7.703283977132622	6.707636004037139	8.830673019942665	10.097906531425892	9.136500928344574	8.908902430212624
592	PPIA (83-91)								14	21			9.163113889795497	8.466454717185535	10.179302414221361	9.374113028162274	10.537951177422013	9.361254770691021	10.589847504691324	9.760343907920955	11.697907196352658	9.25257717438763	10.154414808489733		8.43731524956674		8.185239988630867	8.235017642072128	10.109684831932913		10.197941316794507	9.9792177303767	10.559250314989182	9.52130862144935	9.996071624990677	10.044610030469878	9.689176588339317	8.997603909357277	9.538485150891848	11.072557551735255				7.909508694045396
593	PPIA (83-101)								8	5			10.234588520797699		8.808846974073141			7.6824039139455556													7.639143113340091		8.151824998002486				9.74917167011074		9.249338750719549								8.599381681947502
594	PPIA (118-127)								2	0			8.937029159155788		7.279489018375799
595	PPIA (128-141)								6	1			9.143622590159667	8.824724071708477	10.659751282085988	9.391793735255332									9.849658836306528
596	PR39 (40-55)	0.15045023618865705	13.194963493889972	12.515614184568458	1.2054222365178264	0.9063050241016191	0.6793493093215144	0.011372640962975536	37	33	0.019428261645083208	1.7115660564111332	13.330990868525278	13.69860466565506	13.466770278677537	13.389512080612263	14.163723072929187	13.63642559128555	14.321285961152007	14.835195031091448	13.255685648582096	13.447355463919141	13.846543593779916	12.21786390243921	12.61307821539373	12.152486580101847	13.27046078438657	13.233225783937186	12.68801087538807	11.953663387831693	12.373008991318088	12.931414002805692	12.5680447110514	13.03411789196716	13.384859501639324	13.708895377584849	11.955453458725636	13.878840988228005	9.610276327147032	13.166123837762573	13.41825004077397	12.58478119759619	11.928757822057399	12.82043679247358	13.09342897704784	11.61534327181532	12.158401978477183	10.99220047328931	12.257277617676067
597	PR39 (151-167)	0.5716390079400938	8.082194013430176	11.6476737332388	3.648748550010536	3.023989825261914	-3.565479719808625	0.00033940680997073664	22	32	0.0010704368622154001	2.970438943689586	14.124874689951298	6.83557808047253	10.09660239485259	5.785826710606904	10.06621914762075	8.333133222305714	12.275591249495973	13.026791984914643	11.946461298440266	8.901392000481007	3.1478138991483497	4.103304392615047	12.277243382710303	15.964476866800121	10.009931296638852	16.800621674042066	14.222950881722053	12.98159331637553	10.68728281864428	13.594767358935457	14.930755035601926	16.935823416349233	14.404190278297886	13.382595073882266	8.327133361580904	10.90977868600135	13.581893429659242	11.538817189719234		13.76318928672269	12.525057365465447	10.162775916695558	10.953539626067885	11.503323170745578	10.58481855232686	7.889189761176619	12.21978696080968
598	PR39 (132-142)								10	1			11.344858011833127	11.576611213648613	11.952298238683841	10.639114115002458		9.179184459701093																		9.234134724109625
599	PR39 (134-147)								14	27			14.633782363978128	9.944809347433473	10.460126058744233		13.09938951453942	13.242452953012139	1.1385384957945128		11.642719515170874	9.403029743526902	8.878064422216928	11.256683469010632	12.68946451873979	13.25201826021955	11.064093047592449	15.0077424674012	14.815908484988581	16.03813907948301	16.45391762784174	11.679866250789772	14.765486666230071	15.07480024037822	10.698871182691034	15.87296239167358	14.61918296039731		11.218306227463117	9.973541551412936			9.56809967319021		13.282830774325257	12.936847161618083	12.20080000598752	14.294081284006674	14.554301620071492
600	PR39 (142-155)	0.6298320847379957	7.769322569342548	11.73895348608091	3.6040014631519575	2.8050568659712445	-3.969630916738361	0.0003085708796690081	15	29	0.0010121124853143466	2.994771217697263	12.29509158102365	3.959849600778138	7.344711197837931	6.251293285851345	13.128600082166674	11.361831213053316	10.802209828773522	6.233967030890441	13.554261265730796	11.507199022294564	13.278811214598873	13.433121914423506	13.210855262720516	11.473994186581821	11.413500411111366	14.056175181457924	14.41950509488632	14.154724508891972	14.854751859979714	13.10059990532376	12.86747335563698	10.879750439176222	12.496228327258343	14.793971526419748	13.504167333451862	10.80130408369696	11.822149790369197	10.310481280465206		1.249434712782712			12.415900929308464	12.148744177690192	8.233447124420252	11.10605949439536	12.777332664843996
601	PR39 (147-159)	0.5540221673043949	10.514580865559754	13.926661454381957	4.172387731653533	2.406596478365327	-3.412080588822203	0.00021803651547987912	29	33	0.0007773475769282647	3.1093847508393657	14.533517664824785	11.36266533763014	11.899085200408862	6.99474873920166	15.681898042412612	14.755573388061462	14.41378515690387	14.887446122356092	14.767130089693927	11.512485339039701	11.289114045952681	14.260934385598754	16.43613848153848	15.715611033391193	14.497922865412905	16.488701784114856	16.64119338826964	16.83913312565269	16.844266396316893	15.528351290749386	16.759654027501885	16.465185151769916	15.002067211077767	15.054486880842028	16.53852924976303	7.348708085444705	14.350813708739153	12.486504628830138	15.869942673448728	12.305362518458095	8.096699122375814	15.313612122924104	13.889853241282614	11.994592388721449	12.236715398938154	12.686077705341503	12.161514592237621
602	PRDX6 (1-16)	0.5046615636872902	5.11043684067422	8.357398557648825	3.505189323201642	2.2107309312783565	-3.246961716974605	0.006052822110898439	16	15	0.011542591002178419	1.9376966927709185	8.9700440839567	7.29652433495896	7.347986738376347	8.446132279922745	8.66761323387069			1.0692760008278197		9.049260480042769	11.025996589904487	8.683503706652909	9.300887981032915	6.86251694710162	9.897073537345177		9.944514033547742		7.641315032738574	9.816603329061158	8.024801910726064	1.2201982640105256	10.074136332598405			7.910258769031938	8.416373176398064	7.493538274540011
603	PROC (198-213)	0.07725606494248997	10.583448363672511	10.085413332365276	3.238817810523277	1.2361283625634187	0.4980350313072357	0.46842392486049755	33	26	0.3340066246831374	0.476244919311792	13.204049858893473	14.345594346965385	13.79407782142229	13.63431793795629	9.813985615674145	13.514485717350267	13.937310377863815	13.549112176581533				12.114695774402039	9.870403022158833	10.66025658577462	8.772697888844785	10.155289279354884	10.468228948888932	12.838708816410147	10.108541817294771	10.355326141042045	11.940871510958232	11.594506258166106	9.171792714542464	10.01446158875893	11.003048870158864	8.334437814385453	10.275789145914507			9.36064618869114	8.604259398986231		9.576764391555324	10.774789995069144	10.507170919038192	10.943558094486255	10.12486699006586
604	PRP (72-86)								14	1																	8.515483670814795
605	PRP (77-93)	0.3141046748447617	12.479144504076801	10.591337178157824	2.731117895450264	1.705174413335853	1.8878073259189776	0.0043779385496708146	32	25	0.008755877099341629	2.0577003429757763		11.819395988124304	11.523196338095836	8.56030572040479			11.844368815674557	11.794784985184293	10.207803531270027	10.478542620570423	8.622844277398059	11.600352026181085	12.376209660095688	11.73530040783485	11.170278756667534	9.329827785768805	11.294206723285633	12.176919420556564	11.206881827935726	9.12702442410685		10.969305563784896		8.087619282316815		11.778616053381956	11.611912065216886	10.581578485771006	12.40309851810233	11.052764865089156	11.775672604658311	10.5235098429748	4.2682938203092675	10.945854316495254	9.78736926750597	11.671643306667697
606	PRP (414-430)								18	9			4.654907560595209		6.344883205416591	7.717229225741766								4.934337418903794	8.525566707603375	6.165753070752807	7.678930665990014		7.01607128529655	8.42868039960745	8.310462979828248	6.790730204189939											1.0175375388288215
607	PRP (652-664)								9	1																						8.803959425372291
608	PTBP1 (149-166)								0	2																							9.39291755266753		7.607216163403463
609	PTBP1 (323-344)								10	1			9.88650811305819	8.459538097920607	9.414900898739791	7.90310695709746		0.8443321713817857																					6.605587131306367
610	PTBP1 (323-351)								13	6			8.853147737911874	8.523001615400236	9.01305225432107	7.119988336926906		8.719796242512587															6.795922679809106			9.67596466774551	7.513543446308402		7.412455499058941						8.999080047859048		6.741736662907469
611	PTBP1 (323-336)								2	2																						7.135059787093907				8.922629074798085
612	PTBP1 (399-416)								0	4											0.6161074477576817															7.003153271939404
613	PTBP1 (436-453)								0	6												7.603546719343925					9.327640142841418		8.320144521725151			9.907449423823076			10.417243464045654	8.483531313362022
614	RBM20 (42-52)	0.05453668590552538	8.422979060360683	8.778306423789552	2.5074311652688683	1.6405204610438069	-0.3553273634288683	0.6483977099947049	19	15	0.4219731128536969	0.3747152203920688	8.638835865170984		9.972759248294945		10.420763277653718			9.903231108524693	10.164273361384277	9.527684182441309	9.683974081682846	5.960083823635689	9.678324068201276		8.95790276508263	8.983940433921465	7.830377344965822	7.89066697686383				10.289593600229368			4.399644045823626	9.35866818533162		10.522921315304819	8.395371641756148
615	RL22 (110-128)	0.11735858225176529	9.191626757868649	8.477429268849937	2.325893154658652	1.0629638532770105	0.7141974890187122	0.14803824289658138	27	29	0.14625464960867077	0.83489031828995		8.542935494216318	9.414797052768447	8.172531808557784		8.135074385158413	1.1385384957945128	8.25101326279274	10.704109848389194	8.187393561015828	8.658959526836115	9.26195164439169	8.172128070248347	6.7111242895738155	8.279890395161518	9.302052827070186	7.606681005497001	8.338507176519819		7.952139598574847	9.127426514033091	9.972761148640553		6.264530926229091	9.029354372614337	7.679376935209603	9.094618542097285	8.720007997930859	7.124390680745293		6.969944442668983	7.800471097391676	9.690627265868466	8.63638105232125	9.90317192941608	9.396601711232922	9.758126427148012
616	RL23 (97-112)								1	1																										7.96793564053094
617	RL29 (132-150)								1	6							9.844365974477101				9.09544899504363							8.79939972222456							8.830673019942665	9.76019441408847
618	RL29 (134-160)	0.2063499150477863	6.6795606601242286	8.030787711995064	3.1945839356099333	3.1824537692853214	-1.3512270518708354	0.24258042989147408	15	19	0.2138881209795793	0.6698133348126598	9.260247677694757	10.390678691487716	9.668499196085072	10.459935838349494	10.793803032060167	8.568431369717313	8.355823204049122	9.195903289315808	0.6161074477576817				7.044294156932031			8.09804137911834		8.845178107352487			7.7801008277346755			10.75034635910394	6.947627145627072	9.385448801300262	10.570952797128484	10.050303700277988					10.310406176492922	1.4317237984539324	10.521521085749805	1.4005520601381511	10.152423759956111
619	RL31 (92-103)								14	13			8.955677712324078	8.807123885482653	9.39429841777892	9.46908862457784	9.090801092734955	9.032645464161696	9.88680932804051	8.93129771780616	6.925518513760523		7.793340367763289		9.219107283683458		3.9672156490781036	8.670062664118	6.913162270126721	8.239854620891583	8.520090484098855		7.799166338494755			8.818268527817827		7.980162622654748	9.881269933651392	9.679192132530662
620	RL31 (103-125)	0.15466266057253034	9.287952412204296	8.277058282632975	3.100621819105609	3.8047740557187453	1.0108941295713212	0.3242652919293926	24	25	0.26858337311323427	0.5709208762119015	11.731595092440001	10.76469110780347	11.558890242380386	10.153455560641069	6.004635719668601	8.681724127129677	8.060703323524175	10.457345463662199	7.692427465232572		4.974037258137948	0.8139465965482116	0.3743045284209675				0.28676074565843807		7.585063280403833	6.82187396839646	11.105750577657801	9.038389072786565	10.28873539079668	11.092612590526626	10.268596123794717	9.813259532714403	10.868457610020483	9.019735464384734		7.046716547172697			12.913596822071138	11.422291287669168	11.578542754158514	11.736335917736616	12.054735139611108
621	RL31 (111-125)								15	4			9.266879241182776	8.78734766839261	9.87803481680372	9.505499633698115		8.128575217333598	9.29497719264479	6.337365262046357													8.394315619027365			7.760577637023525									8.139662103450428				7.656584529098044
622	RS19 (1-15)	0.006818208495308948	9.260361105194848	9.304502293505802	2.01264504180092	2.0513230596615664	-0.04414118831095415	0.9397250353497074	30	22	0.5559381242599256	0.25497354256877236	5.967865995544913	12.031369022863533	10.678301061401916	11.903007003316636	10.5513626059072	10.342338515550194	11.905480256780303	10.644843219472962			9.32116082534737	7.520686603528945	10.157292570944525	8.660350237867254	9.483389201863927	10.03573379138574		0.7667842358105482	10.152396187204655	9.443552032224197	10.078767164597993	9.198983929281985	9.744192431459116	10.484221245691558	9.103403070758105	11.176766851857542	11.60282512066409	10.56240406289929								8.666494496905587
623	RS19 (7-20)								1	0			8.440284980123751
624	RS21 (26-42)								3	0				5.9024282135454875	9.665682016384705	0.3400491781525395
625	RS21 (63-73)								10	1			8.526887556294039		8.595174978639474				1.1385384957945128																	7.462029003234527
626	RSSA (220-239)								6	1			-0.10924426655792221		7.457694270190768																		0.8978470152992585
627	RYR1 (1873-1884)								0	0
628	S10AB (89-99)								13	17					8.495990247366628																		9.815083723189659			7.739165927255959	9.288790587655988	11.990730057693561	12.275216461255276	5.234865667846741		8.921563508526871	9.537377195385302		13.769412601733082	12.706613094280973	13.568069143121486	11.852840960276918	12.704761281598085
629	S10AC (1-16)								6	17													-0.06860338910779024											1.2201982640105256	4.0148553314797235	11.063446756872649	9.760020065149607	1.009633781509295	0.7644754558037181			1.249434712782712	3.7449602255124734		10.978500415805811	1.4317237984539324	1.2890569937949121	10.284024665052305	11.071418579010357
630	S10AC (6-20)								2	5																																			9.290828177022945	7.723563101569482	8.77613982952392	10.096407064984126	9.931046958515223
631	S10AC (18-30)								0	5																																			6.385649786427284			9.14551899608621	8.937098342126605
632	S10AC (30-46)								6	4			11.378893918003435			10.977969543670827				9.575810871929068															11.443071114144868	9.272293549843564
633	S10AC (49-58)								17	0			10.238403045739007	8.892759976843053	9.74935013547678	10.94032919553057	8.839620445217014	9.808305990710027		9.987267623962579
634	S10AC (62-77)								0	2																								1.2201982640105256		7.47392500904457
635	S10AC (78-92)	0.23585594914825064	10.8964575899461	12.293373426357121	2.3317164149072336	1.6895456608262533	-1.3969158364110204	0.013100536703810749	33	27	0.021484880194249628	1.6678670637218214	11.785636094769218	9.792352807865	10.638822693443977	10.936824187418232	8.987479675756049	10.118207273924174	9.453172987433735	9.782389754613833	11.188814459080263	10.571346603410802	10.610390285004845	9.970216068148385			11.034498792542742	14.114370868364885					7.887186467253865	14.248976627159953	12.976600543085306	11.355775504716709	12.16110329315058	16.12362909166062	12.622856284832372	13.779665443036995	10.236253268360738	12.622979447658983	11.953431528108961	10.419489635398035	13.672420846416541	14.16844654021255	12.492161410650256	12.58901963560326	13.696366551127426
636	SAA2 (24-38)	0.0898848316426527	8.346495207444043	7.758910595227524	2.4006902804508576	2.5549183147715393	0.5875846122165189	0.5212049601669672	17	15	0.3561567227807609	0.4483588535402974	9.121169694208053	9.925309530565592	9.58609398038826	8.563880025235726	8.69134538918328	9.631207276909354	4.909823129729557	8.366408135187179					9.564470704295893	8.188893358761026			8.972166989189734	3.061173819513923	9.796665415968196	9.897773938944667	9.85757587442985			8.8807510312191	9.269870597499406	1.009633781509295	7.7613952247447635	8.245991672540285	5.108640677208805	8.95840998567221		7.8102458569157225
637	SAA2 (39-55)								17	12			12.335390426410594	14.760191324599662	13.455239066629009	12.216442886611707		11.716054330568374	11.090684889485377	9.290331475200027								10.93227046380786	9.377413046630421	10.499962697287547	10.061885051461992	11.051795860591652					8.492089162312329	11.69447569101101	10.982651270449562	12.59922432329244					8.213873781027782			11.262994685297125
638	SAA2 (47-66)								29	12			12.652285629102352	12.461540945607991	13.314125897599807	12.387768857200774		11.60657913934856	10.198396648792212	10.454121744224237													8.513249937943073			9.071297891575249		10.878344499775775	10.71580909391074	8.859794664637514			9.073959813654913		9.020137259081215	9.576075960943722	9.615700363457922	5.026548222781409
639	SAA2 (56-72)	0.11156966274832042	10.62768287590847	9.99898730829727	1.6793391212534918	1.2700836169330403	0.6286955676111994	0.09094174244882045	38	32	0.09942963841071037	1.002484139952858	9.678033106409226	12.284668316288062	12.855585675315734	12.111037785295965	11.238858529683293	12.512411797751518	13.178407704360524	12.125842148955059	11.220415312590676	8.90005429502593	10.62669229352669	9.705020766801718	10.386627443893154	9.754689199210244	11.69331166945597	10.898827512274702	7.545607625314703	9.579555208714156	10.627462644495957	12.606788166802747	10.573244828294337	9.798820107338768	9.341230478535971	10.449599300192244	9.038364406175615	6.422875313016029	11.175636465799954	10.517314082029063	9.146661858105091	10.61983041066723		9.012745035943908	11.445829302967306	10.105722256070653	10.028834723095619	10.020665606217984	7.2829058755096145
640	SAA2 (73-85)	0.39137944917223316	11.270303433613657	8.870446417628365	2.9289455880341917	3.1276369875735535	2.399857015985292	0.0022149371330002837	37	30	0.0047796011817374555	2.320608340165444	12.991782876741233	14.251371752191366	14.26567802359609	13.737745132535716	10.606749363398052	13.094907626398358	13.905986277803356	12.978492796027144	0.6161074477576817		-0.06860338910779024		11.095275118975895	8.8924278091294	9.597930044703817	9.823082820501677	9.617045491073204	8.701969801400844	10.1896114705626	0.6606764957718761	7.674423478016121	6.8195582598554125	9.976731660594904	10.508540256869848	9.642284270070085	11.463740461574483	12.118450149321928	11.459441062999273		9.20333660225079	8.39674288774486	7.404661257016188	9.561518591892515	8.051447976827063	8.70307661440563	9.504538517453847	11.7643223565488
641	SAA2 (85-106)								11	1			9.798568424658582	8.862142984526091	9.330251624475109	8.213046189327462																					8.375857214074562
642	SAA2 (90-111)								26	13			10.302556027219088	5.719703002663451	11.23159309587084	9.746686016444963		9.81249371834176	12.791110327461665	12.338482746675117			8.509881519577517						6.815236881864113		8.776608823072415		8.685770807838427		8.489266608127387	10.01246218946661	8.071199267776635	8.803187353623565	9.621786934904339			7.612716686946257
643	SAA2 (103-129)								3	1			8.091377347116893		8.1442406574857																				7.590776277845819
644	SAA2 (120-129)	0.3556731591086978	10.92705112096933	8.656014680177563	3.309310789902239	2.558143197376205	2.2710364407917663	0.018539135013188893	24	20	0.027146590555026596	1.5662847073686155	14.178644243610371	12.641230674475088	13.894073761247768	12.918910147747553		10.201712095894107	6.066577366933127	15.415315541054722					0.3743045284209675	9.272727285097332	9.16034052814148		10.729456071052947	9.853905376048465	9.702719513272774	9.696344469532654	10.362886048840924			10.838165776243885	9.726738103467758					10.753199928915015	5.169005235116886			10.177655353397927	8.77328086204489	8.733010729731157	9.550709014904612
645	SAA4 (88-101)								3	0
646	SPRC (22-41)								0	3												9.916234249637723	8.063332823322865												0.2251716692811725
647	SRSF1 (57-71)								3	1					8.081077264755823								8.209844610032537
648	SRSF1 (57-67)								2	1													7.087127096590374
649	SRSF2 (75-90)								2	0			9.112983572174802		9.280330858996756	8.732132981516372
650	STMN1 (29-41)								0	2							4.794232769165796																4.960152283349887		10.73890157570435
651	TALDO (21-42)								3	4			7.675399447710405			0.3400491781525395							3.456338741186672									6.568227161571592			4.595404427644362	0.4155946254181872
652	TALDO (24-42)								4	2			4.525893439849419		7.503881644750795	6.7871994959317234		8.954356911864805																		7.580134319493347				0.704117365744465
653	TBA1A (68-83) | TBA1B (68-83)								17	12			10.121583531780123	10.795506341609533	10.56094864554644	9.32766124583298	7.860342450005169	10.069380373125442	10.101549833676742	9.545951755472133					7.952224222118176						8.936363453418432		7.452801341065892		6.6897650149959444	8.178153258194694	8.992168060717816	10.091134887646549							6.7563087047129375		7.635519000857412		7.587553467287035
654	TBA1A (166-185) | TBA1B (166-185)								2	2																							8.614413723295945		7.307994416437336
655	TBA1A (430-451) | TBA1B (430-451)								18	0							7.5820240623435025
656	TBA1B (353-375)								1	1																													9.186020870931817
657	TBB5 (25-33)								21	6			9.039912313426296	9.185951278319603	9.496442783041974	9.192077731108718	4.756678775863019	9.825747023381265	7.740183711106371	8.413415475209435					7.49254088305824											6.355027954969381		7.374028754303608	9.046553199632896	9.091974232202256								6.779028938018195
658	TBB5 (38-50)								1	1																													9.015704003076022
659	TBB (166-183) | TBB5 (166-183)								15	9			9.294132890789482	6.358824497809263	8.6250191038324	8.263142404176614				7.731038631460024											7.254200101917643		9.601805008007346	9.129458278788158			9.691504349448213	7.0045308487673195	11.198791633893753						9.911080760861939				8.152440634957964
660	TBB5 (408-422)	0.1144171407963036	7.8216836459858925	8.526068951665392	2.0785213473090187	1.3650340906891918	-0.7043853056794998	0.1745800629805256	24	25	0.16841841369886001	0.7736104275001225			7.529113270671553	7.551676889912723	8.74370518453226	0.8443321713817857		7.457170580997292	7.860788602112647	7.639026949977159	5.313868426952268	8.94704857883925	6.840980001201497		7.294386754356183						5.482676750102356	8.38076100587968			8.579316016811942	9.742216879507012	10.233115258239545	8.181049237376508	8.81880425168322	8.674616410308214	7.62667238927877	8.191445894131757	10.239901401902316	10.086103728218966	10.333150643675744	10.360518000905392	9.524045668268895
661	TBB5 (422-444)	0.2291399542555779	8.418992081064948	7.051345702540133	1.9063774401529396	1.9870718902994944	1.3676463785248147	0.01685658965039407	29	23	0.02626115362147021	1.5806861997837012		3.14456646586092	7.2710193484278705	8.174127192504894	6.097354289914452	4.590628640224956	4.531873837960068	7.851606572914528	9.501539357483937	6.711757226594232	3.069274641209415	8.81809584605294	7.720156781794491		7.261585022978117	3.9244823295986864	7.032893174247918				8.157250285241284	7.457042738944129			6.738272473293486	8.523842346265262	8.31992020475558		7.63138959445759			6.92114066355937	8.465608963567421	8.540492656693617	8.348437800998314	7.442117379424566	8.030672227067019
662	TBB (19-33)								2	0					8.728700726724647
663	TBB (408-425)								3	3					7.529113270671553	7.551676889912723																										8.674616410308214	7.62667238927877
664	THRB (199-213)	0.1143367775796625	9.695831886205449	8.96924065068708	2.530272303752329	1.6982527226953956	0.7265912355183684	0.25835131029631886	34	21	0.2253702919606186	0.6471033326905318		10.245641906915752		10.496557299072235					11.722949088787734	9.54873157338378	5.414844725561301	10.037340552702242	9.283739067343863	7.4599730785251985	8.330866208844519	4.761831800823887	10.774835708803439	9.717703535241721		9.794604494571939	9.136453936274144	10.671061713799002			10.12740688945518	10.600669983915761	10.198028084680203	8.08905099146484					7.398342113552002			8.95251643430733	7.489988002142275
665	THRB (248-258)								13	4			8.068935559435948								8.959044134436349			7.360007399784703									7.072021195339781				8.299678797291406
666	THRB (442-453)								2	0					4.804508484085374
667	THRB (499-522)								21	8			10.700194714031483	11.301436372940854	10.535945622475289	10.312989487227311		10.811471875555611	7.61132800914077																	9.219805819994274	7.2948899433996965	9.821516022151114	6.950249324040089	8.881123705516803								10.096523365588673
668	THRB (598-609)								2	0			7.510709391125024
669	THRB (296-314)								34	14			8.893861044938673	10.410742700328269	10.88268230400406	8.574864993256107	0.5624772643401399	9.947380110919593	7.974917119179888	8.831020253425153	6.524949281183999			7.246968749467288				7.730647468693704	7.673574392930176	8.350627373119192			8.731979528267964	8.791787593828953			9.515516926341	6.950494199789981	7.572891477729816								7.340973297695646	7.816801562853297	8.098714097451214
670	THRB (296-324)								2	1																											9.604096254606413
671	THRB (315-330)	0.009298757740365466	9.193929067329673	9.254426172803582	2.236113477038707	2.3489727800796003	-0.06049710547390852	0.926345691087153	29	23	0.5559381242599256	0.25497354256877236	8.455500853036424	4.580577861896263	9.827059347846541	9.663642746317175		0.8443321713817857	7.9665851176522615	8.564937811275007	0.6161074477576817	9.877237782704766	8.96664066479553	10.111878073589512	9.704172605325008	5.945763432466898	8.522592572835869	8.495079655555129	10.838506487688438	10.26789505939131	11.50158863641193	10.06959428776356	11.729651818722198	10.492864553258773	9.10594424438002	12.492355933783323	11.874467024741726	8.870047382068648	9.247641601198863							9.036334551664885			7.383908352871378
672	THRB (325-336)								2	4					8.505374679659166										7.526087007530249					0.7667842358105482							9.003735300336707											7.634090423155865
673	THRB (330-344)								0	6													8.180755207576818		8.602468777891279	9.433548315354084			0.28676074565843807						10.079642879926876	4.912449731643041
674	THRB (346-357)								14	22			9.125826834613278	11.555734893701144		10.939871995240573		11.38425183237751			9.860998574708049	11.319882093442262	10.854991901748143	9.982315012399068	9.685064823558243	7.020634907361679	8.551058140464642	8.305245224997279	10.339749264184421	10.347768667342047	9.540747612985653	8.93497854931037	10.743451695423778	9.033777343213353	9.740469285299673	10.323241114525969	10.459921694436412	9.871144680557146	10.487364326645858	8.06033586453412			10.331639892920968
675	THRB (348-363)	0.06662496909520589	11.867786760935317	12.292223118052641	2.686927851356524	1.7402154563869427	-0.4244363571173242	0.4642081143444683	34	31	0.33390408224777546	0.4763782713114722	13.270883804477767	16.078229897441883	9.880027244395722	11.138524834054767	10.681839906412298	13.61827774576736	9.798990326736279	11.593683455960305	10.230738924433668	11.57914308948898	10.425873582819767	11.836741539670413	13.772877233959363	12.919659092829656	11.47009947880026	12.327874575175665	12.978307657588106	11.435624196700985	13.80985677615999	13.6270785552371	15.224220838428563	14.605390796910891	13.212936718011983	15.450009392828251	15.186450102343992	9.0718495336614	11.266981931702048	6.950872067419804		12.858678409635859	12.653314131345205		12.1993639751377	11.98318244174454	12.64345867196127	12.37745854212338	11.945634949470309
676	THRB (364-380)	0.10389936029154849	10.615597324209133	10.004839343965102	1.7490739611720383	1.5587019157626698	0.6107579802440313	0.14028121305327515	38	31	0.14028121305327515	0.8530004873010437	9.749799773608963	10.3240788471017	10.62296426320412	7.060358205110629	8.494011541130105	9.899925710076486	10.351915297259595	12.284744026703782	11.477944184207997	11.905006038562018	9.61539559420302	9.472792804600159	6.238508575265553	10.815000847083308	7.680924562037627	9.012825947676282	11.14416493400493	10.466663643352202	6.094198743857743	9.599432850693717	11.324446695985879	9.997234594009884	11.224389992513942	10.457684492575668	11.116624462080864	11.569854497896491	12.30491303309799	9.945705553675216	10.565252576780496	10.272421029424669	9.84095610877081	9.454597531642403	10.702563724314722	11.31982353014451	9.77695130964729	11.289002923912788	9.748814100681214
677	TNFL6 (44-52)								18	13					9.972759248294945		10.420763277653718			9.903231108524693	10.164273361384277	9.527684182441309	9.683974081682846	5.960083823635689			8.95790276508263	8.983940433921465	7.830377344965822	7.89066697686383							4.399644045823626	9.35866818533162		10.522921315304819	8.395371641756148
678	TPIS (170-185)								4	0					6.1737427148108175	0.3400491781525395
679	TPM1 (112-127) | TPM3 (112-127)								0	2												0.41678455679995896													8.57344023393698
680	TPM3 (152-165)								4	0			9.091338382212726		8.561819233911633	9.686545701503315
681	TRFE (28-41)								0	13											13.993283335307321				6.056937123040677										13.194629946093523	9.212265686860256				11.108260205822653	0.7647412086592325		10.45164039918175	7.47517226634876			7.056078447591361
682	TRFE (50-67)								1	11			9.603696851027328																													11.426858529103875	11.498301282506533		11.026151420453626	11.635267332896724	11.139002313053346	10.690053844796697	12.546078361548247
683	TRFE (300-312)								3	11			8.888627170947196																				8.212554772984072		11.37435454374057	11.281619247762071	9.443936294053545			0.704117365744465			1.0175375388288215				9.963439423220795		8.95782497995569
684	TRFE (312-328)								0	18							7.805259503848067					8.551476486433096	9.195031433955696				6.963990662208284		4.767014037015457		10.037863532442941	10.895122608952212	10.120113622632736		14.004842433190987	10.655840264951799	8.475780838871824					9.342699317586666	12.382545348312355	0.7142584957249836	7.542852675998507		8.547880165281796
685	TRFE (429-439)								0	9																									9.744663637073774	9.927331181814695				9.02541607245331			8.906006652686706				9.328174432262388
686	TRFE (439-453)								0	21							7.008572789244046	7.87547885199907			11.404667325791808		11.054666474726961								9.940247833721072	8.596841928048637	10.978525597071698		11.956289283255495	11.528576295243035	9.370103792652758	8.904703243896858	8.401123184002195	12.354340768413575		10.00435092395449	10.364416929480777		9.970150295745436	9.810112028850163	11.909953536429054		7.343754135148537
687	TRFE (652-672)								1	10																									8.89493904463201	10.286961951690454		9.42637484602375	9.295529772202507							11.433709582281802	9.117428239211481	10.094351792024751
688	TRFE (684-696)								9	17										11.052473306032008	11.521728827671852	3.072076049666513	10.082604259835433				8.347676944548558	12.782158678320096	7.20691271988699		9.242667035970019	8.174929958695786	0.8978470152992585		9.047271946706505			10.565625184314499			13.149983824820346		10.47741825192053	12.780866859775342				10.282774522464745	9.303307785291608
689	TRFE (67-79)	0.25793866409225763	8.868519040485811	10.510515875410016	2.406746357886311	2.7029103644948504	-1.6419968349242051	0.049992246208806504	20	22	0.05773752379045259	1.2385418457965307	9.62946642137274	-0.0433660203173119	9.208948424580548	6.158405612935699			9.863023006186712	8.639134919131639								9.603968315832729			8.145096805905629	8.62283330096534	9.664292715078274	10.381200801862768	0.2251716692811725	9.573384738218703	10.458721401767727	11.080596722929688	11.637798292746115	11.45113574536605		11.29999329848706	10.730266100971287		13.476810168424244	12.98207805414232	9.342165591823518	9.781550416629461	13.533392529307445
690	TRFE (74-94)								10	17			12.164049037281785		8.707631521589557																		0.8978470152992585			9.216564270122376	10.254521735169769	10.81023583824946	13.105378940681545	10.401366217180858		12.149081211663466	12.508169275660025		15.431778765569467	15.378460457954509	15.131246001900834	15.907371883186121	15.63846926253325
691	TRFE (79-101)								1	6																									11.859603352238608										9.380036255364875	9.215350931302185	9.217942467906978	9.621826062017751	5.977914288086677
692	TRFE (87-102)								0	12											10.933551047990019											0.6606764957718761			11.439396508892173	9.882401831914965				8.378725807751373			10.219156434618116	0.7142584957249836			9.342651830792898
693	TRFE (93-102)								0	6											11.027800545546304														8.87353828595213							7.195875655819943	10.774726875167548
694	TRFE (97-114)								3	18			4.369580176078122								10.836719656836554											0.6606764957718761			14.903655532081482	10.075886281155746	6.916040638650132		7.830679431733202	10.38425458254846		7.961220388027104	1.0175375388288215		9.12734219531167	8.002827445662929	12.215963281874995	11.612234456397486	5.883049601805928
695	TRFE (131-149)								4	11			8.997216130577549																							9.830013890078957		7.101115176037007	9.360448133473515						8.700424494597007	10.0108421332958	11.696456589447328	9.626945637855592	10.399000505070696
696	TRFE (213-227)								2	1																										7.849086253126662
697	TRFL (87-106)								4	8			10.768364815262501		9.81252855026072	8.125132468081521		8.57776004755581															8.44960687735764		9.17709416124277	8.717313505394587							1.0175375388288215				8.628957252264733
698	TRFL (92-106)								8	12																							7.1887605129112595					8.716149100778544	4.604515219481765						7.9676866251844185	7.754214169405448	5.206386627800753	8.557606152997002	5.927820973022038
699	TRFL (106-119)								6	9			10.121517902929334		8.982111786208874						0.6161074477576817																9.294058537879115								8.982919749286104	9.95354512456202	9.98882039000395	10.572595276426878	10.21851255232118
700	TRFL (106-115)								0	5											11.027800545546304														8.87353828595213								10.774726875167548
701	TRFL (151-163)								1	1					8.220088287641707																					8.115175641661688
702	TRFL (225-237)								7	3				7.670475454895256	6.770722992357088	8.067861317382183																			8.064173123854754	10.615702378261739			0.7644754558037181
703	TRFL (559-576)								2	0
704	TTHY (35-53)								1	6																														9.31651501280308			9.125164325986919				8.831229884134435
705	TTHY (64-91)								4	1																											7.29906214415379
706	TTHY (129-150)								1	23			8.456494088762936		5.75745162697535							6.3871609546496675	6.821646808914575								8.539378083420186	7.624965442704563	8.236029390462907		10.281594373622513	3.648660004566446	7.595587641768947	8.582098757542399	9.159814768986967		6.5475829007540804	12.835189311197281	14.942506874876361	6.627389318810698	11.780514338176024	11.575592998229979	11.125387427221877	8.769897142050645	10.803389279784255
707	TTHY (138-150)	0.2961487903449177	9.899385812948669	11.757194590062937	3.2509505884744834	2.1950128022196225	-1.8578087771142684	0.01912078472904276	36	24	0.027507093820728183	1.560555291263988	9.660748416173163	10.119408760748206	11.054670589472723	9.905189201646692		10.250387240114478	9.981546393841828	9.939362118555714	9.740713104503788			8.820674299923322		8.84787122268313		10.432403378553264					10.350261636681992	10.298265484661293		9.419215067271702	10.069950629754727	13.424120118861877	14.076319315000982	11.691218687861559	11.66890664519508	12.00615683368766	8.441192707885898	11.110786820560719	15.132257360393737	14.55618104753554	14.820824609756395	14.39979434523873	14.037886174409314
708	TYB10 (2-19)								0	5			6.983772307367367				0.5624772643401399						8.60567306327432				8.945692234428895				7.062843553829522				5.059025765567304	11.641957274970459
709	TYB10 (6-41)								4	0			13.145206799227678
710	TYB10 (20-41)			13.57884794153109		1.4902252715821098			12	33			12.86183422897796	9.451674424981118	9.836566659436476	9.636682134979875	15.09895510782405	9.866495966167358	12.627509598260875	10.776020312299593	13.782165212006868	14.253104741470466	14.400561451019005	15.073722529291398	13.760722051034104	14.319808533751873	13.666519677119663	15.422800185228143	14.905009688629553	16.384566290736046	13.665618309463952	14.737855586164489	13.380103894658172	14.337239136004502	16.0414573185828	14.962213506161541	14.358116423880722	12.277905053354624	12.786314465187836	14.929386840457315	11.42988056731722	10.487473149046133	11.706851017514264	11.72173263143711	12.233445315445206	13.88326265433704	13.017172702158774	10.383917074760216	11.033316409436374
711	TYB10 (26-41)	0.21257177898143573	9.304312953083036	10.483698980382176	1.3141675136716267	1.5535848057425514	-1.1793860272991399	0.00870723578956417	19	33	0.015521594233570912	1.809063674103297	9.460807805960535	7.196183148842251	10.61325755892832	10.350440792180176	8.988531160021717	11.483500691161598	11.396685341395354	11.317303949955393	10.570109631144147	12.34649641753715	11.814755076400969	11.04459075223388	10.457631900348682	10.000263496482248	11.522646591458914	9.792801414839753	11.737974895389073	9.895841920333037	12.15137158890365	11.324650163674518	11.60484591636583	11.860150264194008	14.033105672153333	12.930909302835529	12.426996949701543	7.538701028710016	9.28063305275061	9.737239300689808	8.992998867568602	9.677439545464608	9.416839198820773	8.526281754296575	8.563688355400195	8.514956513520955	9.965704776999216	9.267586628944905	7.848392497460502
712	TYB4 (2-17)								7	27			11.016827805075941	10.332216032346562	8.241620171883486	9.490273426335204	4.878910679832334	10.22022527557584	6.205046488761066	10.198654329050255	10.67026705661561	8.66347006018905	10.509037006792534		8.225236426351694		10.529093113660597	5.5582499177165525	10.148538931812187		10.606799028051373	11.465554141559538	10.70045611220309		11.569139522871614	13.521584126160313	10.32654343944737	11.094646056740785	11.08018518761934	9.551852841410637		7.444336711883907	7.755038914067688		11.229615128375347	1.4317237984539324	11.0853068198506	1.4005520601381511	12.059391631838135
713	TYB4 (8-19)								0	22			12.179442499759334				8.016016913587135	9.607580801146314			0.6161074477576817	10.890313380291744	10.998309646734207	10.578923235944188	12.194398079794645	11.168296910141448	11.933960270113039		11.102923472367795	10.274254069258062	11.015440507533269	5.297927594564102	12.407604173396127	7.376553186360321	10.364753422619547	10.741704232055055	12.80246003718302			8.405538082943872		9.879252777741174	10.843161736528351
714	TYB4 (20-44)								12	30			6.115986523116574	4.789511416138402	9.138298574473138	7.299763276222355	12.636236402383076	10.067038346049173	11.255719317707273	9.427868382603469	8.537475081736615	11.830447038042331	12.729762258329123	12.672861744156503	13.040560194942152	8.249928262850975	12.516939614093465	11.130711337881488	12.082914426316739	10.904651341559713	10.535638520479784	11.801331437118415	12.591457063714174	9.006322367139779	13.610545740119619	13.661861005809975	7.6415345353292095	10.637312441666097	11.039513795499914	9.262199038077345	11.05752447902597	11.788179405435425	10.024588206321374	11.622588692162445			6.874542190109693		9.025056501493669
715	TYB4 (26-44)	1.0200633608716791	9.765638896697665	15.2486179185107	3.3370442151605055	1.935666569987927	-5.482979021813035	2.7416187835185226e-11	33	33	7.493758008283962e-10	9.125300335443425	14.401087234009514	12.387393387836658	13.075833971288915	13.237512572587326	15.696175831217388	15.837461084368757	15.239596788126216	14.702888320695997	15.96433106636529	17.22547996896515	17.53959667921774	15.042513693023245	14.828487782622824	15.119250317407314	17.82869510692376	15.644545446370671	16.618664741034777	17.36142807371825	15.83969220369883	15.818810439594985	17.121065688880847	15.730856308688326	17.141851135711207	17.306107287581348	15.99893147792433	12.917250275892167	14.99500179754296	14.44592331916833	10.778602851524303	14.418077292540538	15.049579924891864	11.701697674595742	15.688886033654581	10.742805581408886	15.939739223240485	14.115823855509305	10.792698540532301
716	TYB4 (32-44)	0.6710918609924867	8.114744146439204	10.802551817006231	1.6262682429044275	1.1675378458102785	-2.687807670567027	3.695749222774841e-10	30	33	6.0610287253507396e-09	8.21745365771054	10.510377490447627	8.370978310055945	8.7929283229284	9.532368049874593	11.385941831266559	10.69038730280354	11.628084717898714	11.205622306422818	10.281696072549629	11.47584935997113	12.04879692016346	11.53002497064742	11.962116635914642	10.605619666537182	12.257867229712224	9.520667464698882	11.062110276341793	9.780607801408067	9.092340213733594	11.271255630482713	11.922233833477804	8.090893966050709	12.33034613593011	11.246295508353988	10.790831084384024	8.812817988527268	9.945584402960714	10.656474984796997	11.35813832130287	10.988803867017989	10.590518314082168	10.043685304815646	12.734022826653456	12.709727969218171	10.723055187888587	9.613289378146817	9.242869436410466
717	UPTI (20-31)								1	4																	9.416196867707736					9.363332636814572			9.340876084732512								1.0175375388288215
718	VIME (13-26)	0.17588735603198385	8.939652315620775	9.991163205451668	2.1742915791030644	1.4314184297984411	-1.0515108898308938	0.04448089963355868	20	32	0.053307819426881065	1.2732090820640731	10.593266772507416	8.725293540080335	8.535199243534024	8.935637497444036	10.76931408742387	9.252989979863862	10.11456819836773	8.772566376790582	7.7600160972582115	8.946899371154396	12.738903448860338	11.14834304643978	9.331543826513704	7.831339743841745	11.029593209425773	8.453318547053547	11.838350025944724	10.573308239024346	8.801473220948798	9.96797645817438	12.15020445215227	11.38586504643713	11.525160091046187	11.210681331165063	9.97271222543399	9.65076200328134	8.965868944245758	10.822212134469865	9.982815631323296	12.452108310760833	10.75018516086565	10.470974117809021	10.510074577090208	10.279583136918639	9.034025857606615		6.989141874357743
719	VIME (14-33)								28	12			10.078547661931793	9.806394057239821	10.606483320232547	9.604748882046104		8.463856555581565	9.12271389375858	9.273172656449189																9.357261118890241		5.419344350925548		6.709522635662278					8.531523185669425	1.4317237984539324	7.92374579161378	8.552414841317004	9.659195498337521
720	VIME (188-205)								0	4												0.41678455679995896	8.193137232491065									7.168884740138806			8.724958485199132
721	VIME (256-268)								11	1				6.94693160377133	7.989901179650141	8.087865285418648	8.600928667728725																												9.214277536744614
722	VIME (270-281)								13	5			8.79307665246555	9.293438183146707	9.639962591856545	8.803084693473417	11.031040147138324		11.294938983586936	9.43084911003766			9.331091523568828									9.515639568513498		8.206080589616969					9.050374268744132	10.436882306766279
723	VIME (296-312)								1	6					8.861155172372278		7.192110439315224		8.576261415576473	7.61584652776828			6.814590667233608												0.2251716692811725	8.988691410199278				7.17076651340408
724	VIME (404-419)								13	5			11.968434771114872	10.90983876202966	11.701376093460292	11.030863847557553		9.181525422413033																		6.383096028716829		9.14079471720545	9.627052010026246	9.215475782896739
725	VIME (419-436)	0.06876229449343134	9.386494451826726	8.94229859237799	2.5671945843640165	2.4837930792484366	0.44419585944873674	0.5209164924031766	28	28	0.3561567227807609	0.4483588535402974	12.309375578558758	8.942342178902207	10.493183402667915	9.45955423316863	8.919326287425244	11.301718939516276	10.084244613672482	9.782674440317798	8.261756111971081	8.068755995710475		9.381718323189379		0.4719740016293224		8.596628426950296	9.712251917072614	8.33707193483001	9.742806434869433	9.897171349217508	11.089067527878989	10.7592289075542	11.042703046101062	10.769118988628543	10.296280014054231	10.408857436538991	11.341358694772762	7.984389403856663		9.274597768778651	8.131231613533949	8.72857218877102	8.954348119208088		8.984126602984707	8.964528506848914	9.740064855915392
726	VIME (429-439)	0.11494322133808281	8.353214687125377	9.105365548591077	3.8531552104707028	2.035844041006233	-0.7521508614657009	0.4460166362304804	16	23	0.3300295209894627	0.48144721094211435	8.362907595625947		4.282915612680772		8.89798561788259	9.646372631401848	8.845910349953764			8.485616738299447	8.163742263168345	8.678600832217677	9.82556605996274	7.553843151869427			8.28885995718714	10.682115220645617	10.371027614123124	10.346208611291939	8.891124161916728	10.608232368002437	9.67144293867715	9.92501507394167	10.640003749759499	9.554466757942063					1.0175375388288215		10.031027029009454	7.810075625313133	9.675266846123392	10.883239267881713	11.59930541029735
727	VIME (445-466)	0.23219944568929196	8.263938046209098	9.791504323819092	4.155409751399888	4.939888662820631	-1.5275662776099939	0.26766571961094465	21	28	0.23103777903260486	0.6363169989655463	12.555875037338573	5.869484324278782	11.950522219855728	6.067558695063275	9.698935843130945	12.196819327042153	11.30359539892056	10.278171813883947	11.788673180191802	15.177810850256643	15.364374420419832	12.26967891146238	11.158179071294967	12.079776440477485	14.480207416334665	13.383374556743068	14.882754974303708	13.860097440568593	8.116524524178937	12.476242924073649	11.20329828762248	6.293637872385244	11.625247406540844	12.926291378619268	12.389765845316573	1.009633781509295	0.7644754558037181	8.304820970693953		1.249434712782712	12.657232617750564			1.4317237984539324			1.2832012225829765
728	VIME (26-41)	0.0071750446534097935	8.578568670859106	8.531727095315528	2.3415475060894746	2.094661623417548	0.04684157554357782	0.9473692690938793	22	20	0.5559381242599256	0.25497354256877236	10.42419565780761	9.43992495697059	9.176965388584135	9.226022967353144	10.251772111130265	8.708924288121084	11.25761250192942	7.180103729055449	8.716028024243354			9.3014754504311	8.870750065172272			8.457846822445752		8.161290646995097			9.945532743586952	11.298436946190947		8.942466928569464	9.710958227622788	4.258473439568046	8.65739768973022	10.301087898755306					9.688654519460668	1.4317237984539324	8.327134525657122		9.424583680504357
729	VIME (38-63)	0.009130895150591522	8.993837432838367	9.053898647627479	2.824760278928274	2.7626353567834947	-0.06006121478911197	0.9491626511754827	23	16	0.5559381242599256	0.25497354256877236	12.506938193311893	9.197843884181083	11.603263782084223	8.945485406640229		10.543910019327562	9.671430727925749	11.791237120442679	0.6161074477576817												5.221529516067607	7.451278436229455		10.153246107243405	9.454961051276548	11.14543953235892	10.20253768751129	8.494861062122228					11.06432104410606	7.4411860686734785	10.164527599481932	9.995635686853554	11.503839875495817
730	VIME (38-53)	0.050459345342642264	9.57157381545669	9.89468472802235	2.297937057735428	1.0925832669720006	-0.32311091256566016	0.5793338250165275	22	20	0.38310785202705855	0.41667894679771816	9.849799090955623	10.03596571662889	10.376431823732313	8.531409482546557			10.696040631299248	8.755219406663604	11.048966530333752			9.637831759162506				8.731198529467505			7.220689260119355		10.613872774954677	12.266132978753816		9.915221588835466	10.077331651537518	9.710858587533641	10.263135636164705	9.453672926161003					8.968887850912463	8.532793486370345	9.210676127296798	10.653682182952469	10.26055454204463
731	VIME (53-66)	0.08927366266939571	8.135585276840285	8.716133922061761	3.0943137348974354	0.7855678796763405	-0.5805486452214765	0.4760941265516093	27	16	0.33654929635544795	0.4729513131127787			9.181598925329341	7.362497638101033			9.225281104219835	4.245908441057485	6.782251790492016												8.481616567749805	7.937006496831822		9.809782257006043		8.49008101610588	9.766611777001659	8.988427433963105					9.151080744497415	8.047392527903968	8.554068043460443	8.726681002586119	9.65122493242059
732	VIME (71-86)								21	13			8.70605254142972	3.6089338846267025	9.256569060471355			8.990060056487089						7.692561682622752							8.20541872045619		11.241767247015057	10.79653716571211		11.16675245372488	11.055030997660253	7.274245386399981	9.649807866996298						9.79170913300841		8.914296133779729		6.264786196106155
733	VIME (76-94)								5	5																							8.485838421500173	6.664442382379232			9.947591234656786	7.985986255041631
734	VIME (86-99)								5	6						8.070363808165144	7.32230810347578		7.246780753284625			7.094895630318757		6.95042525533488									9.913032678934789		7.756798563357495	8.17363134218177	9.467514488263287
735	VIME (133-143)								2	2					7.9666776948796505																				7.774382450343047	8.46768057606233
736	VTNC (65-77)								14	4			8.640002704650005	9.161693350049624	9.341207518783442	8.150127649347404	8.907628419838545	10.17114827207355	7.9974601289623894	5.542509570855705					7.78536235158452								6.839586893076919	9.226226078101979						8.786703965817575
737	VTNC (109-122)								5	1																										8.266877061974176
738	VTNC (111-127)								16	14				9.05826634399255								6.761784077658666	12.914494846160917	8.684901372951916	12.434726394887939	6.623608762114254	13.633181031638241		7.3333160673289886		7.480553472318467	6.883232077919105	11.543980511449917	10.778090041268447	12.801434616168253	12.969591418129562	9.293508543470333
739	VTNC (206-220)								14	1			8.416693256862912	10.037073322552809	8.417910238354937	9.67788621877376	0.5624772643401399	7.8166956473708575																	6.670159612504369
740	VTNC (220-235)								5	1																										9.033894586334291
741	VTNC (282-294)								1	0
742	WT1 (59-67)								26	13					9.972759248294945					9.903231108524693	10.164273361384277	9.527684182441309	9.683974081682846	5.960083823635689			8.95790276508263	8.983940433921465	7.830377344965822	7.89066697686383							4.399644045823626	9.35866818533162		10.522921315304819	8.395371641756148
[truncated: 45 more columns]
