# Supplementary material for: Peptide clustering enhances large-scale analyses and reveals proteolytic signatures in mass spectrometry data
Source: Nat Commun. 2024 Aug 20;15:7128. doi: 10.1038/s41467-024-51589-y (PMC11336174; doi:10.1038/s41467-024-51589-y)
Supplement: Supplementary file 4 — Source Data [file 41467_2024_51589_MOESM4_ESM.zip › source_data/5g.csv]

	Day 1	Day 2
$P. aeruginosa$	0.33523873996395376	0.5604245462201749
$S. aureus$	0.6362698658765928	0.4668034625916061
