# Supplementary material for: Peptide clustering enhances large-scale analyses and reveals proteolytic signatures in mass spectrometry data
Source: Nat Commun. 2024 Aug 20;15:7128. doi: 10.1038/s41467-024-51589-y (PMC11336174; doi:10.1038/s41467-024-51589-y)
Supplement: Supplementary file 4 — Source Data [file 41467_2024_51589_MOESM4_ESM.zip › source_data/4c.csv]

Cluster	Sample 54 Day 2	Sample 55 Day 2	Sample 56 Day 2	Sample 57 Day 2	Sample 54 Day 3	Sample 55 Day 3	Sample 56 Day 3	Sample 57 Day 3	Sample 17 Day 1	Sample 18 Day 1	Sample 19 Day 1	Sample 20 Day 1	Sample 21 Day 1	Sample 22 Day 1	Sample 23 Day 1	Sample 24 Day 1	Sample 25 Day 1	Sample 26 Day 1	Sample 27 Day 1	Sample 28 Day 1	Sample 29 Day 1	Sample 30 Day 1	Sample 31 Day 1	Sample 32 Day 1	Sample 33 Day 1	Sample 17 Day 2	Sample 18 Day 2	Sample 19 Day 2	Sample 20 Day 2	Sample 21 Day 2	Sample 22 Day 2	Sample 23 Day 2	Sample 24 Day 2	Sample 25 Day 2	Sample 26 Day 2	Sample 27 Day 2	Sample 28 Day 2	Sample 30 Day 2	Sample 31 Day 2	Sample 32 Day 2	Sample 33 Day 2	Sample 1 Day 1	Sample 2 Day 1	Sample 3 Day 1	Sample 4 Day 1	Sample 5 Day 1	Sample 10 Day 1	Sample 11 Day 1	Sample 12 Day 1
HMGB1 (29-43)	-0.7070783584829469	0.0	-0.7031068134729644	-0.4472135954999579	0.9457693879925579	0.0	-0.4472135954999579	0.0	-0.6965081599077068	-0.9735064253012089	-1.3537790883460161	-0.447213595499958	-0.9947307794757911	-0.9802125099078248	-1.4129835965732778	-0.4472135954999579	-0.9661946787666544	0.0	0.0	0.5829041076348286	-1.4061188384641932	-1.0739491841816944	-1.4079702237792366	0.3187111674612655	-1.3784627932268847	0.0	0.0	-0.4472135954999579	0.0	0.0	-0.6996042941590878	0.0	0.0	0.0	0.0	0.0	0.0	0.0	1.1452754399701799	-0.4472135954999579	0.4925766957136591	0.0	0.0	0.0	0.0	-0.4472135954999579	0.0	0.0	0.0
HMGB1 (90-100)	1.4296863592788147	0.0	1.5901833339287998	-0.4472135954999579	0.602582047817075	0.0	2.23606797749979	0.0	-0.6965081599077068	1.3893023880133646	1.259744502163746	2.23606797749979	1.1994349243330498	1.2777020831183168	0.7872707108587241	2.23606797749979	1.402922898388254	0.0	0.0	0.9999561985089367	0.8644708784769807	1.177211794679743	0.6483070619296772	0.7617731269426402	1.1310566919331275	0.0	0.0	-0.4472135954999579	0.0	0.0	1.650849184337555	0.0	0.0	0.0	0.0	0.0	0.0	0.0	0.41492166733793834	-0.4472135954999579	0.9436842777663023	0.0	0.0	0.0	0.0	-0.4472135954999579	0.0	0.0	0.0
HMGB1 (113-126)	-0.7070783584829469	0.0	-0.7031068134729644	-0.4472135954999579	0.023874856829791347	0.0	-0.4472135954999579	0.0	1.0942550453973867	0.9305054049116377	0.6359878786559032	-0.447213595499958	0.8821714106788502	1.0576872441974108	0.6622720719311574	-0.4472135954999579	0.9852223860191537	0.0	0.0	0.6538642610763762	0.6796922180363885	0.8109609893933731	0.8672847858259841	0.4533204854193629	0.6039697506072335	0.0	0.0	2.23606797749979	0.0	0.0	1.1475679922987956	0.0	0.0	0.0	0.0	0.0	0.0	0.0	0.6562299715997654	-0.4472135954999579	0.5672318013467903	0.0	0.0	0.0	0.0	-0.4472135954999579	0.0	0.0	0.0
HMGB1 (149-162)	1.3986270746529732	0.0	1.2222439199630577	2.2360679774997894	0.14310988755076579	0.0	-0.4472135954999579	0.0	-0.6965081599077068	0.600711482978624	0.4883659329413557	-0.447213595499958	-0.9947307794757911	-0.9802125099078248	0.6628827412989028	-0.4472135954999579	0.5104387518925553	0.0	0.0	0.5621270302461204	0.7612411472458636	-0.8248539681178562	0.5571648618738161	-0.023050285475789366	0.3815798977716032	0.0	0.0	-0.4472135954999579	0.0	0.0	-0.6996042941590878	0.0	0.0	0.0	0.0	0.0	0.0	0.0	0.5386963732711084	2.23606797749979	0.7943778684817528	0.0	0.0	0.0	0.0	2.23606797749979	0.0	0.0	0.0
HMGB1 (154-171)	-0.7070783584829469	0.0	-0.7031068134729644	-0.4472135954999579	-2.132457403304653	0.0	-0.4472135954999579	0.0	-0.6965081599077068	-0.9735064253012089	0.323459862931028	-0.447213595499958	-0.9947307794757911	-0.9802125099078248	-1.4129835965732778	-0.4472135954999579	-0.9661946787666544	0.0	0.0	-1.3994257987331307	0.506833433169152	-1.0739491841816944	0.7431837379289951	0.6536835296465145	-1.3784627932268847	0.0	0.0	-0.4472135954999579	0.0	0.0	-0.6996042941590878	0.0	0.0	0.0	0.0	0.0	0.0	0.0	-1.3775617260894957	-0.4472135954999579	-1.3989353216542517	0.0	0.0	0.0	0.0	-0.4472135954999579	0.0	0.0	0.0
HMGB1 (190-206)	-0.7070783584829469	0.0	-0.7031068134729644	-0.4472135954999579	0.4171212231144623	0.0	-0.4472135954999579	0.0	1.6917775942334399	-0.9735064253012089	-1.3537790883460161	-0.447213595499958	0.9025860034154723	0.605248202407747	0.7135416690577718	-0.4472135954999579	-0.9661946787666544	0.0	0.0	-1.3994257987331307	-1.4061188384641932	0.984579552408129	-1.4079702237792366	-2.1644380239939935	0.6403192461418048	0.0	0.0	-0.4472135954999579	0.0	0.0	-0.6996042941590878	0.0	0.0	0.0	0.0	0.0	0.0	0.0	-1.3775617260894957	-0.4472135954999579	-1.3989353216542517	0.0	0.0	0.0	0.0	-0.4472135954999579	0.0	0.0	0.0
[truncated: 30 more columns]
