# Supplementary material for: Peptide clustering enhances large-scale analyses and reveals proteolytic signatures in mass spectrometry data
Source: Nat Commun. 2024 Aug 20;15:7128. doi: 10.1038/s41467-024-51589-y (PMC11336174; doi:10.1038/s41467-024-51589-y)
Supplement: Supplementary file 4 — Source Data [file 41467_2024_51589_MOESM4_ESM.zip › source_data/4b.csv]

Cluster	Sample 54 Day 2	Sample 55 Day 2	Sample 56 Day 2	Sample 57 Day 2	Sample 54 Day 3	Sample 55 Day 3	Sample 56 Day 3	Sample 57 Day 3	Sample 17 Day 1	Sample 18 Day 1	Sample 19 Day 1	Sample 20 Day 1	Sample 21 Day 1	Sample 22 Day 1	Sample 23 Day 1	Sample 24 Day 1	Sample 25 Day 1	Sample 26 Day 1	Sample 27 Day 1	Sample 28 Day 1	Sample 29 Day 1	Sample 30 Day 1	Sample 31 Day 1	Sample 32 Day 1	Sample 33 Day 1	Sample 17 Day 2	Sample 18 Day 2	Sample 19 Day 2	Sample 20 Day 2	Sample 21 Day 2	Sample 22 Day 2	Sample 23 Day 2	Sample 24 Day 2	Sample 25 Day 2	Sample 26 Day 2	Sample 27 Day 2	Sample 28 Day 2	Sample 30 Day 2	Sample 31 Day 2	Sample 32 Day 2	Sample 33 Day 2	Sample 1 Day 1	Sample 2 Day 1	Sample 3 Day 1	Sample 4 Day 1	Sample 5 Day 1	Sample 10 Day 1	Sample 11 Day 1	Sample 12 Day 1
PR39 (58-76) | PF11 (42-60)	1.005503715649429	1.2745041149322458	1.188893221901572	1.3468101716558167	-0.7014343705701411	0.5600737562148108	0.6511840047285714	0.8018708447082944	-2.142036769941263	0.5222775343769431	0.5840649234734049	-1.0561913042702318	0.9022821224295747	-0.4992047006256926	-0.015515277183966355	-2.2954694544231162	-0.4821913248627784	-1.0834186346792625	-0.7617751237737255	-0.21650046539988851	-2.0041610743026	-0.5733588725024265	-0.3081214213101409	-0.9019175743777226	-0.5491360117507523	-0.749413010888034	-0.6933220992599658	0.5792561911194659	0.173572902516015	0.35475772813604634	0.10978403147080748	-0.10031679353720171	-1.1636305674336551	-0.7688952303275575	-1.333079609452445	0.0414543284499785	-0.8596801492525954	-1.546889733780005	-0.27507219987284715	0.9061125253015434	0.8935441913202636	1.5043683835476795	0.8364161722054924	1.0250383311589473	1.7402857337543292	1.0717210624435616	1.3851205940018678	1.3731006591853656	1.2254622169390805
PR39 (58-69) | PF11 (42-53)	-1.3800669515820714	-0.035554381981510175	0.25512021944176755	0.4828752305778532	-0.07063615975781011	-0.1908008657207394	0.018732862367161672	-0.06883968979991799	-0.5143429151018211	-0.2882474539963697	0.300183915084661	-0.06616260428105616	-0.9773128436075567	-1.183391858353738	-0.15434238594238237	-0.5685610233672711	-0.5283698321573894	-1.2639476416887756	-1.3759588446257496	-1.7305639980344965	-1.0343140191118148	-0.9278615138287467	-2.3659413174358077	-1.8876989747723845	-0.7537278064400031	0.4460063003770109	-0.9392581929563354	-2.519557028617817	-0.9332449965401383	0.1601174705975005	0.40961751307455396	0.593567960689689	-1.3912698912559756	-1.3866650302987782	0.1908437269547049	0.24109854663465657	-1.4068677097972835	-0.05082479390992576	-0.7818076931289494	-0.2443196437833187	0.5085489954144289	-0.7692912516723674	0.20171793366077068	0.5163311340888056	-0.5773453575845638	-1.66333013708317	-0.95303410084954	0.9558437188570085	0.6215746396625684
PR39 (66-76) | PF11 (50-60)	-1.656752195958894	0.48759063763003774	-0.7026504805509954	0.46420818073271036	-0.1419266789762707	-1.9223591030097527	0.12980225111450727	0.2554596953207474	-0.2587104253125227	-0.7175714558157328	0.19811781332553374	-0.36283769348526884	-1.3293797573249078	-0.8495631997667112	-0.06559670638013208	-0.2652808302133931	-2.1492613373563865	-0.9343462565462309	-0.8276394890851424	-1.2339523919247162	-0.1366487878554412	-1.2578898246940104	0.16337954435504407	-0.6250143909102462	-0.48958159915125105	0.44713321184142407	-0.03190900870553746	-0.08833556752110046	0.831499377867355	0.5379949419822276	0.2450314466773071	0.47984347282865614	-0.8814023459947617	-1.4965833945876468	-0.8738353407095399	-2.3845733339265758	-1.1268105528192933	-1.4810064184293326	0.5414987313654536	0.27538272366225947	0.23456319900002284	-0.7692912516723674	0.3489770142669037	0.4186008941099473	-0.5773453575845638	-1.66333013708317	0.2966184728045297	0.37844009843896687	0.6255563752420576
PR39 (40-55)	0.12134242463130657	1.0512101873838309	1.353720273563827	1.1120819149547454	0.7980998140691892	0.8181919467229012	0.7655702262020013	0.8301623736453209	0.6859935622448883	1.9055831776502195	0.9527571075290425	0.6576626401807093	-0.21144633223104575	-0.2880508071204523	1.0004457912871103	0.24775593927251455	0.016038046270111492	-0.22982034724723027	-0.025427992873136126	0.4512437545639077	0.13866054614653478	0.00011812805052505863	0.5580540404174329	0.2844697977449265	-0.05879061715153466	1.2881643446629858	-1.3008795803497157	0.8309729012997693	1.1716570611443073	0.7130326815817498	0.8090293985818384	0.7649112566832557	0.8918852787200517	0.4458110003987482	1.0669589352403488	0.3216025860426969	0.3328307436114779	1.3314249395036712	0.6318121128157447	0.5045696270333375	0.5663938141252995	1.3036011145198332	1.070962895810756	1.1103687455627405	1.7237864117530541	0.6777881464986731	1.2785833283068821	1.153634739036148	1.3324711600508488
PR39 (151-167)	0.6210411418882545	-1.0606676241768622	-0.44557161536646833	-0.6176678206617268	-1.8961845121575462	-1.145860546023823	0.25811451527620105	0.4612469016711616	0.07989002991509755	-1.392800666642643	-2.3755298189970238	-1.8574658921516263	-0.41010721660947114	1.6542918848228572	-1.5489637834890528	0.9636829815986727	0.5217394112718048	0.14353733052171155	-0.5830904777580337	0.7329186712659166	0.7865117458321017	1.4910171897848954	0.861856845827078	0.13216987918542297	-1.5238244810439852	0.549192112281577	1.2879763375729705	0.4168540842045755	-0.9332449965401383	0.9494209967536363	0.9726768558943425	0.27080733468843254	-0.3034530198306918	0.37069107445439825	0.09588114033909782	-0.44232933904648064	0.30867528975135383	0.9959740430241134	0.6401042605318874	0.4443570144315523	0.2057837477828892	-0.7692912516723674	-1.812943663979996	-1.2606878389151432	-0.5773453575845638	-0.021187534607865932	-0.95303410084954	-0.9652548038793725	-1.115952262792741
PR39 (134-147)	0.9413657347948521	-0.1039007455693361	-0.25149072609868894	-1.9338759139731891	0.09825491421816081	0.6722858023057221	-2.504546496919824	-2.196227671590603	-0.06072679235511454	-1.028830775406707	-0.5928959506772872	0.35974229959919507	-0.16626051735927008	0.2721991313143493	-0.7247142033693688	0.6038769081491887	0.7170952350321051	1.2537149763121258	1.3245953310349905	-0.08019187554197094	0.7411954367377982	0.7798928649012218	-0.24248176727098814	1.2945431144508612	1.016763308553466	-2.1661512149148225	-0.2527025743143951	0.018520987893114113	-0.9332449965401383	-1.8114707154644736	0.16117429301151176	-1.6186238882939927	0.9976847781177017	1.3320026159137985	1.0931232824104415	1.1344944508048846	1.8128170106754402	-0.28282569620966697	-0.2817738689132352	-2.4885814167599594	-1.6776472244228746	-0.7692912516723674	0.2874682343066918	-1.2606878389151432	-0.5773453575845638	0.5800057653193407	-0.95303410084954	-0.9652548038793725	-1.115952262792741
PR39 (142-155)	-0.5306894359527015	-1.9455814581771464	-1.9147730559746856	-0.511779603792121	0.11746211351629782	-0.02419471569942268	-0.10737297025008107	-0.924494086351195	0.8242187153302014	0.4978770414430997	0.7761402278314499	1.0343349778949968	0.14216474478015648	-0.6337664682257182	-0.45151241776989215	0.4129105075628856	0.5864961662484395	0.5696340182372973	0.795568274146928	0.523083935304033	0.22076337720429232	-0.8230973591064051	0.29320513176740093	0.7909266021769682	0.5665451336107847	0.5221937838997699	0.1409063615369732	0.1042657872493232	-0.9332449965401383	-1.5608344805325614	-2.464679105904653	-1.6186238882939927	0.5134193438181781	0.8035060583868069	-1.3551792503968851	0.3496336014828895	0.6679053127597282	0.6431516846936081	-1.9721537761578742	-0.028048017813311923	-1.6776472244228746	-0.7692912516723674	-1.5119327387951973	-1.2606878389151432	-0.5773453575845638	0.4683839297598081	-0.95303410084954	-0.9652548038793725	-1.115952262792741
PR39 (147-159)	0.8782555665298247	0.33239926995874297	0.5167521630836681	-0.3426521594940902	1.796364879658124	1.2326637252103023	0.7885156074814631	0.8408216323961913	1.3857145952205316	0.5017125983911941	0.15716178243021744	1.2909175765132823	2.050059799922518	1.5274860179551084	1.9601989828476774	0.901084971420519	1.3184536355540946	1.5446465550903643	1.4537283229338684	1.5539623697672158	1.2879927753491307	1.311179387394946	1.0400489436499847	0.9125215465021743	1.7917520733732786	-0.3371255272599116	1.789188756476001	0.6580226443726706	1.5562506446328759	0.6569813769458753	-0.24263443280570832	1.2284345452351528	1.3367664238591497	0.7001329060602294	1.115287115614275	0.7386191595579498	0.27113005507117643	0.3909959751075388	1.4973924333598196	0.6305271879278975	0.9464605012028442	1.0384867602943249	0.579334152524579	0.7117244118249885	-0.5773453575845638	0.5499489047528235	0.8518140082848794	-0.9652548038793725	-0.4572076035163334
[truncated: 30 more columns]
