# Supplementary material for: Peptide clustering enhances large-scale analyses and reveals proteolytic signatures in mass spectrometry data
Source: Nat Commun. 2024 Aug 20;15:7128. doi: 10.1038/s41467-024-51589-y (PMC11336174; doi:10.1038/s41467-024-51589-y)
Supplement: Supplementary file 4 — Source Data [file 41467_2024_51589_MOESM4_ESM.zip › source_data/5f.csv]

	day	knn
5	Day 1	0.7441086829944067
6	Day 1	0.6214592192163328
7	Day 1	0.37152854798445784
8	Day 1	0.6562181849023203
60	Day 2	0.8408670807531448
61	Day 2	0.7700597934663554
62	Day 2	0.8433163394245654
63	Day 2	0.8389510816281327
