# Supplementary material for: Peptide clustering enhances large-scale analyses and reveals proteolytic signatures in mass spectrometry data
Source: Nat Commun. 2024 Aug 20;15:7128. doi: 10.1038/s41467-024-51589-y (PMC11336174; doi:10.1038/s41467-024-51589-y)
Supplement: Supplementary file 4 — Source Data [file 41467_2024_51589_MOESM4_ESM.zip › source_data/2e.csv]

	0	1	2
0	7.333333333333333	0.0	0.6666666666666666
1	0.3333333333333333	9.333333333333334	0.3333333333333333
2	0.6666666666666666	0.6666666666666666	10.666666666666666
