# Supplementary material for: Peptide clustering enhances large-scale analyses and reveals proteolytic signatures in mass spectrometry data
Source: Nat Commun. 2024 Aug 20;15:7128. doi: 10.1038/s41467-024-51589-y (PMC11336174; doi:10.1038/s41467-024-51589-y)
Supplement: Supplementary file 4 — Source Data [file 41467_2024_51589_MOESM4_ESM.zip › source_data/2d.csv]

	Cluster	level_1	$log_2$(intensity)	Unnamed: 0	sample	group	day	id	sorting_column	y	Day	Sample type
0	F1RX36 (480-497)	Sample 1 Day 1	14.730162164768444		Sample 1 Day 1	S. aureus	Day 1	1	b	0.23955800693271256	Day 1	S. aureus
1	F1RX36 (599-619)	Sample 1 Day 1	12.344942002010756		Sample 1 Day 1	S. aureus	Day 1	1	b	1.3835599571743682	Day 1	S. aureus
2	F1RX36 (453-482)	Sample 1 Day 1	9.47492385879502		Sample 1 Day 1	S. aureus	Day 1	1	b	2.1539427525917416	Day 1	S. aureus
3	ACTS (47-63) | ACTB (45-61)	Sample 1 Day 1	9.959268236035378		Sample 1 Day 1	S. aureus	Day 1	1	b	3.1508797426857615	Day 1	S. aureus
4	PF11 (42-60) | PR39 (58-76)	Sample 1 Day 1	13.763059965047587		Sample 1 Day 1	S. aureus	Day 1	1	b	4.443493216303318	Day 1	S. aureus
5	HBA (0-16)	Sample 1 Day 1	13.2139410016685		Sample 1 Day 1	S. aureus	Day 1	1	b	5.234824871822682	Day 1	S. aureus
6	TYB4 (26-44)	Sample 1 Day 1	7.600819878980428		Sample 1 Day 1	S. aureus	Day 1	1	b	6.063312940737336	Day 1	S. aureus
7	APOC3 (20-35)	Sample 1 Day 1	10.172852058641029		Sample 1 Day 1	S. aureus	Day 1	1	b	7.098853605097618	Day 1	S. aureus
8	F1RX36 (480-497)	Sample 2 Day 1	17.195601485682158	1.0	Sample 2 Day 1	S. aureus	Day 1	2	b	0.21687492572672434	Day 1	S. aureus
9	F1RX36 (599-619)	Sample 2 Day 1	11.849495621237951	1.0	Sample 2 Day 1	S. aureus	Day 1	2	b	1.0191119097197852	Day 1	S. aureus
10	F1RX36 (453-482)	Sample 2 Day 1	14.989939331366989	1.0	Sample 2 Day 1	S. aureus	Day 1	2	b	2.208140293420235	Day 1	S. aureus
11	ACTS (47-63) | ACTB (45-61)	Sample 2 Day 1	12.742200052096786	1.0	Sample 2 Day 1	S. aureus	Day 1	2	b	3.1885233789360576	Day 1	S. aureus
12	PF11 (42-60) | PR39 (58-76)	Sample 2 Day 1	13.178185759067523	1.0	Sample 2 Day 1	S. aureus	Day 1	2	b	4.350701319393769	Day 1	S. aureus
13	HBA (0-16)	Sample 2 Day 1	11.95508942688004	1.0	Sample 2 Day 1	S. aureus	Day 1	2	b	5.159723884020159	Day 1	S. aureus
14	TYB4 (26-44)	Sample 2 Day 1	6.486042944279191	1.0	Sample 2 Day 1	S. aureus	Day 1	2	b	6.44214694269282	Day 1	S. aureus
15	TYB4 (32-44)	Sample 2 Day 1	6.633758152757347	1.0	Sample 2 Day 1	S. aureus	Day 1	2	b	8.081346463685406	Day 1	S. aureus
16	APOC3 (20-35)	Sample 2 Day 1	7.885833455163349	1.0	Sample 2 Day 1	S. aureus	Day 1	2	b	7.26594400823566	Day 1	S. aureus
17	F1RX36 (480-497)	Sample 3 Day 1	16.19606732139794	2.0	Sample 3 Day 1	S. aureus	Day 1	3	b	0.04036468365371459	Day 1	S. aureus
18	F1RX36 (599-619)	Sample 3 Day 1	9.832595198564519	2.0	Sample 3 Day 1	S. aureus	Day 1	3	b	1.3302387927972918	Day 1	S. aureus
19	F1RX36 (453-482)	Sample 3 Day 1	15.158660113775312	2.0	Sample 3 Day 1	S. aureus	Day 1	3	b	2.447639159627887	Day 1	S. aureus
20	ACTS (47-63) | ACTB (45-61)	Sample 3 Day 1	7.217044326402092	2.0	Sample 3 Day 1	S. aureus	Day 1	3	b	3.3686123869882345	Day 1	S. aureus
21	PF11 (42-60) | PR39 (58-76)	Sample 3 Day 1	13.534159493887445	2.0	Sample 3 Day 1	S. aureus	Day 1	3	b	4.250066593324136	Day 1	S. aureus
22	HBA (0-16)	Sample 3 Day 1	11.682306210197893	2.0	Sample 3 Day 1	S. aureus	Day 1	3	b	5.218133610829861	Day 1	S. aureus
23	TYB4 (26-44)	Sample 3 Day 1	11.210577457737031	2.0	Sample 3 Day 1	S. aureus	Day 1	3	b	6.375763482570081	Day 1	S. aureus
24	F1RX36 (638-657)	Sample 3 Day 1	10.885016654531599	2.0	Sample 3 Day 1	S. aureus	Day 1	3	b	9.421188338119826	Day 1	S. aureus
25	TYB4 (32-44)	Sample 3 Day 1	5.63837109692352	2.0	Sample 3 Day 1	S. aureus	Day 1	3	b	8.445142936609141	Day 1	S. aureus
26	APOC3 (20-35)	Sample 3 Day 1	7.338363504175837	2.0	Sample 3 Day 1	S. aureus	Day 1	3	b	7.1784426524040175	Day 1	S. aureus
27	F1RX36 (480-497)	Sample 4 Day 1	15.979614624319174	3.0	Sample 4 Day 1	S. aureus	Day 1	4	b	0.4459128636575305	Day 1	S. aureus
28	F1RX36 (599-619)	Sample 4 Day 1	15.705185427998854	3.0	Sample 4 Day 1	S. aureus	Day 1	4	b	1.0701668134782243	Day 1	S. aureus
29	F1RX36 (453-482)	Sample 4 Day 1	14.435925404919951	3.0	Sample 4 Day 1	S. aureus	Day 1	4	b	2.114097399169359	Day 1	S. aureus
30	ACTS (47-63) | ACTB (45-61)	Sample 4 Day 1	6.734418481168107	3.0	Sample 4 Day 1	S. aureus	Day 1	4	b	3.0400572561302535	Day 1	S. aureus
31	PF11 (42-60) | PR39 (58-76)	Sample 4 Day 1	12.00112531461657	3.0	Sample 4 Day 1	S. aureus	Day 1	4	b	4.122282332418017	Day 1	S. aureus
32	HBA (0-16)	Sample 4 Day 1	12.105037540759696	3.0	Sample 4 Day 1	S. aureus	Day 1	4	b	5.345571898228105	Day 1	S. aureus
33	TYB4 (26-44)	Sample 4 Day 1	13.25236065362011	3.0	Sample 4 Day 1	S. aureus	Day 1	4	b	6.383815961180303	Day 1	S. aureus
34	F1RX36 (638-657)	Sample 4 Day 1	8.726500811482106	3.0	Sample 4 Day 1	S. aureus	Day 1	4	b	9.350501690296158	Day 1	S. aureus
35	TYB4 (32-44)	Sample 4 Day 1	9.543190111203195	3.0	Sample 4 Day 1	S. aureus	Day 1	4	b	8.283979600175464	Day 1	S. aureus
36	APOC3 (20-35)	Sample 4 Day 1	1.9608502962340382	3.0	Sample 4 Day 1	S. aureus	Day 1	4	b	7.231284930635191	Day 1	S. aureus
37	F1RX36 (480-497)	Sample 5 Day 1	15.511121807711156	4.0	Sample 5 Day 1	S. aureus	Day 1	5	b	0.3189169301461409	Day 1	S. aureus
38	F1RX36 (599-619)	Sample 5 Day 1	15.09647270189369	4.0	Sample 5 Day 1	S. aureus	Day 1	5	b	1.1758750971702499	Day 1	S. aureus
39	F1RX36 (453-482)	Sample 5 Day 1	14.45436053803492	4.0	Sample 5 Day 1	S. aureus	Day 1	5	b	2.3785887581748657	Day 1	S. aureus
40	ACTS (47-63) | ACTB (45-61)	Sample 5 Day 1	10.321247928057256	4.0	Sample 5 Day 1	S. aureus	Day 1	5	b	3.3047355422895537	Day 1	S. aureus
41	PF11 (42-60) | PR39 (58-76)	Sample 5 Day 1	13.862987087162848	4.0	Sample 5 Day 1	S. aureus	Day 1	5	b	4.314012114322484	Day 1	S. aureus
42	HBA (0-16)	Sample 5 Day 1	11.343577060525446	4.0	Sample 5 Day 1	S. aureus	Day 1	5	b	5.241171196908082	Day 1	S. aureus
43	TYB4 (26-44)	Sample 5 Day 1	13.656003969231682	4.0	Sample 5 Day 1	S. aureus	Day 1	5	b	6.398353042895027	Day 1	S. aureus
44	F1RX36 (638-657)	Sample 5 Day 1	13.403546794412321	4.0	Sample 5 Day 1	S. aureus	Day 1	5	b	9.113406630155573	Day 1	S. aureus
45	TYB4 (32-44)	Sample 5 Day 1	10.479465674418083	4.0	Sample 5 Day 1	S. aureus	Day 1	5	b	8.171516444012473	Day 1	S. aureus
46	F1RX36 (480-497)	Sample 10 Day 1	16.177691419098853	9.0	Sample 10 Day 1	S. aureus	Day 1	10	b	0.3499391563549601	Day 1	S. aureus
47	F1RX36 (599-619)	Sample 10 Day 1	12.641448318826587	9.0	Sample 10 Day 1	S. aureus	Day 1	10	b	1.221737003258202	Day 1	S. aureus
48	F1RX36 (453-482)	Sample 10 Day 1	15.575934103156992	9.0	Sample 10 Day 1	S. aureus	Day 1	10	b	2.400146306040886	Day 1	S. aureus
49	ACTS (47-63) | ACTB (45-61)	Sample 10 Day 1	10.725411156248203	9.0	Sample 10 Day 1	S. aureus	Day 1	10	b	3.1558796938932834	Day 1	S. aureus
50	PF11 (42-60) | PR39 (58-76)	Sample 10 Day 1	14.504356447911658	9.0	Sample 10 Day 1	S. aureus	Day 1	10	b	4.16619857596884	Day 1	S. aureus
51	HBA (0-16)	Sample 10 Day 1	7.488517458864205	9.0	Sample 10 Day 1	S. aureus	Day 1	10	b	5.399931105223981	Day 1	S. aureus
52	APOC3 (20-35)	Sample 10 Day 1	5.807451657293935	9.0	Sample 10 Day 1	S. aureus	Day 1	10	b	7.208966644081919	Day 1	S. aureus
53	F1RX36 (480-497)	Sample 11 Day 1	14.915706099546618	10.0	Sample 11 Day 1	S. aureus	Day 1	11	b	0.23225606289111905	Day 1	S. aureus
54	F1RX36 (599-619)	Sample 11 Day 1	8.069705502636129	10.0	Sample 11 Day 1	S. aureus	Day 1	11	b	1.1497436719010556	Day 1	S. aureus
55	F1RX36 (453-482)	Sample 11 Day 1	14.57287522266353	10.0	Sample 11 Day 1	S. aureus	Day 1	11	b	2.1245014739805868	Day 1	S. aureus
56	ACTS (47-63) | ACTB (45-61)	Sample 11 Day 1	11.620506343135668	10.0	Sample 11 Day 1	S. aureus	Day 1	11	b	3.2951769198772762	Day 1	S. aureus
57	PF11 (42-60) | PR39 (58-76)	Sample 11 Day 1	11.397098036828787	10.0	Sample 11 Day 1	S. aureus	Day 1	11	b	4.053928297693542	Day 1	S. aureus
58	HBA (0-16)	Sample 11 Day 1	10.382856285302342	10.0	Sample 11 Day 1	S. aureus	Day 1	11	b	5.39567268853231	Day 1	S. aureus
59	TYB4 (26-44)	Sample 11 Day 1	10.886033268119753	10.0	Sample 11 Day 1	S. aureus	Day 1	11	b	6.350641411544299	Day 1	S. aureus
60	APOC3 (20-35)	Sample 11 Day 1	1.2247645684800692	10.0	Sample 11 Day 1	S. aureus	Day 1	11	b	7.085836718667611	Day 1	S. aureus
61	F1RX36 (480-497)	Sample 12 Day 1	15.655847315079777	11.0	Sample 12 Day 1	S. aureus	Day 1	12	b	0.3123089756210544	Day 1	S. aureus
62	F1RX36 (599-619)	Sample 12 Day 1	13.113774957566656	11.0	Sample 12 Day 1	S. aureus	Day 1	12	b	1.2711848145785356	Day 1	S. aureus
63	F1RX36 (453-482)	Sample 12 Day 1	12.546478951329675	11.0	Sample 12 Day 1	S. aureus	Day 1	12	b	2.08304077283149	Day 1	S. aureus
64	ACTS (47-63) | ACTB (45-61)	Sample 12 Day 1	12.737723684523493	11.0	Sample 12 Day 1	S. aureus	Day 1	12	b	3.122941577722605	Day 1	S. aureus
65	PF11 (42-60) | PR39 (58-76)	Sample 12 Day 1	13.505379086920238	11.0	Sample 12 Day 1	S. aureus	Day 1	12	b	4.184043926680226	Day 1	S. aureus
66	HBA (0-16)	Sample 12 Day 1	12.326084908435707	11.0	Sample 12 Day 1	S. aureus	Day 1	12	b	5.314659230860463	Day 1	S. aureus
67	TYB4 (26-44)	Sample 12 Day 1	9.460775222409126	11.0	Sample 12 Day 1	S. aureus	Day 1	12	b	6.287425533967653	Day 1	S. aureus
68	F1RX36 (638-657)	Sample 12 Day 1	9.139700070698662	11.0	Sample 12 Day 1	S. aureus	Day 1	12	b	9.239505681454514	Day 1	S. aureus
69	TYB4 (32-44)	Sample 12 Day 1	7.919262858190855	11.0	Sample 12 Day 1	S. aureus	Day 1	12	b	8.345784744401316	Day 1	S. aureus
70	APOC3 (20-35)	Sample 12 Day 1	6.872451644845401	11.0	Sample 12 Day 1	S. aureus	Day 1	12	b	7.341071982822775	Day 1	S. aureus
71	F1RX36 (480-497)	Sample 13 Day 1	15.460734632775322	12.0	Sample 13 Day 1	S. aureus	Day 1	13	b	0.27803661932801516	Day 1	S. aureus
72	F1RX36 (599-619)	Sample 13 Day 1	14.679140806186101	12.0	Sample 13 Day 1	S. aureus	Day 1	13	b	1.3541455375231712	Day 1	S. aureus
73	F1RX36 (453-482)	Sample 13 Day 1	12.284683294533176	12.0	Sample 13 Day 1	S. aureus	Day 1	13	b	2.1504185186506444	Day 1	S. aureus
74	ACTS (47-63) | ACTB (45-61)	Sample 13 Day 1	12.78703388558539	12.0	Sample 13 Day 1	S. aureus	Day 1	13	b	3.3965622877451724	Day 1	S. aureus
75	PF11 (42-60) | PR39 (58-76)	Sample 13 Day 1	13.168937289178047	12.0	Sample 13 Day 1	S. aureus	Day 1	13	b	4.2767095386108736	Day 1	S. aureus
76	HBA (0-16)	Sample 13 Day 1	11.874030238673493	12.0	Sample 13 Day 1	S. aureus	Day 1	13	b	5.370063581215594	Day 1	S. aureus
77	TYB4 (26-44)	Sample 13 Day 1	13.382167656464869	12.0	Sample 13 Day 1	S. aureus	Day 1	13	b	6.245825597155628	Day 1	S. aureus
78	TYB4 (32-44)	Sample 13 Day 1	6.765799260354073	12.0	Sample 13 Day 1	S. aureus	Day 1	13	b	8.098297210244906	Day 1	S. aureus
79	APOC3 (20-35)	Sample 13 Day 1	9.945330519409541	12.0	Sample 13 Day 1	S. aureus	Day 1	13	b	7.244084557905239	Day 1	S. aureus
80	F1RX36 (480-497)	Sample 14 Day 1	15.527056914973196	13.0	Sample 14 Day 1	S. aureus	Day 1	14	b	0.16700024869946464	Day 1	S. aureus
81	F1RX36 (599-619)	Sample 14 Day 1	14.603734779897355	13.0	Sample 14 Day 1	S. aureus	Day 1	14	b	1.3138745662166924	Day 1	S. aureus
82	F1RX36 (453-482)	Sample 14 Day 1	13.323205661324282	13.0	Sample 14 Day 1	S. aureus	Day 1	14	b	2.214107206280631	Day 1	S. aureus
83	ACTS (47-63) | ACTB (45-61)	Sample 14 Day 1	12.63009839986826	13.0	Sample 14 Day 1	S. aureus	Day 1	14	b	3.3762507622174596	Day 1	S. aureus
84	PF11 (42-60) | PR39 (58-76)	Sample 14 Day 1	14.778111711074578	13.0	Sample 14 Day 1	S. aureus	Day 1	14	b	4.305132630544863	Day 1	S. aureus
85	HBA (0-16)	Sample 14 Day 1	10.281156344815114	13.0	Sample 14 Day 1	S. aureus	Day 1	14	b	5.308044994864096	Day 1	S. aureus
86	TYB4 (26-44)	Sample 14 Day 1	10.470022005453398	13.0	Sample 14 Day 1	S. aureus	Day 1	14	b	6.097719900070979	Day 1	S. aureus
87	F1RX36 (638-657)	Sample 14 Day 1	7.1612581230746954	13.0	Sample 14 Day 1	S. aureus	Day 1	14	b	9.44291239492108	Day 1	S. aureus
88	TYB4 (32-44)	Sample 14 Day 1	5.314399740892082	13.0	Sample 14 Day 1	S. aureus	Day 1	14	b	8.37875384417217	Day 1	S. aureus
89	APOC3 (20-35)	Sample 14 Day 1	7.065277949775596	13.0	Sample 14 Day 1	S. aureus	Day 1	14	b	7.355052198052313	Day 1	S. aureus
90	F1RX36 (480-497)	Sample 15 Day 1	15.622363827920944	14.0	Sample 15 Day 1	S. aureus	Day 1	15	b	0.14859685132201236	Day 1	S. aureus
91	F1RX36 (599-619)	Sample 15 Day 1	15.02188390418301	14.0	Sample 15 Day 1	S. aureus	Day 1	15	b	1.2410342437812543	Day 1	S. aureus
92	F1RX36 (453-482)	Sample 15 Day 1	14.220959199640694	14.0	Sample 15 Day 1	S. aureus	Day 1	15	b	2.061696434633448	Day 1	S. aureus
93	ACTS (47-63) | ACTB (45-61)	Sample 15 Day 1	12.706994136861857	14.0	Sample 15 Day 1	S. aureus	Day 1	15	b	3.2423141894982175	Day 1	S. aureus
94	PF11 (42-60) | PR39 (58-76)	Sample 15 Day 1	14.834594671388482	14.0	Sample 15 Day 1	S. aureus	Day 1	15	b	4.065650160917479	Day 1	S. aureus
95	HBA (0-16)	Sample 15 Day 1	11.06092257229605	14.0	Sample 15 Day 1	S. aureus	Day 1	15	b	5.248867029795321	Day 1	S. aureus
96	TYB4 (26-44)	Sample 15 Day 1	11.818743668780563	14.0	Sample 15 Day 1	S. aureus	Day 1	15	b	6.2919248460697075	Day 1	S. aureus
97	F1RX36 (638-657)	Sample 15 Day 1	4.757721884050079	14.0	Sample 15 Day 1	S. aureus	Day 1	15	b	9.175588185262455	Day 1	S. aureus
98	TYB4 (32-44)	Sample 15 Day 1	9.235428338985084	14.0	Sample 15 Day 1	S. aureus	Day 1	15	b	8.224345195249082	Day 1	S. aureus
99	APOC3 (20-35)	Sample 15 Day 1	9.037287849066232	14.0	Sample 15 Day 1	S. aureus	Day 1	15	b	7.394044024453564	Day 1	S. aureus
100	F1RX36 (480-497)	Sample 16 Day 1	14.522970183299078	15.0	Sample 16 Day 1	S. aureus	Day 1	16	b	0.04885341511626422	Day 1	S. aureus
101	F1RX36 (599-619)	Sample 16 Day 1	14.56103129343811	15.0	Sample 16 Day 1	S. aureus	Day 1	16	b	1.3562798018498439	Day 1	S. aureus
102	F1RX36 (453-482)	Sample 16 Day 1	11.894472419892564	15.0	Sample 16 Day 1	S. aureus	Day 1	16	b	2.076839547948288	Day 1	S. aureus
103	ACTS (47-63) | ACTB (45-61)	Sample 16 Day 1	12.855047094320106	15.0	Sample 16 Day 1	S. aureus	Day 1	16	b	3.016518592262083	Day 1	S. aureus
104	PF11 (42-60) | PR39 (58-76)	Sample 16 Day 1	13.12754530504465	15.0	Sample 16 Day 1	S. aureus	Day 1	16	b	4.083508571235272	Day 1	S. aureus
105	HBA (0-16)	Sample 16 Day 1	11.641598344988935	15.0	Sample 16 Day 1	S. aureus	Day 1	16	b	5.34426943548672	Day 1	S. aureus
106	F1RX36 (638-657)	Sample 16 Day 1	5.989025636826801	15.0	Sample 16 Day 1	S. aureus	Day 1	16	b	9.182306733001587	Day 1	S. aureus
107	TYB4 (32-44)	Sample 16 Day 1	7.25141698084879	15.0	Sample 16 Day 1	S. aureus	Day 1	16	b	8.392634232580782	Day 1	S. aureus
108	APOC3 (20-35)	Sample 16 Day 1	7.082133209388136	15.0	Sample 16 Day 1	S. aureus	Day 1	16	b	7.23611839353202	Day 1	S. aureus
109	F1RX36 (480-497)	Sample 17 Day 1	12.24397243775401	16.0	Sample 17 Day 1	P. aeruginosa	Day 1	17	a	0.010012658366848932	Day 1	P. aeruginosa
110	F1RX36 (599-619)	Sample 17 Day 1	10.640004249551623	16.0	Sample 17 Day 1	P. aeruginosa	Day 1	17	a	1.322521124320867	Day 1	P. aeruginosa
111	F1RX36 (453-482)	Sample 17 Day 1	8.600232993359409	16.0	Sample 17 Day 1	P. aeruginosa	Day 1	17	a	2.049604808924555	Day 1	P. aeruginosa
112	ACTS (47-63) | ACTB (45-61)	Sample 17 Day 1	9.582020876368743	16.0	Sample 17 Day 1	P. aeruginosa	Day 1	17	a	3.355220835057866	Day 1	P. aeruginosa
113	PF11 (42-60) | PR39 (58-76)	Sample 17 Day 1	7.146950133371149	16.0	Sample 17 Day 1	P. aeruginosa	Day 1	17	a	4.075646147412331	Day 1	P. aeruginosa
114	HBA (0-16)	Sample 17 Day 1	17.03279610071944	16.0	Sample 17 Day 1	P. aeruginosa	Day 1	17	a	5.155450873612481	Day 1	P. aeruginosa
115	TYB4 (26-44)	Sample 17 Day 1	15.96433106636529	16.0	Sample 17 Day 1	P. aeruginosa	Day 1	17	a	6.342572143331412	Day 1	P. aeruginosa
116	F1RX36 (638-657)	Sample 17 Day 1	14.675163214257198	16.0	Sample 17 Day 1	P. aeruginosa	Day 1	17	a	9.42940411086439	Day 1	P. aeruginosa
117	TYB4 (32-44)	Sample 17 Day 1	10.281696072549629	16.0	Sample 17 Day 1	P. aeruginosa	Day 1	17	a	8.167145277791029	Day 1	P. aeruginosa
118	APOC3 (20-35)	Sample 17 Day 1	12.158428043904548	16.0	Sample 17 Day 1	P. aeruginosa	Day 1	17	a	7.373230099089521	Day 1	P. aeruginosa
119	F1RX36 (480-497)	Sample 18 Day 1	10.221684048570456	17.0	Sample 18 Day 1	P. aeruginosa	Day 1	18	a	0.08585651946412742	Day 1	P. aeruginosa
120	F1RX36 (599-619)	Sample 18 Day 1	8.102857227995939	17.0	Sample 18 Day 1	P. aeruginosa	Day 1	18	a	1.363230896591121	Day 1	P. aeruginosa
121	F1RX36 (453-482)	Sample 18 Day 1	8.682857400690024	17.0	Sample 18 Day 1	P. aeruginosa	Day 1	18	a	2.295872326665313	Day 1	P. aeruginosa
122	ACTS (47-63) | ACTB (45-61)	Sample 18 Day 1	8.18069276519833	17.0	Sample 18 Day 1	P. aeruginosa	Day 1	18	a	3.086734578245566	Day 1	P. aeruginosa
123	PF11 (42-60) | PR39 (58-76)	Sample 18 Day 1	11.540828749640902	17.0	Sample 18 Day 1	P. aeruginosa	Day 1	18	a	4.136126782158136	Day 1	P. aeruginosa
124	HBA (0-16)	Sample 18 Day 1	17.346623019371837	17.0	Sample 18 Day 1	P. aeruginosa	Day 1	18	a	5.0592968998686665	Day 1	P. aeruginosa
125	TYB4 (26-44)	Sample 18 Day 1	17.22547996896515	17.0	Sample 18 Day 1	P. aeruginosa	Day 1	18	a	6.172335154978941	Day 1	P. aeruginosa
126	F1RX36 (638-657)	Sample 18 Day 1	9.140413150762972	17.0	Sample 18 Day 1	P. aeruginosa	Day 1	18	a	9.091641888505475	Day 1	P. aeruginosa
127	TYB4 (32-44)	Sample 18 Day 1	11.47584935997113	17.0	Sample 18 Day 1	P. aeruginosa	Day 1	18	a	8.289799079133713	Day 1	P. aeruginosa
128	APOC3 (20-35)	Sample 18 Day 1	10.654748323604897	17.0	Sample 18 Day 1	P. aeruginosa	Day 1	18	a	7.447527296899251	Day 1	P. aeruginosa
129	F1RX36 (480-497)	Sample 19 Day 1	9.50982240243236	18.0	Sample 19 Day 1	P. aeruginosa	Day 1	19	a	0.005404123387918863	Day 1	P. aeruginosa
130	F1RX36 (599-619)	Sample 19 Day 1	6.505349768589714	18.0	Sample 19 Day 1	P. aeruginosa	Day 1	19	a	1.2434139159792843	Day 1	P. aeruginosa
131	F1RX36 (453-482)	Sample 19 Day 1	11.327168064691724	18.0	Sample 19 Day 1	P. aeruginosa	Day 1	19	a	2.2581499688970545	Day 1	P. aeruginosa
132	ACTS (47-63) | ACTB (45-61)	Sample 19 Day 1	8.978015176997957	18.0	Sample 19 Day 1	P. aeruginosa	Day 1	19	a	3.4113939553563655	Day 1	P. aeruginosa
133	PF11 (42-60) | PR39 (58-76)	Sample 19 Day 1	12.661387955214893	18.0	Sample 19 Day 1	P. aeruginosa	Day 1	19	a	4.227702400645122	Day 1	P. aeruginosa
134	HBA (0-16)	Sample 19 Day 1	18.338762172244156	18.0	Sample 19 Day 1	P. aeruginosa	Day 1	19	a	5.244665638840213	Day 1	P. aeruginosa
135	TYB4 (26-44)	Sample 19 Day 1	17.53959667921774	18.0	Sample 19 Day 1	P. aeruginosa	Day 1	19	a	6.212243760597775	Day 1	P. aeruginosa
136	F1RX36 (638-657)	Sample 19 Day 1	12.429050867192084	18.0	Sample 19 Day 1	P. aeruginosa	Day 1	19	a	9.121006937052666	Day 1	P. aeruginosa
137	TYB4 (32-44)	Sample 19 Day 1	12.04879692016346	18.0	Sample 19 Day 1	P. aeruginosa	Day 1	19	a	8.025213109962012	Day 1	P. aeruginosa
138	APOC3 (20-35)	Sample 19 Day 1	11.117895665453696	18.0	Sample 19 Day 1	P. aeruginosa	Day 1	19	a	7.1838959569944265	Day 1	P. aeruginosa
139	F1RX36 (480-497)	Sample 20 Day 1	9.490309742288446	19.0	Sample 20 Day 1	P. aeruginosa	Day 1	20	a	0.02366616205830534	Day 1	P. aeruginosa
140	F1RX36 (599-619)	Sample 20 Day 1	11.542793957915901	19.0	Sample 20 Day 1	P. aeruginosa	Day 1	20	a	1.247721611259663	Day 1	P. aeruginosa
141	F1RX36 (453-482)	Sample 20 Day 1	11.92599074473162	19.0	Sample 20 Day 1	P. aeruginosa	Day 1	20	a	2.138282139459032	Day 1	P. aeruginosa
142	ACTS (47-63) | ACTB (45-61)	Sample 20 Day 1	8.623278019094021	19.0	Sample 20 Day 1	P. aeruginosa	Day 1	20	a	3.2401210806864427	Day 1	P. aeruginosa
143	PF11 (42-60) | PR39 (58-76)	Sample 20 Day 1	6.688456699341878	19.0	Sample 20 Day 1	P. aeruginosa	Day 1	20	a	4.060433633977834	Day 1	P. aeruginosa
144	HBA (0-16)	Sample 20 Day 1	17.25024918345936	19.0	Sample 20 Day 1	P. aeruginosa	Day 1	20	a	5.419683484582712	Day 1	P. aeruginosa
145	TYB4 (26-44)	Sample 20 Day 1	15.042513693023245	19.0	Sample 20 Day 1	P. aeruginosa	Day 1	20	a	6.402534559597471	Day 1	P. aeruginosa
146	F1RX36 (638-657)	Sample 20 Day 1	14.246326101792393	19.0	Sample 20 Day 1	P. aeruginosa	Day 1	20	a	9.085498429141028	Day 1	P. aeruginosa
147	TYB4 (32-44)	Sample 20 Day 1	11.53002497064742	19.0	Sample 20 Day 1	P. aeruginosa	Day 1	20	a	8.154549927482304	Day 1	P. aeruginosa
148	APOC3 (20-35)	Sample 20 Day 1	14.39570317586576	19.0	Sample 20 Day 1	P. aeruginosa	Day 1	20	a	7.276071747333391	Day 1	P. aeruginosa
149	F1RX36 (480-497)	Sample 21 Day 1	12.384647398140013	20.0	Sample 21 Day 1	P. aeruginosa	Day 1	21	a	0.04305879328765782	Day 1	P. aeruginosa
150	F1RX36 (599-619)	Sample 21 Day 1	10.229981386992552	20.0	Sample 21 Day 1	P. aeruginosa	Day 1	21	a	1.159555519502268	Day 1	P. aeruginosa
151	F1RX36 (453-482)	Sample 21 Day 1	8.480751251457198	20.0	Sample 21 Day 1	P. aeruginosa	Day 1	21	a	2.113000529068553	Day 1	P. aeruginosa
152	ACTS (47-63) | ACTB (45-61)	Sample 21 Day 1	10.954839771414647	20.0	Sample 21 Day 1	P. aeruginosa	Day 1	21	a	3.4119825279225133	Day 1	P. aeruginosa
153	PF11 (42-60) | PR39 (58-76)	Sample 21 Day 1	14.495828362187801	20.0	Sample 21 Day 1	P. aeruginosa	Day 1	21	a	4.383629786330142	Day 1	P. aeruginosa
154	HBA (0-16)	Sample 21 Day 1	17.469621709018227	20.0	Sample 21 Day 1	P. aeruginosa	Day 1	21	a	5.260924733570088	Day 1	P. aeruginosa
155	TYB4 (26-44)	Sample 21 Day 1	14.828487782622824	20.0	Sample 21 Day 1	P. aeruginosa	Day 1	21	a	6.234155851592209	Day 1	P. aeruginosa
156	F1RX36 (638-657)	Sample 21 Day 1	14.617754019572132	20.0	Sample 21 Day 1	P. aeruginosa	Day 1	21	a	9.418826607545428	Day 1	P. aeruginosa
157	TYB4 (32-44)	Sample 21 Day 1	11.962116635914642	20.0	Sample 21 Day 1	P. aeruginosa	Day 1	21	a	8.419592502340468	Day 1	P. aeruginosa
158	APOC3 (20-35)	Sample 21 Day 1	13.852675236835928	20.0	Sample 21 Day 1	P. aeruginosa	Day 1	21	a	7.436198556408248	Day 1	P. aeruginosa
159	F1RX36 (480-497)	Sample 22 Day 1	14.325028570548993	21.0	Sample 22 Day 1	P. aeruginosa	Day 1	22	a	0.05642049784868444	Day 1	P. aeruginosa
160	F1RX36 (599-619)	Sample 22 Day 1	5.95438324883498	21.0	Sample 22 Day 1	P. aeruginosa	Day 1	22	a	1.0722510148434266	Day 1	P. aeruginosa
161	F1RX36 (453-482)	Sample 22 Day 1	10.93793496892758	21.0	Sample 22 Day 1	P. aeruginosa	Day 1	22	a	2.304531514405949	Day 1	P. aeruginosa
162	ACTS (47-63) | ACTB (45-61)	Sample 22 Day 1	9.422197590958753	21.0	Sample 22 Day 1	P. aeruginosa	Day 1	22	a	3.24364551447443	Day 1	P. aeruginosa
163	PF11 (42-60) | PR39 (58-76)	Sample 22 Day 1	11.738081545202892	21.0	Sample 22 Day 1	P. aeruginosa	Day 1	22	a	4.0083096572019565	Day 1	P. aeruginosa
164	HBA (0-16)	Sample 22 Day 1	17.438024568744613	21.0	Sample 22 Day 1	P. aeruginosa	Day 1	22	a	5.027888766195284	Day 1	P. aeruginosa
165	TYB4 (26-44)	Sample 22 Day 1	15.119250317407314	21.0	Sample 22 Day 1	P. aeruginosa	Day 1	22	a	6.3996361720164625	Day 1	P. aeruginosa
166	F1RX36 (638-657)	Sample 22 Day 1	14.238094457377752	21.0	Sample 22 Day 1	P. aeruginosa	Day 1	22	a	9.390991857992724	Day 1	P. aeruginosa
167	TYB4 (32-44)	Sample 22 Day 1	10.605619666537182	21.0	Sample 22 Day 1	P. aeruginosa	Day 1	22	a	8.16077191489822	Day 1	P. aeruginosa
168	APOC3 (20-35)	Sample 22 Day 1	13.755934471839462	21.0	Sample 22 Day 1	P. aeruginosa	Day 1	22	a	7.40097277761874	Day 1	P. aeruginosa
169	F1RX36 (480-497)	Sample 23 Day 1	13.10729922519385	22.0	Sample 23 Day 1	P. aeruginosa	Day 1	23	a	0.26715378347905583	Day 1	P. aeruginosa
170	F1RX36 (599-619)	Sample 23 Day 1	12.944468964390817	22.0	Sample 23 Day 1	P. aeruginosa	Day 1	23	a	1.3626575411585058	Day 1	P. aeruginosa
171	F1RX36 (453-482)	Sample 23 Day 1	11.098787324049766	22.0	Sample 23 Day 1	P. aeruginosa	Day 1	23	a	2.1923439820220962	Day 1	P. aeruginosa
172	ACTS (47-63) | ACTB (45-61)	Sample 23 Day 1	8.84456442962263	22.0	Sample 23 Day 1	P. aeruginosa	Day 1	23	a	3.051029247305209	Day 1	P. aeruginosa
173	PF11 (42-60) | PR39 (58-76)	Sample 23 Day 1	11.971112474515856	22.0	Sample 23 Day 1	P. aeruginosa	Day 1	23	a	4.195177178190708	Day 1	P. aeruginosa
174	HBA (0-16)	Sample 23 Day 1	19.45272052227297	22.0	Sample 23 Day 1	P. aeruginosa	Day 1	23	a	5.205784909098604	Day 1	P. aeruginosa
175	TYB4 (26-44)	Sample 23 Day 1	17.82869510692376	22.0	Sample 23 Day 1	P. aeruginosa	Day 1	23	a	6.2479248872282716	Day 1	P. aeruginosa
176	F1RX36 (638-657)	Sample 23 Day 1	13.531147491249797	22.0	Sample 23 Day 1	P. aeruginosa	Day 1	23	a	9.047512220806993	Day 1	P. aeruginosa
177	TYB4 (32-44)	Sample 23 Day 1	12.257867229712224	22.0	Sample 23 Day 1	P. aeruginosa	Day 1	23	a	8.446130838372325	Day 1	P. aeruginosa
178	APOC3 (20-35)	Sample 23 Day 1	14.398426438232383	22.0	Sample 23 Day 1	P. aeruginosa	Day 1	23	a	7.109861569363108	Day 1	P. aeruginosa
179	F1RX36 (480-497)	Sample 24 Day 1	12.704680827255299	23.0	Sample 24 Day 1	P. aeruginosa	Day 1	24	a	0.08934858159169182	Day 1	P. aeruginosa
180	F1RX36 (599-619)	Sample 24 Day 1	9.398280599131635	23.0	Sample 24 Day 1	P. aeruginosa	Day 1	24	a	1.2370613134851713	Day 1	P. aeruginosa
181	ACTS (47-63) | ACTB (45-61)	Sample 24 Day 1	7.597119252538807	23.0	Sample 24 Day 1	P. aeruginosa	Day 1	24	a	3.2417436807277	Day 1	P. aeruginosa
182	PF11 (42-60) | PR39 (58-76)	Sample 24 Day 1	0.560577202872873	23.0	Sample 24 Day 1	P. aeruginosa	Day 1	24	a	4.19791933202496	Day 1	P. aeruginosa
183	HBA (0-16)	Sample 24 Day 1	17.696249391682695	23.0	Sample 24 Day 1	P. aeruginosa	Day 1	24	a	5.347351465846365	Day 1	P. aeruginosa
184	TYB4 (26-44)	Sample 24 Day 1	15.644545446370671	23.0	Sample 24 Day 1	P. aeruginosa	Day 1	24	a	6.232494480327871	Day 1	P. aeruginosa
185	F1RX36 (638-657)	Sample 24 Day 1	12.75221839099938	23.0	Sample 24 Day 1	P. aeruginosa	Day 1	24	a	9.274362954815242	Day 1	P. aeruginosa
186	TYB4 (32-44)	Sample 24 Day 1	9.520667464698882	23.0	Sample 24 Day 1	P. aeruginosa	Day 1	24	a	8.325685873433503	Day 1	P. aeruginosa
187	APOC3 (20-35)	Sample 24 Day 1	13.119653449221218	23.0	Sample 24 Day 1	P. aeruginosa	Day 1	24	a	7.01126129570374	Day 1	P. aeruginosa
188	F1RX36 (480-497)	Sample 25 Day 1	12.860607765705394	24.0	Sample 25 Day 1	P. aeruginosa	Day 1	25	a	0.25678988214527015	Day 1	P. aeruginosa
189	F1RX36 (599-619)	Sample 25 Day 1	5.652359326612869	24.0	Sample 25 Day 1	P. aeruginosa	Day 1	25	a	1.3978875120527663	Day 1	P. aeruginosa
190	F1RX36 (453-482)	Sample 25 Day 1	7.4284257762508785	24.0	Sample 25 Day 1	P. aeruginosa	Day 1	25	a	2.0078249343164454	Day 1	P. aeruginosa
191	ACTS (47-63) | ACTB (45-61)	Sample 25 Day 1	7.822805406164871	24.0	Sample 25 Day 1	P. aeruginosa	Day 1	25	a	3.1823319467104323	Day 1	P. aeruginosa
192	PF11 (42-60) | PR39 (58-76)	Sample 25 Day 1	11.175750385286499	24.0	Sample 25 Day 1	P. aeruginosa	Day 1	25	a	4.416802352592623	Day 1	P. aeruginosa
193	HBA (0-16)	Sample 25 Day 1	17.18823952877604	24.0	Sample 25 Day 1	P. aeruginosa	Day 1	25	a	5.158919481027142	Day 1	P. aeruginosa
194	TYB4 (26-44)	Sample 25 Day 1	16.618664741034777	24.0	Sample 25 Day 1	P. aeruginosa	Day 1	25	a	6.2064279708901084	Day 1	P. aeruginosa
195	F1RX36 (638-657)	Sample 25 Day 1	9.778287151487357	24.0	Sample 25 Day 1	P. aeruginosa	Day 1	25	a	9.441693626869942	Day 1	P. aeruginosa
196	TYB4 (32-44)	Sample 25 Day 1	11.062110276341793	24.0	Sample 25 Day 1	P. aeruginosa	Day 1	25	a	8.089695736527759	Day 1	P. aeruginosa
197	APOC3 (20-35)	Sample 25 Day 1	15.62615691531836	24.0	Sample 25 Day 1	P. aeruginosa	Day 1	25	a	7.029364835106253	Day 1	P. aeruginosa
198	F1RX36 (480-497)	Sample 26 Day 1	12.846564441440819	25.0	Sample 26 Day 1	P. aeruginosa	Day 1	26	a	0.386740165887587	Day 1	P. aeruginosa
199	F1RX36 (599-619)	Sample 26 Day 1	8.90660427629693	25.0	Sample 26 Day 1	P. aeruginosa	Day 1	26	a	1.3908094035455658	Day 1	P. aeruginosa
200	PF11 (42-60) | PR39 (58-76)	Sample 26 Day 1	9.603532993169853	25.0	Sample 26 Day 1	P. aeruginosa	Day 1	26	a	4.212435025606006	Day 1	P. aeruginosa
201	HBA (0-16)	Sample 26 Day 1	17.767425347681737	25.0	Sample 26 Day 1	P. aeruginosa	Day 1	26	a	5.231393228514778	Day 1	P. aeruginosa
202	TYB4 (26-44)	Sample 26 Day 1	17.36142807371825	25.0	Sample 26 Day 1	P. aeruginosa	Day 1	26	a	6.376112866328026	Day 1	P. aeruginosa
203	F1RX36 (638-657)	Sample 26 Day 1	13.426381598002719	25.0	Sample 26 Day 1	P. aeruginosa	Day 1	26	a	9.332351774152109	Day 1	P. aeruginosa
204	TYB4 (32-44)	Sample 26 Day 1	9.780607801408067	25.0	Sample 26 Day 1	P. aeruginosa	Day 1	26	a	8.119317050997655	Day 1	P. aeruginosa
205	APOC3 (20-35)	Sample 26 Day 1	11.740545587735944	25.0	Sample 26 Day 1	P. aeruginosa	Day 1	26	a	7.007602009782183	Day 1	P. aeruginosa
206	F1RX36 (480-497)	Sample 27 Day 1	13.203718035550942	26.0	Sample 27 Day 1	P. aeruginosa	Day 1	27	a	0.2158650731400956	Day 1	P. aeruginosa
207	F1RX36 (599-619)	Sample 27 Day 1	10.512332203543473	26.0	Sample 27 Day 1	P. aeruginosa	Day 1	27	a	1.3865105467430388	Day 1	P. aeruginosa
208	F1RX36 (453-482)	Sample 27 Day 1	9.596209659927412	26.0	Sample 27 Day 1	P. aeruginosa	Day 1	27	a	2.403125604510573	Day 1	P. aeruginosa
209	ACTS (47-63) | ACTB (45-61)	Sample 27 Day 1	8.86973362665535	26.0	Sample 27 Day 1	P. aeruginosa	Day 1	27	a	3.430301788684269	Day 1	P. aeruginosa
210	PF11 (42-60) | PR39 (58-76)	Sample 27 Day 1	10.14714717637353	26.0	Sample 27 Day 1	P. aeruginosa	Day 1	27	a	4.395803456925751	Day 1	P. aeruginosa
211	HBA (0-16)	Sample 27 Day 1	17.234661981302676	26.0	Sample 27 Day 1	P. aeruginosa	Day 1	27	a	5.261019599884144	Day 1	P. aeruginosa
212	TYB4 (26-44)	Sample 27 Day 1	15.83969220369883	26.0	Sample 27 Day 1	P. aeruginosa	Day 1	27	a	6.200072519656246	Day 1	P. aeruginosa
213	F1RX36 (638-657)	Sample 27 Day 1	10.02464060701915	26.0	Sample 27 Day 1	P. aeruginosa	Day 1	27	a	9.348682430940345	Day 1	P. aeruginosa
214	TYB4 (32-44)	Sample 27 Day 1	9.092340213733594	26.0	Sample 27 Day 1	P. aeruginosa	Day 1	27	a	8.332919735464518	Day 1	P. aeruginosa
215	APOC3 (20-35)	Sample 27 Day 1	13.355330269433438	26.0	Sample 27 Day 1	P. aeruginosa	Day 1	27	a	7.242164543536655	Day 1	P. aeruginosa
216	F1RX36 (480-497)	Sample 28 Day 1	11.396099613839464	27.0	Sample 28 Day 1	P. aeruginosa	Day 1	28	a	0.03929731765131111	Day 1	P. aeruginosa
217	ACTS (47-63) | ACTB (45-61)	Sample 28 Day 1	9.006361300567452	27.0	Sample 28 Day 1	P. aeruginosa	Day 1	28	a	3.4167366060541133	Day 1	P. aeruginosa
218	PF11 (42-60) | PR39 (58-76)	Sample 28 Day 1	11.358855201562326	27.0	Sample 28 Day 1	P. aeruginosa	Day 1	28	a	4.205021141875748	Day 1	P. aeruginosa
219	HBA (0-16)	Sample 28 Day 1	17.222342983470398	27.0	Sample 28 Day 1	P. aeruginosa	Day 1	28	a	5.163500201862319	Day 1	P. aeruginosa
220	TYB4 (26-44)	Sample 28 Day 1	15.818810439594985	27.0	Sample 28 Day 1	P. aeruginosa	Day 1	28	a	6.283305327825947	Day 1	P. aeruginosa
221	F1RX36 (638-657)	Sample 28 Day 1	12.143179066643318	27.0	Sample 28 Day 1	P. aeruginosa	Day 1	28	a	9.30322708252514	Day 1	P. aeruginosa
222	TYB4 (32-44)	Sample 28 Day 1	11.271255630482713	27.0	Sample 28 Day 1	P. aeruginosa	Day 1	28	a	8.094809562663636	Day 1	P. aeruginosa
223	APOC3 (20-35)	Sample 28 Day 1	13.913669131510291	27.0	Sample 28 Day 1	P. aeruginosa	Day 1	28	a	7.37662248016448	Day 1	P. aeruginosa
224	F1RX36 (480-497)	Sample 29 Day 1	12.338116833746058	28.0	Sample 29 Day 1	P. aeruginosa	Day 1	29	a	0.13047169214807003	Day 1	P. aeruginosa
225	F1RX36 (599-619)	Sample 29 Day 1	11.80919803099518	28.0	Sample 29 Day 1	P. aeruginosa	Day 1	29	a	1.0840077666614425	Day 1	P. aeruginosa
226	F1RX36 (453-482)	Sample 29 Day 1	11.956712484027088	28.0	Sample 29 Day 1	P. aeruginosa	Day 1	29	a	2.1828799337845237	Day 1	P. aeruginosa
227	ACTS (47-63) | ACTB (45-61)	Sample 29 Day 1	6.578290049503604	28.0	Sample 29 Day 1	P. aeruginosa	Day 1	29	a	3.328752036403859	Day 1	P. aeruginosa
228	PF11 (42-60) | PR39 (58-76)	Sample 29 Day 1	4.75318418634679	28.0	Sample 29 Day 1	P. aeruginosa	Day 1	29	a	4.434456180297912	Day 1	P. aeruginosa
229	HBA (0-16)	Sample 29 Day 1	15.429654181727537	28.0	Sample 29 Day 1	P. aeruginosa	Day 1	29	a	5.364176568967145	Day 1	P. aeruginosa
230	TYB4 (26-44)	Sample 29 Day 1	17.121065688880847	28.0	Sample 29 Day 1	P. aeruginosa	Day 1	29	a	6.423156769951587	Day 1	P. aeruginosa
231	F1RX36 (638-657)	Sample 29 Day 1	12.865205885676284	28.0	Sample 29 Day 1	P. aeruginosa	Day 1	29	a	9.063272611834437	Day 1	P. aeruginosa
232	TYB4 (32-44)	Sample 29 Day 1	11.922233833477804	28.0	Sample 29 Day 1	P. aeruginosa	Day 1	29	a	8.032029559488654	Day 1	P. aeruginosa
233	APOC3 (20-35)	Sample 29 Day 1	13.542492591968893	28.0	Sample 29 Day 1	P. aeruginosa	Day 1	29	a	7.250967142858002	Day 1	P. aeruginosa
234	F1RX36 (480-497)	Sample 30 Day 1	12.546786613981345	29.0	Sample 30 Day 1	P. aeruginosa	Day 1	30	a	0.13063386736981547	Day 1	P. aeruginosa
235	F1RX36 (599-619)	Sample 30 Day 1	11.302358443416304	29.0	Sample 30 Day 1	P. aeruginosa	Day 1	30	a	1.3726247378361727	Day 1	P. aeruginosa
236	F1RX36 (453-482)	Sample 30 Day 1	11.965795401244671	29.0	Sample 30 Day 1	P. aeruginosa	Day 1	30	a	2.3023945421310468	Day 1	P. aeruginosa
237	ACTS (47-63) | ACTB (45-61)	Sample 30 Day 1	8.00693326171192	29.0	Sample 30 Day 1	P. aeruginosa	Day 1	30	a	3.4368276737936077	Day 1	P. aeruginosa
238	PF11 (42-60) | PR39 (58-76)	Sample 30 Day 1	11.533319857685367	29.0	Sample 30 Day 1	P. aeruginosa	Day 1	30	a	4.114656560079087	Day 1	P. aeruginosa
239	HBA (0-16)	Sample 30 Day 1	16.96966871748106	29.0	Sample 30 Day 1	P. aeruginosa	Day 1	30	a	5.218602851459854	Day 1	P. aeruginosa
240	TYB4 (26-44)	Sample 30 Day 1	15.730856308688326	29.0	Sample 30 Day 1	P. aeruginosa	Day 1	30	a	6.225558214841409	Day 1	P. aeruginosa
241	F1RX36 (638-657)	Sample 30 Day 1	10.002029968506406	29.0	Sample 30 Day 1	P. aeruginosa	Day 1	30	a	9.107629557685819	Day 1	P. aeruginosa
242	TYB4 (32-44)	Sample 30 Day 1	8.090893966050709	29.0	Sample 30 Day 1	P. aeruginosa	Day 1	30	a	8.265542029769604	Day 1	P. aeruginosa
243	APOC3 (20-35)	Sample 30 Day 1	14.43150983762417	29.0	Sample 30 Day 1	P. aeruginosa	Day 1	30	a	7.199478693735657	Day 1	P. aeruginosa
244	F1RX36 (480-497)	Sample 31 Day 1	9.740679316936005	30.0	Sample 31 Day 1	P. aeruginosa	Day 1	31	a	0.20102470019544313	Day 1	P. aeruginosa
245	F1RX36 (453-482)	Sample 31 Day 1	10.666576954215055	30.0	Sample 31 Day 1	P. aeruginosa	Day 1	31	a	2.1632314915876174	Day 1	P. aeruginosa
246	ACTS (47-63) | ACTB (45-61)	Sample 31 Day 1	8.741519662735662	30.0	Sample 31 Day 1	P. aeruginosa	Day 1	31	a	3.0076182085914906	Day 1	P. aeruginosa
247	PF11 (42-60) | PR39 (58-76)	Sample 31 Day 1	10.478634508309078	30.0	Sample 31 Day 1	P. aeruginosa	Day 1	31	a	4.234942856611655	Day 1	P. aeruginosa
248	HBA (0-16)	Sample 31 Day 1	16.78355576180771	30.0	Sample 31 Day 1	P. aeruginosa	Day 1	31	a	5.150861526065149	Day 1	P. aeruginosa
249	TYB4 (26-44)	Sample 31 Day 1	17.141851135711207	30.0	Sample 31 Day 1	P. aeruginosa	Day 1	31	a	6.000593941042949	Day 1	P. aeruginosa
250	F1RX36 (638-657)	Sample 31 Day 1	11.186294736752293	30.0	Sample 31 Day 1	P. aeruginosa	Day 1	31	a	9.13857466844787	Day 1	P. aeruginosa
251	TYB4 (32-44)	Sample 31 Day 1	12.33034613593011	30.0	Sample 31 Day 1	P. aeruginosa	Day 1	31	a	8.12538274989039	Day 1	P. aeruginosa
252	APOC3 (20-35)	Sample 31 Day 1	13.056190424633243	30.0	Sample 31 Day 1	P. aeruginosa	Day 1	31	a	7.177051668950636	Day 1	P. aeruginosa
253	F1RX36 (480-497)	Sample 32 Day 1	10.612036165173697	31.0	Sample 32 Day 1	P. aeruginosa	Day 1	32	a	0.05933339533952863	Day 1	P. aeruginosa
254	F1RX36 (599-619)	Sample 32 Day 1	12.666979024329391	31.0	Sample 32 Day 1	P. aeruginosa	Day 1	32	a	1.228457721085788	Day 1	P. aeruginosa
255	F1RX36 (453-482)	Sample 32 Day 1	12.20666761404928	31.0	Sample 32 Day 1	P. aeruginosa	Day 1	32	a	2.3115981586331587	Day 1	P. aeruginosa
256	ACTS (47-63) | ACTB (45-61)	Sample 32 Day 1	9.754067350104801	31.0	Sample 32 Day 1	P. aeruginosa	Day 1	32	a	3.2835835060745575	Day 1	P. aeruginosa
257	PF11 (42-60) | PR39 (58-76)	Sample 32 Day 1	11.167078129788472	31.0	Sample 32 Day 1	P. aeruginosa	Day 1	32	a	4.361689726406135	Day 1	P. aeruginosa
258	HBA (0-16)	Sample 32 Day 1	16.616378239199825	31.0	Sample 32 Day 1	P. aeruginosa	Day 1	32	a	5.203403729594187	Day 1	P. aeruginosa
259	TYB4 (26-44)	Sample 32 Day 1	17.306107287581348	31.0	Sample 32 Day 1	P. aeruginosa	Day 1	32	a	6.233591278652877	Day 1	P. aeruginosa
260	F1RX36 (638-657)	Sample 32 Day 1	13.569886680634795	31.0	Sample 32 Day 1	P. aeruginosa	Day 1	32	a	9.364680873386542	Day 1	P. aeruginosa
261	TYB4 (32-44)	Sample 32 Day 1	11.246295508353988	31.0	Sample 32 Day 1	P. aeruginosa	Day 1	32	a	8.192465526868657	Day 1	P. aeruginosa
262	APOC3 (20-35)	Sample 32 Day 1	11.942918970433519	31.0	Sample 32 Day 1	P. aeruginosa	Day 1	32	a	7.315719707454819	Day 1	P. aeruginosa
263	F1RX36 (480-497)	Sample 33 Day 1	13.084512267025223	32.0	Sample 33 Day 1	P. aeruginosa	Day 1	33	a	0.19557106592309634	Day 1	P. aeruginosa
264	F1RX36 (599-619)	Sample 33 Day 1	8.328758688082731	32.0	Sample 33 Day 1	P. aeruginosa	Day 1	33	a	1.1879812875302032	Day 1	P. aeruginosa
265	F1RX36 (453-482)	Sample 33 Day 1	12.324185173979624	32.0	Sample 33 Day 1	P. aeruginosa	Day 1	33	a	2.342092531038122	Day 1	P. aeruginosa
266	ACTS (47-63) | ACTB (45-61)	Sample 33 Day 1	8.476090975823801	32.0	Sample 33 Day 1	P. aeruginosa	Day 1	33	a	3.078676611959795	Day 1	P. aeruginosa
267	PF11 (42-60) | PR39 (58-76)	Sample 33 Day 1	10.741058287654482	32.0	Sample 33 Day 1	P. aeruginosa	Day 1	33	a	4.152363687373708	Day 1	P. aeruginosa
268	HBA (0-16)	Sample 33 Day 1	17.858726525024263	32.0	Sample 33 Day 1	P. aeruginosa	Day 1	33	a	5.100877524536106	Day 1	P. aeruginosa
269	TYB4 (26-44)	Sample 33 Day 1	15.99893147792433	32.0	Sample 33 Day 1	P. aeruginosa	Day 1	33	a	6.161599474335419	Day 1	P. aeruginosa
270	F1RX36 (638-657)	Sample 33 Day 1	14.118453927296795	32.0	Sample 33 Day 1	P. aeruginosa	Day 1	33	a	9.10366867006471	Day 1	P. aeruginosa
271	TYB4 (32-44)	Sample 33 Day 1	10.790831084384024	32.0	Sample 33 Day 1	P. aeruginosa	Day 1	33	a	8.260732533988994	Day 1	P. aeruginosa
272	APOC3 (20-35)	Sample 33 Day 1	13.671115769354273	32.0	Sample 33 Day 1	P. aeruginosa	Day 1	33	a	7.35917686117803	Day 1	P. aeruginosa
273	F1RX36 (480-497)	Sample 34 Day 1	16.27612452055937	33.0	Sample 34 Day 1	Ctrl	Day 1	34	c	0.3539758775480559	Day 1	Ctrl
274	F1RX36 (599-619)	Sample 34 Day 1	0.5868926315021677	33.0	Sample 34 Day 1	Ctrl	Day 1	34	c	1.1640254340469567	Day 1	Ctrl
275	F1RX36 (453-482)	Sample 34 Day 1	12.506449892854434	33.0	Sample 34 Day 1	Ctrl	Day 1	34	c	2.444942182652418	Day 1	Ctrl
276	ACTS (47-63) | ACTB (45-61)	Sample 34 Day 1	0.5868926315021677	33.0	Sample 34 Day 1	Ctrl	Day 1	34	c	3.2672344641176103	Day 1	Ctrl
277	HBA (0-16)	Sample 34 Day 1	12.107077491306807	33.0	Sample 34 Day 1	Ctrl	Day 1	34	c	5.179730135800233	Day 1	Ctrl
278	TYB4 (26-44)	Sample 34 Day 1	10.940919152815038	33.0	Sample 34 Day 1	Ctrl	Day 1	34	c	6.375992675658641	Day 1	Ctrl
279	F1RX36 (480-497)	Sample 35 Day 1	15.047391527971373	34.0	Sample 35 Day 1	Ctrl	Day 1	35	c	0.3284433056891884	Day 1	Ctrl
280	F1RX36 (599-619)	Sample 35 Day 1	5.806326027268384	34.0	Sample 35 Day 1	Ctrl	Day 1	35	c	1.337173901570847	Day 1	Ctrl
281	F1RX36 (453-482)	Sample 35 Day 1	8.84089610007872	34.0	Sample 35 Day 1	Ctrl	Day 1	35	c	2.0882627073802422	Day 1	Ctrl
282	ACTS (47-63) | ACTB (45-61)	Sample 35 Day 1	6.533848209856976	34.0	Sample 35 Day 1	Ctrl	Day 1	35	c	3.2107459383158496	Day 1	Ctrl
283	PF11 (42-60) | PR39 (58-76)	Sample 35 Day 1	12.29060446321473	34.0	Sample 35 Day 1	Ctrl	Day 1	35	c	4.387822658871071	Day 1	Ctrl
284	HBA (0-16)	Sample 35 Day 1	14.448205887747092	34.0	Sample 35 Day 1	Ctrl	Day 1	35	c	5.226817103432941	Day 1	Ctrl
285	TYB4 (26-44)	Sample 35 Day 1	14.6439874661164	34.0	Sample 35 Day 1	Ctrl	Day 1	35	c	6.307553734539472	Day 1	Ctrl
286	F1RX36 (638-657)	Sample 35 Day 1	5.544617409926333	34.0	Sample 35 Day 1	Ctrl	Day 1	35	c	9.26457017986542	Day 1	Ctrl
287	TYB4 (32-44)	Sample 35 Day 1	6.6324462295736115	34.0	Sample 35 Day 1	Ctrl	Day 1	35	c	8.379060554473272	Day 1	Ctrl
288	APOC3 (20-35)	Sample 35 Day 1	7.512380731895171	34.0	Sample 35 Day 1	Ctrl	Day 1	35	c	7.128052377892721	Day 1	Ctrl
289	F1RX36 (480-497)	Sample 36 Day 1	14.869180729200536	35.0	Sample 36 Day 1	Ctrl	Day 1	36	c	0.2589638750488642	Day 1	Ctrl
290	F1RX36 (599-619)	Sample 36 Day 1	1.8974973600563119	35.0	Sample 36 Day 1	Ctrl	Day 1	36	c	1.0554556006044118	Day 1	Ctrl
291	F1RX36 (453-482)	Sample 36 Day 1	9.806070628761622	35.0	Sample 36 Day 1	Ctrl	Day 1	36	c	2.3105948495147604	Day 1	Ctrl
292	HBA (0-16)	Sample 36 Day 1	15.917514132022907	35.0	Sample 36 Day 1	Ctrl	Day 1	36	c	5.3293855272587205	Day 1	Ctrl
293	TYB4 (26-44)	Sample 36 Day 1	12.132919055039748	35.0	Sample 36 Day 1	Ctrl	Day 1	36	c	6.019276794535049	Day 1	Ctrl
294	F1RX36 (638-657)	Sample 36 Day 1	1.8974973600563119	35.0	Sample 36 Day 1	Ctrl	Day 1	36	c	9.304105933632593	Day 1	Ctrl
295	TYB4 (32-44)	Sample 36 Day 1	11.521263542161785	35.0	Sample 36 Day 1	Ctrl	Day 1	36	c	8.186610569374604	Day 1	Ctrl
296	APOC3 (20-35)	Sample 36 Day 1	8.968939979276309	35.0	Sample 36 Day 1	Ctrl	Day 1	36	c	7.055843594249357	Day 1	Ctrl
297	F1RX36 (480-497)	Sample 37 Day 1	9.406469782478384	36.0	Sample 37 Day 1	Ctrl	Day 1	37	c	0.18895839646431042	Day 1	Ctrl
298	F1RX36 (453-482)	Sample 37 Day 1	11.774061441361235	36.0	Sample 37 Day 1	Ctrl	Day 1	37	c	2.087404818363012	Day 1	Ctrl
299	ACTS (47-63) | ACTB (45-61)	Sample 37 Day 1	2.008960253996894	36.0	Sample 37 Day 1	Ctrl	Day 1	37	c	3.1870017894554925	Day 1	Ctrl
300	HBA (0-16)	Sample 37 Day 1	15.924096609799548	36.0	Sample 37 Day 1	Ctrl	Day 1	37	c	5.1729525625813375	Day 1	Ctrl
301	TYB4 (26-44)	Sample 37 Day 1	12.746635818816632	36.0	Sample 37 Day 1	Ctrl	Day 1	37	c	6.332276236621226	Day 1	Ctrl
302	TYB4 (32-44)	Sample 37 Day 1	12.718060517662254	36.0	Sample 37 Day 1	Ctrl	Day 1	37	c	8.348397001174861	Day 1	Ctrl
303	APOC3 (20-35)	Sample 37 Day 1	2.008960253996894	36.0	Sample 37 Day 1	Ctrl	Day 1	37	c	7.273162894473046	Day 1	Ctrl
304	F1RX36 (480-497)	Sample 38 Day 1	11.619323690790326	37.0	Sample 38 Day 1	Ctrl	Day 1	38	c	0.010209078982101395	Day 1	Ctrl
305	F1RX36 (453-482)	Sample 38 Day 1	12.004117796206138	37.0	Sample 38 Day 1	Ctrl	Day 1	38	c	2.4189600255819474	Day 1	Ctrl
306	HBA (0-16)	Sample 38 Day 1	15.594819679503155	37.0	Sample 38 Day 1	Ctrl	Day 1	38	c	5.308804976043401	Day 1	Ctrl
307	TYB4 (26-44)	Sample 38 Day 1	14.388451849706145	37.0	Sample 38 Day 1	Ctrl	Day 1	38	c	6.015387952464535	Day 1	Ctrl
308	TYB4 (32-44)	Sample 38 Day 1	10.86084576376684	37.0	Sample 38 Day 1	Ctrl	Day 1	38	c	8.368474804646352	Day 1	Ctrl
309	APOC3 (20-35)	Sample 38 Day 1	11.0998775840455	37.0	Sample 38 Day 1	Ctrl	Day 1	38	c	7.090119769623098	Day 1	Ctrl
310	F1RX36 (480-497)	Sample 39 Day 1	11.947225003011443	38.0	Sample 39 Day 1	Ctrl	Day 1	39	c	0.2606495353069981	Day 1	Ctrl
311	F1RX36 (453-482)	Sample 39 Day 1	11.613372627513378	38.0	Sample 39 Day 1	Ctrl	Day 1	39	c	2.209985466477584	Day 1	Ctrl
312	HBA (0-16)	Sample 39 Day 1	10.052742896729276	38.0	Sample 39 Day 1	Ctrl	Day 1	39	c	5.188927452059785	Day 1	Ctrl
313	TYB4 (26-44)	Sample 39 Day 1	1.683424899580256	38.0	Sample 39 Day 1	Ctrl	Day 1	39	c	6.400371174055979	Day 1	Ctrl
314	TYB4 (32-44)	Sample 39 Day 1	10.71806113784818	38.0	Sample 39 Day 1	Ctrl	Day 1	39	c	8.196812581203176	Day 1	Ctrl
315	APOC3 (20-35)	Sample 39 Day 1	11.897110607494312	38.0	Sample 39 Day 1	Ctrl	Day 1	39	c	7.033904852907918	Day 1	Ctrl
316	F1RX36 (480-497)	Sample 40 Day 1	12.539286762146112	39.0	Sample 40 Day 1	Ctrl	Day 1	40	c	0.42598742724672867	Day 1	Ctrl
317	HBA (0-16)	Sample 40 Day 1	11.35820982855107	39.0	Sample 40 Day 1	Ctrl	Day 1	40	c	5.414240854057832	Day 1	Ctrl
318	TYB4 (32-44)	Sample 40 Day 1	9.483586656234396	39.0	Sample 40 Day 1	Ctrl	Day 1	40	c	8.30799471031172	Day 1	Ctrl
319	APOC3 (20-35)	Sample 40 Day 1	9.760685314264359	39.0	Sample 40 Day 1	Ctrl	Day 1	40	c	7.210551637659411	Day 1	Ctrl
320	F1RX36 (480-497)	Sample 41 Day 1	12.553820684960433	40.0	Sample 41 Day 1	Ctrl	Day 1	41	c	0.041786762824584565	Day 1	Ctrl
321	F1RX36 (453-482)	Sample 41 Day 1	9.771363472407765	40.0	Sample 41 Day 1	Ctrl	Day 1	41	c	2.3558366533598645	Day 1	Ctrl
322	ACTS (47-63) | ACTB (45-61)	Sample 41 Day 1	10.248848440175331	40.0	Sample 41 Day 1	Ctrl	Day 1	41	c	3.033965061490813	Day 1	Ctrl
323	PF11 (42-60) | PR39 (58-76)	Sample 41 Day 1	6.73947548958162	40.0	Sample 41 Day 1	Ctrl	Day 1	41	c	4.030870443202816	Day 1	Ctrl
324	HBA (0-16)	Sample 41 Day 1	14.39267312722916	40.0	Sample 41 Day 1	Ctrl	Day 1	41	c	5.2418227290977155	Day 1	Ctrl
325	TYB4 (26-44)	Sample 41 Day 1	13.858082711629852	40.0	Sample 41 Day 1	Ctrl	Day 1	41	c	6.072057708083088	Day 1	Ctrl
326	TYB4 (32-44)	Sample 41 Day 1	13.961694478218059	40.0	Sample 41 Day 1	Ctrl	Day 1	41	c	8.003478620303158	Day 1	Ctrl
327	APOC3 (20-35)	Sample 41 Day 1	11.427462320768663	40.0	Sample 41 Day 1	Ctrl	Day 1	41	c	7.190401043948103	Day 1	Ctrl
328	F1RX36 (480-497)	Sample 42 Day 1	12.381048264786154	41.0	Sample 42 Day 1	Ctrl	Day 1	42	c	0.061747754224529675	Day 1	Ctrl
329	F1RX36 (599-619)	Sample 42 Day 1	11.100140249873782	41.0	Sample 42 Day 1	Ctrl	Day 1	42	c	1.0722319368763111	Day 1	Ctrl
330	F1RX36 (453-482)	Sample 42 Day 1	10.896229851292535	41.0	Sample 42 Day 1	Ctrl	Day 1	42	c	2.0346097874309006	Day 1	Ctrl
331	ACTS (47-63) | ACTB (45-61)	Sample 42 Day 1	8.897200017590388	41.0	Sample 42 Day 1	Ctrl	Day 1	42	c	3.0922921891756245	Day 1	Ctrl
332	PF11 (42-60) | PR39 (58-76)	Sample 42 Day 1	1.9610249944674885	41.0	Sample 42 Day 1	Ctrl	Day 1	42	c	4.321967880898475	Day 1	Ctrl
333	HBA (0-16)	Sample 42 Day 1	12.977094905601286	41.0	Sample 42 Day 1	Ctrl	Day 1	42	c	5.364017288248006	Day 1	Ctrl
334	TYB4 (26-44)	Sample 42 Day 1	12.470280378918615	41.0	Sample 42 Day 1	Ctrl	Day 1	42	c	6.203640139813185	Day 1	Ctrl
335	F1RX36 (638-657)	Sample 42 Day 1	1.9610249944674885	41.0	Sample 42 Day 1	Ctrl	Day 1	42	c	9.227949217146637	Day 1	Ctrl
336	TYB4 (32-44)	Sample 42 Day 1	7.025986120940382	41.0	Sample 42 Day 1	Ctrl	Day 1	42	c	8.014694765567391	Day 1	Ctrl
337	APOC3 (20-35)	Sample 42 Day 1	10.893364108828234	41.0	Sample 42 Day 1	Ctrl	Day 1	42	c	7.0311923176170925	Day 1	Ctrl
338	F1RX36 (480-497)	Sample 43 Day 1	12.370604514390429	42.0	Sample 43 Day 1	Ctrl	Day 1	43	c	0.11590547654228261	Day 1	Ctrl
339	F1RX36 (453-482)	Sample 43 Day 1	7.311821851952075	42.0	Sample 43 Day 1	Ctrl	Day 1	43	c	2.2447542893209165	Day 1	Ctrl
340	ACTS (47-63) | ACTB (45-61)	Sample 43 Day 1	10.925171007713692	42.0	Sample 43 Day 1	Ctrl	Day 1	43	c	3.332798016930747	Day 1	Ctrl
341	PF11 (42-60) | PR39 (58-76)	Sample 43 Day 1	11.234158462523409	42.0	Sample 43 Day 1	Ctrl	Day 1	43	c	4.272251377602115	Day 1	Ctrl
342	HBA (0-16)	Sample 43 Day 1	13.221967557588234	42.0	Sample 43 Day 1	Ctrl	Day 1	43	c	5.1764575347440545	Day 1	Ctrl
343	TYB4 (26-44)	Sample 43 Day 1	14.281432692517232	42.0	Sample 43 Day 1	Ctrl	Day 1	43	c	6.053245832851412	Day 1	Ctrl
344	TYB4 (32-44)	Sample 43 Day 1	9.700065027673904	42.0	Sample 43 Day 1	Ctrl	Day 1	43	c	8.351347955699236	Day 1	Ctrl
345	APOC3 (20-35)	Sample 43 Day 1	10.731506816326347	42.0	Sample 43 Day 1	Ctrl	Day 1	43	c	7.163703723219576	Day 1	Ctrl
346	F1RX36 (480-497)	Sample 44 Day 1	7.908304206974473	43.0	Sample 44 Day 1	Ctrl	Day 1	44	c	0.3312243065172553	Day 1	Ctrl
347	F1RX36 (453-482)	Sample 44 Day 1	10.898487165013643	43.0	Sample 44 Day 1	Ctrl	Day 1	44	c	2.2308404788614538	Day 1	Ctrl
348	ACTS (47-63) | ACTB (45-61)	Sample 44 Day 1	2.84773250969978	43.0	Sample 44 Day 1	Ctrl	Day 1	44	c	3.332397924102821	Day 1	Ctrl
349	HBA (0-16)	Sample 44 Day 1	13.547163941992915	43.0	Sample 44 Day 1	Ctrl	Day 1	44	c	5.408280302653657	Day 1	Ctrl
350	TYB4 (26-44)	Sample 44 Day 1	13.203946093504042	43.0	Sample 44 Day 1	Ctrl	Day 1	44	c	6.414463282224211	Day 1	Ctrl
351	TYB4 (32-44)	Sample 44 Day 1	10.412965810301287	43.0	Sample 44 Day 1	Ctrl	Day 1	44	c	8.240798051000272	Day 1	Ctrl
352	F1RX36 (480-497)	Sample 45 Day 1	8.776464771808952	44.0	Sample 45 Day 1	Ctrl	Day 1	45	c	0.23017876414453745	Day 1	Ctrl
353	F1RX36 (453-482)	Sample 45 Day 1	11.103775258558114	44.0	Sample 45 Day 1	Ctrl	Day 1	45	c	2.1195553094762767	Day 1	Ctrl
354	ACTS (47-63) | ACTB (45-61)	Sample 45 Day 1	10.006601269423204	44.0	Sample 45 Day 1	Ctrl	Day 1	45	c	3.421109924188181	Day 1	Ctrl
355	HBA (0-16)	Sample 45 Day 1	12.545788874000152	44.0	Sample 45 Day 1	Ctrl	Day 1	45	c	5.206063625239829	Day 1	Ctrl
356	TYB4 (26-44)	Sample 45 Day 1	12.793132530683426	44.0	Sample 45 Day 1	Ctrl	Day 1	45	c	6.05741605767932	Day 1	Ctrl
357	TYB4 (32-44)	Sample 45 Day 1	11.737809526420776	44.0	Sample 45 Day 1	Ctrl	Day 1	45	c	8.194717211581947	Day 1	Ctrl
358	F1RX36 (480-497)	Sample 46 Day 1	10.853704623911694	45.0	Sample 46 Day 1	Ctrl	Day 1	46	c	0.05717396260710178	Day 1	Ctrl
359	F1RX36 (453-482)	Sample 46 Day 1	14.708887334542073	45.0	Sample 46 Day 1	Ctrl	Day 1	46	c	2.226139257915684	Day 1	Ctrl
360	HBA (0-16)	Sample 46 Day 1	0.4972467242427456	45.0	Sample 46 Day 1	Ctrl	Day 1	46	c	5.252573981685296	Day 1	Ctrl
361	TYB4 (26-44)	Sample 46 Day 1	7.622772979622768	45.0	Sample 46 Day 1	Ctrl	Day 1	46	c	6.151990092672113	Day 1	Ctrl
362	APOC3 (20-35)	Sample 46 Day 1	9.911334321137852	45.0	Sample 46 Day 1	Ctrl	Day 1	46	c	7.032242776404168	Day 1	Ctrl
363	F1RX36 (480-497)	Sample 54 Day 1	14.821136512500416	46.0	Sample 54 Day 1	S. aureus	Day 1	54	b	0.4245765910349576	Day 1	S. aureus
364	F1RX36 (599-619)	Sample 54 Day 1	14.480121318197902	46.0	Sample 54 Day 1	S. aureus	Day 1	54	b	1.3480089010675433	Day 1	S. aureus
365	F1RX36 (453-482)	Sample 54 Day 1	13.542198440307878	46.0	Sample 54 Day 1	S. aureus	Day 1	54	b	2.3774964862273045	Day 1	S. aureus
366	ACTS (47-63) | ACTB (45-61)	Sample 54 Day 1	7.180573622221968	46.0	Sample 54 Day 1	S. aureus	Day 1	54	b	3.1650907774288033	Day 1	S. aureus
367	PF11 (42-60) | PR39 (58-76)	Sample 54 Day 1	14.926720281572628	46.0	Sample 54 Day 1	S. aureus	Day 1	54	b	4.342373963508753	Day 1	S. aureus
368	HBA (0-16)	Sample 54 Day 1	10.910510484791024	46.0	Sample 54 Day 1	S. aureus	Day 1	54	b	5.218417802826138	Day 1	S. aureus
369	TYB4 (26-44)	Sample 54 Day 1	13.94823577932963	46.0	Sample 54 Day 1	S. aureus	Day 1	54	b	6.090487569782721	Day 1	S. aureus
370	F1RX36 (638-657)	Sample 54 Day 1	9.372949307572092	46.0	Sample 54 Day 1	S. aureus	Day 1	54	b	9.055990519608246	Day 1	S. aureus
371	TYB4 (32-44)	Sample 54 Day 1	9.623704551761428	46.0	Sample 54 Day 1	S. aureus	Day 1	54	b	8.155272891194926	Day 1	S. aureus
372	APOC3 (20-35)	Sample 54 Day 1	9.113846241552965	46.0	Sample 54 Day 1	S. aureus	Day 1	54	b	7.061898450163813	Day 1	S. aureus
373	F1RX36 (480-497)	Sample 55 Day 1	14.259484745045727	47.0	Sample 55 Day 1	S. aureus	Day 1	55	b	0.4492210392918309	Day 1	S. aureus
374	F1RX36 (599-619)	Sample 55 Day 1	14.703810508131662	47.0	Sample 55 Day 1	S. aureus	Day 1	55	b	1.0221350456044098	Day 1	S. aureus
375	F1RX36 (453-482)	Sample 55 Day 1	13.560772596569345	47.0	Sample 55 Day 1	S. aureus	Day 1	55	b	2.1985146197160845	Day 1	S. aureus
376	ACTS (47-63) | ACTB (45-61)	Sample 55 Day 1	12.2680804193563	47.0	Sample 55 Day 1	S. aureus	Day 1	55	b	3.203442085075673	Day 1	S. aureus
377	PF11 (42-60) | PR39 (58-76)	Sample 55 Day 1	8.986413795690195	47.0	Sample 55 Day 1	S. aureus	Day 1	55	b	4.135284367861754	Day 1	S. aureus
378	HBA (0-16)	Sample 55 Day 1	12.415547006876986	47.0	Sample 55 Day 1	S. aureus	Day 1	55	b	5.257108204568126	Day 1	S. aureus
379	TYB4 (26-44)	Sample 55 Day 1	12.954764078307658	47.0	Sample 55 Day 1	S. aureus	Day 1	55	b	6.067489660868195	Day 1	S. aureus
380	F1RX36 (638-657)	Sample 55 Day 1	5.826719518888048	47.0	Sample 55 Day 1	S. aureus	Day 1	55	b	9.352760571264255	Day 1	S. aureus
381	TYB4 (32-44)	Sample 55 Day 1	9.542141182452415	47.0	Sample 55 Day 1	S. aureus	Day 1	55	b	8.149601473211437	Day 1	S. aureus
382	F1RX36 (480-497)	Sample 56 Day 1	14.290505905318236	48.0	Sample 56 Day 1	S. aureus	Day 1	56	b	0.2661041654093888	Day 1	S. aureus
383	F1RX36 (599-619)	Sample 56 Day 1	14.147399671535164	48.0	Sample 56 Day 1	S. aureus	Day 1	56	b	1.3220376562301317	Day 1	S. aureus
384	F1RX36 (453-482)	Sample 56 Day 1	13.09115769996712	48.0	Sample 56 Day 1	S. aureus	Day 1	56	b	2.4000689529605728	Day 1	S. aureus
385	ACTS (47-63) | ACTB (45-61)	Sample 56 Day 1	12.676599181178315	48.0	Sample 56 Day 1	S. aureus	Day 1	56	b	3.37610434640349	Day 1	S. aureus
386	PF11 (42-60) | PR39 (58-76)	Sample 56 Day 1	12.148833286068637	48.0	Sample 56 Day 1	S. aureus	Day 1	56	b	4.273739062646602	Day 1	S. aureus
387	HBA (0-16)	Sample 56 Day 1	8.69452102018335	48.0	Sample 56 Day 1	S. aureus	Day 1	56	b	5.174776931172749	Day 1	S. aureus
388	TYB4 (26-44)	Sample 56 Day 1	11.904974470719921	48.0	Sample 56 Day 1	S. aureus	Day 1	56	b	6.226442101533734	Day 1	S. aureus
389	F1RX36 (638-657)	Sample 56 Day 1	9.391725012316655	48.0	Sample 56 Day 1	S. aureus	Day 1	56	b	9.34593065702046	Day 1	S. aureus
390	TYB4 (32-44)	Sample 56 Day 1	5.859116919275168	48.0	Sample 56 Day 1	S. aureus	Day 1	56	b	8.394895494151763	Day 1	S. aureus
391	APOC3 (20-35)	Sample 56 Day 1	8.809177859888017	48.0	Sample 56 Day 1	S. aureus	Day 1	56	b	7.046701867679502	Day 1	S. aureus
392	F1RX36 (480-497)	Sample 57 Day 1	13.945809458273635	49.0	Sample 57 Day 1	S. aureus	Day 1	57	b	0.17318531812187407	Day 1	S. aureus
393	F1RX36 (599-619)	Sample 57 Day 1	15.198248502135769	49.0	Sample 57 Day 1	S. aureus	Day 1	57	b	1.3492524692860752	Day 1	S. aureus
394	F1RX36 (453-482)	Sample 57 Day 1	14.099088954394366	49.0	Sample 57 Day 1	S. aureus	Day 1	57	b	2.1942432931672826	Day 1	S. aureus
395	ACTS (47-63) | ACTB (45-61)	Sample 57 Day 1	12.278150765873844	49.0	Sample 57 Day 1	S. aureus	Day 1	57	b	3.1495024938298277	Day 1	S. aureus
396	PF11 (42-60) | PR39 (58-76)	Sample 57 Day 1	14.21596487186159	49.0	Sample 57 Day 1	S. aureus	Day 1	57	b	4.185095213570471	Day 1	S. aureus
397	HBA (0-16)	Sample 57 Day 1	11.568818666160025	49.0	Sample 57 Day 1	S. aureus	Day 1	57	b	5.271280136053858	Day 1	S. aureus
398	TYB4 (26-44)	Sample 57 Day 1	13.069896585921093	49.0	Sample 57 Day 1	S. aureus	Day 1	57	b	6.44991231486021	Day 1	S. aureus
399	F1RX36 (638-657)	Sample 57 Day 1	10.872163055239495	49.0	Sample 57 Day 1	S. aureus	Day 1	57	b	9.22184659309704	Day 1	S. aureus
400	F1RX36 (480-497)	Sample 66 Day 1	15.138284346647035	50.0	Sample 66 Day 1	S. aureus	Day 1	66	b	0.09382251372941725	Day 1	S. aureus
401	F1RX36 (599-619)	Sample 66 Day 1	12.65077420923329	50.0	Sample 66 Day 1	S. aureus	Day 1	66	b	1.0732809588755927	Day 1	S. aureus
402	F1RX36 (453-482)	Sample 66 Day 1	14.307278936219795	50.0	Sample 66 Day 1	S. aureus	Day 1	66	b	2.0190573863643864	Day 1	S. aureus
403	ACTS (47-63) | ACTB (45-61)	Sample 66 Day 1	6.3796609965145965	50.0	Sample 66 Day 1	S. aureus	Day 1	66	b	3.2514677557132448	Day 1	S. aureus
404	PF11 (42-60) | PR39 (58-76)	Sample 66 Day 1	14.353741581716283	50.0	Sample 66 Day 1	S. aureus	Day 1	66	b	4.245057441169975	Day 1	S. aureus
405	HBA (0-16)	Sample 66 Day 1	11.364073101001509	50.0	Sample 66 Day 1	S. aureus	Day 1	66	b	5.092355267051139	Day 1	S. aureus
406	TYB4 (26-44)	Sample 66 Day 1	11.817315997450645	50.0	Sample 66 Day 1	S. aureus	Day 1	66	b	6.312898232903655	Day 1	S. aureus
407	F1RX36 (638-657)	Sample 66 Day 1	10.421506335108552	50.0	Sample 66 Day 1	S. aureus	Day 1	66	b	9.333498168733357	Day 1	S. aureus
408	TYB4 (32-44)	Sample 66 Day 1	9.527195141751342	50.0	Sample 66 Day 1	S. aureus	Day 1	66	b	8.11659419242195	Day 1	S. aureus
409	APOC3 (20-35)	Sample 66 Day 1	9.80567347153845	50.0	Sample 66 Day 1	S. aureus	Day 1	66	b	7.154844893813381	Day 1	S. aureus
410	F1RX36 (480-497)	Sample 67 Day 1	14.707223481011665	51.0	Sample 67 Day 1	S. aureus	Day 1	67	b	0.4457122525562655	Day 1	S. aureus
411	F1RX36 (599-619)	Sample 67 Day 1	14.547362838969544	51.0	Sample 67 Day 1	S. aureus	Day 1	67	b	1.1684190105328305	Day 1	S. aureus
412	F1RX36 (453-482)	Sample 67 Day 1	13.256530322989155	51.0	Sample 67 Day 1	S. aureus	Day 1	67	b	2.342360752290246	Day 1	S. aureus
413	ACTS (47-63) | ACTB (45-61)	Sample 67 Day 1	14.027106458024946	51.0	Sample 67 Day 1	S. aureus	Day 1	67	b	3.203726441983473	Day 1	S. aureus
414	PF11 (42-60) | PR39 (58-76)	Sample 67 Day 1	13.942748447503694	51.0	Sample 67 Day 1	S. aureus	Day 1	67	b	4.3570051725374395	Day 1	S. aureus
415	HBA (0-16)	Sample 67 Day 1	9.760162572664388	51.0	Sample 67 Day 1	S. aureus	Day 1	67	b	5.346060457452191	Day 1	S. aureus
416	TYB4 (26-44)	Sample 67 Day 1	7.033905607574382	51.0	Sample 67 Day 1	S. aureus	Day 1	67	b	6.300490211339341	Day 1	S. aureus
417	TYB4 (32-44)	Sample 67 Day 1	4.6559414516766715	51.0	Sample 67 Day 1	S. aureus	Day 1	67	b	8.38465025583301	Day 1	S. aureus
418	F1RX36 (480-497)	Sample 68 Day 1	16.135403855973706	52.0	Sample 68 Day 1	S. aureus	Day 1	68	b	0.42264832269495833	Day 1	S. aureus
419	F1RX36 (599-619)	Sample 68 Day 1	15.667521434231894	52.0	Sample 68 Day 1	S. aureus	Day 1	68	b	1.2609924942034378	Day 1	S. aureus
420	F1RX36 (453-482)	Sample 68 Day 1	15.426741161408343	52.0	Sample 68 Day 1	S. aureus	Day 1	68	b	2.1068610082502355	Day 1	S. aureus
421	ACTS (47-63) | ACTB (45-61)	Sample 68 Day 1	12.329703733372998	52.0	Sample 68 Day 1	S. aureus	Day 1	68	b	3.1793830327398336	Day 1	S. aureus
422	PF11 (42-60) | PR39 (58-76)	Sample 68 Day 1	14.92144068655731	52.0	Sample 68 Day 1	S. aureus	Day 1	68	b	4.341237571080982	Day 1	S. aureus
423	HBA (0-16)	Sample 68 Day 1	10.748518001424493	52.0	Sample 68 Day 1	S. aureus	Day 1	68	b	5.292897568305741	Day 1	S. aureus
424	TYB4 (26-44)	Sample 68 Day 1	11.134807672090457	52.0	Sample 68 Day 1	S. aureus	Day 1	68	b	6.080009252354362	Day 1	S. aureus
425	F1RX36 (638-657)	Sample 68 Day 1	5.508216290899036	52.0	Sample 68 Day 1	S. aureus	Day 1	68	b	9.02305779351589	Day 1	S. aureus
426	TYB4 (32-44)	Sample 68 Day 1	8.776435594356137	52.0	Sample 68 Day 1	S. aureus	Day 1	68	b	8.30733271709393	Day 1	S. aureus
427	APOC3 (20-35)	Sample 68 Day 1	9.503187636536238	52.0	Sample 68 Day 1	S. aureus	Day 1	68	b	7.112985560813206	Day 1	S. aureus
428	F1RX36 (480-497)	Sample 69 Day 1	15.320664546068002	53.0	Sample 69 Day 1	S. aureus	Day 1	69	b	0.22485160967807405	Day 1	S. aureus
429	F1RX36 (599-619)	Sample 69 Day 1	15.10140112148467	53.0	Sample 69 Day 1	S. aureus	Day 1	69	b	1.3360360476306674	Day 1	S. aureus
430	F1RX36 (453-482)	Sample 69 Day 1	14.385258401209635	53.0	Sample 69 Day 1	S. aureus	Day 1	69	b	2.25320005129535	Day 1	S. aureus
431	ACTS (47-63) | ACTB (45-61)	Sample 69 Day 1	12.097620801946876	53.0	Sample 69 Day 1	S. aureus	Day 1	69	b	3.037486162400308	Day 1	S. aureus
432	PF11 (42-60) | PR39 (58-76)	Sample 69 Day 1	14.826902251339353	53.0	Sample 69 Day 1	S. aureus	Day 1	69	b	4.0835111065526	Day 1	S. aureus
433	HBA (0-16)	Sample 69 Day 1	11.815344521909992	53.0	Sample 69 Day 1	S. aureus	Day 1	69	b	5.0986976828139134	Day 1	S. aureus
434	TYB4 (26-44)	Sample 69 Day 1	8.973205980247897	53.0	Sample 69 Day 1	S. aureus	Day 1	69	b	6.11603891414018	Day 1	S. aureus
435	F1RX36 (638-657)	Sample 69 Day 1	9.932493650226936	53.0	Sample 69 Day 1	S. aureus	Day 1	69	b	9.254431526377727	Day 1	S. aureus
436	TYB4 (32-44)	Sample 69 Day 1	4.8500713153210855	53.0	Sample 69 Day 1	S. aureus	Day 1	69	b	8.226784600921427	Day 1	S. aureus
437	F1RX36 (480-497)	Sample 70 Day 1	15.065737977361328	54.0	Sample 70 Day 1	S. aureus	Day 1	70	b	0.09142201726389403	Day 1	S. aureus
438	F1RX36 (599-619)	Sample 70 Day 1	10.579571412987978	54.0	Sample 70 Day 1	S. aureus	Day 1	70	b	1.0303996795550592	Day 1	S. aureus
439	F1RX36 (453-482)	Sample 70 Day 1	14.516931642897278	54.0	Sample 70 Day 1	S. aureus	Day 1	70	b	2.0771444920136233	Day 1	S. aureus
440	ACTS (47-63) | ACTB (45-61)	Sample 70 Day 1	11.435800384539593	54.0	Sample 70 Day 1	S. aureus	Day 1	70	b	3.4429715906783716	Day 1	S. aureus
441	PF11 (42-60) | PR39 (58-76)	Sample 70 Day 1	14.772187038315886	54.0	Sample 70 Day 1	S. aureus	Day 1	70	b	4.210846127406162	Day 1	S. aureus
442	HBA (0-16)	Sample 70 Day 1	11.859086177858138	54.0	Sample 70 Day 1	S. aureus	Day 1	70	b	5.390305477115951	Day 1	S. aureus
443	TYB4 (26-44)	Sample 70 Day 1	11.758528104716024	54.0	Sample 70 Day 1	S. aureus	Day 1	70	b	6.381938610000979	Day 1	S. aureus
444	F1RX36 (638-657)	Sample 70 Day 1	9.383702903576609	54.0	Sample 70 Day 1	S. aureus	Day 1	70	b	9.230183800858294	Day 1	S. aureus
445	TYB4 (32-44)	Sample 70 Day 1	8.378318743421488	54.0	Sample 70 Day 1	S. aureus	Day 1	70	b	8.318009468807244	Day 1	S. aureus
446	APOC3 (20-35)	Sample 70 Day 1	7.845802324276804	54.0	Sample 70 Day 1	S. aureus	Day 1	70	b	7.086738404685721	Day 1	S. aureus
447	F1RX36 (480-497)	Sample 1 Day 2	14.333643791134207	55.0	Sample 1 Day 2	S. aureus	Day 2	1	b	0.30977851721710875	Day 2	S. aureus
448	F1RX36 (599-619)	Sample 1 Day 2	14.26850195538469	55.0	Sample 1 Day 2	S. aureus	Day 2	1	b	1.1225730606684803	Day 2	S. aureus
449	F1RX36 (453-482)	Sample 1 Day 2	10.769873311989752	55.0	Sample 1 Day 2	S. aureus	Day 2	1	b	2.374427943539368	Day 2	S. aureus
450	ACTS (47-63) | ACTB (45-61)	Sample 1 Day 2	11.96387655069941	55.0	Sample 1 Day 2	S. aureus	Day 2	1	b	3.0376758598990095	Day 2	S. aureus
451	PF11 (42-60) | PR39 (58-76)	Sample 1 Day 2	10.749501082480808	55.0	Sample 1 Day 2	S. aureus	Day 2	1	b	4.347912402798375	Day 2	S. aureus
452	HBA (0-16)	Sample 1 Day 2	7.717183167447388	55.0	Sample 1 Day 2	S. aureus	Day 2	1	b	5.044971607955879	Day 2	S. aureus
453	TYB4 (26-44)	Sample 1 Day 2	9.561497113192397	55.0	Sample 1 Day 2	S. aureus	Day 2	1	b	6.396535156602439	Day 2	S. aureus
454	F1RX36 (638-657)	Sample 1 Day 2	9.723827032412908	55.0	Sample 1 Day 2	S. aureus	Day 2	1	b	9.136892033160752	Day 2	S. aureus
455	TYB4 (32-44)	Sample 1 Day 2	7.403956225086873	55.0	Sample 1 Day 2	S. aureus	Day 2	1	b	8.294477014173758	Day 2	S. aureus
456	F1RX36 (480-497)	Sample 2 Day 2	14.049678520140553	56.0	Sample 2 Day 2	S. aureus	Day 2	2	b	0.21937602537912593	Day 2	S. aureus
457	F1RX36 (599-619)	Sample 2 Day 2	14.310664417594676	56.0	Sample 2 Day 2	S. aureus	Day 2	2	b	1.1648364153680526	Day 2	S. aureus
458	F1RX36 (453-482)	Sample 2 Day 2	11.606021133046497	56.0	Sample 2 Day 2	S. aureus	Day 2	2	b	2.2904488249325734	Day 2	S. aureus
459	ACTS (47-63) | ACTB (45-61)	Sample 2 Day 2	12.037896212491262	56.0	Sample 2 Day 2	S. aureus	Day 2	2	b	3.426385341248057	Day 2	S. aureus
460	PF11 (42-60) | PR39 (58-76)	Sample 2 Day 2	10.598519334367946	56.0	Sample 2 Day 2	S. aureus	Day 2	2	b	4.0185713863185795	Day 2	S. aureus
461	TYB4 (26-44)	Sample 2 Day 2	10.149315974268141	56.0	Sample 2 Day 2	S. aureus	Day 2	2	b	6.413483785147397	Day 2	S. aureus
462	F1RX36 (638-657)	Sample 2 Day 2	9.339045998813436	56.0	Sample 2 Day 2	S. aureus	Day 2	2	b	9.274086744759456	Day 2	S. aureus
463	TYB4 (32-44)	Sample 2 Day 2	8.54931869834036	56.0	Sample 2 Day 2	S. aureus	Day 2	2	b	8.363291435346074	Day 2	S. aureus
464	F1RX36 (480-497)	Sample 3 Day 2	14.467259143159842	57.0	Sample 3 Day 2	S. aureus	Day 2	3	b	0.17274372904542493	Day 2	S. aureus
465	F1RX36 (599-619)	Sample 3 Day 2	12.644462086067023	57.0	Sample 3 Day 2	S. aureus	Day 2	3	b	1.2123293386769263	Day 2	S. aureus
466	F1RX36 (453-482)	Sample 3 Day 2	13.209136215961614	57.0	Sample 3 Day 2	S. aureus	Day 2	3	b	2.390982838310524	Day 2	S. aureus
467	ACTS (47-63) | ACTB (45-61)	Sample 3 Day 2	12.03950303079474	57.0	Sample 3 Day 2	S. aureus	Day 2	3	b	3.1866815864144202	Day 2	S. aureus
468	PF11 (42-60) | PR39 (58-76)	Sample 3 Day 2	9.80513203510414	57.0	Sample 3 Day 2	S. aureus	Day 2	3	b	4.240596805037089	Day 2	S. aureus
469	HBA (0-16)	Sample 3 Day 2	7.2258738515821745	57.0	Sample 3 Day 2	S. aureus	Day 2	3	b	5.00908771538795	Day 2	S. aureus
470	TYB4 (26-44)	Sample 3 Day 2	9.158794189450244	57.0	Sample 3 Day 2	S. aureus	Day 2	3	b	6.071369102627119	Day 2	S. aureus
471	F1RX36 (638-657)	Sample 3 Day 2	8.709150638009419	57.0	Sample 3 Day 2	S. aureus	Day 2	3	b	9.28875892858866	Day 2	S. aureus
472	F1RX36 (480-497)	Sample 4 Day 2	13.43385853079952	58.0	Sample 4 Day 2	S. aureus	Day 2	4	b	0.3226396054787447	Day 2	S. aureus
473	F1RX36 (599-619)	Sample 4 Day 2	14.975477916148009	58.0	Sample 4 Day 2	S. aureus	Day 2	4	b	1.2621704215530247	Day 2	S. aureus
474	F1RX36 (453-482)	Sample 4 Day 2	11.312791082443086	58.0	Sample 4 Day 2	S. aureus	Day 2	4	b	2.064489516324025	Day 2	S. aureus
475	ACTS (47-63) | ACTB (45-61)	Sample 4 Day 2	8.903266623927841	58.0	Sample 4 Day 2	S. aureus	Day 2	4	b	3.2004324428600257	Day 2	S. aureus
476	PF11 (42-60) | PR39 (58-76)	Sample 4 Day 2	7.748654748085742	58.0	Sample 4 Day 2	S. aureus	Day 2	4	b	4.159792644863435	Day 2	S. aureus
477	TYB4 (26-44)	Sample 4 Day 2	1.0533418858212218	58.0	Sample 4 Day 2	S. aureus	Day 2	4	b	6.22304760481579	Day 2	S. aureus
478	F1RX36 (638-657)	Sample 4 Day 2	5.289051476459435	58.0	Sample 4 Day 2	S. aureus	Day 2	4	b	9.391648065549342	Day 2	S. aureus
479	F1RX36 (480-497)	Sample 5 Day 2	12.033637751374725	59.0	Sample 5 Day 2	S. aureus	Day 2	5	b	0.34913764739639336	Day 2	S. aureus
480	F1RX36 (599-619)	Sample 5 Day 2	12.560662212404266	59.0	Sample 5 Day 2	S. aureus	Day 2	5	b	1.0377952756251214	Day 2	S. aureus
481	F1RX36 (453-482)	Sample 5 Day 2	8.791376089279467	59.0	Sample 5 Day 2	S. aureus	Day 2	5	b	2.400639138998554	Day 2	S. aureus
482	ACTS (47-63) | ACTB (45-61)	Sample 5 Day 2	9.434865117874281	59.0	Sample 5 Day 2	S. aureus	Day 2	5	b	3.2122952180174207	Day 2	S. aureus
483	F1RX36 (638-657)	Sample 5 Day 2	1.7279650952049146	59.0	Sample 5 Day 2	S. aureus	Day 2	5	b	9.3347379651987	Day 2	S. aureus
484	F1RX36 (480-497)	Sample 10 Day 2	14.675373926212286	64.0	Sample 10 Day 2	S. aureus	Day 2	10	b	0.06301765406895847	Day 2	S. aureus
485	F1RX36 (599-619)	Sample 10 Day 2	14.199016476990924	64.0	Sample 10 Day 2	S. aureus	Day 2	10	b	1.3018237865681717	Day 2	S. aureus
486	F1RX36 (453-482)	Sample 10 Day 2	11.799247570773824	64.0	Sample 10 Day 2	S. aureus	Day 2	10	b	2.106346707924256	Day 2	S. aureus
487	ACTS (47-63) | ACTB (45-61)	Sample 10 Day 2	12.167828007093494	64.0	Sample 10 Day 2	S. aureus	Day 2	10	b	3.1972714037134193	Day 2	S. aureus
488	PF11 (42-60) | PR39 (58-76)	Sample 10 Day 2	12.605662887782612	64.0	Sample 10 Day 2	S. aureus	Day 2	10	b	4.007588291536947	Day 2	S. aureus
489	TYB4 (26-44)	Sample 10 Day 2	10.794255233727093	64.0	Sample 10 Day 2	S. aureus	Day 2	10	b	6.068224787068714	Day 2	S. aureus
490	F1RX36 (638-657)	Sample 10 Day 2	9.583969682257681	64.0	Sample 10 Day 2	S. aureus	Day 2	10	b	9.041436221905629	Day 2	S. aureus
491	TYB4 (32-44)	Sample 10 Day 2	8.73592073632419	64.0	Sample 10 Day 2	S. aureus	Day 2	10	b	8.107884877822217	Day 2	S. aureus
492	F1RX36 (480-497)	Sample 11 Day 2	14.207621682231197	65.0	Sample 11 Day 2	S. aureus	Day 2	11	b	0.045008140510945024	Day 2	S. aureus
493	F1RX36 (599-619)	Sample 11 Day 2	12.84998428553413	65.0	Sample 11 Day 2	S. aureus	Day 2	11	b	1.3113595119788028	Day 2	S. aureus
494	F1RX36 (453-482)	Sample 11 Day 2	11.84338499160252	65.0	Sample 11 Day 2	S. aureus	Day 2	11	b	2.0130679559941487	Day 2	S. aureus
495	ACTS (47-63) | ACTB (45-61)	Sample 11 Day 2	12.278976198832442	65.0	Sample 11 Day 2	S. aureus	Day 2	11	b	3.277983225281249	Day 2	S. aureus
496	PF11 (42-60) | PR39 (58-76)	Sample 11 Day 2	12.705573376006043	65.0	Sample 11 Day 2	S. aureus	Day 2	11	b	4.063318523871509	Day 2	S. aureus
497	TYB4 (26-44)	Sample 11 Day 2	10.855458878607193	65.0	Sample 11 Day 2	S. aureus	Day 2	11	b	6.425322655730054	Day 2	S. aureus
498	F1RX36 (638-657)	Sample 11 Day 2	4.528257383121577	65.0	Sample 11 Day 2	S. aureus	Day 2	11	b	9.419892332899435	Day 2	S. aureus
499	TYB4 (32-44)	Sample 11 Day 2	8.89188248968485	65.0	Sample 11 Day 2	S. aureus	Day 2	11	b	8.101476396134434	Day 2	S. aureus
500	F1RX36 (480-497)	Sample 12 Day 2	13.485031352663935	66.0	Sample 12 Day 2	S. aureus	Day 2	12	b	0.2764895842003633	Day 2	S. aureus
501	F1RX36 (599-619)	Sample 12 Day 2	10.043172700360518	66.0	Sample 12 Day 2	S. aureus	Day 2	12	b	1.0126023937626063	Day 2	S. aureus
502	ACTS (47-63) | ACTB (45-61)	Sample 12 Day 2	12.164117102005589	66.0	Sample 12 Day 2	S. aureus	Day 2	12	b	3.4193048443730283	Day 2	S. aureus
503	PF11 (42-60) | PR39 (58-76)	Sample 12 Day 2	8.614255086655323	66.0	Sample 12 Day 2	S. aureus	Day 2	12	b	4.235344288686269	Day 2	S. aureus
504	TYB4 (32-44)	Sample 12 Day 2	10.158613931044123	66.0	Sample 12 Day 2	S. aureus	Day 2	12	b	8.019450418138	Day 2	S. aureus
505	F1RX36 (480-497)	Sample 13 Day 2	14.515825702728083	67.0	Sample 13 Day 2	S. aureus	Day 2	13	b	0.15412499685366182	Day 2	S. aureus
506	F1RX36 (599-619)	Sample 13 Day 2	10.799664926560943	67.0	Sample 13 Day 2	S. aureus	Day 2	13	b	1.0345822578375554	Day 2	S. aureus
507	F1RX36 (453-482)	Sample 13 Day 2	10.621027549655446	67.0	Sample 13 Day 2	S. aureus	Day 2	13	b	2.176824997718012	Day 2	S. aureus
508	ACTS (47-63) | ACTB (45-61)	Sample 13 Day 2	11.761588598204979	67.0	Sample 13 Day 2	S. aureus	Day 2	13	b	3.3014668539725953	Day 2	S. aureus
509	PF11 (42-60) | PR39 (58-76)	Sample 13 Day 2	11.862155800189196	67.0	Sample 13 Day 2	S. aureus	Day 2	13	b	4.211450458618648	Day 2	S. aureus
510	TYB4 (32-44)	Sample 13 Day 2	9.77558321696242	67.0	Sample 13 Day 2	S. aureus	Day 2	13	b	8.172674978623755	Day 2	S. aureus
511	F1RX36 (480-497)	Sample 14 Day 2	13.982833434541106	68.0	Sample 14 Day 2	S. aureus	Day 2	14	b	0.05362067049320916	Day 2	S. aureus
512	F1RX36 (599-619)	Sample 14 Day 2	13.672857905798711	68.0	Sample 14 Day 2	S. aureus	Day 2	14	b	1.1102225705621453	Day 2	S. aureus
513	F1RX36 (453-482)	Sample 14 Day 2	13.140061700951653	68.0	Sample 14 Day 2	S. aureus	Day 2	14	b	2.045064479482258	Day 2	S. aureus
514	ACTS (47-63) | ACTB (45-61)	Sample 14 Day 2	9.702206988370115	68.0	Sample 14 Day 2	S. aureus	Day 2	14	b	3.3633744292454972	Day 2	S. aureus
515	PF11 (42-60) | PR39 (58-76)	Sample 14 Day 2	13.086580565855336	68.0	Sample 14 Day 2	S. aureus	Day 2	14	b	4.060857922593125	Day 2	S. aureus
516	TYB4 (26-44)	Sample 14 Day 2	11.161760496730608	68.0	Sample 14 Day 2	S. aureus	Day 2	14	b	6.267918014947002	Day 2	S. aureus
517	F1RX36 (638-657)	Sample 14 Day 2	11.586503012554243	68.0	Sample 14 Day 2	S. aureus	Day 2	14	b	9.15423318611498	Day 2	S. aureus
518	TYB4 (32-44)	Sample 14 Day 2	9.23348573074844	68.0	Sample 14 Day 2	S. aureus	Day 2	14	b	8.101690273094832	Day 2	S. aureus
519	F1RX36 (480-497)	Sample 15 Day 2	11.982344618507874	69.0	Sample 15 Day 2	S. aureus	Day 2	15	b	0.2877607977714467	Day 2	S. aureus
520	F1RX36 (599-619)	Sample 15 Day 2	11.072600429716504	69.0	Sample 15 Day 2	S. aureus	Day 2	15	b	1.2056510392196234	Day 2	S. aureus
521	F1RX36 (453-482)	Sample 15 Day 2	13.340047357684403	69.0	Sample 15 Day 2	S. aureus	Day 2	15	b	2.1800654602780516	Day 2	S. aureus
522	ACTS (47-63) | ACTB (45-61)	Sample 15 Day 2	11.741218880181538	69.0	Sample 15 Day 2	S. aureus	Day 2	15	b	3.2667834022015	Day 2	S. aureus
523	PF11 (42-60) | PR39 (58-76)	Sample 15 Day 2	12.441068091442384	69.0	Sample 15 Day 2	S. aureus	Day 2	15	b	4.2210704328205	Day 2	S. aureus
524	TYB4 (26-44)	Sample 15 Day 2	10.218412082738336	69.0	Sample 15 Day 2	S. aureus	Day 2	15	b	6.136567893848202	Day 2	S. aureus
525	F1RX36 (638-657)	Sample 15 Day 2	7.626530773553969	69.0	Sample 15 Day 2	S. aureus	Day 2	15	b	9.251577579494363	Day 2	S. aureus
526	TYB4 (32-44)	Sample 15 Day 2	10.1490817514889	69.0	Sample 15 Day 2	S. aureus	Day 2	15	b	8.301274359447813	Day 2	S. aureus
527	F1RX36 (480-497)	Sample 16 Day 2	14.171206773789978	70.0	Sample 16 Day 2	S. aureus	Day 2	16	b	0.012011921364084428	Day 2	S. aureus
528	F1RX36 (599-619)	Sample 16 Day 2	14.349244557990566	70.0	Sample 16 Day 2	S. aureus	Day 2	16	b	1.209642278008454	Day 2	S. aureus
529	F1RX36 (453-482)	Sample 16 Day 2	11.746350432891221	70.0	Sample 16 Day 2	S. aureus	Day 2	16	b	2.025957478062595	Day 2	S. aureus
530	ACTS (47-63) | ACTB (45-61)	Sample 16 Day 2	6.66252032926314	70.0	Sample 16 Day 2	S. aureus	Day 2	16	b	3.08388243633065	Day 2	S. aureus
531	PF11 (42-60) | PR39 (58-76)	Sample 16 Day 2	13.23131601923591	70.0	Sample 16 Day 2	S. aureus	Day 2	16	b	4.252228930335088	Day 2	S. aureus
532	TYB4 (26-44)	Sample 16 Day 2	7.106805971831663	70.0	Sample 16 Day 2	S. aureus	Day 2	16	b	6.389785011869511	Day 2	S. aureus
533	F1RX36 (638-657)	Sample 16 Day 2	10.934787583234868	70.0	Sample 16 Day 2	S. aureus	Day 2	16	b	9.397262555634818	Day 2	S. aureus
534	TYB4 (32-44)	Sample 16 Day 2	8.12129770733118	70.0	Sample 16 Day 2	S. aureus	Day 2	16	b	8.031474804562384	Day 2	S. aureus
535	F1RX36 (480-497)	Sample 17 Day 2	13.47689760226349	71.0	Sample 17 Day 2	P. aeruginosa	Day 2	17	a	0.188597288829018	Day 2	P. aeruginosa
536	F1RX36 (599-619)	Sample 17 Day 2	13.614653601000509	71.0	Sample 17 Day 2	P. aeruginosa	Day 2	17	a	1.262352917352048	Day 2	P. aeruginosa
537	F1RX36 (453-482)	Sample 17 Day 2	10.704728274885293	71.0	Sample 17 Day 2	P. aeruginosa	Day 2	17	a	2.0661814570476547	Day 2	P. aeruginosa
538	ACTS (47-63) | ACTB (45-61)	Sample 17 Day 2	9.652292718624397	71.0	Sample 17 Day 2	P. aeruginosa	Day 2	17	a	3.3444444975351475	Day 2	P. aeruginosa
539	PF11 (42-60) | PR39 (58-76)	Sample 17 Day 2	5.692208461128179	71.0	Sample 17 Day 2	P. aeruginosa	Day 2	17	a	4.334905866296758	Day 2	P. aeruginosa
540	HBA (0-16)	Sample 17 Day 2	13.433210140352095	71.0	Sample 17 Day 2	P. aeruginosa	Day 2	17	a	5.406503456168058	Day 2	P. aeruginosa
541	TYB4 (26-44)	Sample 17 Day 2	12.917250275892167	71.0	Sample 17 Day 2	P. aeruginosa	Day 2	17	a	6.003818705437549	Day 2	P. aeruginosa
542	F1RX36 (638-657)	Sample 17 Day 2	13.846173743133404	71.0	Sample 17 Day 2	P. aeruginosa	Day 2	17	a	9.097507909795052	Day 2	P. aeruginosa
543	TYB4 (32-44)	Sample 17 Day 2	8.812817988527268	71.0	Sample 17 Day 2	P. aeruginosa	Day 2	17	a	8.372234021410394	Day 2	P. aeruginosa
544	F1RX36 (480-497)	Sample 18 Day 2	13.054590608679097	72.0	Sample 18 Day 2	P. aeruginosa	Day 2	18	a	0.3017610228721209	Day 2	P. aeruginosa
545	F1RX36 (599-619)	Sample 18 Day 2	13.21396499124084	72.0	Sample 18 Day 2	P. aeruginosa	Day 2	18	a	1.4024754341643209	Day 2	P. aeruginosa
546	F1RX36 (453-482)	Sample 18 Day 2	12.864625416735642	72.0	Sample 18 Day 2	P. aeruginosa	Day 2	18	a	2.0257308445386197	Day 2	P. aeruginosa
547	ACTS (47-63) | ACTB (45-61)	Sample 18 Day 2	10.73017632029343	72.0	Sample 18 Day 2	P. aeruginosa	Day 2	18	a	3.2686337845723994	Day 2	P. aeruginosa
548	PF11 (42-60) | PR39 (58-76)	Sample 18 Day 2	10.542342753072923	72.0	Sample 18 Day 2	P. aeruginosa	Day 2	18	a	4.2560709587021535	Day 2	P. aeruginosa
549	HBA (0-16)	Sample 18 Day 2	14.574331461486969	72.0	Sample 18 Day 2	P. aeruginosa	Day 2	18	a	5.01605348736224	Day 2	P. aeruginosa
550	TYB4 (26-44)	Sample 18 Day 2	14.99500179754296	72.0	Sample 18 Day 2	P. aeruginosa	Day 2	18	a	6.231084934610617	Day 2	P. aeruginosa
551	F1RX36 (638-657)	Sample 18 Day 2	12.947290030490779	72.0	Sample 18 Day 2	P. aeruginosa	Day 2	18	a	9.274284140089465	Day 2	P. aeruginosa
552	TYB4 (32-44)	Sample 18 Day 2	9.945584402960714	72.0	Sample 18 Day 2	P. aeruginosa	Day 2	18	a	8.086081928390948	Day 2	P. aeruginosa
553	F1RX36 (480-497)	Sample 19 Day 2	11.45316444490311	73.0	Sample 19 Day 2	P. aeruginosa	Day 2	19	a	0.12299831240609832	Day 2	P. aeruginosa
554	F1RX36 (599-619)	Sample 19 Day 2	11.531508781208878	73.0	Sample 19 Day 2	P. aeruginosa	Day 2	19	a	1.2881563058339816	Day 2	P. aeruginosa
555	F1RX36 (453-482)	Sample 19 Day 2	10.9899578112496	73.0	Sample 19 Day 2	P. aeruginosa	Day 2	19	a	2.210735426419981	Day 2	P. aeruginosa
556	ACTS (47-63) | ACTB (45-61)	Sample 19 Day 2	5.208475639369128	73.0	Sample 19 Day 2	P. aeruginosa	Day 2	19	a	3.386106145905747	Day 2	P. aeruginosa
557	PF11 (42-60) | PR39 (58-76)	Sample 19 Day 2	12.176986761661425	73.0	Sample 19 Day 2	P. aeruginosa	Day 2	19	a	4.154071794704135	Day 2	P. aeruginosa
558	HBA (0-16)	Sample 19 Day 2	14.89733790785406	73.0	Sample 19 Day 2	P. aeruginosa	Day 2	19	a	5.119996846274691	Day 2	P. aeruginosa
559	TYB4 (26-44)	Sample 19 Day 2	14.44592331916833	73.0	Sample 19 Day 2	P. aeruginosa	Day 2	19	a	6.443189673155179	Day 2	P. aeruginosa
560	F1RX36 (638-657)	Sample 19 Day 2	14.383153508970466	73.0	Sample 19 Day 2	P. aeruginosa	Day 2	19	a	9.410011096558538	Day 2	P. aeruginosa
561	TYB4 (32-44)	Sample 19 Day 2	10.656474984796997	73.0	Sample 19 Day 2	P. aeruginosa	Day 2	19	a	8.01304673524954	Day 2	P. aeruginosa
562	F1RX36 (480-497)	Sample 20 Day 2	13.344966309168413	74.0	Sample 20 Day 2	P. aeruginosa	Day 2	20	a	0.34682787688795463	Day 2	P. aeruginosa
563	F1RX36 (599-619)	Sample 20 Day 2	10.866963033193722	74.0	Sample 20 Day 2	P. aeruginosa	Day 2	20	a	1.0496506482213412	Day 2	P. aeruginosa
564	F1RX36 (453-482)	Sample 20 Day 2	11.086863707595716	74.0	Sample 20 Day 2	P. aeruginosa	Day 2	20	a	2.012368337673217	Day 2	P. aeruginosa
565	ACTS (47-63) | ACTB (45-61)	Sample 20 Day 2	6.363353703542514	74.0	Sample 20 Day 2	P. aeruginosa	Day 2	20	a	3.123162982184857	Day 2	P. aeruginosa
566	PF11 (42-60) | PR39 (58-76)	Sample 20 Day 2	7.055700888751778	74.0	Sample 20 Day 2	P. aeruginosa	Day 2	20	a	4.121205645577497	Day 2	P. aeruginosa
567	HBA (0-16)	Sample 20 Day 2	15.348931061644402	74.0	Sample 20 Day 2	P. aeruginosa	Day 2	20	a	5.368693443056134	Day 2	P. aeruginosa
568	TYB4 (26-44)	Sample 20 Day 2	10.778602851524303	74.0	Sample 20 Day 2	P. aeruginosa	Day 2	20	a	6.319800260674276	Day 2	P. aeruginosa
569	F1RX36 (638-657)	Sample 20 Day 2	13.32471909009621	74.0	Sample 20 Day 2	P. aeruginosa	Day 2	20	a	9.441724242299406	Day 2	P. aeruginosa
570	TYB4 (32-44)	Sample 20 Day 2	11.35813832130287	74.0	Sample 20 Day 2	P. aeruginosa	Day 2	20	a	8.320180805140318	Day 2	P. aeruginosa
571	F1RX36 (480-497)	Sample 21 Day 2	12.729164334738869	75.0	Sample 21 Day 2	P. aeruginosa	Day 2	21	a	0.18821499896522156	Day 2	P. aeruginosa
572	F1RX36 (599-619)	Sample 21 Day 2	10.53307392191632	75.0	Sample 21 Day 2	P. aeruginosa	Day 2	21	a	1.3145174474253476	Day 2	P. aeruginosa
573	F1RX36 (453-482)	Sample 21 Day 2	11.073380043491177	75.0	Sample 21 Day 2	P. aeruginosa	Day 2	21	a	2.4497565802338808	Day 2	P. aeruginosa
574	ACTS (47-63) | ACTB (45-61)	Sample 21 Day 2	9.170374520432013	75.0	Sample 21 Day 2	P. aeruginosa	Day 2	21	a	3.3195638471531375	Day 2	P. aeruginosa
575	PF11 (42-60) | PR39 (58-76)	Sample 21 Day 2	10.798761854952943	75.0	Sample 21 Day 2	P. aeruginosa	Day 2	21	a	4.3427566101911435	Day 2	P. aeruginosa
576	HBA (0-16)	Sample 21 Day 2	15.579079640252969	75.0	Sample 21 Day 2	P. aeruginosa	Day 2	21	a	5.422264256835617	Day 2	P. aeruginosa
577	TYB4 (26-44)	Sample 21 Day 2	14.418077292540538	75.0	Sample 21 Day 2	P. aeruginosa	Day 2	21	a	6.0511430675902576	Day 2	P. aeruginosa
578	F1RX36 (638-657)	Sample 21 Day 2	13.258109894560569	75.0	Sample 21 Day 2	P. aeruginosa	Day 2	21	a	9.317152932051478	Day 2	P. aeruginosa
579	TYB4 (32-44)	Sample 21 Day 2	10.988803867017989	75.0	Sample 21 Day 2	P. aeruginosa	Day 2	21	a	8.382862681085353	Day 2	P. aeruginosa
580	F1RX36 (480-497)	Sample 22 Day 2	12.655533906527854	76.0	Sample 22 Day 2	P. aeruginosa	Day 2	22	a	0.42947037009940187	Day 2	P. aeruginosa
581	F1RX36 (599-619)	Sample 22 Day 2	10.841528590233281	76.0	Sample 22 Day 2	P. aeruginosa	Day 2	22	a	1.0949361803702646	Day 2	P. aeruginosa
582	F1RX36 (453-482)	Sample 22 Day 2	11.200725817657062	76.0	Sample 22 Day 2	P. aeruginosa	Day 2	22	a	2.22676805347591	Day 2	P. aeruginosa
583	ACTS (47-63) | ACTB (45-61)	Sample 22 Day 2	8.676957000122439	76.0	Sample 22 Day 2	P. aeruginosa	Day 2	22	a	3.3062496814400166	Day 2	P. aeruginosa
584	PF11 (42-60) | PR39 (58-76)	Sample 22 Day 2	9.380843543485586	76.0	Sample 22 Day 2	P. aeruginosa	Day 2	22	a	4.111360478275602	Day 2	P. aeruginosa
585	HBA (0-16)	Sample 22 Day 2	15.521180891294188	76.0	Sample 22 Day 2	P. aeruginosa	Day 2	22	a	5.270212788462623	Day 2	P. aeruginosa
586	TYB4 (26-44)	Sample 22 Day 2	15.049579924891864	76.0	Sample 22 Day 2	P. aeruginosa	Day 2	22	a	6.1159104521240995	Day 2	P. aeruginosa
587	F1RX36 (638-657)	Sample 22 Day 2	13.457655429933824	76.0	Sample 22 Day 2	P. aeruginosa	Day 2	22	a	9.150055659239241	Day 2	P. aeruginosa
588	TYB4 (32-44)	Sample 22 Day 2	10.590518314082168	76.0	Sample 22 Day 2	P. aeruginosa	Day 2	22	a	8.198683413429888	Day 2	P. aeruginosa
589	F1RX36 (480-497)	Sample 23 Day 2	11.910820411381223	77.0	Sample 23 Day 2	P. aeruginosa	Day 2	23	a	0.23813554443595514	Day 2	P. aeruginosa
590	F1RX36 (599-619)	Sample 23 Day 2	10.60126224309173	77.0	Sample 23 Day 2	P. aeruginosa	Day 2	23	a	1.2022146422313178	Day 2	P. aeruginosa
591	F1RX36 (453-482)	Sample 23 Day 2	9.880415369980405	77.0	Sample 23 Day 2	P. aeruginosa	Day 2	23	a	2.221937983904568	Day 2	P. aeruginosa
592	ACTS (47-63) | ACTB (45-61)	Sample 23 Day 2	6.395119214281099	77.0	Sample 23 Day 2	P. aeruginosa	Day 2	23	a	3.1343649403297316	Day 2	P. aeruginosa
593	PF11 (42-60) | PR39 (58-76)	Sample 23 Day 2	8.166592458647987	77.0	Sample 23 Day 2	P. aeruginosa	Day 2	23	a	4.071534292310184	Day 2	P. aeruginosa
594	HBA (0-16)	Sample 23 Day 2	14.000455172914798	77.0	Sample 23 Day 2	P. aeruginosa	Day 2	23	a	5.021307489797078	Day 2	P. aeruginosa
595	TYB4 (26-44)	Sample 23 Day 2	11.701697674595742	77.0	Sample 23 Day 2	P. aeruginosa	Day 2	23	a	6.08819042512125	Day 2	P. aeruginosa
596	F1RX36 (638-657)	Sample 23 Day 2	12.465951523433512	77.0	Sample 23 Day 2	P. aeruginosa	Day 2	23	a	9.261874638677602	Day 2	P. aeruginosa
597	TYB4 (32-44)	Sample 23 Day 2	10.043685304815646	77.0	Sample 23 Day 2	P. aeruginosa	Day 2	23	a	8.35375195151141	Day 2	P. aeruginosa
598	F1RX36 (480-497)	Sample 24 Day 2	12.749344707261633	78.0	Sample 24 Day 2	P. aeruginosa	Day 2	24	a	0.07616141884930254	Day 2	P. aeruginosa
599	F1RX36 (599-619)	Sample 24 Day 2	10.044976794255687	78.0	Sample 24 Day 2	P. aeruginosa	Day 2	24	a	1.0488499109976919	Day 2	P. aeruginosa
600	ACTS (47-63) | ACTB (45-61)	Sample 24 Day 2	10.327352420222581	78.0	Sample 24 Day 2	P. aeruginosa	Day 2	24	a	3.3371806622471625	Day 2	P. aeruginosa
601	PF11 (42-60) | PR39 (58-76)	Sample 24 Day 2	9.41365357347564	78.0	Sample 24 Day 2	P. aeruginosa	Day 2	24	a	4.13732124874178	Day 2	P. aeruginosa
602	HBA (0-16)	Sample 24 Day 2	15.361546076381542	78.0	Sample 24 Day 2	P. aeruginosa	Day 2	24	a	5.428174747652308	Day 2	P. aeruginosa
603	TYB4 (26-44)	Sample 24 Day 2	15.688886033654581	78.0	Sample 24 Day 2	P. aeruginosa	Day 2	24	a	6.321443086774668	Day 2	P. aeruginosa
604	F1RX36 (638-657)	Sample 24 Day 2	12.79600331545047	78.0	Sample 24 Day 2	P. aeruginosa	Day 2	24	a	9.147040221259363	Day 2	P. aeruginosa
605	TYB4 (32-44)	Sample 24 Day 2	12.734022826653456	78.0	Sample 24 Day 2	P. aeruginosa	Day 2	24	a	8.130294236507167	Day 2	P. aeruginosa
606	F1RX36 (480-497)	Sample 25 Day 2	12.05829021348388	79.0	Sample 25 Day 2	P. aeruginosa	Day 2	25	a	0.23566427382208907	Day 2	P. aeruginosa
607	F1RX36 (599-619)	Sample 25 Day 2	8.504089008781513	79.0	Sample 25 Day 2	P. aeruginosa	Day 2	25	a	1.0356151007251941	Day 2	P. aeruginosa
608	ACTS (47-63) | ACTB (45-61)	Sample 25 Day 2	9.029414741197558	79.0	Sample 25 Day 2	P. aeruginosa	Day 2	25	a	3.0529544306903844	Day 2	P. aeruginosa
609	PF11 (42-60) | PR39 (58-76)	Sample 25 Day 2	9.803952844769237	79.0	Sample 25 Day 2	P. aeruginosa	Day 2	25	a	4.079136046592287	Day 2	P. aeruginosa
610	HBA (0-16)	Sample 25 Day 2	15.230756815052189	79.0	Sample 25 Day 2	P. aeruginosa	Day 2	25	a	5.348625616987052	Day 2	P. aeruginosa
611	TYB4 (26-44)	Sample 25 Day 2	10.742805581408886	79.0	Sample 25 Day 2	P. aeruginosa	Day 2	25	a	6.231235811671105	Day 2	P. aeruginosa
612	F1RX36 (638-657)	Sample 25 Day 2	11.706263938759516	79.0	Sample 25 Day 2	P. aeruginosa	Day 2	25	a	9.004755205248498	Day 2	P. aeruginosa
613	TYB4 (32-44)	Sample 25 Day 2	12.709727969218171	79.0	Sample 25 Day 2	P. aeruginosa	Day 2	25	a	8.303082437362448	Day 2	P. aeruginosa
614	F1RX36 (480-497)	Sample 26 Day 2	12.394020133592685	80.0	Sample 26 Day 2	P. aeruginosa	Day 2	26	a	0.1906605803972237	Day 2	P. aeruginosa
615	F1RX36 (599-619)	Sample 26 Day 2	9.791055126951667	80.0	Sample 26 Day 2	P. aeruginosa	Day 2	26	a	1.2298835642337091	Day 2	P. aeruginosa
616	ACTS (47-63) | ACTB (45-61)	Sample 26 Day 2	9.622902891212155	80.0	Sample 26 Day 2	P. aeruginosa	Day 2	26	a	3.096352309535821	Day 2	P. aeruginosa
617	PF11 (42-60) | PR39 (58-76)	Sample 26 Day 2	8.269258496996823	80.0	Sample 26 Day 2	P. aeruginosa	Day 2	26	a	4.248302002777347	Day 2	P. aeruginosa
618	HBA (0-16)	Sample 26 Day 2	15.465154957282893	80.0	Sample 26 Day 2	P. aeruginosa	Day 2	26	a	5.44061895788817	Day 2	P. aeruginosa
619	TYB4 (26-44)	Sample 26 Day 2	15.939739223240485	80.0	Sample 26 Day 2	P. aeruginosa	Day 2	26	a	6.033050110952592	Day 2	P. aeruginosa
620	F1RX36 (638-657)	Sample 26 Day 2	13.245482993119815	80.0	Sample 26 Day 2	P. aeruginosa	Day 2	26	a	9.127762829848994	Day 2	P. aeruginosa
621	TYB4 (32-44)	Sample 26 Day 2	10.723055187888587	80.0	Sample 26 Day 2	P. aeruginosa	Day 2	26	a	8.109348916787374	Day 2	P. aeruginosa
622	F1RX36 (480-497)	Sample 27 Day 2	13.011583972123537	81.0	Sample 27 Day 2	P. aeruginosa	Day 2	27	a	0.11184718983803081	Day 2	P. aeruginosa
623	F1RX36 (599-619)	Sample 27 Day 2	9.648565848584099	81.0	Sample 27 Day 2	P. aeruginosa	Day 2	27	a	1.1704178609044198	Day 2	P. aeruginosa
624	F1RX36 (453-482)	Sample 27 Day 2	11.114968980872357	81.0	Sample 27 Day 2	P. aeruginosa	Day 2	27	a	2.3681494031348755	Day 2	P. aeruginosa
625	ACTS (47-63) | ACTB (45-61)	Sample 27 Day 2	10.617675562882443	81.0	Sample 27 Day 2	P. aeruginosa	Day 2	27	a	3.4107864104839742	Day 2	P. aeruginosa
626	PF11 (42-60) | PR39 (58-76)	Sample 27 Day 2	9.854267869951084	81.0	Sample 27 Day 2	P. aeruginosa	Day 2	27	a	4.090996789356538	Day 2	P. aeruginosa
627	HBA (0-16)	Sample 27 Day 2	13.06798876484955	81.0	Sample 27 Day 2	P. aeruginosa	Day 2	27	a	5.244327472076651	Day 2	P. aeruginosa
628	TYB4 (26-44)	Sample 27 Day 2	14.115823855509305	81.0	Sample 27 Day 2	P. aeruginosa	Day 2	27	a	6.286604537474466	Day 2	P. aeruginosa
629	F1RX36 (638-657)	Sample 27 Day 2	6.029522661255697	81.0	Sample 27 Day 2	P. aeruginosa	Day 2	27	a	9.23482236346373	Day 2	P. aeruginosa
630	TYB4 (32-44)	Sample 27 Day 2	9.613289378146817	81.0	Sample 27 Day 2	P. aeruginosa	Day 2	27	a	8.195334377388614	Day 2	P. aeruginosa
631	F1RX36 (480-497)	Sample 28 Day 2	13.7979134440384	82.0	Sample 28 Day 2	P. aeruginosa	Day 2	28	a	0.08638897763665702	Day 2	P. aeruginosa
632	F1RX36 (599-619)	Sample 28 Day 2	10.026504872659594	82.0	Sample 28 Day 2	P. aeruginosa	Day 2	28	a	1.2196987116396574	Day 2	P. aeruginosa
633	F1RX36 (453-482)	Sample 28 Day 2	8.782080348284126	82.0	Sample 28 Day 2	P. aeruginosa	Day 2	28	a	2.180546672470098	Day 2	P. aeruginosa
634	ACTS (47-63) | ACTB (45-61)	Sample 28 Day 2	9.84077121739824	82.0	Sample 28 Day 2	P. aeruginosa	Day 2	28	a	3.3580035131260213	Day 2	P. aeruginosa
635	PF11 (42-60) | PR39 (58-76)	Sample 28 Day 2	10.40643196796546	82.0	Sample 28 Day 2	P. aeruginosa	Day 2	28	a	4.343621961623348	Day 2	P. aeruginosa
636	HBA (0-16)	Sample 28 Day 2	14.988734491702791	82.0	Sample 28 Day 2	P. aeruginosa	Day 2	28	a	5.060299406542552	Day 2	P. aeruginosa
637	TYB4 (26-44)	Sample 28 Day 2	10.792698540532301	82.0	Sample 28 Day 2	P. aeruginosa	Day 2	28	a	6.039833573653381	Day 2	P. aeruginosa
638	F1RX36 (638-657)	Sample 28 Day 2	12.270225518297291	82.0	Sample 28 Day 2	P. aeruginosa	Day 2	28	a	9.408669274452377	Day 2	P. aeruginosa
639	TYB4 (32-44)	Sample 28 Day 2	9.242869436410466	82.0	Sample 28 Day 2	P. aeruginosa	Day 2	28	a	8.240978775034025	Day 2	P. aeruginosa
640	F1RX36 (480-497)	Sample 30 Day 2	13.272904679311873	83.0	Sample 30 Day 2	P. aeruginosa	Day 2	30	a	0.3860104217771658	Day 2	P. aeruginosa
641	F1RX36 (599-619)	Sample 30 Day 2	14.248939629128635	83.0	Sample 30 Day 2	P. aeruginosa	Day 2	30	a	1.0261680042548804	Day 2	P. aeruginosa
642	F1RX36 (453-482)	Sample 30 Day 2	11.803884647104029	83.0	Sample 30 Day 2	P. aeruginosa	Day 2	30	a	2.2369320274347335	Day 2	P. aeruginosa
643	ACTS (47-63) | ACTB (45-61)	Sample 30 Day 2	7.683218926884178	83.0	Sample 30 Day 2	P. aeruginosa	Day 2	30	a	3.2427419315593062	Day 2	P. aeruginosa
644	PF11 (42-60) | PR39 (58-76)	Sample 30 Day 2	8.937976947954267	83.0	Sample 30 Day 2	P. aeruginosa	Day 2	30	a	4.387315914643968	Day 2	P. aeruginosa
645	HBA (0-16)	Sample 30 Day 2	15.084158103316652	83.0	Sample 30 Day 2	P. aeruginosa	Day 2	30	a	5.043924499203368	Day 2	P. aeruginosa
646	TYB4 (26-44)	Sample 30 Day 2	14.185052843840753	83.0	Sample 30 Day 2	P. aeruginosa	Day 2	30	a	6.108200503654159	Day 2	P. aeruginosa
647	F1RX36 (638-657)	Sample 30 Day 2	13.20200467672514	83.0	Sample 30 Day 2	P. aeruginosa	Day 2	30	a	9.182942241249156	Day 2	P. aeruginosa
648	TYB4 (32-44)	Sample 30 Day 2	10.30303085869879	83.0	Sample 30 Day 2	P. aeruginosa	Day 2	30	a	8.389628663938973	Day 2	P. aeruginosa
649	F1RX36 (480-497)	Sample 31 Day 2	11.089069875872026	84.0	Sample 31 Day 2	P. aeruginosa	Day 2	31	a	0.42249749178175516	Day 2	P. aeruginosa
650	F1RX36 (599-619)	Sample 31 Day 2	12.134828884501768	84.0	Sample 31 Day 2	P. aeruginosa	Day 2	31	a	1.4467260788171326	Day 2	P. aeruginosa
651	F1RX36 (453-482)	Sample 31 Day 2	11.95769884017791	84.0	Sample 31 Day 2	P. aeruginosa	Day 2	31	a	2.4316370689063347	Day 2	P. aeruginosa
652	ACTS (47-63) | ACTB (45-61)	Sample 31 Day 2	8.540300028487145	84.0	Sample 31 Day 2	P. aeruginosa	Day 2	31	a	3.0026737901299594	Day 2	P. aeruginosa
653	PF11 (42-60) | PR39 (58-76)	Sample 31 Day 2	9.58462144079849	84.0	Sample 31 Day 2	P. aeruginosa	Day 2	31	a	4.021468753654243	Day 2	P. aeruginosa
654	HBA (0-16)	Sample 31 Day 2	15.906084434464882	84.0	Sample 31 Day 2	P. aeruginosa	Day 2	31	a	5.066423068620915	Day 2	P. aeruginosa
655	TYB4 (26-44)	Sample 31 Day 2	16.53584531629435	84.0	Sample 31 Day 2	P. aeruginosa	Day 2	31	a	6.156987943546623	Day 2	P. aeruginosa
656	F1RX36 (638-657)	Sample 31 Day 2	14.83539269189464	84.0	Sample 31 Day 2	P. aeruginosa	Day 2	31	a	9.373463113944132	Day 2	P. aeruginosa
657	TYB4 (32-44)	Sample 31 Day 2	12.641867493257456	84.0	Sample 31 Day 2	P. aeruginosa	Day 2	31	a	8.401695287900965	Day 2	P. aeruginosa
658	F1RX36 (480-497)	Sample 32 Day 2	11.310026048544046	85.0	Sample 32 Day 2	P. aeruginosa	Day 2	32	a	0.08407548283256237	Day 2	P. aeruginosa
659	F1RX36 (599-619)	Sample 32 Day 2	11.825795511914652	85.0	Sample 32 Day 2	P. aeruginosa	Day 2	32	a	1.2788488682288688	Day 2	P. aeruginosa
660	F1RX36 (453-482)	Sample 32 Day 2	10.456815231548868	85.0	Sample 32 Day 2	P. aeruginosa	Day 2	32	a	2.4128128932793746	Day 2	P. aeruginosa
661	ACTS (47-63) | ACTB (45-61)	Sample 32 Day 2	9.820366598184542	85.0	Sample 32 Day 2	P. aeruginosa	Day 2	32	a	3.2086792811690943	Day 2	P. aeruginosa
662	PF11 (42-60) | PR39 (58-76)	Sample 32 Day 2	13.209130806612546	85.0	Sample 32 Day 2	P. aeruginosa	Day 2	32	a	4.046594607378752	Day 2	P. aeruginosa
663	HBA (0-16)	Sample 32 Day 2	15.878229474667698	85.0	Sample 32 Day 2	P. aeruginosa	Day 2	32	a	5.206016142538081	Day 2	P. aeruginosa
664	TYB4 (26-44)	Sample 32 Day 2	15.720123158106455	85.0	Sample 32 Day 2	P. aeruginosa	Day 2	32	a	6.169107706029626	Day 2	P. aeruginosa
665	F1RX36 (638-657)	Sample 32 Day 2	14.271672174224326	85.0	Sample 32 Day 2	P. aeruginosa	Day 2	32	a	9.259946098229703	Day 2	P. aeruginosa
666	TYB4 (32-44)	Sample 32 Day 2	11.066001449412461	85.0	Sample 32 Day 2	P. aeruginosa	Day 2	32	a	8.197396407983197	Day 2	P. aeruginosa
667	F1RX36 (480-497)	Sample 33 Day 2	12.03910128888503	86.0	Sample 33 Day 2	P. aeruginosa	Day 2	33	a	0.0078056670841730735	Day 2	P. aeruginosa
668	F1RX36 (599-619)	Sample 33 Day 2	12.395608775078257	86.0	Sample 33 Day 2	P. aeruginosa	Day 2	33	a	1.447298980036152	Day 2	P. aeruginosa
669	F1RX36 (453-482)	Sample 33 Day 2	7.032522576976703	86.0	Sample 33 Day 2	P. aeruginosa	Day 2	33	a	2.244593106978757	Day 2	P. aeruginosa
670	ACTS (47-63) | ACTB (45-61)	Sample 33 Day 2	7.733241191205469	86.0	Sample 33 Day 2	P. aeruginosa	Day 2	33	a	3.2131338399680742	Day 2	P. aeruginosa
671	PF11 (42-60) | PR39 (58-76)	Sample 33 Day 2	12.558879961945312	86.0	Sample 33 Day 2	P. aeruginosa	Day 2	33	a	4.429577817176824	Day 2	P. aeruginosa
672	HBA (0-16)	Sample 33 Day 2	14.54140552420207	86.0	Sample 33 Day 2	P. aeruginosa	Day 2	33	a	5.0701371654141845	Day 2	P. aeruginosa
673	TYB4 (26-44)	Sample 33 Day 2	17.046976204381178	86.0	Sample 33 Day 2	P. aeruginosa	Day 2	33	a	6.085156921145361	Day 2	P. aeruginosa
674	F1RX36 (638-657)	Sample 33 Day 2	14.462738395620782	86.0	Sample 33 Day 2	P. aeruginosa	Day 2	33	a	9.363606637078252	Day 2	P. aeruginosa
675	TYB4 (32-44)	Sample 33 Day 2	9.784769407658438	86.0	Sample 33 Day 2	P. aeruginosa	Day 2	33	a	8.117373986011254	Day 2	P. aeruginosa
676	F1RX36 (480-497)	Sample 34 Day 2	13.30445192707522	87.0	Sample 34 Day 2	Ctrl	Day 2	34	c	0.3596521978311871	Day 2	Ctrl
677	F1RX36 (599-619)	Sample 34 Day 2	10.867630115386927	87.0	Sample 34 Day 2	Ctrl	Day 2	34	c	1.122190067308826	Day 2	Ctrl
678	F1RX36 (453-482)	Sample 34 Day 2	10.702214813032715	87.0	Sample 34 Day 2	Ctrl	Day 2	34	c	2.0149344336012507	Day 2	Ctrl
679	ACTS (47-63) | ACTB (45-61)	Sample 34 Day 2	1.2039898001972382	87.0	Sample 34 Day 2	Ctrl	Day 2	34	c	3.2326566257490223	Day 2	Ctrl
680	HBA (0-16)	Sample 34 Day 2	11.24057332514425	87.0	Sample 34 Day 2	Ctrl	Day 2	34	c	5.088508895357088	Day 2	Ctrl
681	TYB4 (26-44)	Sample 34 Day 2	7.9876248969172385	87.0	Sample 34 Day 2	Ctrl	Day 2	34	c	6.341030831819612	Day 2	Ctrl
682	F1RX36 (638-657)	Sample 34 Day 2	11.911407230927107	87.0	Sample 34 Day 2	Ctrl	Day 2	34	c	9.288539834954467	Day 2	Ctrl
683	TYB4 (32-44)	Sample 34 Day 2	8.459405493000649	87.0	Sample 34 Day 2	Ctrl	Day 2	34	c	8.415621200590063	Day 2	Ctrl
684	F1RX36 (480-497)	Sample 35 Day 2	14.572066774192193	88.0	Sample 35 Day 2	Ctrl	Day 2	35	c	0.35234476076958116	Day 2	Ctrl
685	F1RX36 (599-619)	Sample 35 Day 2	10.038905856512086	88.0	Sample 35 Day 2	Ctrl	Day 2	35	c	1.081349179678327	Day 2	Ctrl
686	F1RX36 (453-482)	Sample 35 Day 2	10.235464325331892	88.0	Sample 35 Day 2	Ctrl	Day 2	35	c	2.3600712064991582	Day 2	Ctrl
687	ACTS (47-63) | ACTB (45-61)	Sample 35 Day 2	1.0262859578519652	88.0	Sample 35 Day 2	Ctrl	Day 2	35	c	3.2887816701663106	Day 2	Ctrl
688	HBA (0-16)	Sample 35 Day 2	4.691906558878494	88.0	Sample 35 Day 2	Ctrl	Day 2	35	c	5.301028238792282	Day 2	Ctrl
689	TYB4 (26-44)	Sample 35 Day 2	1.0262859578519652	88.0	Sample 35 Day 2	Ctrl	Day 2	35	c	6.374518298686567	Day 2	Ctrl
690	F1RX36 (638-657)	Sample 35 Day 2	7.842983309923565	88.0	Sample 35 Day 2	Ctrl	Day 2	35	c	9.258220831135024	Day 2	Ctrl
691	F1RX36 (480-497)	Sample 36 Day 2	12.704068133838641	89.0	Sample 36 Day 2	Ctrl	Day 2	36	c	0.2097015814588558	Day 2	Ctrl
692	F1RX36 (453-482)	Sample 36 Day 2	8.539453110008882	89.0	Sample 36 Day 2	Ctrl	Day 2	36	c	2.2864884659114275	Day 2	Ctrl
693	HBA (0-16)	Sample 36 Day 2	6.844122520820616	89.0	Sample 36 Day 2	Ctrl	Day 2	36	c	5.134080843031262	Day 2	Ctrl
694	TYB4 (26-44)	Sample 36 Day 2	9.555218716742083	89.0	Sample 36 Day 2	Ctrl	Day 2	36	c	6.082168708989195	Day 2	Ctrl
695	F1RX36 (638-657)	Sample 36 Day 2	1.5436452130923601	89.0	Sample 36 Day 2	Ctrl	Day 2	36	c	9.27746452713206	Day 2	Ctrl
696	F1RX36 (480-497)	Sample 37 Day 2	13.534816089226165	90.0	Sample 37 Day 2	Ctrl	Day 2	37	c	0.10523176608846496	Day 2	Ctrl
697	F1RX36 (453-482)	Sample 37 Day 2	7.894015845026132	90.0	Sample 37 Day 2	Ctrl	Day 2	37	c	2.035961799205973	Day 2	Ctrl
698	HBA (0-16)	Sample 37 Day 2	12.646069034974872	90.0	Sample 37 Day 2	Ctrl	Day 2	37	c	5.000249383063364	Day 2	Ctrl
699	TYB4 (26-44)	Sample 37 Day 2	5.402859394950369	90.0	Sample 37 Day 2	Ctrl	Day 2	37	c	6.27374373063003	Day 2	Ctrl
700	F1RX36 (638-657)	Sample 37 Day 2	1.7444141522961176	90.0	Sample 37 Day 2	Ctrl	Day 2	37	c	9.162966952566107	Day 2	Ctrl
701	TYB4 (32-44)	Sample 37 Day 2	9.208496815480053	90.0	Sample 37 Day 2	Ctrl	Day 2	37	c	8.338539936803055	Day 2	Ctrl
702	F1RX36 (480-497)	Sample 38 Day 2	14.207805791100743	91.0	Sample 38 Day 2	Ctrl	Day 2	38	c	0.1688293792408961	Day 2	Ctrl
703	HBA (0-16)	Sample 38 Day 2	10.86487882691568	91.0	Sample 38 Day 2	Ctrl	Day 2	38	c	5.218701551707202	Day 2	Ctrl
704	F1RX36 (480-497)	Sample 39 Day 2	9.134816569469276	92.0	Sample 39 Day 2	Ctrl	Day 2	39	c	0.18318823776692322	Day 2	Ctrl
705	HBA (0-16)	Sample 39 Day 2	2.21508004006314	92.0	Sample 39 Day 2	Ctrl	Day 2	39	c	5.292758655999206	Day 2	Ctrl
706	F1RX36 (480-497)	Sample 40 Day 2	14.267419243633306	93.0	Sample 40 Day 2	Ctrl	Day 2	40	c	0.1602626229067357	Day 2	Ctrl
707	F1RX36 (599-619)	Sample 40 Day 2	10.40744396342086	93.0	Sample 40 Day 2	Ctrl	Day 2	40	c	1.433695442474039	Day 2	Ctrl
708	F1RX36 (453-482)	Sample 40 Day 2	8.235530926027835	93.0	Sample 40 Day 2	Ctrl	Day 2	40	c	2.421266143969339	Day 2	Ctrl
709	ACTS (47-63) | ACTB (45-61)	Sample 40 Day 2	7.870014940277969	93.0	Sample 40 Day 2	Ctrl	Day 2	40	c	3.3816125561957766	Day 2	Ctrl
710	HBA (0-16)	Sample 40 Day 2	7.635347753522279	93.0	Sample 40 Day 2	Ctrl	Day 2	40	c	5.414135121757736	Day 2	Ctrl
711	TYB4 (26-44)	Sample 40 Day 2	8.715853687439942	93.0	Sample 40 Day 2	Ctrl	Day 2	40	c	6.202112859806726	Day 2	Ctrl
712	F1RX36 (638-657)	Sample 40 Day 2	8.57259766948701	93.0	Sample 40 Day 2	Ctrl	Day 2	40	c	9.241393678555271	Day 2	Ctrl
713	TYB4 (32-44)	Sample 40 Day 2	10.81682970686008	93.0	Sample 40 Day 2	Ctrl	Day 2	40	c	8.33394166665121	Day 2	Ctrl
714	F1RX36 (480-497)	Sample 41 Day 2	13.786617909708001	94.0	Sample 41 Day 2	Ctrl	Day 2	41	c	0.31326566622234353	Day 2	Ctrl
715	ACTS (47-63) | ACTB (45-61)	Sample 41 Day 2	1.6698662479727697	94.0	Sample 41 Day 2	Ctrl	Day 2	41	c	3.400805368022462	Day 2	Ctrl
716	HBA (0-16)	Sample 41 Day 2	12.074382022070894	94.0	Sample 41 Day 2	Ctrl	Day 2	41	c	5.322348962265513	Day 2	Ctrl
717	F1RX36 (480-497)	Sample 42 Day 2	11.66954094462273	95.0	Sample 42 Day 2	Ctrl	Day 2	42	c	0.44904811870280725	Day 2	Ctrl
718	ACTS (47-63) | ACTB (45-61)	Sample 42 Day 2	8.691705633632226	95.0	Sample 42 Day 2	Ctrl	Day 2	42	c	3.156827609924216	Day 2	Ctrl
719	PF11 (42-60) | PR39 (58-76)	Sample 42 Day 2	6.897378519756408	95.0	Sample 42 Day 2	Ctrl	Day 2	42	c	4.3748489840077385	Day 2	Ctrl
720	HBA (0-16)	Sample 42 Day 2	8.27601322197766	95.0	Sample 42 Day 2	Ctrl	Day 2	42	c	5.313935670274699	Day 2	Ctrl
721	F1RX36 (480-497)	Sample 43 Day 2	13.86811066045505	96.0	Sample 43 Day 2	Ctrl	Day 2	43	c	0.31112390034675835	Day 2	Ctrl
722	F1RX36 (453-482)	Sample 43 Day 2	8.369974721354989	96.0	Sample 43 Day 2	Ctrl	Day 2	43	c	2.1466260176802496	Day 2	Ctrl
723	F1RX36 (480-497)	Sample 44 Day 2	11.933730568274619	97.0	Sample 44 Day 2	Ctrl	Day 2	44	c	0.35352080659036017	Day 2	Ctrl
724	PF11 (42-60) | PR39 (58-76)	Sample 44 Day 2	10.161155020560502	97.0	Sample 44 Day 2	Ctrl	Day 2	44	c	4.405169210056419	Day 2	Ctrl
725	HBA (0-16)	Sample 44 Day 2	12.670581094418	97.0	Sample 44 Day 2	Ctrl	Day 2	44	c	5.098346807684253	Day 2	Ctrl
726	TYB4 (26-44)	Sample 44 Day 2	8.822172123237513	97.0	Sample 44 Day 2	Ctrl	Day 2	44	c	6.281473576702517	Day 2	Ctrl
727	F1RX36 (480-497)	Sample 45 Day 2	13.365088440498623	98.0	Sample 45 Day 2	Ctrl	Day 2	45	c	0.17646067309624885	Day 2	Ctrl
728	ACTS (47-63) | ACTB (45-61)	Sample 45 Day 2	8.05236103225624	98.0	Sample 45 Day 2	Ctrl	Day 2	45	c	3.4452966536826946	Day 2	Ctrl
729	HBA (0-16)	Sample 45 Day 2	10.964979764624118	98.0	Sample 45 Day 2	Ctrl	Day 2	45	c	5.215474767124257	Day 2	Ctrl
730	TYB4 (26-44)	Sample 45 Day 2	8.460525797099699	98.0	Sample 45 Day 2	Ctrl	Day 2	45	c	6.102744078208624	Day 2	Ctrl
731	F1RX36 (480-497)	Sample 46 Day 2	13.453962633929828	99.0	Sample 46 Day 2	Ctrl	Day 2	46	c	0.17183593134982464	Day 2	Ctrl
732	F1RX36 (599-619)	Sample 46 Day 2	14.568988470579589	99.0	Sample 46 Day 2	Ctrl	Day 2	46	c	1.294227275417482	Day 2	Ctrl
733	F1RX36 (453-482)	Sample 46 Day 2	13.56852589508555	99.0	Sample 46 Day 2	Ctrl	Day 2	46	c	2.0342402171073095	Day 2	Ctrl
734	HBA (0-16)	Sample 46 Day 2	9.547902867611734	99.0	Sample 46 Day 2	Ctrl	Day 2	46	c	5.271620864099557	Day 2	Ctrl
735	TYB4 (26-44)	Sample 46 Day 2	9.993670901976204	99.0	Sample 46 Day 2	Ctrl	Day 2	46	c	6.419051141630504	Day 2	Ctrl
736	F1RX36 (638-657)	Sample 46 Day 2	7.6462925082585596	99.0	Sample 46 Day 2	Ctrl	Day 2	46	c	9.382663254446033	Day 2	Ctrl
737	TYB4 (32-44)	Sample 46 Day 2	11.588947129710144	99.0	Sample 46 Day 2	Ctrl	Day 2	46	c	8.030453091496092	Day 2	Ctrl
738	F1RX36 (480-497)	Sample 54 Day 2	14.178746211507944	100.0	Sample 54 Day 2	Double infection	Day 2	54	d	0.44702544543258066	Day 2	Double infection
739	F1RX36 (599-619)	Sample 54 Day 2	14.256268600551152	100.0	Sample 54 Day 2	Double infection	Day 2	54	d	1.3144271156667457	Day 2	Double infection
740	F1RX36 (453-482)	Sample 54 Day 2	14.104961898765358	100.0	Sample 54 Day 2	Double infection	Day 2	54	d	2.0730263709413106	Day 2	Double infection
741	ACTS (47-63) | ACTB (45-61)	Sample 54 Day 2	9.561606658555533	100.0	Sample 54 Day 2	Double infection	Day 2	54	d	3.0055872401262405	Day 2	Double infection
742	PF11 (42-60) | PR39 (58-76)	Sample 54 Day 2	14.73567997464019	100.0	Sample 54 Day 2	Double infection	Day 2	54	d	4.0770771863314685	Day 2	Double infection
743	HBA (0-16)	Sample 54 Day 2	13.612337645320906	100.0	Sample 54 Day 2	Double infection	Day 2	54	d	5.377179164308583	Day 2	Double infection
744	TYB4 (26-44)	Sample 54 Day 2	14.401087234009514	100.0	Sample 54 Day 2	Double infection	Day 2	54	d	6.009737696225324	Day 2	Double infection
745	F1RX36 (638-657)	Sample 54 Day 2	9.790180371137145	100.0	Sample 54 Day 2	Double infection	Day 2	54	d	9.10491628662814	Day 2	Double infection
746	TYB4 (32-44)	Sample 54 Day 2	10.510377490447627	100.0	Sample 54 Day 2	Double infection	Day 2	54	d	8.340787517900694	Day 2	Double infection
747	F1RX36 (480-497)	Sample 55 Day 2	14.850382465805517	101.0	Sample 55 Day 2	Double infection	Day 2	55	d	0.26374974115416083	Day 2	Double infection
748	F1RX36 (599-619)	Sample 55 Day 2	16.15978082005622	101.0	Sample 55 Day 2	Double infection	Day 2	55	d	1.3522310696620863	Day 2	Double infection
749	F1RX36 (453-482)	Sample 55 Day 2	12.782219177935417	101.0	Sample 55 Day 2	Double infection	Day 2	55	d	2.3357677267220547	Day 2	Double infection
750	ACTS (47-63) | ACTB (45-61)	Sample 55 Day 2	13.298854242430487	101.0	Sample 55 Day 2	Double infection	Day 2	55	d	3.0227706242048122	Day 2	Double infection
751	PF11 (42-60) | PR39 (58-76)	Sample 55 Day 2	14.424248996347698	101.0	Sample 55 Day 2	Double infection	Day 2	55	d	4.401630138592369	Day 2	Double infection
752	HBA (0-16)	Sample 55 Day 2	12.261548234886398	101.0	Sample 55 Day 2	Double infection	Day 2	55	d	5.102164325427021	Day 2	Double infection
753	TYB4 (26-44)	Sample 55 Day 2	12.387393387836658	101.0	Sample 55 Day 2	Double infection	Day 2	55	d	6.249026598103394	Day 2	Double infection
754	F1RX36 (638-657)	Sample 55 Day 2	11.85468043725464	101.0	Sample 55 Day 2	Double infection	Day 2	55	d	9.2899296704375	Day 2	Double infection
755	TYB4 (32-44)	Sample 55 Day 2	8.370978310055945	101.0	Sample 55 Day 2	Double infection	Day 2	55	d	8.075882694898294	Day 2	Double infection
756	F1RX36 (480-497)	Sample 56 Day 2	15.294380460101081	102.0	Sample 56 Day 2	Double infection	Day 2	56	d	0.4393040655154385	Day 2	Double infection
757	F1RX36 (599-619)	Sample 56 Day 2	15.590886398767003	102.0	Sample 56 Day 2	Double infection	Day 2	56	d	1.219670180239289	Day 2	Double infection
758	F1RX36 (453-482)	Sample 56 Day 2	13.889041889324682	102.0	Sample 56 Day 2	Double infection	Day 2	56	d	2.025939213018827	Day 2	Double infection
759	ACTS (47-63) | ACTB (45-61)	Sample 56 Day 2	10.45885325869476	102.0	Sample 56 Day 2	Double infection	Day 2	56	d	3.421767920150028	Day 2	Double infection
760	PF11 (42-60) | PR39 (58-76)	Sample 56 Day 2	13.158040583781876	102.0	Sample 56 Day 2	Double infection	Day 2	56	d	4.263820529436971	Day 2	Double infection
761	HBA (0-16)	Sample 56 Day 2	11.225361213661293	102.0	Sample 56 Day 2	Double infection	Day 2	56	d	5.31463693909162	Day 2	Double infection
762	TYB4 (26-44)	Sample 56 Day 2	13.075833971288915	102.0	Sample 56 Day 2	Double infection	Day 2	56	d	6.236329105470401	Day 2	Double infection
763	F1RX36 (638-657)	Sample 56 Day 2	12.38377031123698	102.0	Sample 56 Day 2	Double infection	Day 2	56	d	9.375632079649636	Day 2	Double infection
764	TYB4 (32-44)	Sample 56 Day 2	8.7929283229284	102.0	Sample 56 Day 2	Double infection	Day 2	56	d	8.014910057986945	Day 2	Double infection
765	F1RX36 (480-497)	Sample 57 Day 2	15.070226322925892	103.0	Sample 57 Day 2	Double infection	Day 2	57	d	0.1207702643747165	Day 2	Double infection
766	F1RX36 (599-619)	Sample 57 Day 2	15.404925480442635	103.0	Sample 57 Day 2	Double infection	Day 2	57	d	1.2113417603812116	Day 2	Double infection
767	F1RX36 (453-482)	Sample 57 Day 2	14.104668442532448	103.0	Sample 57 Day 2	Double infection	Day 2	57	d	2.0344716273411696	Day 2	Double infection
768	ACTS (47-63) | ACTB (45-61)	Sample 57 Day 2	10.291584076121719	103.0	Sample 57 Day 2	Double infection	Day 2	57	d	3.317658001196996	Day 2	Double infection
769	PF11 (42-60) | PR39 (58-76)	Sample 57 Day 2	14.421337537587233	103.0	Sample 57 Day 2	Double infection	Day 2	57	d	4.1771485363250385	Day 2	Double infection
770	HBA (0-16)	Sample 57 Day 2	9.229620265515852	103.0	Sample 57 Day 2	Double infection	Day 2	57	d	5.122700595620665	Day 2	Double infection
771	TYB4 (26-44)	Sample 57 Day 2	13.237512572587326	103.0	Sample 57 Day 2	Double infection	Day 2	57	d	6.001520481063785	Day 2	Double infection
772	F1RX36 (638-657)	Sample 57 Day 2	11.669532074245712	103.0	Sample 57 Day 2	Double infection	Day 2	57	d	9.323923640287479	Day 2	Double infection
773	TYB4 (32-44)	Sample 57 Day 2	9.532368049874593	103.0	Sample 57 Day 2	Double infection	Day 2	57	d	8.375214188992787	Day 2	Double infection
774	F1RX36 (480-497)	Sample 66 Day 2	13.46018282618079	104.0	Sample 66 Day 2	S. aureus	Day 2	66	b	0.1777682410566743	Day 2	S. aureus
775	F1RX36 (599-619)	Sample 66 Day 2	15.66986492466081	104.0	Sample 66 Day 2	S. aureus	Day 2	66	b	1.2538980896650145	Day 2	S. aureus
776	F1RX36 (453-482)	Sample 66 Day 2	13.618101225543748	104.0	Sample 66 Day 2	S. aureus	Day 2	66	b	2.1024589816683195	Day 2	S. aureus
777	ACTS (47-63) | ACTB (45-61)	Sample 66 Day 2	13.342279081383275	104.0	Sample 66 Day 2	S. aureus	Day 2	66	b	3.27998894082606	Day 2	S. aureus
778	PF11 (42-60) | PR39 (58-76)	Sample 66 Day 2	15.506448413973393	104.0	Sample 66 Day 2	S. aureus	Day 2	66	b	4.0054618562418405	Day 2	S. aureus
779	TYB4 (26-44)	Sample 66 Day 2	1.296913350671869	104.0	Sample 66 Day 2	S. aureus	Day 2	66	b	6.219889753694441	Day 2	S. aureus
780	TYB4 (32-44)	Sample 66 Day 2	6.972179251730315	104.0	Sample 66 Day 2	S. aureus	Day 2	66	b	8.289892466828311	Day 2	S. aureus
781	APOC3 (20-35)	Sample 66 Day 2	1.296913350671869	104.0	Sample 66 Day 2	S. aureus	Day 2	66	b	7.413186297953381	Day 2	S. aureus
782	F1RX36 (480-497)	Sample 67 Day 2	14.8097501114626	105.0	Sample 67 Day 2	S. aureus	Day 2	67	b	0.17160111770502792	Day 2	S. aureus
783	F1RX36 (599-619)	Sample 67 Day 2	16.553314382652488	105.0	Sample 67 Day 2	S. aureus	Day 2	67	b	1.3443355913414634	Day 2	S. aureus
784	F1RX36 (453-482)	Sample 67 Day 2	13.671144839871305	105.0	Sample 67 Day 2	S. aureus	Day 2	67	b	2.2689591634745754	Day 2	S. aureus
785	ACTS (47-63) | ACTB (45-61)	Sample 67 Day 2	12.151143078265008	105.0	Sample 67 Day 2	S. aureus	Day 2	67	b	3.4171554508162862	Day 2	S. aureus
786	PF11 (42-60) | PR39 (58-76)	Sample 67 Day 2	15.42364807910439	105.0	Sample 67 Day 2	S. aureus	Day 2	67	b	4.1792699540467435	Day 2	S. aureus
787	TYB4 (26-44)	Sample 67 Day 2	7.276318754153034	105.0	Sample 67 Day 2	S. aureus	Day 2	67	b	6.143592902942845	Day 2	S. aureus
788	F1RX36 (638-657)	Sample 67 Day 2	4.240131645444897	105.0	Sample 67 Day 2	S. aureus	Day 2	67	b	9.399213899412365	Day 2	S. aureus
789	TYB4 (32-44)	Sample 67 Day 2	7.710077364793491	105.0	Sample 67 Day 2	S. aureus	Day 2	67	b	8.022159980633731	Day 2	S. aureus
790	F1RX36 (480-497)	Sample 68 Day 2	14.633672407781736	106.0	Sample 68 Day 2	S. aureus	Day 2	68	b	0.06137342682015456	Day 2	S. aureus
791	F1RX36 (599-619)	Sample 68 Day 2	15.7714562942047	106.0	Sample 68 Day 2	S. aureus	Day 2	68	b	1.03708199556282	Day 2	S. aureus
792	F1RX36 (453-482)	Sample 68 Day 2	13.461870142119297	106.0	Sample 68 Day 2	S. aureus	Day 2	68	b	2.379399480459381	Day 2	S. aureus
793	ACTS (47-63) | ACTB (45-61)	Sample 68 Day 2	13.093166771581128	106.0	Sample 68 Day 2	S. aureus	Day 2	68	b	3.004773340516644	Day 2	S. aureus
794	PF11 (42-60) | PR39 (58-76)	Sample 68 Day 2	14.92004453595716	106.0	Sample 68 Day 2	S. aureus	Day 2	68	b	4.387745719973672	Day 2	S. aureus
795	TYB4 (26-44)	Sample 68 Day 2	9.665918631801556	106.0	Sample 68 Day 2	S. aureus	Day 2	68	b	6.2030705079170705	Day 2	S. aureus
796	F1RX36 (638-657)	Sample 68 Day 2	9.220706772761332	106.0	Sample 68 Day 2	S. aureus	Day 2	68	b	9.001811375484287	Day 2	S. aureus
797	TYB4 (32-44)	Sample 68 Day 2	8.360153970652966	106.0	Sample 68 Day 2	S. aureus	Day 2	68	b	8.180740329745419	Day 2	S. aureus
798	F1RX36 (480-497)	Sample 69 Day 2	12.333525026250351	107.0	Sample 69 Day 2	S. aureus	Day 2	69	b	0.08406037847026601	Day 2	S. aureus
799	F1RX36 (599-619)	Sample 69 Day 2	14.302828805720964	107.0	Sample 69 Day 2	S. aureus	Day 2	69	b	1.2809802193624733	Day 2	S. aureus
800	F1RX36 (453-482)	Sample 69 Day 2	12.266568441645362	107.0	Sample 69 Day 2	S. aureus	Day 2	69	b	2.305711455464741	Day 2	S. aureus
801	ACTS (47-63) | ACTB (45-61)	Sample 69 Day 2	12.209342888579515	107.0	Sample 69 Day 2	S. aureus	Day 2	69	b	3.21938740668225	Day 2	S. aureus
802	PF11 (42-60) | PR39 (58-76)	Sample 69 Day 2	12.536159156228342	107.0	Sample 69 Day 2	S. aureus	Day 2	69	b	4.018233786447851	Day 2	S. aureus
803	TYB4 (26-44)	Sample 69 Day 2	1.2831188816535473	107.0	Sample 69 Day 2	S. aureus	Day 2	69	b	6.295257961965241	Day 2	S. aureus
804	F1RX36 (480-497)	Sample 70 Day 2	14.828372243353234	108.0	Sample 70 Day 2	S. aureus	Day 2	70	b	0.37891745262248455	Day 2	S. aureus
805	F1RX36 (599-619)	Sample 70 Day 2	16.471625572356132	108.0	Sample 70 Day 2	S. aureus	Day 2	70	b	1.3241459247968805	Day 2	S. aureus
806	F1RX36 (453-482)	Sample 70 Day 2	13.81793219410349	108.0	Sample 70 Day 2	S. aureus	Day 2	70	b	2.3734810635298933	Day 2	S. aureus
807	ACTS (47-63) | ACTB (45-61)	Sample 70 Day 2	12.387818089696955	108.0	Sample 70 Day 2	S. aureus	Day 2	70	b	3.0902292855978994	Day 2	S. aureus
808	PF11 (42-60) | PR39 (58-76)	Sample 70 Day 2	15.14139816363965	108.0	Sample 70 Day 2	S. aureus	Day 2	70	b	4.3999995728454175	Day 2	S. aureus
809	HBA (0-16)	Sample 70 Day 2	8.300798017314923	108.0	Sample 70 Day 2	S. aureus	Day 2	70	b	5.144987052791583	Day 2	S. aureus
810	TYB4 (26-44)	Sample 70 Day 2	11.864991144942179	108.0	Sample 70 Day 2	S. aureus	Day 2	70	b	6.006032166413396	Day 2	S. aureus
811	F1RX36 (638-657)	Sample 70 Day 2	7.696170498580031	108.0	Sample 70 Day 2	S. aureus	Day 2	70	b	9.379526240848081	Day 2	S. aureus
812	TYB4 (32-44)	Sample 70 Day 2	9.3867562043993	108.0	Sample 70 Day 2	S. aureus	Day 2	70	b	8.423819571034127	Day 2	S. aureus
813	F1RX36 (480-497)	Sample 54 Day 3	12.551547746477116	109.0	Sample 54 Day 3	Double infection	Day 3	54	d	0.29500118883780696	Day 3	Double infection
814	F1RX36 (599-619)	Sample 54 Day 3	11.63600619396789	109.0	Sample 54 Day 3	Double infection	Day 3	54	d	1.104146483708541	Day 3	Double infection
815	F1RX36 (453-482)	Sample 54 Day 3	10.478892130307367	109.0	Sample 54 Day 3	Double infection	Day 3	54	d	2.113285008927139	Day 3	Double infection
816	ACTS (47-63) | ACTB (45-61)	Sample 54 Day 3	10.441977484787264	109.0	Sample 54 Day 3	Double infection	Day 3	54	d	3.209966793046029	Day 3	Double infection
817	PF11 (42-60) | PR39 (58-76)	Sample 54 Day 3	11.883211269522448	109.0	Sample 54 Day 3	Double infection	Day 3	54	d	4.404023985820639	Day 3	Double infection
818	HBA (0-16)	Sample 54 Day 3	14.029988038496024	109.0	Sample 54 Day 3	Double infection	Day 3	54	d	5.067318945266401	Day 3	Double infection
819	TYB4 (26-44)	Sample 54 Day 3	15.696175831217388	109.0	Sample 54 Day 3	Double infection	Day 3	54	d	6.371688151312569	Day 3	Double infection
820	F1RX36 (638-657)	Sample 54 Day 3	14.3680231547145	109.0	Sample 54 Day 3	Double infection	Day 3	54	d	9.131086263917318	Day 3	Double infection
821	TYB4 (32-44)	Sample 54 Day 3	11.385941831266559	109.0	Sample 54 Day 3	Double infection	Day 3	54	d	8.363863776243093	Day 3	Double infection
822	APOC3 (20-35)	Sample 54 Day 3	9.47787799458034	109.0	Sample 54 Day 3	Double infection	Day 3	54	d	7.414122038920692	Day 3	Double infection
823	F1RX36 (480-497)	Sample 55 Day 3	13.222419911891606	110.0	Sample 55 Day 3	Double infection	Day 3	55	d	0.1923722423974441	Day 3	Double infection
824	F1RX36 (599-619)	Sample 55 Day 3	13.861307090873389	110.0	Sample 55 Day 3	Double infection	Day 3	55	d	1.1642727943474889	Day 3	Double infection
825	F1RX36 (453-482)	Sample 55 Day 3	12.747628906857075	110.0	Sample 55 Day 3	Double infection	Day 3	55	d	2.3609995935370858	Day 3	Double infection
826	ACTS (47-63) | ACTB (45-61)	Sample 55 Day 3	8.852760623278696	110.0	Sample 55 Day 3	Double infection	Day 3	55	d	3.238267297070727	Day 3	Double infection
827	PF11 (42-60) | PR39 (58-76)	Sample 55 Day 3	12.939460395563072	110.0	Sample 55 Day 3	Double infection	Day 3	55	d	4.308002071808438	Day 3	Double infection
828	HBA (0-16)	Sample 55 Day 3	15.860671233303309	110.0	Sample 55 Day 3	Double infection	Day 3	55	d	5.280273156632531	Day 3	Double infection
829	TYB4 (26-44)	Sample 55 Day 3	15.837461084368757	110.0	Sample 55 Day 3	Double infection	Day 3	55	d	6.068799980540159	Day 3	Double infection
830	F1RX36 (638-657)	Sample 55 Day 3	13.139984007454396	110.0	Sample 55 Day 3	Double infection	Day 3	55	d	9.380155662130303	Day 3	Double infection
831	TYB4 (32-44)	Sample 55 Day 3	10.69038730280354	110.0	Sample 55 Day 3	Double infection	Day 3	55	d	8.088098800135912	Day 3	Double infection
832	APOC3 (20-35)	Sample 55 Day 3	10.53253772131588	110.0	Sample 55 Day 3	Double infection	Day 3	55	d	7.419526964831851	Day 3	Double infection
833	F1RX36 (480-497)	Sample 56 Day 3	14.546123142563784	111.0	Sample 56 Day 3	Double infection	Day 3	56	d	0.11275708113996653	Day 3	Double infection
834	F1RX36 (599-619)	Sample 56 Day 3	14.481372066918851	111.0	Sample 56 Day 3	Double infection	Day 3	56	d	1.3302464379731838	Day 3	Double infection
835	F1RX36 (453-482)	Sample 56 Day 3	14.523287184624682	111.0	Sample 56 Day 3	Double infection	Day 3	56	d	2.1280949270721163	Day 3	Double infection
836	ACTS (47-63) | ACTB (45-61)	Sample 56 Day 3	4.925591593624176	111.0	Sample 56 Day 3	Double infection	Day 3	56	d	3.143003433864089	Day 3	Double infection
837	PF11 (42-60) | PR39 (58-76)	Sample 56 Day 3	13.860163377808519	111.0	Sample 56 Day 3	Double infection	Day 3	56	d	4.139500833752037	Day 3	Double infection
838	HBA (0-16)	Sample 56 Day 3	13.959335832489963	111.0	Sample 56 Day 3	Double infection	Day 3	56	d	5.336551514311737	Day 3	Double infection
839	TYB4 (26-44)	Sample 56 Day 3	15.239596788126216	111.0	Sample 56 Day 3	Double infection	Day 3	56	d	6.250566803086227	Day 3	Double infection
840	F1RX36 (638-657)	Sample 56 Day 3	13.985590576214886	111.0	Sample 56 Day 3	Double infection	Day 3	56	d	9.397328605131374	Day 3	Double infection
841	TYB4 (32-44)	Sample 56 Day 3	11.628084717898714	111.0	Sample 56 Day 3	Double infection	Day 3	56	d	8.138317723641821	Day 3	Double infection
842	F1RX36 (480-497)	Sample 57 Day 3	14.287176892747581	112.0	Sample 57 Day 3	Double infection	Day 3	57	d	0.31139663492553493	Day 3	Double infection
843	F1RX36 (599-619)	Sample 57 Day 3	14.753057493040863	112.0	Sample 57 Day 3	Double infection	Day 3	57	d	1.3388268698483998	Day 3	Double infection
844	F1RX36 (453-482)	Sample 57 Day 3	9.612000350396357	112.0	Sample 57 Day 3	Double infection	Day 3	57	d	2.068166950863481	Day 3	Double infection
845	ACTS (47-63) | ACTB (45-61)	Sample 57 Day 3	12.922315355395368	112.0	Sample 57 Day 3	Double infection	Day 3	57	d	3.180265210793915	Day 3	Double infection
846	PF11 (42-60) | PR39 (58-76)	Sample 57 Day 3	14.696511535826437	112.0	Sample 57 Day 3	Double infection	Day 3	57	d	4.217267872457685	Day 3	Double infection
847	HBA (0-16)	Sample 57 Day 3	12.739638494508817	112.0	Sample 57 Day 3	Double infection	Day 3	57	d	5.160059325452468	Day 3	Double infection
848	TYB4 (26-44)	Sample 57 Day 3	14.702888320695997	112.0	Sample 57 Day 3	Double infection	Day 3	57	d	6.144950668186112	Day 3	Double infection
849	F1RX36 (638-657)	Sample 57 Day 3	12.083276627966184	112.0	Sample 57 Day 3	Double infection	Day 3	57	d	9.30888895229894	Day 3	Double infection
850	TYB4 (32-44)	Sample 57 Day 3	11.205622306422818	112.0	Sample 57 Day 3	Double infection	Day 3	57	d	8.09713987894677	Day 3	Double infection
