# Supplementary material for: Peptide clustering enhances large-scale analyses and reveals proteolytic signatures in mass spectrometry data
Source: Nat Commun. 2024 Aug 20;15:7128. doi: 10.1038/s41467-024-51589-y (PMC11336174; doi:10.1038/s41467-024-51589-y)
Supplement: Supplementary file 4 — Source Data [file 41467_2024_51589_MOESM4_ESM.zip › source_data/2f.csv]

feature	rank	mean_score	std_score
683	745	0.9333333333333335	0.01571348402636772
770	744	0.9111111111111111	0.02721655269759086
232	743	0.9222222222222222	0.02721655269759086
644	742	0.9444444444444445	0.02721655269759086
607	741	0.9	0.03142696805273544
203	740	0.9555555555555556	0.0684934889218775
322	739	0.9333333333333332	0.01571348402636772
348	738	0.9333333333333335	1.1102230246251565e-16
369	737	0.9222222222222222	0.05665577237325315
27	736	0.9666666666666667	0.05665577237325315
330	735	0.9111111111111111	0.0684934889218775
668	734	0.9555555555555556	0.02721655269759086
370	733	0.9666666666666668	0.02721655269759086
633	732	0.9444444444444443	0.03142696805273544
632	731	0.9555555555555556	0.02721655269759086
639	730	0.9	0.05665577237325315
129	729	0.888888888888889	0.02721655269759086
131	728	0.9888888888888889	0.04714045207910316
287	727	0.9333333333333332	0.01571348402636772
648	726	0.9555555555555556	0.03142696805273544
271	725	0.9555555555555556	0.03142696805273544
264	724	0.9111111111111111	0.03142696805273544
174	723	0.9222222222222222	1.1102230246251565e-16
176	722	0.9111111111111111	0.0415739709641549
571	721	0.9444444444444445	0.04714045207910316
778	720	0.9444444444444443	0.03142696805273544
88	719	0.9	0.0415739709641549
732	718	0.8888888888888888	0.02721655269759086
173	717	0.9333333333333332	0.07200822998230953
175	716	0.9333333333333335	0.03142696805273544
202	715	0.9444444444444445	0.0415739709641549
347	714	0.9333333333333332	0.0415739709641549
560	713	0.9444444444444445	0.06285393610547088
25	712	0.9222222222222222	0.02721655269759086
26	711	0.9666666666666667	0.04714045207910316
319	710	0.9333333333333332	0.01571348402636772
667	709	0.9666666666666667	0.03142696805273544
631	708	0.9111111111111111	0.02721655269759086
634	707	0.9444444444444443	0.0684934889218775
513	706	0.9333333333333335	0.0415739709641549
130	705	0.9666666666666667	0.03142696805273544
451	704	0.9222222222222222	0.01571348402636772
272	703	0.9	0.01571348402636772
273	702	0.9888888888888889	0.0415739709641549
641	701	0.9111111111111111	0.02721655269759086
505	700	0.8777777777777779	0.0415739709641549
265	699	0.9222222222222222	0.02721655269759086
540	698	0.9555555555555556	0.02721655269759086
489	697	0.9111111111111111	0.0415739709641549
460	696	0.9111111111111111	0.0415739709641549
461	695	0.9222222222222222	0.03142696805273544
360	694	0.9333333333333332	0.01571348402636772
336	693	1.0	0.05665577237325315
283	692	0.9333333333333332	0.0
608	691	0.9444444444444445	0.0415739709641549
701	690	0.9	0.0415739709641549
349	689	0.9555555555555556	0.01571348402636772
161	688	0.9666666666666667	0.09428090415820638
162	687	0.9555555555555556	0.0415739709641549
496	686	0.9444444444444443	0.02721655269759086
354	685	0.9222222222222222	0.02721655269759086
613	684	0.9222222222222222	0.0415739709641549
609	683	0.9444444444444445	0.05665577237325315
490	682	0.9222222222222222	0.0415739709641549
52	681	0.9555555555555556	0.0684934889218775
599	680	0.9444444444444445	0.04714045207910316
655	679	0.9444444444444445	0.06285393610547088
242	678	0.9555555555555556	0.0415739709641549
243	677	0.9111111111111111	0.0415739709641549
119	676	0.9555555555555556	0.05443310539518172
288	675	0.9555555555555556	0.05443310539518172
375	674	0.9444444444444443	0.01571348402636772
767	673	0.9	0.0831479419283098
32	672	0.8888888888888888	0.03142696805273544
155	671	0.9333333333333332	0.01571348402636772
127	670	0.9222222222222222	0.03142696805273544
168	669	0.9222222222222222	0.02721655269759086
492	668	0.9111111111111111	0.03142696805273544
332	667	0.9333333333333332	0.01571348402636772
267	666	0.9444444444444445	0.0415739709641549
109	665	0.9222222222222222	0.06285393610547088
65	664	0.9	0.05665577237325315
194	663	0.9111111111111111	0.01571348402636772
134	662	0.8666666666666667	0.02721655269759086
123	661	0.9444444444444445	0.01571348402636772
480	660	0.9444444444444443	0.02721655269759086
676	659	0.9222222222222222	0.02721655269759086
135	658	0.9333333333333335	0.0684934889218775
556	657	0.9333333333333332	0.01571348402636772
379	656	0.9555555555555556	0.01571348402636772
352	655	0.9444444444444445	0.01571348402636772
259	654	0.8444444444444446	0.05443310539518172
260	653	0.9555555555555556	0.0415739709641549
66	652	0.9222222222222222	0.03142696805273544
474	651	0.8555555555555556	0.05665577237325315
225	650	0.9333333333333332	0.02721655269759086
338	649	0.9	0.0415739709641549
392	648	0.9111111111111111	1.1102230246251565e-16
421	647	0.9777777777777779	0.0415739709641549
551	646	0.9666666666666667	0.05665577237325315
582	645	0.888888888888889	0.01571348402636772
484	644	0.9444444444444443	0.01571348402636772
143	643	0.9222222222222222	0.0415739709641549
62	642	0.9333333333333332	0.01571348402636772
340	641	0.8777777777777778	0.02721655269759086
341	640	0.8666666666666667	0.07200822998230953
160	639	0.9444444444444445	0.07200822998230953
442	638	0.9222222222222222	0.03142696805273544
309	637	0.9555555555555556	0.01571348402636772
282	636	0.9444444444444445	0.01571348402636772
535	635	0.9444444444444443	0.04157397096415489
495	634	0.9666666666666667	0.01571348402636772
553	633	0.9333333333333335	0.01571348402636772
240	632	0.9555555555555556	0.01571348402636772
647	631	0.9555555555555556	0.02721655269759086
491	630	0.9333333333333332	0.03142696805273544
576	629	0.9	0.0415739709641549
361	628	0.9666666666666667	0.0415739709641549
99	627	0.9	0.01571348402636772
562	626	0.9444444444444445	0.03142696805273544
786	625	0.9444444444444445	0.0415739709641549
61	624	0.9222222222222222	0.03142696805273544
494	623	0.9777777777777779	0.03142696805273544
686	622	0.9222222222222222	0.05665577237325315
577	621	0.9111111111111111	0.07200822998230955
199	620	0.9222222222222222	0.0415739709641549
678	619	0.9555555555555556	0.01571348402636772
681	618	0.9333333333333335	0.0
712	617	0.9666666666666668	0.0
343	616	0.8777777777777778	0.05665577237325315
185	615	0.9333333333333332	0.05665577237325315
204	614	0.9111111111111111	0.02721655269759086
364	613	0.9333333333333332	0.01571348402636772
734	612	0.9444444444444445	0.03142696805273544
181	611	0.9333333333333335	0.0415739709641549
467	610	0.9666666666666667	0.0415739709641549
380	609	0.9	0.05443310539518172
381	608	0.9	0.01571348402636772
729	607	0.9	0.0415739709641549
234	606	0.9333333333333335	0.01571348402636772
20	605	0.888888888888889	0.02721655269759086
335	604	0.9333333333333332	0.01571348402636772
579	603	0.9555555555555556	0.0415739709641549
386	602	0.9555555555555556	0.01571348402636772
385	601	0.9222222222222222	0.03142696805273544
8	600	0.9555555555555556	0.03142696805273544
741	599	0.9222222222222222	0.05665577237325315
209	598	0.9	0.01571348402636772
111	597	0.9	0.02721655269759086
112	596	0.8444444444444444	0.0684934889218775
398	595	0.9333333333333332	0.0415739709641549
572	594	0.9333333333333332	0.02721655269759086
399	593	0.9444444444444443	0.0415739709641549
334	592	0.9444444444444443	0.01571348402636772
784	591	0.9111111111111111	0.0415739709641549
139	590	0.9444444444444445	0.0415739709641549
685	589	0.9333333333333332	0.0415739709641549
329	588	0.9222222222222222	0.03142696805273544
280	587	0.9444444444444445	0.02721655269759086
745	586	0.9333333333333332	0.03142696805273544
404	585	0.9	0.02721655269759086
353	584	0.888888888888889	0.03142696805273544
674	583	0.9	0.01571348402636772
171	582	0.9333333333333332	0.02721655269759086
397	581	0.9777777777777779	1.1102230246251565e-16
725	580	0.9111111111111111	0.01571348402636772
30	579	0.9	0.02721655269759086
394	578	0.9333333333333332	0.01571348402636772
366	577	0.9333333333333332	0.05665577237325315
365	576	0.8777777777777779	0.05665577237325315
436	575	0.9444444444444445	0.0
665	574	0.9222222222222222	0.0415739709641549
195	573	0.9333333333333335	0.02721655269759086
312	572	0.9666666666666668	0.05665577237325315
448	571	0.9	0.06285393610547088
765	570	0.9	0.06285393610547088
387	569	0.9111111111111111	0.01571348402636772
536	568	0.9111111111111111	0.0415739709641549
281	567	0.888888888888889	0.02721655269759086
327	566	0.9	0.05443310539518172
192	565	0.9888888888888889	0.04714045207910316
71	564	0.9111111111111111	0.01571348402636772
555	563	0.888888888888889	0.01571348402636772
724	562	0.8555555555555556	0.06285393610547088
684	561	0.9333333333333335	0.03142696805273544
521	560	0.9111111111111111	0.04714045207910316
339	559	0.9333333333333332	0.01571348402636772
736	558	0.9555555555555556	0.0831479419283098
771	557	0.9111111111111111	0.02721655269759086
238	556	0.9666666666666667	0.03142696805273544
230	555	0.9222222222222222	0.0415739709641549
372	554	0.9111111111111111	0.03142696805273544
782	553	0.8666666666666667	0.03142696805273544
337	552	0.9111111111111111	0.03142696805273544
488	551	0.9444444444444445	0.0785674201318386
463	550	0.9777777777777779	0.03142696805273544
164	549	0.9666666666666667	0.03142696805273544
165	548	0.9111111111111111	0.02721655269759086
207	547	0.9222222222222222	0.02721655269759086
588	546	0.9555555555555556	0.04714045207910316
624	545	0.9333333333333335	0.0415739709641549
700	544	0.9444444444444445	0.02721655269759086
550	543	0.8777777777777779	0.02721655269759086
500	542	0.9222222222222222	0.02721655269759086
357	541	0.9111111111111111	0.03142696805273544
253	540	0.9111111111111111	0.0415739709641549
11	539	0.9111111111111111	0.0415739709641549
107	538	0.9222222222222222	0.0415739709641549
196	537	0.888888888888889	0.04714045207910316
141	536	0.9333333333333332	0.05443310539518172
285	535	0.9111111111111111	0.05665577237325315
286	534	0.9555555555555556	0.06285393610547088
626	533	0.9222222222222222	0.03142696805273544
102	532	0.9666666666666667	0.09558139185602917
396	531	0.9888888888888889	0.05665577237325315
108	530	0.9111111111111111	0.04714045207910316
506	529	0.9555555555555556	0.03142696805273544
783	528	0.9444444444444445	0.05665577237325315
507	527	0.9444444444444445	0.04714045207910316
445	526	0.9111111111111111	0.02721655269759086
472	525	0.9222222222222222	0.03142696805273544
333	524	0.9444444444444445	0.01571348402636772
711	523	0.9333333333333332	0.04157397096415489
54	522	0.9333333333333335	0.09428090415820632
688	521	0.9	0.05665577237325315
106	520	0.9555555555555556	0.01571348402636772
70	519	0.9222222222222222	0.05665577237325315
290	518	0.9666666666666668	0.01571348402636772
295	517	0.9	0.03142696805273544
314	516	0.9111111111111111	0.0415739709641549
90	515	0.9222222222222222	0.06285393610547088
744	514	0.9222222222222222	0.02721655269759086
622	513	0.9444444444444443	0.01571348402636772
660	512	0.9555555555555556	0.0415739709641549
694	511	0.9333333333333332	0.02721655269759086
292	510	0.9111111111111111	0.05665577237325315
446	509	0.9333333333333335	0.01571348402636772
308	508	0.8666666666666667	0.07200822998230953
356	507	0.9444444444444445	0.0684934889218775
355	506	0.9333333333333332	0.01571348402636772
12	505	0.9333333333333332	0.02721655269759086
344	504	0.9111111111111111	0.01571348402636772
637	503	0.9222222222222222	0.01571348402636772
697	502	0.9444444444444443	0.0
471	501	0.9444444444444443	0.03142696805273544
116	500	0.9222222222222222	0.05665577237325315
190	499	0.9111111111111111	0.03142696805273544
191	498	0.9555555555555556	0.01571348402636772
95	497	0.9222222222222222	0.0415739709641549
96	496	0.9333333333333335	0.01571348402636772
493	495	0.9555555555555556	0.04714045207910316
780	494	0.9444444444444445	0.01571348402636772
377	493	0.9555555555555556	0.01571348402636772
545	492	0.9555555555555556	0.03142696805273544
690	491	0.9444444444444445	0.02721655269759086
244	490	0.9444444444444445	0.01571348402636772
405	489	0.8555555555555555	0.01571348402636772
482	488	0.9222222222222222	0.02721655269759086
277	487	0.9333333333333332	1.1102230246251565e-16
561	486	0.9555555555555556	1.1102230246251565e-16
774	485	0.9	0.01571348402636772
475	484	0.9222222222222222	0.01571348402636772
682	483	0.9444444444444445	0.04714045207910316
78	482	0.9111111111111111	0.0415739709641549
616	481	0.9111111111111111	0.03142696805273544
757	480	0.9111111111111111	0.01571348402636772
466	479	0.9111111111111111	0.02721655269759086
205	478	0.9111111111111111	0.0415739709641549
235	477	0.9	0.01571348402636772
362	476	0.9333333333333332	0.06285393610547088
201	475	0.9111111111111111	0.03142696805273544
564	474	0.9222222222222222	0.08164965809277258
6	473	0.888888888888889	0.0684934889218775
388	472	0.9333333333333332	0.02721655269759086
324	471	0.9333333333333332	0.0415739709641549
113	470	0.9111111111111111	0.02721655269759086
317	469	0.9333333333333332	0.0415739709641549
321	468	0.8666666666666667	0.05665577237325315
22	467	0.9111111111111111	1.1102230246251565e-16
117	466	0.9555555555555556	0.04157397096415489
228	465	0.9333333333333332	0.05665577237325315
538	464	0.888888888888889	0.0415739709641549
7	463	0.9	0.03142696805273544
83	462	0.9666666666666667	0.01571348402636772
262	461	0.9555555555555556	0.01571348402636772
708	460	0.888888888888889	0.0415739709641549
200	459	0.9222222222222222	0.05665577237325315
307	458	0.9111111111111111	0.02721655269759086
84	457	0.9444444444444445	0.0415739709641549
325	456	0.9333333333333332	0.01571348402636772
746	455	0.9333333333333332	0.07200822998230953
76	454	0.9333333333333332	0.03142696805273544
114	453	0.9444444444444445	0.03142696805273544
115	452	0.888888888888889	0.06285393610547088
569	451	0.9555555555555556	0.01571348402636772
85	450	0.9	0.0415739709641549
188	449	0.9444444444444445	0.06285393610547088
189	448	0.888888888888889	0.01571348402636772
157	447	0.9	0.0415739709641549
187	446	0.9666666666666667	0.03142696805273544
635	445	0.9222222222222222	0.06285393610547088
661	444	0.9444444444444445	0.0415739709641549
652	443	0.888888888888889	0.03142696805273544
664	442	0.9	0.01571348402636772
727	441	0.888888888888889	0.02721655269759086
761	440	0.8777777777777778	0.01571348402636772
393	439	0.9777777777777779	0.02721655269759086
563	438	0.9111111111111111	0.03142696805273544
762	437	0.9444444444444445	0.09428090415820632
86	436	0.9555555555555556	0.01571348402636772
719	435	0.9333333333333332	0.02721655269759086
403	434	0.9111111111111111	0.02721655269759086
458	433	0.8888888888888888	0.0
459	432	0.9555555555555556	0.05665577237325315
537	431	0.9333333333333332	0.01571348402636772
407	430	0.8666666666666667	0.03142696805273544
578	429	0.9888888888888889	0.0785674201318386
19	428	0.9777777777777779	0.01571348402636772
16	427	0.9111111111111111	0.1030402055055078
0	426	0.9111111111111111	0.03142696805273544
1	425	0.8777777777777778	0.0415739709641549
2	424	0.9222222222222222	0.03142696805273544
662	423	0.9444444444444443	0.0415739709641549
198	422	0.9333333333333335	0.05665577237325315
709	421	0.9555555555555556	0.03142696805273544
759	420	0.9111111111111111	0.05665577237325315
146	419	0.9444444444444445	0.01571348402636772
645	418	0.9222222222222222	0.02721655269759086
728	417	0.9444444444444445	0.03142696805273544
498	416	0.9	0.05665577237325315
552	415	0.9	0.03142696805273544
790	414	0.9	0.01571348402636772
140	413	0.9111111111111111	0.01571348402636772
4	412	0.9777777777777779	0.0415739709641549
3	411	0.9333333333333332	0.01571348402636772
9	410	0.9333333333333332	0.05443310539518172
172	409	0.9	0.0684934889218775
31	408	0.9222222222222222	0.02721655269759086
795	407	0.9333333333333332	0.03142696805273544
60	406	0.9	0.02721655269759086
587	405	0.9333333333333335	0.01571348402636772
435	404	0.9111111111111111	0.0415739709641549
63	403	0.9444444444444445	0.0415739709641549
64	402	0.9111111111111111	1.1102230246251565e-16
82	401	0.9444444444444445	0.04714045207910316
233	400	0.9777777777777779	0.01571348402636772
291	399	0.9555555555555556	0.05665577237325315
565	398	0.9222222222222222	0.05443310539518172
649	397	0.9111111111111111	0.02721655269759086
316	396	0.9444444444444443	0.04157397096415489
245	395	0.9666666666666667	0.05443310539518172
306	394	0.9666666666666667	0.0415739709641549
748	393	0.9111111111111111	0.02721655269759086
395	392	0.9444444444444443	0.0415739709641549
677	391	0.9444444444444445	0.01571348402636772
251	390	0.8888888888888888	0.01571348402636772
400	389	0.9444444444444443	0.05665577237325315
509	388	0.9222222222222222	0.01571348402636772
14	387	0.9333333333333335	0.02721655269759086
33	386	0.9222222222222222	0.0415739709641549
275	385	0.9777777777777779	0.0415739709641549
485	384	0.888888888888889	0.02721655269759086
643	383	0.9333333333333332	0.02721655269759086
447	382	0.9333333333333332	0.03142696805273544
703	381	0.8777777777777778	0.02721655269759086
479	380	0.9333333333333332	0.05443310539518172
522	379	0.9222222222222222	0.01571348402636772
749	378	0.9555555555555556	0.04714045207910316
401	377	0.9333333333333335	0.02721655269759086
508	376	0.9333333333333332	0.05665577237325315
544	375	0.9222222222222222	0.02721655269759086
13	374	0.9333333333333335	0.05443310539518172
34	373	0.9111111111111111	0.02721655269759086
702	372	0.9333333333333332	0.01571348402636772
124	371	0.8666666666666667	0.07200822998230953
524	370	0.9666666666666667	0.06285393610547088
35	369	0.9111111111111111	0.02721655269759086
36	368	0.9333333333333332	0.07200822998230953
125	367	0.9	0.01571348402636772
627	366	0.9444444444444443	0.01571348402636772
628	365	0.9333333333333332	0.02721655269759086
120	364	0.9333333333333332	0.01571348402636772
211	363	0.9555555555555556	0.04714045207910316
118	362	0.8333333333333334	0.04714045207910316
574	361	0.9333333333333332	0.03142696805273544
504	360	0.9444444444444443	0.01571348402636772
229	359	0.9444444444444445	0.0415739709641549
453	358	0.9333333333333335	0.02721655269759086
457	357	0.9222222222222222	0.0415739709641549
511	356	0.8555555555555555	0.0415739709641549
455	355	0.8888888888888888	0.01571348402636772
454	354	0.9555555555555556	0.0415739709641549
512	353	0.888888888888889	0.0415739709641549
452	352	0.9666666666666667	0.01571348402636772
456	351	0.9555555555555556	0.02721655269759086
669	350	0.9	0.02721655269759086
720	349	0.9222222222222222	0.01571348402636772
464	348	0.8666666666666667	0.06285393610547088
666	347	0.9	0.01571348402636772
777	346	0.888888888888889	0.01571348402636772
477	345	0.9444444444444445	0.01571348402636772
182	344	0.9	0.0415739709641549
239	343	0.9333333333333332	0.0415739709641549
193	342	0.9222222222222222	0.03142696805273544
738	341	0.9555555555555556	0.01571348402636772
796	340	0.9444444444444443	0.07200822998230953
443	339	0.9666666666666667	0.02721655269759086
612	338	0.8777777777777778	0.02721655269759086
586	337	0.9333333333333332	0.05665577237325315
390	336	0.9222222222222222	0.02721655269759086
575	335	0.9	0.02721655269759086
696	334	0.9222222222222222	1.1102230246251565e-16
518	333	0.9222222222222222	0.03142696805273544
742	332	0.9111111111111111	0.0415739709641549
779	331	0.9222222222222222	0.02721655269759086
21	330	0.9222222222222222	0.05443310539518172
147	329	0.9222222222222222	0.02721655269759086
206	328	0.888888888888889	0.0415739709641549
614	327	0.9333333333333332	0.01571348402636772
440	326	0.9222222222222222	0.03142696805273544
787	325	0.888888888888889	0.03142696805273544
760	324	0.9222222222222222	0.01571348402636772
169	323	0.9222222222222222	0.02721655269759086
311	322	0.9222222222222222	0.01571348402636772
692	321	0.888888888888889	0.03142696805273544
619	320	0.888888888888889	0.06285393610547088
731	319	0.9444444444444445	0.05665577237325315
650	318	0.9111111111111111	0.0415739709641549
615	317	0.9222222222222222	0.03142696805273544
468	316	0.8777777777777779	0.01571348402636772
97	315	0.9222222222222222	0.08164965809277258
769	314	0.9555555555555556	0.02721655269759086
788	313	0.888888888888889	0.0415739709641549
542	312	0.8666666666666667	0.04157397096415489
687	311	0.9	0.0415739709641549
698	310	0.9666666666666667	0.04714045207910316
776	309	0.9111111111111111	0.01571348402636772
326	308	0.9	0.0415739709641549
547	307	0.9555555555555556	0.0831479419283098
793	306	0.9	0.01571348402636772
775	305	0.9222222222222222	0.0415739709641549
713	304	0.9333333333333332	0.11331154474650636
313	303	0.9444444444444445	0.04714045207910316
263	302	0.9555555555555556	0.06285393610547088
794	301	0.9222222222222222	0.0415739709641549
693	300	0.8777777777777778	0.05665577237325315
675	299	0.888888888888889	0.04714045207910316
658	298	0.9444444444444445	0.02721655269759086
543	297	0.888888888888889	0.05665577237325315
433	296	0.9222222222222222	0.01571348402636772
438	295	0.9111111111111111	0.02721655269759086
629	294	0.888888888888889	0.01571348402636772
721	293	0.9555555555555556	0.0415739709641549
654	292	0.9444444444444445	0.03142696805273544
439	291	0.888888888888889	0.02721655269759086
289	290	0.9	0.02721655269759086
514	289	0.9444444444444445	0.02721655269759086
93	288	0.9444444444444445	0.05665577237325315
94	287	0.9333333333333332	0.0415739709641549
737	286	0.9111111111111111	0.06285393610547088
266	285	0.9111111111111111	0.05665577237325315
640	284	0.9222222222222222	0.03142696805273544
284	283	0.9555555555555556	0.02721655269759086
252	282	0.8444444444444444	0.02721655269759086
133	281	0.9444444444444443	0.0684934889218775
621	280	0.9222222222222222	0.02721655269759086
293	279	0.9222222222222222	0.01571348402636772
718	278	0.9333333333333332	0.01571348402636772
28	277	0.9444444444444445	0.02721655269759086
29	276	0.9444444444444445	0.05443310539518172
739	275	0.9666666666666667	0.05665577237325315
158	274	0.888888888888889	0.04714045207910316
695	273	0.9333333333333335	0.02721655269759086
747	272	0.8777777777777778	0.0415739709641549
557	271	0.9	0.05665577237325315
351	270	0.888888888888889	0.0415739709641549
558	269	0.888888888888889	0.02721655269759086
350	268	0.9444444444444443	0.02721655269759086
137	267	0.9222222222222222	0.06285393610547088
294	266	0.9333333333333332	0.01571348402636772
411	265	0.9111111111111111	0.01571348402636772
517	264	0.9222222222222222	0.01571348402636772
679	263	0.9222222222222222	0.01571348402636772
568	262	0.9	0.0415739709641549
704	261	0.9444444444444445	0.0415739709641549
77	260	0.9555555555555556	0.02721655269759086
373	259	0.9333333333333332	0.0415739709641549
673	258	0.9333333333333332	0.05443310539518172
150	257	0.9	0.04157397096415489
589	256	0.9555555555555556	0.0415739709641549
592	255	0.9444444444444443	0.01571348402636772
591	254	0.9	0.01571348402636772
598	253	0.9222222222222222	0.01571348402636772
751	252	0.9111111111111111	0.0415739709641549
534	251	0.8888888888888888	0.01571348402636772
42	250	0.9666666666666667	0.01571348402636772
302	249	0.8777777777777778	0.02721655269759086
414	248	0.9444444444444443	0.01571348402636772
79	247	0.9555555555555556	0.01571348402636772
81	246	0.9222222222222222	0.01571348402636772
594	245	0.9444444444444445	0.05665577237325315
596	244	0.9555555555555556	0.01571348402636772
151	243	0.9	0.0415739709641549
426	242	0.9444444444444443	0.05665577237325315
590	241	0.9222222222222222	0.03142696805273544
593	240	0.9333333333333332	0.04714045207910316
653	239	0.9222222222222222	0.02721655269759086
597	238	0.8777777777777779	0.03142696805273544
752	237	0.9	0.05443310539518172
530	236	0.9222222222222222	0.04714045207910316
46	235	0.9222222222222222	0.1030402055055078
303	234	0.9333333333333335	0.02721655269759086
415	233	0.8777777777777778	0.01571348402636772
80	232	0.9111111111111111	0.01571348402636772
600	231	0.9333333333333332	0.0415739709641549
595	230	0.9111111111111111	0.0684934889218775
602	229	0.9222222222222222	0.0415739709641549
221	228	0.9444444444444445	0.02721655269759086
429	227	0.9777777777777779	0.02721655269759086
526	226	0.8555555555555556	0.01571348402636772
48	225	0.9222222222222222	0.03142696805273544
298	224	0.8444444444444444	0.04714045207910316
417	223	0.8666666666666667	0.07200822998230953
432	222	0.9222222222222222	0.02721655269759086
51	221	0.9222222222222222	0.05665577237325315
412	220	0.9111111111111111	0.0415739709641549
699	219	0.8666666666666667	0.03142696805273544
469	218	0.9	0.03142696805273544
510	217	0.888888888888889	0.03142696805273544
785	216	0.9444444444444445	0.01571348402636772
620	215	0.9	0.0684934889218775
503	214	0.888888888888889	0.01571348402636772
671	213	0.8777777777777778	0.0
772	212	0.9222222222222222	0.04157397096415489
269	211	0.9555555555555556	0.0415739709641549
444	210	0.9111111111111111	0.0415739709641549
270	209	0.9333333333333332	1.1102230246251565e-16
218	208	0.9	0.0415739709641549
425	207	0.9111111111111111	0.03142696805273544
529	206	0.9555555555555556	0.05665577237325315
43	205	0.9111111111111111	0.03142696805273544
304	204	0.9444444444444445	0.01571348402636772
707	203	0.9	0.03142696805273544
755	202	0.9333333333333335	0.05665577237325315
217	201	0.9333333333333332	0.03142696805273544
424	200	0.9222222222222222	0.02721655269759086
532	199	0.9	0.03142696805273544
44	198	0.9333333333333332	0.03142696805273544
296	197	0.9333333333333332	0.03142696805273544
689	196	0.9111111111111111	0.02721655269759086
153	195	0.9444444444444445	0.03142696805273544
219	194	0.9111111111111111	0.03142696805273544
427	193	0.888888888888889	0.01571348402636772
531	192	0.8777777777777778	0.04714045207910316
45	191	0.9444444444444445	0.05665577237325315
301	190	0.9222222222222222	0.01571348402636772
413	189	0.9222222222222222	0.04714045207910316
618	188	0.9333333333333332	0.0415739709641549
515	187	0.8777777777777778	0.01571348402636772
743	186	0.9111111111111111	0.04714045207910316
215	185	0.9333333333333335	0.01571348402636772
55	184	0.9555555555555556	0.02721655269759086
56	183	0.9222222222222222	0.01571348402636772
623	182	0.8777777777777778	0.03142696805273544
257	181	0.9555555555555556	0.06285393610547088
258	180	0.9666666666666667	0.01571348402636772
580	179	0.9	0.08164965809277258
585	178	0.9	0.0415739709641549
152	177	0.9222222222222222	0.0415739709641549
216	176	0.888888888888889	0.05665577237325315
603	175	0.9555555555555556	0.04714045207910316
422	174	0.8555555555555556	0.02721655269759086
533	173	0.8777777777777779	0.02721655269759086
41	172	0.9	0.07200822998230953
756	171	0.8777777777777778	0.0684934889218775
722	170	0.9	0.03142696805273544
604	169	0.8777777777777779	0.0684934889218775
605	168	0.9222222222222222	1.1102230246251565e-16
625	167	0.9111111111111111	0.05443310539518172
434	166	0.9666666666666668	0.05443310539518172
177	165	0.9444444444444443	0.0684934889218775
178	164	0.9333333333333332	0.03142696805273544
180	163	0.9333333333333332	0.05443310539518172
179	162	0.9222222222222222	0.02721655269759086
145	161	0.9444444444444445	0.0415739709641549
100	160	0.9333333333333332	0.04714045207910316
646	159	0.8555555555555556	0.02721655269759086
101	158	0.9666666666666668	0.03142696805273544
546	157	0.9111111111111111	0.05665577237325315
680	156	0.9222222222222222	0.05443310539518172
753	155	0.9111111111111111	0.05665577237325315
541	154	0.9111111111111111	0.01571348402636772
92	153	0.9444444444444443	0.0415739709641549
274	152	0.9111111111111111	0.01571348402636772
791	151	0.9333333333333332	0.04714045207910316
706	150	0.8777777777777779	0.05443310539518172
750	149	0.888888888888889	0.03142696805273544
465	148	0.9666666666666667	0.02721655269759086
323	147	0.9111111111111111	0.02721655269759086
268	146	0.9444444444444445	0.01571348402636772
241	145	0.8777777777777778	0.0415739709641549
487	144	0.8777777777777778	0.0684934889218775
672	143	0.9222222222222222	0.03142696805273544
328	142	0.9222222222222222	0.01571348402636772
502	141	0.9888888888888889	0.02721655269759086
764	140	0.9	0.0415739709641549
539	139	0.9222222222222222	0.02721655269759086
410	138	0.9444444444444443	0.02721655269759086
170	137	0.9222222222222222	0.02721655269759086
104	136	0.9	0.02721655269759086
478	135	0.9444444444444445	0.02721655269759086
374	134	0.9555555555555556	0.04714045207910316
23	133	0.9111111111111111	0.0415739709641549
473	132	0.9555555555555556	0.05443310539518172
57	131	0.9333333333333335	0.01571348402636772
406	130	0.9111111111111111	0.02721655269759086
402	129	0.9111111111111111	0.03142696805273544
659	128	0.9666666666666667	0.02721655269759086
483	127	0.9666666666666667	0.04714045207910316
499	126	0.8555555555555556	0.0415739709641549
310	125	0.9222222222222222	0.01571348402636772
501	124	0.9333333333333332	0.0415739709641549
792	123	0.9222222222222222	0.05665577237325315
59	122	0.8444444444444444	0.01571348402636772
226	121	0.8444444444444444	0.0415739709641549
716	120	0.9222222222222222	0.03142696805273544
449	119	0.9111111111111111	0.03142696805273544
227	118	0.9555555555555556	0.02721655269759086
642	117	0.9444444444444445	0.02721655269759086
450	116	0.8777777777777778	0.04714045207910316
278	115	0.8777777777777778	0.02721655269759086
441	114	0.9666666666666667	0.03142696805273544
611	113	0.8888888888888888	0.01571348402636772
476	112	0.9444444444444443	0.02721655269759086
210	111	0.9555555555555556	0.02721655269759086
279	110	0.9222222222222222	0.01571348402636772
610	109	0.9444444444444443	0.03142696805273544
789	108	0.9222222222222222	0.01571348402636772
630	107	0.9444444444444445	0.01571348402636772
149	106	0.9	0.03142696805273544
516	105	0.8666666666666667	0.02721655269759086
573	104	0.9	0.01571348402636772
315	103	0.8888888888888888	0.02721655269759086
250	102	0.9555555555555556	0.01571348402636772
247	101	0.9222222222222222	0.01571348402636772
40	100	0.888888888888889	0.0684934889218775
523	99	0.9111111111111111	0.04714045207910316
256	98	0.9111111111111111	0.01571348402636772
345	97	0.9333333333333332	0.03142696805273544
346	96	0.9444444444444445	0.05443310539518172
248	95	0.9666666666666668	0.04714045207910316
754	94	0.888888888888889	0.01571348402636772
663	93	0.9111111111111111	0.03142696805273544
714	92	0.9222222222222222	0.06285393610547088
437	91	0.8666666666666667	0.04157397096415489
246	90	0.9444444444444445	0.0415739709641549
231	89	0.9111111111111111	0.0415739709641549
548	88	0.9111111111111111	0.04714045207910316
358	87	0.9111111111111111	0.02721655269759086
691	86	0.9333333333333332	0.06285393610547088
670	85	0.9666666666666667	0.01571348402636772
651	84	0.8777777777777778	0.0415739709641549
570	83	0.9333333333333335	0.05443310539518172
122	82	0.888888888888889	0.03142696805273544
110	81	0.8777777777777779	0.02721655269759086
98	80	0.9222222222222222	0.01571348402636772
67	79	0.9444444444444443	0.03142696805273544
68	78	0.9444444444444443	0.04714045207910316
384	77	0.9111111111111111	0.05665577237325315
383	76	0.9333333333333332	0.03142696805273544
213	75	0.9444444444444445	0.04157397096415489
420	74	0.9555555555555556	0.05443310539518172
705	73	0.888888888888889	0.04157397096415489
5	72	0.9111111111111111	0.02721655269759086
212	71	0.9444444444444443	0.01571348402636772
797	70	0.9	0.01571348402636772
470	69	0.8666666666666667	0.03142696805273544
549	68	0.9111111111111111	0.0415739709641549
391	67	0.9111111111111111	0.03142696805273544
255	66	0.9222222222222222	0.0415739709641549
136	65	0.9	0.03142696805273544
17	64	0.9111111111111111	0.0415739709641549
163	63	0.8777777777777779	0.03142696805273544
342	62	0.9444444444444445	0.0415739709641549
617	61	0.9111111111111111	0.01571348402636772
121	60	0.9333333333333332	0.01571348402636772
520	59	0.9	0.01571348402636772
72	58	0.9222222222222222	0.06285393610547088
73	57	0.8666666666666667	0.0
74	56	0.8777777777777778	0.0415739709641549
519	55	0.9111111111111111	0.02721655269759086
554	54	0.888888888888889	0.0415739709641549
320	53	0.9	0.05443310539518172
581	52	0.888888888888889	0.0
389	51	0.9444444444444443	1.1102230246251565e-16
726	50	0.9444444444444445	0.06285393610547088
208	49	0.9444444444444443	0.03142696805273544
359	48	0.888888888888889	0.03142696805273544
24	47	0.9666666666666667	0.01571348402636772
156	46	0.9666666666666667	0.01571348402636772
382	45	0.9222222222222222	0.05665577237325315
758	44	0.9	0.03142696805273544
730	43	0.9444444444444443	0.01571348402636772
154	42	0.8888888888888888	0.0
103	41	0.9222222222222222	0.0415739709641549
363	40	0.888888888888889	0.02721655269759086
15	39	0.8777777777777778	0.02721655269759086
710	38	0.8777777777777778	0.0415739709641549
656	37	0.9333333333333332	0.0415739709641549
138	36	0.8444444444444444	0.02721655269759086
559	35	0.9555555555555556	0.02721655269759086
10	34	0.8666666666666667	0.02721655269759086
37	33	0.9	0.03142696805273544
735	32	0.8777777777777778	0.0415739709641549
53	31	0.8777777777777778	0.07200822998230955
87	30	0.9222222222222222	0.03142696805273544
105	29	0.9222222222222222	0.02721655269759086
733	28	0.9	0.02721655269759086
197	27	0.9	0.01571348402636772
186	26	0.9111111111111111	0.02721655269759086
331	25	0.9444444444444445	0.01571348402636772
763	24	0.9	0.01571348402636772
89	23	0.9111111111111111	0.03142696805273544
566	22	0.9333333333333332	0.05665577237325315
378	21	0.8777777777777778	0.01571348402636772
409	20	0.9111111111111111	0.0415739709641549
657	19	0.9111111111111111	0.0415739709641549
601	18	0.8888888888888888	0.02721655269759086
167	17	0.9	0.01571348402636772
237	16	0.9333333333333332	0.01571348402636772
91	15	0.8777777777777779	0.04714045207910316
224	14	0.9333333333333332	0.0415739709641549
254	13	0.9777777777777779	0.0415739709641549
159	12	0.9	0.02721655269759086
38	11	0.9333333333333332	0.0415739709641549
132	10	0.9222222222222222	0.03142696805273544
423	9	0.888888888888889	0.04714045207910316
166	8	0.888888888888889	0.01571348402636772
128	7	0.9333333333333332	0.02721655269759086
58	6	0.9444444444444443	0.02721655269759086
766	5	0.888888888888889	0.06285393610547088
69	4	0.888888888888889	0.0
376	3	0.9	0.01571348402636772
39	2	0.9333333333333335	0.01571348402636772
144	1	0.9333333333333332	0.01571348402636772
126	0	0.9555555555555556	0.02721655269759086
