# Supplementary material for: Peptide clustering enhances large-scale analyses and reveals proteolytic signatures in mass spectrometry data
Source: Nat Commun. 2024 Aug 20;15:7128. doi: 10.1038/s41467-024-51589-y (PMC11336174; doi:10.1038/s41467-024-51589-y)
Supplement: Supplementary file 4 — Source Data [file 41467_2024_51589_MOESM4_ESM.zip › source_data/3c.csv]

index	A	R	N	D	B	C	E	Q	Z	G	H	I	L	K	M	F	P	S	T	W	Y	V	*
-4	0.004773317986289859	0.002672343037492568	0.0018517069736337793	0.0018032847035385643	1.2214384423720697e-10	0.0004301742696496233	0.0035495900836672546	0.002273327030070069	1.2214384423720697e-10	0.0033157906947117333	0.0011315487987711948	0.0018364530463378641	0.003958041459223498	0.004472000240226065	0.0007773485208321705	0.0024464602993037998	0.0069056862934054625	0.0039333509306209566	0.002882563132261162	0.0005842873442478385	0.0020417087296927447	0.0036957064617605066	1.2214384423720697e-10
-3	0.0030059520256173642	0.003083676668168532	0.0013725182123811605	0.0022892518223152176	1.0298943624336644e-10	0.00012461459109774345	0.002821943824210131	0.0023056038097791828	1.0298943624336644e-10	0.0039713137497704165	0.0007038199690706105	0.0017683102512095984	0.004236401006804985	0.0038866957701754563	0.0011350177694671437	0.0013506847146477672	0.004581439985653026	0.0022455655975443566	0.002343571912588348	0.0012337973199813559	0.000715931354311591	0.0034810795107430726	1.0298943624336644e-10
-2	0.003309288976105523	0.0023789141810687748	0.0010087871962633234	0.0014254975667912424	9.57758445371025e-11	6.968279922511727e-05	0.0030009443554704506	0.002810926045097572	9.57758445371025e-11	0.0027650807047717185	0.0012358452592365365	0.001009724277065214	0.005452834311514972	0.002913005773928345	0.000536770469883823	0.0017105869223498981	0.005480152965472214	0.002809130624654711	0.0021901253490379077	0.00027018485509363644	0.0009581449752410003	0.0020535968218945216	9.57758445371025e-11
-1	0.022284691600536543	0.01845736655123268	0.0030838247801336727	0.003148803508860881	4.4083117499810827e-10	0.0029393225587294805	0.0037640727609079406	0.003379388168181585	4.4083117499810827e-10	0.009338876391222602	0.00361814565353657	0.0037885578636499325	0.010953533997168727	0.04381612495633628	0.004107667351364947	0.008870056383169669	0.00833150127250197	0.010611803164525781	0.004554268806939523	0.0016375680678998316	0.011110169874581815	0.02191351367227678	4.4083117499810827e-10
1	0.006785795240372397	0.004842026499387519	0.0028445957291146325	0.007112856269236079	1.8583910912074588e-10	0.00019775900363840806	0.004919543925539636	0.0021777140221821575	1.8583910912074588e-10	0.00530298829651247	0.0020676373366735157	0.0037712733523771152	0.004396542481753587	0.006059295573864452	0.002012005140075915	0.00566094028183948	0.002067004532721484	0.008047103686831054	0.005994800207527523	0.0007667734125587716	0.0010188964567159444	0.004847265937805924	1.8583910912074588e-10
2	0.003538246594231004	0.003071118751239024	0.0014076064675021382	0.0036751115619480636	1.555310726895431e-10	0.0005388436394453972	0.004353374412856286	0.0034431400742670954	1.555310726895431e-10	0.005264886792641785	0.001247989464783961	0.002218965593059786	0.0094233844807601	0.003018684023791914	0.0013820212525273213	0.004143551435701232	0.0065604633250643364	0.004132240116363747	0.0033477044985541723	0.0004355750245120844	0.0011797315306058575	0.004784976226400372	1.555310726895431e-10
3	0.004249624608242305	0.0020326521571287022	0.0021539115611560813	0.004460921246105731	1.4800671348793696e-10	0.000922994859289712	0.004442347834959993	0.002861893711455003	1.4800671348793696e-10	0.004271188055286032	0.0014256709193781135	0.002372697755912788	0.005519041188700152	0.004680162117740651	0.0003975248800936902	0.002428932546397839	0.00848386416896604	0.003952738437922623	0.00445676526612185	0.0003623610317182175	0.001541859102596477	0.0027358900965827907	1.4800671348793696e-10
4	0.005755615333025647	0.004649395344123358	0.002952286528271045	0.0056411026910687615	1.8757705696066853e-10	0.00031054276500224533	0.00966773126730004	0.005169038846621893	1.8757705696066853e-10	0.006068844988888029	0.002324792431705558	0.0032509694011464826	0.005369330392723741	0.0037172204092412835	0.0007783152562964274	0.0024640118970091743	0.007897330220850783	0.004090720480512964	0.0027466148162037275	0.0004962580441777845	0.0011709448413081951	0.006185912695648411	1.8757705696066853e-10
-4	0.004708432555574579	0.002526901943595062	0.0009700896693611127	0.001172800782627668	1.1008403163254574e-10	0.00010778079915269652	0.003505489396232598	0.0017865459353601687	1.1008403163254574e-10	0.0033826461173746838	0.0007327609456482783	0.0017980500936164389	0.003755425876329967	0.0034050544996477514	0.0004318496143671844	0.0018815025468127365	0.008312953319536617	0.0028712268957452056	0.0019906890340763757	0.0005706261682731611	0.0019704067540572225	0.0037024997585296065	1.1008403163254574e-10
-3	0.0036573278211929944	0.0035652768706894086	0.0022373948991498385	0.003938509141826269	1.3950364233985856e-10	0.00028398797551593835	0.004973605733564294	0.0037319250211385524	1.3950364233985856e-10	0.004295139415521697	0.0012170989179315528	0.00263334487384596	0.00516576571389394	0.006197900627457881	0.0013190184658303146	0.001712340660162806	0.004523554817877628	0.0037142402067384963	0.0030699212470848627	0.0004916211792644751	0.0008687435541390661	0.005238111948196156	1.3950364233985856e-10
-2	0.0028573984992545506	0.0014070767644806632	0.0010995919451287045	0.0009667404438844825	7.738491450759697e-11	6.333389718688317e-05	0.0029039594060457446	0.001624595665004591	7.738491450759697e-11	0.001962136963712026	0.0008130885745739739	0.001062058663443306	0.003955477860725035	0.0024273598896087717	0.0006800997341193365	0.0015681624160585252	0.005032728681768979	0.0016581242758228335	0.0014979375179522332	0.0003985570489557502	0.0007584251530819415	0.0021186370778006718	7.738491450759697e-11
-1	0.017264671050134888	0.011676526226820772	0.001957052317610382	0.001257997945257215	2.637131667218633e-10	0.0018861502706884355	0.0007170318224074617	0.002367639905898274	2.637131667218633e-10	0.004444491716389374	0.0007369724675955607	0.004123429265231001	0.008028244463499902	0.005530774925220732	0.0017936890778541394	0.007231160826860264	0.0038564949579255017	0.005640783891606584	0.006504901602628412	0.0007110864072499103	0.010329819759803896	0.02272200668728005	2.637131667218633e-10
1	0.006400937972310994	0.007895355519056905	0.0025117957091794238	0.012296556079344205	2.3257515201671528e-10	0.0013202212566802885	0.008500584237804518	0.0019749847089782116	2.3257515201671528e-10	0.004798801261906736	0.0019394012611684813	0.0018486850183667195	0.004353388087336642	0.0065682670671484466	0.0018730587008593312	0.006359872365202791	0.0034708967783584352	0.012428909187880683	0.008835894703428422	0.0012844245459544509	0.0017337318245909997	0.003546629081038099	2.3257515201671528e-10
2	0.003341454937009218	0.0028360122176916713	0.0014345501580492754	0.004965905719112607	1.5717898263738023e-10	0.0003932362625935833	0.005077607618025901	0.003334636903012448	1.5717898263738023e-10	0.005201429770434231	0.0009179108155619604	0.0016407209744846297	0.010643058167815475	0.002221767703317404	0.0019240864958524047	0.0034875986869572586	0.006323923357555668	0.0038640903699988884	0.003434056204127329	0.0006014208186316435	0.0009710746044446032	0.004517410263819929	1.5717898263738023e-10
3	0.004358467486365451	0.002377561620050658	0.0031751678438762254	0.004981882869799899	1.5172111127226714e-10	9.093368004863338e-05	0.0041369743502485045	0.002685453239282521	1.5172111127226714e-10	0.006136874932228198	0.0012869541745245466	0.0018574562601437004	0.003963147016761172	0.004540196218481913	0.0007109081881158959	0.0023300476251979837	0.008284847741967305	0.003981261323365462	0.004597574527872246	0.0006505713668591025	0.00138563133539113	0.0030911920600970727	1.5172111127226714e-10
4	0.0028235030484248845	0.0023285339328090026	0.000967491314432083	0.0024835588040255686	9.099697929761266e-11	0.00025340446083612245	0.0038254677165667915	0.002391613567408878	9.099697929761266e-11	0.0024252778452868045	0.0007523446414715478	0.0014997136070432346	0.0025661730575646845	0.0024493479014414433	0.00015038826299754518	0.0014186769331493688	0.004575445254209736	0.002068182668335832	0.002147205608504515	0.0004029594226403621	0.0005333917688649551	0.0026320136439676577	9.099697929761266e-11
-4	0.0029171560841628535	0.0013963679821099764	0.0006110749903940447	0.001142374152190243	7.477652272870632e-11	5.948509757897432e-05	0.002286906088983841	0.001267950356458097	7.477652272870632e-11	0.0020491116248851967	0.0007747007649550001	0.0012766991866739732	0.0022848519495178867	0.0022441975451634537	0.0003444898279220036	0.0007515506932793787	0.003337446271502875	0.002130777028024144	0.0014959802160738316	0.00027062923560558424	0.0011831168189801297	0.0018613188952371553	7.477652272870632e-11
-3	0.0026324203314696485	0.002537979847785631	0.0013096785139159685	0.001637498807414258	9.523584754145064e-11	0.00019412792887312408	0.001429140331757606	0.002745390508860221	9.523584754145064e-11	0.002452121636856207	0.0007498395639924535	0.0017395078006660065	0.003447416545777644	0.0035396172989901635	0.0008723362295794272	0.0012935977692642825	0.002528634964445228	0.0020049388481576465	0.0020079212396534657	0.0007085289691767951	0.000772318051933399	0.003205495657555584	9.523584754145064e-11
-2	0.004235533609327099	0.0020283210191004465	0.0009746029874595304	0.0011248522305579533	9.756944194674215e-11	5.759762169193229e-05	0.0030603476574704892	0.0025176923381431435	9.756944194674215e-11	0.002261520451161574	0.0007752060113701939	0.0010318393507523305	0.0033762789780837654	0.002331053637345337	0.0006423350226676937	0.001454688284359077	0.00463866715400712	0.002681639714167016	0.001977069653752306	0.00032696431633350844	0.0010160901187715719	0.0022226447127211093	9.756944194674215e-11
-1	0.030182792611987277	0.021391945166835128	0.0026276759022567115	0.00203328752597332	6.580133654869279e-10	0.001305019693645789	0.002960870048594375	0.003901543436992426	6.580133654869279e-10	0.007823783001427507	0.0020320528506839806	0.004305481760685771	0.011303546415445793	0.0718362781139985	0.004607671038043734	0.014691183692421833	0.007079945385958102	0.008833737711871832	0.008286024953316201	0.0012758839623324292	0.02528740023260129	0.029464349138954297	6.580133654869279e-10
1	0.006714027833669183	0.006301117876207641	0.002648950088262322	0.007541542284868978	2.0757074668041353e-10	0.0003123707665407779	0.0056657855576340566	0.002090639420561234	2.0757074668041353e-10	0.004198776320704596	0.00222264941466149	0.0022843167522105965	0.00421458833951968	0.005337223217069454	0.001879174381841604	0.0038923494290545343	0.0012994400606258763	0.008175333543223093	0.0064820549205985255	0.00027375083078516165	0.0010833879841798684	0.005312214454071689	2.0757074668041353e-10
2	0.0054214866913820095	0.003689389914061932	0.0015956433834530656	0.005954588817204852	2.1597877671931484e-10	0.000529097896955974	0.00548120486069974	0.004092137239738352	2.1597877671931484e-10	0.007269459439839636	0.0010023784768323973	0.0030371401098256224	0.011693025168476897	0.0026535435943268256	0.0021096794489197375	0.0035256447308120824	0.004827736529147234	0.005671700394214471	0.003827791348135941	0.0006118362691843878	0.0018800850501136167	0.005739151696536506	2.1597877671931484e-10
3	0.003207652514386164	0.0010105082814744013	0.0012143070494186397	0.0020967618484193846	8.751022247566884e-11	0.0001879532489922858	0.0018322555988358976	0.0011887798880015003	8.751022247566884e-11	0.002408097930183089	0.0009483537183765489	0.0016217956070263676	0.002832032759455829	0.0015970963289838578	0.000234697146288246	0.00125697211915097	0.003478461730336263	0.002703096793991857	0.0017888833719415008	0.0006024627012680132	0.0009492990619246556	0.001425719258939011	8.751022247566884e-11
4	0.0043191093631794976	0.003450267719358458	0.0027057820672862468	0.004615637737684295	1.6924709683268055e-10	0.00011624252902536766	0.006001354027120061	0.004489628059882817	1.6924709683268055e-10	0.004859493290922776	0.0019477005271552699	0.0025420768668728724	0.0035064199756447323	0.0033379415177826922	0.0004058857403832867	0.0022719188043290447	0.006328397651659157	0.003671623225072592	0.003255651858136993	0.00024451828886164613	0.000905100995805898	0.004016098474636467	1.6924709683268055e-10
-4	0.004273136055547012	0.0017912201988451787	0.0007653708078922666	0.0011455510461055648	1.4868768396913049e-10	1.4868768396913049e-10	0.002974870122253466	0.0007730369168716424	1.4868768396913049e-10	0.002510006998503677	0.001133528805907448	0.0017539432739565794	0.0033867336031334155	0.0028793313854369807	0.0005252814135157533	0.001755251076034108	0.0076950307936728265	0.0023414535895779384	0.0020196368791605087	0.0002057381555294499	0.0014545403406276917	0.002367224288819326	1.4868768396913049e-10
-3	0.0028288825502089986	0.0024819925617274937	0.001674975452230213	0.002251972800625646	1.4633890099655276e-10	9.279517092363329e-05	0.002770359372420616	0.0025979873976833675	1.4633890099655276e-10	0.003411523523069989	0.0006379015800347225	0.002115371832026393	0.0030238123419826465	0.0041575095807696305	0.0006561394596427098	0.0007280059207877232	0.002948847887177339	0.0016272818721333564	0.0024918393211369526	0.0008909173701636199	0.000729563889801235	0.002973677483818077	1.4633890099655276e-10
-2	0.0024229659066251318	0.0012120734987295717	0.0008571256342842685	0.0011343106304266446	9.988594218326657e-11	7.306928742882664e-05	0.0016585348352419803	0.001470085951172498	9.988594218326657e-11	0.0015919579515447002	0.0005912913348477978	0.0005461215711030298	0.0029688544350939413	0.0016688449136486314	0.0004884997230342763	0.001643070168438046	0.004447173998101786	0.0013946214478680594	0.0017816557474565902	0.00026991623302535203	0.0005193463257954251	0.0013080393147866815	9.988594218326657e-11
-1	0.014684040733057327	0.010572801986736713	0.000668882402934342	0.0007750205510841709	3.4343135679335105e-10	0.001008078962550393	0.0006659579711604308	0.0013468835140039695	3.4343135679335105e-10	0.0028711700679108464	0.0009285421444519845	0.0029557458658229447	0.005426165312942068	0.006048668975945804	0.0010344113283749612	0.004426611278994147	0.005179333249424197	0.004106937657040357	0.004472144559974194	0.0005935933519861004	0.009578496622192142	0.019090616202986358	3.4343135679335105e-10
1	0.0034392021493642863	0.006184263275317939	0.001118333322961871	0.009456455637315063	2.23769410692154e-10	0.0002518221727426329	0.005191446724799792	0.0007940665439831285	2.23769410692154e-10	0.0037879598868276578	0.001002376170752493	0.001392899829338121	0.0026861790408462195	0.004294645159363156	0.0011185876269986087	0.0029149197249191887	0.001621289640360061	0.007347368379014087	0.004142233501179429	0.0004018855839656979	0.000286827779572901	0.002438168631916487	2.23769410692154e-10
2	0.004043138880651199	0.0021025223542593305	0.0022672093938331016	0.004930143001445738	2.584511761956551e-10	0.000474481355366038	0.005933068182597186	0.004620371240689014	2.584511761956551e-10	0.007459456126319878	0.0008499575127133847	0.0016783672394957033	0.009002414146623458	0.0018082473104624871	0.0020673178427754848	0.003750746623940316	0.006423143429929519	0.0036752393546472715	0.003307319311806924	0.00017149118069839284	0.0005222135771428589	0.003763402499493935	2.584511761956551e-10
3	0.003056164522804852	0.0017825600789140375	0.0022430301562887814	0.004134075828738724	1.8577541575033975e-10	0.00031744566196215276	0.0033775923455772344	0.0020456991412740578	1.8577541575033975e-10	0.0034088613820082462	0.000972238487621877	0.0020942851796990356	0.0034618292087162344	0.0027055387544539576	0.0003527311374720364	0.001657988932274276	0.006844874573137792	0.0037910925977726693	0.002931990940746949	0.0008807574230431219	0.0013447294997792948	0.0019305393274239825	1.8577541575033975e-10
4	0.0021241551537802502	0.0018996131986845932	0.0008576050107938326	0.001492355399562551	1.1149381236788794e-10	0.00012186612059298214	0.0025851870342614813	0.0016819674461503976	1.1149381236788794e-10	0.0026609912779492735	0.0004906376569961053	0.0011841772777276469	0.002197718131249497	0.0015684029017046647	0.00012264647158648543	0.0009170961825956252	0.0036356542712370986	0.0020935450615484023	0.0014600996570154673	0.0001812283181782457	0.0004389890390237895	0.0018669416133208416	1.1149381236788794e-10
-4	0.003684902721387544	0.0023195428332392714	0.0009052360583182429	0.001189804726197938	1.972252982487113e-10	3.7485457136064135e-05	0.0026291753182221106	0.0015936544419974533	1.972252982487113e-10	0.0024406900572845145	0.0008187927974495194	0.0018754326576525383	0.0037168003991326836	0.0033679958895939275	0.0005452844237695206	0.0016766247258602214	0.006460343356602575	0.0022059125156413065	0.001958270971497165	0.00033687145362297575	0.0016505313486817536	0.002397694516327869	1.972252982487113e-10
-3	0.003033664279946955	0.003746473387872091	0.0021623979633716493	0.002587889195264535	2.3123126371946657e-10	0.00013189092563202918	0.002878717630810053	0.0029781267515717525	2.3123126371946657e-10	0.002954259695379908	0.0011337775340036693	0.001841272845480736	0.0039883407836583	0.004828111104574454	0.0009907039137032347	0.0014322909324093963	0.0034014320875197343	0.002800286961509857	0.0026810005920423594	0.0007305232953639457	0.0006367764761108223	0.0040822514426888355	2.3123126371946657e-10
-2	0.002542564459175972	0.001383230253763003	0.0007501081702649329	0.0008644724392127528	1.2345893246949141e-10	1.82356874492188e-05	0.0016626921437949663	0.0013067602082056508	1.2345893246949141e-10	0.0015979970271892603	0.0005926011800879411	0.0007225181993593968	0.003072704752069938	0.001494547179591706	0.0006178534106191047	0.001235649793164376	0.003657440984987976	0.0010836975068907332	0.001250620337458936	0.00022660148355063537	0.0005720871138962087	0.0015204628017071104	1.2345893246949141e-10
-1	0.012052742938541377	0.008957909690247975	0.0006517462691251923	0.0007205239206786547	4.2898087794327894e-10	0.0011662868571166026	0.0009337077037440743	0.0013818406880963575	4.2898087794327894e-10	0.00313757531293793	0.0005942054970319577	0.002657956831513044	0.006724397569065501	0.007353697359395719	0.001237428901193447	0.0048976159347769235	0.00390633253513521	0.003867121142445618	0.004394516905059956	0.0008747605958552445	0.008468496318489798	0.016963524579855133	4.2898087794327894e-10
1	0.007389844608182751	0.008371633227134448	0.003370780442111227	0.01530820330984826	5.354720597649957e-10	0.0008878182337665455	0.010451634542372407	0.0023559450307848043	5.354720597649957e-10	0.006189448710061428	0.0029932903759920695	0.002397347715838789	0.0038052276238650456	0.0070648250441282985	0.0020537323908966015	0.006634026757427579	0.0026372275309607014	0.013213785110398087	0.009712535228171221	0.001172557485304207	0.0009318551571819877	0.0026209380048214416	5.354720597649957e-10
2	0.0040492908141189325	0.00330349116704137	0.0021725643382628584	0.005355348824851657	3.3780457849481174e-10	0.00043964447383789415	0.0036198124608259885	0.0036691519093674627	3.3780457849481174e-10	0.006404445048719432	0.0008867820604734836	0.0015389041473955452	0.010036576201227825	0.002666378866826074	0.0017924318158105156	0.003686494083055268	0.005470733846368812	0.004378417916805278	0.00346037462524498	0.0004224077217983338	0.001203715403224107	0.00417945289769479	3.3780457849481174e-10
3	0.004356168720016711	0.003280698427768147	0.003567188516022796	0.004197659848432631	3.1978738924499487e-10	0.00034277212278406176	0.004035591570160587	0.002356027907627133	3.1978738924499487e-10	0.005401332765387612	0.0015630415377305999	0.0024107506926611443	0.005223213617818606	0.004800576533095386	0.0007142313769374499	0.0022527364962679304	0.007488310155675634	0.0036640087016976187	0.004429986071444556	0.0008453024005754206	0.0015130998456371792	0.002524159096433478	3.1978738924499487e-10
4	0.002884398494348668	0.002507341571114411	0.0013775880544765638	0.002856245967009876	2.3129584544353816e-10	0.0003328400656461437	0.004940493207497762	0.0030935746293953414	2.3129584544353816e-10	0.0031956336188054785	0.0007357949891420355	0.0019720720329543884	0.0029584775163599177	0.00278761835042563	0.00035969163286401915	0.0013726558508774206	0.0054702130262145	0.0026698313221226594	0.003078740689807236	0.00047972813438534076	0.0008313365213060973	0.0030849568065198897	2.3129584544353816e-10
-4	0.0037110023022413384	0.00203605236955934	0.0010981767526303512	0.0016637033361593132	2.85662011030037e-10	2.85662011030037e-10	0.002973575518142851	0.0013115047134927098	2.85662011030037e-10	0.0025471847727335543	0.0009785935318179905	0.0015529894035334105	0.0030206511256135027	0.0037082948151447945	0.0006293104617376802	0.0018486903848206311	0.005276057645502278	0.00288671502751714	0.002269896297907868	0.0003338802261619238	0.0013707455093442669	0.0027363772750045156	2.85662011030037e-10
-3	0.0018723745589150787	0.001586372192019497	0.0010006472437291485	0.001349593190756425	1.7241795663902558e-10	6.382975921609822e-05	0.0015056848826362104	0.0013695373461065131	1.7241795663902558e-10	0.0020053270487218377	0.000412524641430559	0.0012264510384865002	0.0017998755448924283	0.002398809531104282	0.0005583929767222628	0.0009056465144325294	0.0019384794666818695	0.0011280634634522843	0.0012987336802317202	0.0005223368526965905	0.0004567957917036479	0.0019224765318918591	1.7241795663902558e-10
-2	0.00212169682604032	0.0013450801116961693	0.0005357010006648558	0.0007802991048323583	1.6245604125522537e-10	1.3254285749619464e-05	0.001679986429076781	0.0014383247446981275	1.6245604125522537e-10	0.0012381806610122774	0.0005348712747552148	0.0006514935490022859	0.0025322206644571763	0.0013586963182314617	0.0005363267445744623	0.0012088706095598793	0.0031268036402894543	0.0014938172133684353	0.0015280973059609096	0.00021092450766502775	0.0004444496384864842	0.0010798131108397454	1.6245604125522537e-10
-1	0.01043591254074371	0.00896435757181361	0.0011367128909748742	0.0007852143873826164	5.454889112337485e-10	0.0005686634983378262	0.00129029980970773	0.0012542980959819553	5.454889112337485e-10	0.0026430377877557872	0.001221118283336797	0.002134769047637825	0.005242408262664267	0.012128878395209063	0.00086117907088611	0.0032628295567708487	0.0035303161790783792	0.004479186525317754	0.0021305788661944145	0.0007248916315266236	0.006128178261328582	0.011189730903446132	5.454889112337485e-10
1	0.0031846976097793466	0.004132263213857178	0.0013837501213802628	0.007584083962095769	3.5929281373702376e-10	4.7770105159538146e-05	0.0043959895054337655	0.0007290498295415397	3.5929281373702376e-10	0.0031321269083853165	0.0012385802343945283	0.0019811158658434814	0.00216561965475442	0.00442779268306321	0.0009959278398918028	0.002961564234762482	0.0009469977319811171	0.0049530958339952325	0.003632019286030804	0.0003265415354795327	0.0003204855379700798	0.001978616188241744	3.5929281373702376e-10
2	0.0032506900455583927	0.0034416821344402616	0.0023897924973480308	0.004766363467924759	4.673072557962427e-10	0.00046284557410551007	0.004096956805460978	0.004088731248411247	4.673072557962427e-10	0.005567765042591149	0.0009362586284361643	0.0019047562774101878	0.009325602883231775	0.002283374761603688	0.0018082848531875038	0.0026433580716960195	0.005710277323951508	0.0038212445172936074	0.0036225420812213797	0.00024127766991825574	0.0010672009920853537	0.003880205790093335	4.673072557962427e-10
3	0.003355979364561957	0.0010022347293204014	0.001587257410511937	0.002282955194289892	2.7885405720298183e-10	0.000352011665079483	0.0022923324549070988	0.0014629294441359045	2.7885405720298183e-10	0.00264359285268168	0.000612869655744678	0.0017590199563931699	0.002939244662245738	0.001909526443498913	0.00031580739222785483	0.0014533453524822515	0.00549345516044541	0.002869630655264922	0.0026034217957918494	0.0004381638463162712	0.001291324819336695	0.0022059650401007437	2.7885405720298183e-10
4	0.003100940885288037	0.0028699735161560698	0.0015201359135893835	0.0030023707103801066	3.32501795260643e-10	0.00021881694047441583	0.004694932961207626	0.002504972261267643	3.32501795260643e-10	0.004080919165145276	0.0013235645302429426	0.0017505717549719647	0.0030376557479388734	0.002564489393374214	0.00031727115808057943	0.0009773869488989854	0.005798139513980685	0.0027298613263250808	0.0024111316359136247	0.0002789523253681815	0.0008451684825224117	0.00231836918493076	3.32501795260643e-10
