# Supplementary material for: Peptide clustering enhances large-scale analyses and reveals proteolytic signatures in mass spectrometry data
Source: Nat Commun. 2024 Aug 20;15:7128. doi: 10.1038/s41467-024-51589-y (PMC11336174; doi:10.1038/s41467-024-51589-y)
Supplement: Supplementary file 4 — Source Data [file 41467_2024_51589_MOESM4_ESM.zip › source_data/2g.csv]

	sample	day	sa	pa	pa/sa	prob_pa
117	54	Day 2	15.0	13.3	0.5300353356890459	0.6394345564949172
118	55	Day 2	283.0	0.0	1.0	0.8680667726878739
119	56	Day 2	43.5	0.0	1.0	0.8365382886627767
120	57	Day 2	58.3	8.33	0.8749812396818251	0.9016864964991552
121	54	Day 3	916.0	13330.0	0.06429875052646357	0.49562665297436614
122	55	Day 3	2500.0	8166.0	0.23438964935308457	0.5318897951343857
123	56	Day 3	2483.0	1200.0	0.674178658702145	0.7040747958914628
124	57	Day 3	11660.0	2330.0	0.8334524660471766	0.8740171437330772
