# Supplementary material for: Peptide clustering enhances large-scale analyses and reveals proteolytic signatures in mass spectrometry data
Source: Nat Commun. 2024 Aug 20;15:7128. doi: 10.1038/s41467-024-51589-y (PMC11336174; doi:10.1038/s41467-024-51589-y)
Supplement: Supplementary file 4 — Source Data [file 41467_2024_51589_MOESM4_ESM.zip › source_data/s3dpep.csv]

index	A	R	N	D	B	C	E	Q	Z	G	H	I	L	K	M	F	P	S	T	W	Y	V	*
-4	0.0030720783163226493	0.0014305597668446053	0.0006949498231937632	0.0014278265721195354	4.268651203576098e-12	0.00014588264194664613	0.002269472009071649	0.0014640246817412238	4.268651203576098e-12	0.0023945666359046804	0.0008212864399331872	0.0007499425662151674	0.0025260071710989933	0.0027444446346760604	0.00038588552689775945	0.0015124699187031713	0.0030920629029453912	0.0022994697434848593	0.0020112053342887567	0.00043745265777854844	0.0008901453385455447	0.0020247666147838223	4.268651203576098e-12
-3	0.003027166536518706	0.0017883468535726686	0.0008158917132989536	0.0015077870468072252	4.509100708929793e-12	5.796879040562915e-05	0.0019092491255574828	0.0016131681104637674	4.509100708929793e-12	0.0026950952464531966	0.0008815565588399009	0.000986635063264247	0.003054546220525272	0.0031465149213952357	0.0004340998623018543	0.0012782121963346741	0.0028616834874581917	0.002126874368054702	0.001920793544239419	0.0009443194731772009	0.0007134158600223783	0.0024559290144405377	4.509100708929793e-12
-2	0.002101682348409574	0.0010867516939410665	0.0003815039840467149	0.0008141686021254641	3.109558704655984e-12	2.463994059349175e-05	0.001778978421142697	0.001472330750630766	3.109558704655984e-12	0.0014796570615013115	0.0008296717389065322	0.0004301937722704147	0.0022912862045105734	0.0021777682362641064	0.00032883692287015074	0.0008308982015017892	0.0023673279439155068	0.0015076314823539735	0.001275017115010327	0.00026309653009361184	0.0005898444557787306	0.0015669409345757614	3.109558704655984e-12
-1	0.010187678994230362	0.006163867483092295	0.0017137871412088563	0.0026377526504235476	1.1963731763865624e-11	0.00015971666148037477	0.003956533970276471	0.003673332831645883	1.1963731763865624e-11	0.005746180117174436	0.0017447760514004936	0.001283510129353289	0.006305055026145977	0.01378652624118434	0.0013803261854087583	0.0038944935389040288	0.004680643733597509	0.007443046956482642	0.003228504558388065	0.0011960178064300397	0.002950343332098581	0.008659841027724968	1.1963731763865624e-11
1	0.0051800736420598474	0.0030003294525067295	0.0017445696866200953	0.005173833506469454	7.981681233413806e-12	5.142644902413825e-05	0.004182664299757946	0.002079336038394719	7.981681233413806e-12	0.0047469962070465	0.0016135892961685306	0.0015844575675131576	0.004159763751688093	0.004587956408912003	0.0009443420163268005	0.0037922628531203073	0.0011022008243902863	0.005483154377691436	0.004043977951961603	0.0005507911680323893	0.0010564892193615743	0.004382695808221479	7.981681233413806e-12
2	0.0020929688370328143	0.0015734731974441144	0.0004999133215006633	0.0020648075035440984	3.928138400876208e-12	7.910765437276522e-05	0.0019162104128166717	0.001250095661106524	3.928138400876208e-12	0.0024192119318665116	0.0007535221037301739	0.0009487678611841571	0.0031283061451054333	0.0019183293859148076	0.0004234187206462912	0.0014191144538174484	0.002383891784696979	0.0021574230091079747	0.001363297312102011	0.0002945101631368052	0.0005189134426048279	0.001879039238240765	3.928138400876208e-12
3	0.002518406784265216	0.0015099946877392563	0.000808334836372556	0.002631641244214968	4.90814507030184e-12	7.066582600363252e-05	0.002584974944622628	0.0015195010021907456	4.90814507030184e-12	0.003021332644510529	0.0008910640013772659	0.0008778053985391136	0.003072369888965085	0.002223805951010554	0.0003523242269963403	0.0015726736551183468	0.0038961010048862484	0.002723446830690086	0.0023793330264145897	0.0005343572676343991	0.0008264975331181289	0.0021556995380431466	4.90814507030184e-12
4	0.0011619944015379988	0.0007979495292473406	0.00041856449560374436	0.0011202061570977306	2.119990351113033e-12	2.4954894414648006e-05	0.0013533495676037437	0.0007551713658924496	2.119990351113033e-12	0.0014960919883656495	0.00043704737312013183	0.0004139117359106575	0.0012071225861896493	0.0010518907973032356	0.00014670732301820546	0.0005366017136312218	0.0014773951987109256	0.001044981569910158	0.0007608044962755955	0.00017264450626352468	0.0002264262136734746	0.0009823308744775772	2.119990351113033e-12
-4	0.0015985877937498313	0.0006608629362408518	0.00020200106162992604	0.00040506777592084846	2.2985359428097597e-12	5.393620536423044e-05	0.0010820310047948852	0.0006327304511609737	2.2985359428097597e-12	0.0013302098333929917	0.00030609312072984876	0.00044050638729183636	0.0012647050608411122	0.0010578308955125	0.00016435052180210354	0.0007819584385127396	0.001868559706635963	0.001241527218707654	0.0009316751725550811	0.00019378710965941477	0.0005643230020196389	0.0009734753213764542	2.2985359428097597e-12
-3	0.0016628781897907372	0.0012902137640399757	0.0006946722697066485	0.0012226383669475085	3.251982557922631e-12	3.188705099672439e-05	0.0015415782921453785	0.0010314322993782818	3.251982557922631e-12	0.0018723938964231113	0.0005969503562543753	0.0006497215649097591	0.0015534251418398174	0.002211660381600596	0.00024927445029976526	0.0007017581539802922	0.001669594955562658	0.0016761490152618953	0.00122601130724694	0.0004556156851625496	0.00043339529136383296	0.001517913945903677	3.251982557922631e-12
-2	0.0017697043990406532	0.0008034874662416765	0.0004353279129396529	0.0006234682712335991	2.708547156535438e-12	1.4675737250927953e-05	0.0015785323341942414	0.0008628084375951855	2.708547156535438e-12	0.001262077636622228	0.0005780260624297376	0.0003385133009228783	0.001807017194971694	0.0013073962412878501	0.00025283224154142183	0.0007789174513674519	0.0021444404607581314	0.0011178526754786436	0.0009409707039470532	0.0001757456591332963	0.0005449947671844622	0.001227656495515705	2.708547156535438e-12
-1	0.0059649976059311625	0.003536739008610362	0.000540607136744154	0.0013238851869675071	6.9735287725224416e-12	0.00015173045501842665	0.0015473153981888986	0.001200402957068267	6.9735287725224416e-12	0.0024017968464058576	0.0006484167358100851	0.0010201011799378364	0.003636674756339433	0.0029599304071285877	0.0006923241100816695	0.0021498841510684237	0.0032441068377820712	0.0037067726253277758	0.0028970156364980806	0.0005204268750448857	0.0025404879102180755	0.007113113203626416	6.9735287725224416e-12
1	0.002919469863488405	0.0037039957467811238	0.001147327334829589	0.005668795946666276	7.028226983585522e-12	7.16136590800182e-05	0.003561677257158988	0.0011083026723964506	7.028226983585522e-12	0.0034988352908499783	0.001333651061842393	0.0008733837659321551	0.0023778009958585343	0.003263465369306063	0.0006043774221865947	0.0027503488291453133	0.001248863413316225	0.005828379751270265	0.0033570821256784546	0.000549870831536069	0.000823897622659048	0.002558592153104552	7.028226983585522e-12
2	0.002013652900075533	0.001287785402633769	0.0005776492858077504	0.0022163753860886632	4.568807755179942e-12	7.459435714789593e-05	0.001787052958798309	0.0013786225507593152	4.568807755179942e-12	0.0030881935536292648	0.000638568513809176	0.0006759694795278442	0.003438115616981817	0.0017229224809911419	0.0005771841974777308	0.0017730690922099274	0.0026491804329615855	0.0027763561033613935	0.0016079334976157778	0.00021067532720334071	0.0005218549645112518	0.0016066818453535673	4.568807755179942e-12
3	0.0023003442536380556	0.0015771635498300627	0.0008592162908185036	0.002608112157737643	5.043890460774011e-12	7.615353018098565e-05	0.0019669210115804314	0.001239957136602228	5.043890460774011e-12	0.0027174204142498305	0.0007544910880479818	0.000710161887549027	0.002576890897272485	0.0021967516765305354	0.000374198640365625	0.0015620929518445276	0.0038079609945319086	0.0028902909076985056	0.002299972800055457	0.0006089701738848941	0.000758076462489123	0.0017488597997797712	5.043890460774011e-12
4	0.001108126393019667	0.000978080369237794	0.0005796764761999405	0.0013608809848779902	2.8630890383791758e-12	4.8593589812025026e-05	0.0015306523795845287	0.0008723550893083502	2.8630890383791758e-12	0.0016573507591546629	0.0004075223349299975	0.0005244594220141954	0.0014698756363589265	0.0012950899498460383	0.00014729331892068524	0.0007935393555434674	0.0019373927081301602	0.0014097889886624717	0.001154291492824237	0.00019247392798473197	0.0002946497322426219	0.0012870021910171298	2.8630890383791758e-12
-4	0.001321413272778468	0.0004922428736458879	0.00017310291147592616	0.00047714926737416763	3.275483500542689e-12	3.072262625312301e-05	0.0008295111395589746	0.0005216873241137395	3.275483500542689e-12	0.0010642129063913757	0.0003137364626738842	0.000379306028129991	0.0009316005553441723	0.0009519445837107112	0.00013223292813133188	0.0005578478834513522	0.00127285008879466	0.0009480166384905915	0.0006587683298389205	0.00014502808984449334	0.0004171783330034621	0.0007727559184721545	3.275483500542689e-12
-3	0.001857801103104341	0.0015233021585588018	0.000549422473153188	0.0009783306496925518	5.916594630243642e-12	5.5316514132111915e-05	0.0012195509056326223	0.0011166107170180392	5.916594630243642e-12	0.001796219821605535	0.000555113609671983	0.0008615204070512705	0.0015546708735767764	0.0021093255828114593	0.0003488795778073675	0.0007365581938376203	0.0015634710794430202	0.001487551732768083	0.0011812495160982179	0.0005290918916672796	0.0006018858843149952	0.0017568831112039398	5.916594630243642e-12
-2	0.0020177077840082508	0.0010970337970702337	0.00034918618167865896	0.0007706707353004261	5.504698776678207e-12	2.0260320064935936e-05	0.0015800412948965786	0.001277674930624878	5.504698776678207e-12	0.0012236719715887677	0.0006280021633316838	0.0004732334024739268	0.0015129660187515718	0.0016339854111229993	0.0002810303701244261	0.0007265902915828636	0.0023721380463913207	0.001499118090605183	0.0010944802951490327	0.00014647014913838054	0.0006522288475929535	0.0014680443120104276	5.504698776678207e-12
-1	0.012942133833999458	0.00863613210085598	0.0010461357299911102	0.002717786140145454	2.948528670401174e-11	0.00011486612853338437	0.0035602416878099397	0.00341100788463611	2.948528670401174e-11	0.0049680528222737835	0.0012267421634521358	0.0020579152267124366	0.005776585970948048	0.020072705592660636	0.0017526249175884108	0.005280904724467474	0.005846459949896981	0.007307447460079593	0.003887552674475437	0.0008286268676859304	0.007050117272112345	0.013060187442463437	2.948528670401174e-11
1	0.003399263584979782	0.0027795205051528694	0.001223377239130268	0.003865959086996128	1.066595097168137e-11	2.764640848647826e-05	0.0031013558151056124	0.0009662676984084623	1.066595097168137e-11	0.0031412220296715165	0.0008809435118006916	0.0010228342072285048	0.0019293439190832297	0.0032022777546019017	0.0007659484559062684	0.002010752954013661	0.0006823092282743332	0.003809332722288605	0.002772162100341683	0.0001626784358028005	0.0008481751628405219	0.0026847979833431357	1.066595097168137e-11
2	0.001986718559523173	0.0013232243360278067	0.00040533206747082363	0.0020018058703346873	7.321253064434507e-12	6.440845294729212e-05	0.0018469733410576606	0.001039878984813524	7.321253064434507e-12	0.002833374222825621	0.0006044890735851199	0.0009426957098037612	0.002788838399129823	0.00137953824249069	0.00047175909421475983	0.0011734525395756031	0.0018049972313310093	0.0022224676627827142	0.0012762073516700042	0.00019704327734119042	0.0006282241033351253	0.0018419121760131258	7.321253064434507e-12
3	0.002605409747472092	0.0015241297903383043	0.0007117791175717552	0.002473775789845191	9.574946988345539e-12	0.00011193084636281803	0.002217090088774508	0.0012888874446574663	9.574946988345539e-12	0.002982087805988601	0.0009086463887179912	0.0009364545894262629	0.0024765971130598073	0.0020776332532041375	0.0003517411857725786	0.0013973585108979611	0.0038650880570053584	0.0029785496398475357	0.002249388653304578	0.0005766871304337087	0.0011374799646812375	0.0020580869373063304	9.574946988345539e-12
4	0.001258204333239175	0.0011237545799523154	0.00045157378813354343	0.0012125691167458547	4.967390835883086e-12	2.2395367868120854e-05	0.0014602739819702573	0.0010410645966609418	4.967390835883086e-12	0.0017184591760286006	0.0005565636194383782	0.0006891606021198742	0.0012599269757170143	0.001079762316720961	0.00016094472717039367	0.000620069541525795	0.001720014103900851	0.0012629123717580308	0.0008614124078015143	0.0001749784817183557	0.00032563161379643344	0.0011066858807499916	4.967390835883086e-12
-4	0.0025555824783608603	0.0009855529541926145	0.00018461705562681607	0.0009275202187125879	9.821562714083912e-12	2.1933766501835356e-05	0.0016128056200155033	0.0009269448853882507	9.821562714083912e-12	0.0024132499580874238	0.0006302980302908159	0.0006955773125699995	0.0019662020574216753	0.0016188520847889762	0.00029486295842964404	0.0013175178782604956	0.003971664809143958	0.001801734373064693	0.0012986039541984997	0.0002828526812034936	0.000840034034262688	0.0013484653991855911	9.821562714083912e-12
-3	0.001460783078733128	0.001712103235732735	0.0005629274714909672	0.0011963221818689152	8.407175584862321e-12	2.7304542884146456e-05	0.0013770375378637813	0.0010266732729519341	8.407175584862321e-12	0.002289754534948154	0.0004812622317685217	0.0008261403917993264	0.0012413273319442997	0.002008497969296335	0.00027556144305108867	0.0006666216120942457	0.002012175844059479	0.0014572876219743536	0.001009817347931992	0.00045551780519941545	0.0004941519693306676	0.0014133286600746706	8.407175584862321e-12
-2	0.002493873244833808	0.00156591912900298	0.0006203216658811318	0.0013328169824959291	1.1009343251111317e-11	2.1057401932132425e-05	0.002393722310721156	0.001357971695053164	1.1009343251111317e-11	0.002205165176741891	0.0008875501369278765	0.0005165907590446344	0.002376971238386144	0.0017441919431216864	0.00039562353453048964	0.0012563531653670083	0.0040474911128802514	0.0017084098183003857	0.001384129854977569	0.00022148093899135047	0.0006866334094253394	0.001586034167844478	1.1009343251111317e-11
-1	0.005774503378924191	0.004276254269800286	0.00040785588240517735	0.0013563614827205425	1.7363180786633753e-11	8.748266145067975e-05	0.0014453105980232691	0.0008555079422890794	1.7363180786633753e-11	0.0022384608675080765	0.0004311725537510771	0.0011569363084918286	0.0026326151803765198	0.0034247397652059186	0.0006860335722459684	0.0019294533920313185	0.004121138539866882	0.003291850601928857	0.0020956770103751476	0.00029711620173634106	0.0026294763918810675	0.0062870768563828465	1.7363180786633753e-11
1	0.003775246853242017	0.00528156221612512	0.0011625007354488586	0.008416307578001962	2.2708224621736818e-11	6.970723789011105e-05	0.005216893110892377	0.0010513018508941931	2.2708224621736818e-11	0.004786131562662007	0.001084044061083074	0.0011492196457012491	0.002103242028872191	0.004711873484842243	0.0007000521654027505	0.0033690098846404933	0.0018601793236167564	0.006520196837413814	0.0033336698257939875	0.0003513428403822637	0.000875049630751371	0.002404365611697456	2.2708224621736818e-11
2	0.0019235070843657321	0.0015815940287957628	0.0006237800909048105	0.002843182500420353	1.4685306909547808e-11	6.079503663767227e-05	0.0027692735837148196	0.0016663024648946388	1.4685306909547808e-11	0.004511336839471387	0.0006125749505578244	0.0010290999512876352	0.0032739932041232996	0.001689616484368313	0.0006415618884063577	0.002070071379870787	0.004029633168754089	0.0034220636087103945	0.0016822087969620748	0.00012035075441606678	0.0007187103139942589	0.0023148159244874146	1.4685306909547808e-11
3	0.002063680362556654	0.001335237890282317	0.000501920282224854	0.002581914813105728	1.1398843592261128e-11	4.397380235808471e-05	0.0017979264202471984	0.0009557202927227536	1.1398843592261128e-11	0.0021600529848049303	0.0008327548917319139	0.0005845212848988186	0.0016851949313840806	0.001330100792803108	0.0002251511618581072	0.0012234254993442658	0.0043667513900855	0.002504474372230968	0.001929243712599773	0.0005105531513579341	0.0008726778043154073	0.0014882780675241484	1.1398843592261128e-11
4	0.0014050264871146253	0.002095755990448623	0.0006443853459400249	0.0018619681092632342	1.1282624430141364e-11	4.252107507693814e-05	0.0024412127616328465	0.0014377174102631304	1.1282624430141364e-11	0.002548141040552552	0.000561547789157034	0.0012237237414131487	0.0017340642972666896	0.0015821477157267224	0.00017946987046298793	0.0009848255915990182	0.0033068085416856656	0.002136090326406257	0.0017013059956304897	0.0002544936824022403	0.0005150588589213473	0.0020027727582330465	1.1282624430141364e-11
