# Supplementary material for: Peptide clustering enhances large-scale analyses and reveals proteolytic signatures in mass spectrometry data
Source: Nat Commun. 2024 Aug 20;15:7128. doi: 10.1038/s41467-024-51589-y (PMC11336174; doi:10.1038/s41467-024-51589-y)
Supplement: Supplementary file 4 — Source Data [file 41467_2024_51589_MOESM4_ESM.zip › source_data/2c.csv]

cluster	P. aeruginosa	S. aureus	Ctrl	anova	sums	mag	angle	upper/lower	Double infection
6PGD (232-250)	0.0	0.0	0.0	0.0	0.0	0.0		upper
A1AT (337-358)	1.4622786834146022	0.0	0.0	2.644051263959218	1.0265824868434552	1.4622786834146022	0.0	upper
A1AT (407-421)	0.5299489880467285	0.0	0.0	0.8494960501970693	0.3448612595609495	0.5299489880467285	0.0	upper
A1AT (411-421)	1.4134280849877945	0.0	0.0	2.1146505576807093	0.882019660667126	1.4134280849877945	0.0	upper
ACRO (347-355) | BAG6 (654-662)	3.385050869345837	5.457735042246676	0.0	6.266340167645193	3.7772815198094265	4.771868651797742	1.432848453796176	upper
ACTB (22-36)	8.679138829424911	7.956331344827226	5.072909152769565	3.549076716063714	6.314364010771354	3.3046532857646933	0.8566254485397593	upper
ACTS (32-45) | ACTB (30-43)	1.3597737503399405	0.5131294657452845	0.0	1.0798158021137665	0.7381797545497479	1.1893470993293727	0.38292607344649493	upper
ACTB (145-169)	6.981754010028682	8.487906657170035	2.04701617595877	12.82258231731698	7.584814790118617	5.835460713536243	1.2726261734109905	upper
ACTB (153-169)	8.931458591038801	9.424305648053906	7.598831644221625	2.3197524166331123	7.068587074986861	1.6357182122326566	1.3111894102273083	upper
ACTS (180-193) | ACTB (178-191)	5.957253151735459	7.796301840689942	1.007525130245739	9.028534323555203	5.947403611556586	6.081504616101815	1.31217377640186	upper
ACTS (187-200) | ACTB (185-198)	0.0	0.20493567005570934	0.0	0.3328244521875179	0.1344400305608068	0.20493567005570934	2.0943951023931953	upper
ACTB (201-209)	2.0909367605171623	5.914351030979932	0.3041939249945277	8.077016575979021	4.09662457311766	4.964111672681646	1.7774026313017193	upper
ACTB (221-240)	5.641501515360464	8.680012531558694	1.6878030988428383	10.435742460062388	6.611264901456096	6.072695987586262	1.4953721907799586	upper
ACTB (227-240)	3.6706629132223223	5.734697101612878	0.22551167022830293	5.916734221216187	3.886901476569922	4.820810530156124	1.4270565511059115	upper
ACTS (233-250) | ACTB (231-248)	0.7604491428448302	3.018183027942436	1.410853876459505	1.7115290949969535	1.7252537855609313	2.0129450581962174	2.3780041673292	upper
ACTS (242-257) | ACTB (240-255)	4.149819567389793	6.322527891556403	6.195796553217686	1.1614146254216886	4.457389659396393	2.112196027900513	3.089607892028411	upper
ACTB (285-299)	0.5251010626132494	4.027684511282466	0.0	5.7791312959256915	2.5829792174553514	3.7924968334379514	1.974197849421041	upper
ACTS (42-52) | ACTB (40-50)	2.33715079744458	0.0	0.0	4.476687576821386	1.7034595935664916	2.33715079744458	0.0	upper
ACTB (291-312)	1.9755021091265355	3.9927944405033022	4.498964268236096	1.1415383386204663	2.9021997891216	2.3123081015725884	3.3323219861715896	upper
ACTB (296-312)	3.7351961634669255	2.922156132283371	0.4219072786058207	2.643167853093234	2.430606856862338	2.990832798500027	0.8095429158387816	upper
ACTS (301-319) | ACTB (299-317)	0.0	1.8440899958762555	0.0	3.186241070406446	1.2575827665706754	1.8440899958762553	2.094395102393195	upper
ACTS (301-325) | ACTB (299-323)	0.0	0.5811641510972912	0.0	0.7640612620131779	0.33630635327761726	0.5811641510972912	2.094395102393195	upper
ACTB (315-327)	4.6151630727186115	2.1312131060580106	0.7890102878903237	2.8930033315253008	2.6070974495480614	3.3623623373173026	0.35298882184068053	upper
ACTS (325-339) | ACTB (323-337)	1.1445633624612472	1.7828569531104759	0.0	1.824997039977389	1.188104338887278	1.5646122385126053	1.4082944593788738	upper
ACTB (352-370)	7.955561861734362	7.3762272183404844	0.8242050232301985	13.825436554505124	7.495357664452542	6.8600609994494315	0.9739960341747926	upper
ACTS (47-63) | ACTB (45-61)	8.62074156413925	8.852546769761972	5.880803256360045	9.444993943752134	8.19977138350335	2.8628879731170245	1.1173763626780313	upper
ACTB (55-67)	1.428872196772708	2.9056072956693355	0.38683411407070084	1.7112851130979863	1.6081496799026826	2.1921232011973024	1.6701092698140954	upper
ACTB (79-89)	3.6958876729073027	4.629249798300442	0.0	4.830141537441115	3.288819752162215	4.240324530205869	1.2389971614901356	upper
ACTB (91-113)	9.591353685558822	9.571615613538789	8.378904751144818	1.1681494893820248	7.177505884906113	1.202701378423028	1.0329843411330122	upper
ACTB (105-120)	9.107376313553576	9.327932256929888	7.212479223445891	2.441624546909196	7.022353085209637	2.0142519012196365	1.1421680363520983	upper
ACTB (118-138)	0.1672101125348028	0.0	0.0	0.41658263557133585	0.14594818702653467	0.1672101125348028	0.0	upper
ACTB (138-154)	0.690718235143225	0.20428949308603747	0.0	0.6972712425625928	0.3980697426979638	0.6145888049924353	0.2919989037580369	upper
ACTS (24-38)	6.264832049877133	3.2927211634141655	3.471792718760333	1.8382465126708645	3.7168981111806234	2.8867437060233763	-0.05374748259174863	upper
ACTS (93-115)	0.03957146125169164	0.0	0.40167186873549243	0.5339555622982475	0.2437997230713579	0.383420719170855	4.278288977964062	upper
ACTS (100-115)	0.0	0.13520474571473526	3.4167399767169147	5.977520885614564	2.3823664020115536	3.3511838105412703	4.153842977624516	upper
ACTS (107-122)	6.485575153815405	3.270218038209778	3.2035496577385794	2.366662261237781	3.8315012777503856	3.249204318808584	0.017770366001416262	upper
ACTS (149-171)	0.16240978248124188	0.615413471788556	1.0342080074757343	0.5407368578746652	0.5881920299050494	0.7551931377968899	3.642540217592793	upper
ACTS (203-214)	1.5490518693182664	2.2981954224831322	0.0	1.7414134891479898	1.397165195237347	2.0300837368208877	1.3724854183463604	upper
ACTS (230-242)	2.673141419895012	2.687877876698497	0.22551167022830293	1.7843170332285003	1.8427120000125783	2.4550311494336543	1.0523959387754236	upper
ACTS (301-314)	2.852663486992148	0.956181010234554	0.0	2.8304079809930065	1.659813119554927	2.514817774611114	0.33554004347535743	upper
ACTS (317-328)	3.449341771542684	0.2154555337662003	0.303726884320172	4.717375597845409	2.1714749468686163	3.1906664702632783	-0.02396130974782696	upper
ACTS (47-69)	1.1398111767268289	2.0350428094722117	0.0	1.5048827862617666	1.1699341931152016	1.7666364129672971	1.5015191149730762	upper
ACTS (57-79)	0.0	0.4649972347223294	0.0	0.7792095884502147	0.311051705793136	0.46499723472232934	2.094395102393195	upper
ACTS (63-79)	2.35377806583001	2.1039318108589837	0.0	1.6766512493685188	1.5335902815143783	2.239332869299457	0.9504226086423867	upper
ACTS (73-86)	4.509041536119306	1.142430999451252	0.5478080006138399	5.867830320775691	3.016777714240022	3.6999333871817135	0.1396338238923431	upper
ACTS (81-91)	2.563966932695928	2.6211486719329455	0.0	2.268796819250672	1.8634781059698862	2.593030711699746	1.0662963799519916	upper
ACTS (93-105)	4.294026621964913	2.571643413574003	0.26900260413171967	3.443427972114276	2.644525152946228	3.4978262505440467	0.6066396394040694	upper
ACTZ (103-114)	0.0	0.0	0.0	0.0	0.0	0.0		upper
ALBU (24-42)	8.80137805661554	3.52035162743071	1.7461672202345624	7.834398029916906	5.47557373354943	6.356609568090296	0.2441330151427507	upper
ALBU (24-36)	9.089869306754219	5.231536226373887	2.737671798023063	7.914468940253142	6.243386567851077	5.543307096674379	0.40021241586333833	upper
ALBU (397-411)	0.6096843713029196	0.772184012341458	0.0	0.6231455147152268	0.5012534745899011	0.7051203141537065	1.2481281397642083	upper
ALBU (403-411)	1.7143120561662537	4.817519762149228	0.0	5.296005860313385	2.956959419657217	4.229495274325735	1.7357348147349467	upper
ALBU (420-436)	2.934457202188875	0.27144650450029567	0.0	4.280834940823332	1.8716846618781258	2.8085893480791566	0.08379826752175683	upper
ALBU (436-445)	7.804699611411398	2.834419523823375	0.0	12.436291898383859	5.768852758404658	6.8429143721980905	0.3668945559954135	upper
ALBU (514-526)	3.730155851003277	5.768783503035846	0.0	6.205420034631725	3.926089847167712	5.066997556803454	1.4030951447705375	upper
ALBU (537-547)	2.993017568668852	3.588232470575923	0.0	2.1593226587867402	2.185143174507879	3.3307542095378375	1.2025831988690385	upper
ALBU (553-569)	0.0	0.26029844873805463	0.0	0.4351594422810447	0.17386447275477485	0.26029844873805463	2.094395102393195	upper
ALBU (553-563)	0.21371843980794344	0.6807406172109198	0.0	0.6450353332659954	0.38487359757121464	0.6029896655917342	1.7824120623651283	upper
ALBU (562-570)	2.6616943112760167	1.0081396807650265	0.0	2.672358365097764	1.5855480892847018	2.3275743960931154	0.3845053060924614	upper
ALBU (597-607)	10.314447956750973	7.006611906801973	3.9608918621465588	3.660417574220491	6.23559232498	5.503901569388886	0.49978468858854047	upper
ALBU (36-45)	4.203982149598631	1.091666994377009	0.42491833038396176	4.322594699885591	2.5107905435612983	3.4937360200833774	0.16603511564237874	upper
ALBU (50-65)	0.5287910034687163	0.0	0.0	0.8423054074871765	0.34277410273897324	0.5287910034687163	0.0	upper
ALBU (65-75)	4.266736874192451	1.7004675153469369	0.5547992209334843	2.8961672157867175	2.3545427065648976	3.2921706672539983	0.3061343451058281	upper
ALBU (130-144)	3.1438817603739295	1.1871441875607938	0.0	2.985374376477046	1.8291000811029423	2.749738694324417	0.3831985965866274	upper
ALBU (147-157)	5.429134009386564	8.361715543483063	0.0	11.030291854690091	6.20528535188993	7.34825888820365	1.4000947787689082	upper
ALBU (243-252)	0.6422636286473016	0.6819268755666702	0.0	0.4543805583441784	0.44464276563953753	0.6629856730953946	1.099030896471962	upper
ALBU (248-258)	3.697069310213495	1.9585084154889598	0.06549861011183161	3.250352301039062	2.242857159213337	3.145980440002466	0.5481482647799867	upper
ALBU (323-333)	7.31470544348004	6.234933322779936	0.9717217589039946	6.1081071123681285	5.1573669093830246	5.87795652508406	0.8874311214233961	upper
ANDR (362-371)	0.0	0.6057668161242609	0.0	0.9738744351856113	0.394910312827468	0.6057668161242609	2.0943951023931953	upper
ANXA1 (4-21)	4.413803310264326	4.371256184378236	2.628994651398161	0.6350742609325234	3.0122821017433115	1.7639199891132953	1.0263068235135222	upper
ANXA1 (8-24)	8.139511525797872	8.004025955847533	7.098624358322681	0.3644091395050315	5.901642744868279	0.9801924525010004	0.9272048025735171	upper
ANXA1 (184-201)	0.4750453826516319	0.43206657056945896	0.0	0.3390916815274915	0.3115509086871456	0.45508066058133223	0.9653167557033047	upper
ANXA1 (326-340)	0.0	0.2735520968476999	0.0	0.3328244521875179	0.15159413725880444	0.2735520968476999	2.094395102393195	upper
ANXA1 (14-29)	10.74307326321859	10.962490145222802	10.280774396781656	1.3012135803863558	8.321887846402351	0.6027438808026193	1.3679273910800893	upper
ANXA1 (71-84)	0.8916318892331411	0.0	0.0	1.2901189055424043	0.5454376986938864	0.8916318892331411	0.0	upper
ANXA1 (83-98)	0.9929597903680814	0.2248292205575957	0.0	1.0607581739759668	0.569636796225411	0.901815362472203	0.21762015222946815	upper
ANXA1 (97-109)	0.5461655909114757	0.2451077260835394	0.0	0.3772656655649602	0.2921347456399938	0.47381984343011685	0.46452284538399974	upper
ANXA1 (107-126)	0.73371501265304	0.7141970677018908	0.0	0.4918917178472372	0.48495094955054197	0.7241533406266749	1.0238536397739744	upper
ANXA1 (126-143)	2.904317573911399	5.706318235932791	0.32907364754015334	6.345814740658743	3.821381049510772	4.6582104049558675	1.5951381996090153	upper
ANXA1 (157-165)	0.0	0.45969103955395935	0.0	0.6764269908920529	0.2840295076115031	0.45969103955395935	2.094395102393195	upper
ANXA1 (166-179)	0.4988035633944901	1.1379028798814812	0.0	0.9310557206412271	0.6419405409792995	0.9879463283072996	1.6418598560195727	upper
APOA1 (24-41)	10.438339737688317	9.561903377919304	10.009337247800628	0.49057836186918896	7.625039681319359	0.7590720970276665	-0.5357398046818684	upper
APOA1 (41-58)	10.050292519545335	9.55142350803598	6.042723434388197	8.051901356719306	8.424085204672204	3.7828862307613424	0.9327405051969286	upper
APOA1 (156-177)	6.736518923288664	2.333559859069402	0.0	9.891875306675654	4.74048852225843	5.92504165980615	0.3480671523891216	upper
APOA1 (186-198)	1.7577819391952452	1.076123199425724	0.0	1.1508307613438533	0.9961839749912057	1.5350076748354429	0.6524443878256009	upper
APOA1 (200-220)	9.284752932704366	8.647259417888526	5.751075944425204	4.919994911549773	7.150770801641967	3.2619894045572884	0.8771308165432504	upper
APOA1 (217-232)	5.453039564151382	4.0842205737681025	0.0	5.395078823554682	3.733084740368542	4.913764524874226	0.8035467282018153	upper
APOA1 (223-239)	6.125768317287928	0.8201422314480327	0.3183345251891835	11.610475816098925	4.718680222506017	5.573498290410429	0.07805147803745037	upper
APOA1 (233-247)	8.251607557450392	6.985118116985024	0.7788630510313286	9.907342086177662	6.4807327029111015	6.926886310049506	0.8881870407096545	upper
APOA1 (239-253)	6.345086274224946	4.675704661839846	0.06549861011183161	7.813541958675106	4.724957876212932	5.633562640036973	0.7876663693803452	upper
APOA1 (253-265)	10.032542775341863	9.885182159585478	8.99513506875591	0.9312884192958784	7.461037105744783	0.9721403511464294	0.9155422265445096	upper
APOA1 (63-72)	0.5345040102115092	0.336087948255178	0.0	0.381800535834012	0.3130981235751748	0.4679842836767165	0.6712246918342988	upper
APOA1 (70-81)	7.957837290194275	5.2375865197441005	0.3574846750468674	11.087685135692826	6.160148405169517	6.670101878657109	0.6862200031289156	upper
APOA1 (82-94)	7.288603734697523	5.624394266795085	1.7908782387221438	4.985895461729822	4.922442925486143	4.883155942607505	0.747588428881917	upper
APOA1 (90-110)	7.00794758364309	7.240381196248229	0.5421303417990894	12.437374723761977	6.806958461363097	6.585111331569288	1.0777702726525022	upper
APOA1 (106-118)	8.513040021857263	5.867150170846823	0.4487731909064415	10.082771220880899	6.227933651122857	7.120110312389883	0.7195443618474493	upper
APOA1 (124-138)	10.39036500346579	10.436426957849672	7.982780806053798	5.159832602124615	8.49235134237347	2.430942493097309	1.0636078995466383	upper
APOA1 (130-140)	5.1499723962270965	1.2378748576191416	0.0	7.46914404210742	3.4642478239884147	4.656128058623876	0.23232521727743655	upper
APOA1 (141-153)	8.405081644879571	2.4495913158091143	0.2921632174608211	13.134302378006797	6.070284639039076	7.278111240876482	0.2596199357606282	upper
APOA4 (32-43)	2.2209205852928138	0.8855467404189706	0.0	1.923152373645029	1.2574049248392034	1.9364793545526364	0.40719044965744805	upper
APOA4 (44-60)	0.0	2.045146027552955	0.0	3.4847268282015245	1.38246821393862	2.0451460275529545	2.094395102393195	upper
APOA4 (65-77)	5.176458697017168	0.0	0.0	12.916632890711524	4.523272896932173	5.176458697017168	0.0	upper
APOA4 (125-132)	2.592811584364099	0.22511908817130555	0.0	3.714717294429047	1.633161991741113	2.4879025576175016	0.07844315817608517	upper
APOA4 (189-207)	3.0480638842974304	0.7954122122889107	0.0	4.415442959508917	2.0647297640238147	2.7384131888394285	0.2542811726575859	upper
APOA4 (271-287)	0.8399846457199923	0.21159148227269284	0.0	0.8172137457357107	0.467197468432099	0.7567110175896083	0.2445893973137906	upper
APOA4 (355-376)	3.4874315121311126	3.313891616103318	0.0	3.8439973800589495	2.661330127073345	3.403980926106836	1.0030319603293731	upper
APOA4 (359-382)	4.08277036813118	5.552866470363234	0.4332292364632725	4.898541417867838	3.741851873206381	4.565688251965338	1.3297935880727219	upper
APOA4 (362-382)	1.0770803902876032	3.7256496628462767	0.0	4.605691108694708	2.352105290457147	3.3208046290734003	1.8096743592698297	upper
APOC3 (20-35)	11.080439426416401	9.979515420499542	9.61368065999655	7.470962983482215	9.536149622598677	1.3223558555974595	0.24194271657326857	upper
APOC3 (23-40)	10.427717346198085	10.625677277141472	10.375063564252546	0.1549867407683147	7.8958612320901045	0.2288752805571793	1.893819917416537	upper
APOC3 (23-59)	3.909710694908772	4.273611467229147	1.884211649369684	1.243387286854971	2.8277302745906434	2.229832016673225	1.1890046576618043	upper
APOC3 (39-55)	11.226243542139873	10.989823141706152	10.757350312662652	0.7661315041573367	8.434887125166503	0.40607824531382314	0.5187381520857061	upper
APOC3 (41-67)	11.191312619808924	11.591863940150233	9.846430630621219	7.071142538228899	9.92518743220232	1.5836171196160491	1.2680358670003773	upper
APOC3 (63-80)	9.339411853431756	8.591432346506476	3.9084251229661144	9.693001631930478	7.883067738708706	5.098315744684968	0.9197976595961017	upper
APOC3 (80-94)	11.689736057190723	11.388898920679852	11.274691407087603	0.4121179922546261	8.691361094303202	0.37135454786780386	0.2695939772206174	upper
APOE (18-30)	2.758031965024973	4.226249036254044	0.0	3.4996431255693223	2.620981031712085	3.716421841286739	1.3963842850048203	upper
APOE (72-88)	1.4121614313345348	1.3275326501122557	0.0	1.0935222966747116	0.9583040945303756	1.3718062683691965	0.9937456990211797	upper
APOE (261-276)	8.796802218643236	9.128035927977795	1.871808934589197	11.096537343052388	7.7232961060656535	7.0964102873908885	1.08763137246282	upper
APOE (279-290)	0.0	0.43434559508725046	0.0	0.676432455715828	0.2776945127007696	0.4343455950872504	2.094395102393195	upper
APOE (294-317)	8.359197327520253	9.710372608068859	7.950673615229747	1.6723650421812815	6.923152148250034	1.5951656352348222	1.8707452129293163	upper
APOE (294-304)	1.1649869301879168	1.2313281090439083	0.0	0.7718648646479438	0.7920449759699423	1.1995342036895646	1.0951120962280334	upper
APOE (90-106)	1.060627044888896	3.0138641587996533	0.3891162655790105	2.7962389232387967	1.814961598126589	2.3617116094957487	1.8455973037625875	upper
APOE (136-150)	1.1775163916875302	1.9882211785701571	0.516676312270864	0.8098221000428099	1.1230589956428403	1.2765962861393647	1.629527069827722	upper
APOE (167-178)	0.0	3.0212507415998937	0.06549861011183161	4.91376713090663	2.000129120654589	2.989039709868431	2.1133733934116385	upper
APOE (181-191)	1.9156878080930777	0.42535028228205185	0.0	2.6133460915051248	1.2385960454700635	1.7423961348606138	0.21301979810580082	upper
APOE (195-210)	7.819299560199082	6.704228838953237	2.5632571498563976	5.250088241160902	5.584218447542405	4.796718204283123	0.8444913180946386	upper
APOE (210-221)	0.5966029241160807	1.415820790874955	0.06549861011183161	1.0980064052002774	0.7939821825757862	1.178252879782554	1.6933660350741004	upper
APOE (221-231)	0.0	0.40218504541873845	0.0	0.7881013700766497	0.29757160387384707	0.40218504541873845	2.094395102393195	upper
APOE (257-271)	6.160633974835439	4.6444282471970295	0.9899599556134311	4.900554203378791	4.1738940952561725	4.603796700320886	0.7579666314980384	upper
ARGI1 (4-34)	1.3295990278745737	0.20007754994452612	0.6870592643137561	0.8607088917155938	0.7693611834621124	0.9812816382140407	-0.44425285210104215	upper
ARGI1 (276-296)	0.1260948798414422	0.42746779489127545	1.4535018920471983	1.3474828355230537	0.8386368505757424	1.2053175885436205	3.970523662861515	upper
B2MG (22-30)	4.75174864122594	4.955295371284334	4.024425086307418	0.1093882138961951	3.4602143281784716	0.8476291383352124	1.256690892892395	upper
B2MG (47-68)	0.27563939321407493	1.2966428324241048	0.0	1.2492565925087655	0.7053847045367363	1.183154202301403	1.8912426945473908	upper
B2MG (81-94)	1.8552661930573529	2.847442378936433	0.0	2.199148338416595	1.725464227602595	2.503433076026824	1.3975496954337925	upper
B2MG (104-112)	1.3054006270540939	4.7322139960914225	0.34739769323871833	4.36625274608472	2.687816265617238	3.9929583955492634	1.885090739722315	upper
B2MG (106-118)	0.0	0.9632335190346264	0.0	1.495118550915998	0.6145880174876561	0.9632335190346263	2.0943951023931953	upper
CAP1 (115-130)	1.8989344041491498	0.015956525257182004	0.0	3.2630549787901626	1.2944864770491236	1.8910066332982631	0.0073076841605883925	upper
CAP7 (84-98)	0.2532901392706436	2.535376640264001	0.0	3.961553719228191	1.687555124690709	2.418698968522563	2.0035787108775875	upper
CAP7 (96-112)	0.5280909229224621	1.9438408003043501	0.0	1.9004664783105363	1.0930995503843373	1.740940090167922	1.8285785401012067	upper
CAP7 (101-115)	1.7443312685797372	3.2948555079390887	0.2500274099517332	2.1906003650021573	1.8699536378681791	2.637048310615937	1.5814562463109398	upper
CAZA1 (23-36)	6.869016011353509	6.601367919350162	0.0	8.50707843641691	5.494365591780145	6.73917928504686	1.0127963634864083	upper
CAZA1 (34-53)	0.0	0.2534375957153401	0.0	0.3328244521875179	0.1465655119757145	0.2534375957153401	2.094395102393195	upper
CAZA1 (40-54)	0.2604377068439472	0.697639874233786	0.0	0.5621973492192798	0.3800687325742532	0.6106041796603751	1.7160521238169222	upper
CAZA2 (41-53)	0.47336799797430823	0.4439345925113402	0.0	0.32271274355632784	0.3100038335104941	0.45935906940625537	0.991678506923103	upper
CBG (340-367)	2.715104222782891	0.0	0.0	4.582049760713071	1.8242884958739904	2.715104222782891	0.0	upper
CBG (347-367)	4.599744573656299	0.0	0.0	9.560021746591245	3.539941580061886	4.599744573656299	0.0	upper
CBG (367-380)	6.532892815299265	0.678871628354235	0.7930388858915022	11.534719840366973	4.884880792477993	5.7977806681019155	-0.01705420468120662	upper
CDSN (10-33)	0.3517283858556549	1.3387047367652667	0.28398433234089954	1.1308241457590629	0.776310400180221	1.0225328125665611	2.0369883309181214	upper
CDSN (16-32)	0.25778346457613566	0.421193319861056	1.881167567428404	1.498458384071534	1.0146506839842824	1.5481607684212817	4.097252611362414	upper
CDSN (43-68)	0.0	2.6901469764031063	3.832909642109691	3.390390407088808	2.4783617564004015	3.4083715752072172	3.4361977408291726	upper
CDSN (46-60)	2.5345899229891775	4.605905309968115	7.006808291986437	2.6097212233030445	4.189256187061694	3.876559021954696	3.7077145717243907	upper
CDSN (61-71)	1.1778923532154013	0.7200658675781658	2.28414073077622	0.8029272616365954	1.2462565533015955	1.3927887028359496	4.477455523471853	upper
CDSN (73-87)	0.0	1.0780540845244815	1.2282249479883132	0.9530908684604871	0.8148424752433204	1.1604500032862868	3.253898714233822	upper
CFAD (242-259)	4.470681955276172	0.0	0.0	10.456068532095264	3.731687621842859	4.470681955276172	0.0	upper
CLUS (22-39)	5.97564276875036	3.1774394828041723	0.3722162048860484	5.884481229647579	3.85244492152204	4.852711021948142	0.524322081864868	upper
CLUS (22-47)	5.270073719747392	0.8732886874708675	0.0	8.593458291278058	3.684205174624079	4.892240221171053	0.1552121971767361	upper
CLUS (422-439)	6.523671560441662	7.402233744969952	6.101065700113933	0.3845916290735728	5.1028906586497795	1.1496750641422357	1.7704173660118412	upper
CLUS (422-446)	1.195861867353105	1.7485710269665922	0.0	0.9899984036628208	0.9836078244956296	1.5480752012187435	1.3615460678120517	upper
CLUS (422-431)	0.0	0.6911988742619374	0.0	1.036103295125205	0.4318255423467856	0.6911988742619374	2.094395102393195	upper
CLUS (22-36)	2.3826040536140902	1.031534470858059	0.0	2.1353807982412714	1.3873798306783551	2.0695717501835094	0.44632352554267574	upper
CLUS (34-47)	0.7444976340441333	0.0	0.0	1.3980230119857011	0.5356301615074586	0.7444976340441333	0.0	upper
CLUS (47-57)	1.9722151478519792	0.0	0.0	3.306224380233296	1.3196098820213187	1.9722151478519792	0.0	upper
CLUS (57-68)	5.2185032466846915	0.0	0.0	12.646084674215254	4.466146980224987	5.2185032466846915	0.0	upper
CLUS (173-186)	5.416082322918983	2.9898530927108538	0.0	5.7503268451440395	3.5390655651934693	4.698923149091954	0.5836085130295775	upper
CLUS (187-204)	2.8359350189346166	0.4021901758208627	0.0	3.7338193801512842	1.742986143726691	2.6577620595652736	0.1314307693862777	upper
CLUS (196-206)	3.1249178063577174	0.0	0.0	5.796064907413757	2.2302456784428686	3.1249178063577174	0.0	upper
CLUS (385-406)	3.2009117491229526	3.3876818901000534	0.34456728085973876	2.6672944980485966	2.4001138545328353	2.954160907255248	1.1019774418515964	upper
CNN2 (6-19)	1.3531474808512691	0.0	0.0	2.224299080582587	0.894361640358464	1.3531474808512691	0.0	upper
CNN2 (103-122)	0.20770975109259618	1.0994356284554863	0.0	1.4736340239461292	0.6951948508735529	1.0117008159962297	1.9156432029489472	upper
CNN2 (197-208)	1.048303262813234	0.0	0.0	1.6555903279784006	0.6759733976979087	1.048303262813234	0.0	upper
CNN2 (251-266)	0.7843653778194166	0.7316149674289522	0.0	0.510653294424288	0.5066584099181642	0.7593655615987025	0.9870015155080872	upper
CO3 (22-43)	2.5912988516102438	0.5474473650696078	0.9245326082741759	2.5181948620044277	1.6453684217396138	1.8838301263120358	-0.17423201397942797	upper
CO3 (396-406)	1.0710892575639346	0.039401552915925744	0.0	1.731879041196678	0.7105924629191346	1.0519420611333412	0.032443547933702695	upper
CO3 (916-925)	5.293229741598466	0.0	0.0	11.755892780178739	4.262280630444302	5.293229741598466	0.0	upper
CO3 (943-956)	6.561736932844815	4.3040568706595534	6.228338513450259	0.9529079197848763	4.511760059184876	2.110821357910814	-0.9099810353140102	upper
CO3 (957-980)	8.18344095107463	8.290344739344015	4.720641671802354	3.3644320326975103	6.139714848729628	3.517469776621492	1.073521043695474	upper
CO3 (957-977)	10.345460789002896	9.28123989128325	4.809644197763048	4.7032896896854535	7.2849086419336615	5.087877725402705	0.8650472188181563	upper
CO3 (966-992)	0.03957146125169164	2.8964805809857266	0.7394714240371228	3.387167272796916	1.765672684767864	2.5791934959873286	2.3316219180501907	upper
CO3 (977-992)	3.5747515709401965	1.7686292140413133	0.0	3.1707537662288634	2.1285336378025934	3.0958824314555113	0.5175434145149883	upper
CO3 (987-999)	3.260946654228542	0.8106768957733849	0.0	4.072822829135503	2.0361115947843578	2.9406455073899163	0.24107410431825727	upper
CO3 (993-1007)	0.0	0.39732216530313463	0.0	0.6289978464770145	0.2565800029450373	0.39732216530313463	2.0943951023931953	upper
CO3 (1026-1043)	0.25060068058306195	0.4927523471981489	0.0	0.3532772624799256	0.2741575725652841	0.4267569603547452	1.5608970717758315	upper
CO3 (1039-1050)	1.4299477426669296	0.0	0.0	2.389766716185243	0.9549286147130431	1.4299477426669296	0.0	upper
CO3 (406-422)	2.2640665143322214	1.4941892281728577	0.4039567110012098	0.9143821876754529	1.2691486602954354	1.6188462647346522	0.6227064793700936	upper
CO3 (1044-1053)	0.0	0.22101464020243095	0.0	0.3328244521875179	0.1384597730974872	0.22101464020243092	2.094395102393195	upper
CO3 (1192-1204)	1.8505908570448928	1.2846505412273272	0.0	1.4208682566763187	1.1390274137371348	1.6424527351375293	0.744174825769794	upper
CO3 (1200-1211)	0.0	0.2632234710966553	0.0	0.3328244521875179	0.14901198082104328	0.2632234710966553	2.094395102393195	upper
CO3 (1279-1294)	1.224909678204431	1.8446265838083353	0.0	1.1171563859554159	1.0466731619920455	1.625899750375553	1.3835947323030195	upper
CO3 (1302-1318)	2.8173157443468435	3.530442784427615	1.6383533514287667	0.6492447999024661	2.1588391700264227	1.6550687178596828	1.4295977007055616	upper
CO3 (1332-1343)	7.350085819757009	4.5441252965067465	0.407289648036982	6.941348018143272	4.810712195611003	6.04934882125917	0.6338233544109444	upper
CO3 (1563-1574)	1.4831682181786563	3.6771423905284557	0.3218467709376155	2.9851240083634107	2.116820347002035	2.9512877585560418	1.746650819115038	upper
CO3 (406-435)	1.056987359975026	0.0	0.0	1.7531207751379507	0.7025270337782441	1.056987359975026	0.0	upper
CO3 (437-451)	9.888219619387677	0.0	0.0	36.952097327822585	11.710079236802565	9.888219619387677	0.0	upper
CO3 (631-648)	1.613160550180784	0.0	0.0	2.709123245688128	1.080570948967228	1.613160550180784	0.0	upper
CO3 (669-682)	7.370792036334886	0.48595784865066266	0.0	10.926506920525298	4.695814201377711	7.140226609340506	0.0589751450062688	upper
CO3 (677-686)	1.751205759333351	0.0	0.0	2.856702378017054	1.1519770343376012	1.751205759333351	0.0	upper
CO3 (736-745)	3.437522231813261	0.7015400188453096	0.4978114845688524	2.73755610036917	1.843607458899148	2.8433258046537433	0.06209190226272219	upper
CO3 (746-763)	0.03083447087360065	0.6636033525173386	0.0	1.0379684094871173	0.4331015582195141	0.6487359368968907	2.0532212131888934	upper
COF1 (5-13)	4.868779579055938	0.7168183777759909	0.06549861011183161	9.226644916794266	3.719435370934507	4.513009379743453	0.1253129331351317	upper
COF1 (7-22)	5.430481089116543	1.0866068938588105	0.0	9.871830127077256	4.097229527513153	4.976950995602624	0.1902225589921572	upper
COF1 (152-166)	8.423329656668793	2.342090084563545	2.687063522988797	7.533265333961965	5.246437149545775	5.9163008105978605	-0.05051853947633273	upper
COF1 (14-29)	0.0	1.6738215908203402	0.0	2.49095945009072	1.041195260227765	1.67382159082034	2.094395102393195	upper
COF1 (22-34)	1.5263564029830372	0.0	0.0	3.0567127837234414	1.1457672966766197	1.5263564029830372	0.0	upper
COF1 (40-55)	0.7697532130308286	2.371554500874049	0.35278351759623405	1.820381202072869	1.3286181083934951	1.8459506189998007	1.8975046551255668	upper
COF1 (45-64)	0.3175425417079755	1.09771679358645	1.3763607185937976	0.4534766773919006	0.8112741828200309	0.9506340599677289	3.398244984507761	upper
COF1 (58-72)	7.57094780731964	7.829593455163258	0.7302718494304241	13.901662108986635	7.508118805224989	6.973597077320177	1.0793233297774567	upper
COF1 (82-95)	1.2577653583571418	0.0	0.0	2.2370990351458175	0.8737160983757398	1.2577653583571418	0.0	upper
COF1 (85-101)	2.320146810319992	0.7481243793465299	0.34605091639075636	1.506950712694723	1.2303182046880003	1.8069272524821287	0.19391915434023066	upper
COF1 (114-127)	3.3100469547851037	0.0	0.0	6.1975165256121425	2.3768908700993117	3.3100469547851037	0.0	upper
CPNS1 (6-26)	3.6457535283637683	0.1595354240220538	0.0	7.29868667366452	2.7759939065125856	3.568661304476421	0.03872496042618815	upper
CPNS1 (26-57)	0.2791566838079355	0.17315887753045558	0.0	0.2642296044011831	0.17913629143489357	0.24407784200730837	0.6616178058588345	upper
CXCL7 (106-119)	2.1095370439019923	0.0	0.0	3.544631483435561	1.4135421318343884	2.1095370439019923	0.0	upper
CXL16 (182-206)	0.0	1.079022452179534	0.0	1.7920496400280264	0.7177680230518901	1.079022452179534	2.094395102393195	upper
CY24B (390-407)	0.4718976939926903	0.4710940079524213	0.34274286012145555	0.018620575886032747	0.32608878448815	0.1287548720885622	1.041791806885082	upper
DSG1 (405-422)	0.9407725598188608	1.6067046475514766	1.671817337180733	0.19925511253350942	1.104637414271145	0.7007608987132298	3.222148341926382	upper
DSG1 (426-443)	0.0	1.1342542832467906	3.084836853137507	2.798279449755952	1.7543426465350622	2.702547275395981	3.8168009829721146	upper
ENOB (202-219)	1.2820204416857917	0.0	0.0	2.25949783050976	0.885379568048888	1.2820204416857917	0.0	upper
ENSA (63-74)	1.5263517668145061	0.0	0.0	2.888240910180199	1.1036481692486761	1.5263517668145061	0.0	upper
F1RX36 (47-62)	12.390669919610499	12.743203047480096	14.589052326472288	10.386315148647588	12.527310110552618	2.0450335417543815	4.038940222082692	upper
F1RX36 (102-114)	3.31510898626556	4.539068082062214	7.614361498292309	2.7085523233758586	4.544272722498985	3.836605115610665	3.9088682646665647	upper
F1RX36 (289-312)	8.062438182566112	6.050842578483422	8.735134148456668	3.9541849572276555	6.700649966683465	2.4191380664938937	-1.2904060344647217	upper
F1RX36 (299-322)	8.644968427699757	7.289081465919965	7.817287360409055	1.562489973978598	6.328456807001843	1.183741287032119	-0.3967637846093775	upper
F1RX36 (326-340)	4.480557219035223	2.715601095252773	0.26427630846981665	3.5363170492472102	2.7491879180012555	3.6674983330583766	0.6173103781980811	upper
F1RX36 (334-366)	8.336355644855622	8.071923075053983	2.731730679709688	12.07293553234046	7.8032362329899385	5.477198207258983	1.0053746905231242	upper
F1RX36 (392-405)	5.554191180288521	6.755162641158305	0.8193982303926575	7.5376155722175895	5.166591906014268	5.435710435091228	1.2397252953982993	upper
F1RX36 (412-426)	2.7568468248681084	1.2614223520421521	0.0	2.3991923624656737	1.6043653848439836	2.3903645244966003	0.4746322567941681	upper
F1RX36 (417-432)	0.8908746120644997	0.48533718309836626	0.0	0.5472801834443848	0.48087299465181266	0.7725510863403765	0.5752686745543859	upper
F1RX36 (424-438)	4.209404828432981	0.20616910726951246	0.06474711152231755	7.168193930778656	2.912128744500867	4.075787286551363	0.030053943369649488	upper
F1RX36 (432-448)	0.19166101284828985	0.9658268351976712	0.2424582945010423	0.7959541247276851	0.5489750668186721	0.7500583743905448	2.153079864191989	upper
F1RX36 (438-466)	5.634364616558062	7.572280576931809	2.125364930944293	7.169740823668958	5.625437737025781	4.782127513858892	1.4057822778343796	upper
F1RX36 (128-148)	7.333718989920529	8.960402855752248	9.430210689162466	2.1395310636066713	6.965965899610478	1.9055310604502347	3.356767429727864	upper
F1RX36 (453-482)	8.789913819283145	9.161806311815596	9.394984895560587	1.2618070465101952	7.15212801829238	0.5285769978285391	3.533597479410399	upper
F1RX36 (466-490)	3.587531132729767	0.5341098931027466	3.4624016772781507	2.536946744093007	2.530247361800918	2.9928190239718955	-1.0109812016529456	upper
F1RX36 (480-497)	9.94072322012529	10.32564336699808	9.29387395590005	3.808724048902321	8.342241147981436	0.9030851587128661	1.4252640930743663	upper
F1RX36 (500-516)	9.857298009566392	8.080778659428585	3.905900482794467	11.467983196322695	8.327990087028034	5.2917275682340685	0.7521985767563436	upper
F1RX36 (513-525)	0.2387106226735388	0.05480462763150276	0.0	0.3323119915851877	0.15645681047255733	0.21657299416064976	0.22094428732535432	upper
F1RX36 (529-548)	9.074521898367472	8.01921351251954	1.271934891391298	13.876155674003234	8.060456494070387	7.332114585227397	0.922225807190464	upper
F1RX36 (547-564)	0.4608987238787678	0.6534488777254616	0.0	0.4470524415018662	0.39035001077652387	0.5815920525678319	1.3379975347687076	upper
F1RX36 (565-585)	8.411375285134685	7.996038431146098	6.75667420873269	0.9212462181432174	6.021333535789172	1.491067407987555	0.8035630350767807	upper
F1RX36 (580-599)	9.87665348671518	10.48485876682026	10.044690509546202	1.0331668875887958	7.859842412667608	0.5440120396192085	2.3651947623347054	upper
F1RX36 (599-619)	10.004393012545323	10.435271976080926	8.244230675231668	3.923638636549024	8.151883575101735	2.0105335258261943	1.2338785225801583	upper
F1RX36 (142-155)	4.994804724339556	4.21113524314241	7.780710568013414	1.6795303791282565	4.666545228655909	3.249405886120097	4.399201439096656	upper
F1RX36 (600-627)	6.893826950495192	6.436455501263312	1.9739149904734807	4.6456124564416035	4.987452474668397	4.707918337618949	0.9629641269783857	upper
F1RX36 (619-637)	10.36439036527887	9.93295111718101	8.688564322213042	7.377538145508511	9.090860987545359	1.5071548107124864	0.7966761981580751	upper
F1RX36 (627-643)	3.650518544137025	4.779795856936303	1.6731790104942055	2.04288727808134	3.0365951724122184	2.7236195688006624	1.4144738211711645	upper
F1RX36 (638-657)	11.014647375336635	10.167193231312345	10.175512588027214	3.2207584721022555	8.644527916694612	0.8433252424755556	-0.00854339647588569	upper
F1RX36 (641-670)	0.661707004028518	0.7053310698677105	0.0	0.4211012159912767	0.4470348224718763	0.6845623187195847	1.1024134929445344	upper
F1RX36 (658-682)	9.45671360681634	9.535551475307429	8.500625451097498	4.228664917256136	7.930388862619351	0.9978456410189551	1.1156740580144953	upper
F1RX36 (672-682)	0.012593776527823855	1.6740295192752284	0.551514099857328	2.155945847523078	1.0985208107958644	1.4681356730573545	2.417907687172077	upper
F1RX36 (813-835)	0.0	1.4626397126532544	0.0	2.714266360031115	1.0442265181710924	1.4626397126532544	2.0943951023931953	upper
F1RX36 (915-924)	2.8771384994103304	0.0	0.0	5.094997874195566	1.993034093401474	2.8771384994103304	0.0	upper
F1RX36 (220-235)	1.4702633043837796	7.741927118301056	0.0	18.39778703266692	6.902494363837938	7.121547468215816	1.9146351936361656	upper
F1RX36 (220-230)	0.5857686119612583	0.0	0.0	0.8492421452582007	0.35875268930486476	0.5857686119612583	0.0	upper
F1RX36 (230-253)	0.11951184075814425	0.0	0.0	0.5218707333738476	0.16034564353299796	0.11951184075814425	0.0	upper
F1RX36 (253-265)	9.102637642970263	9.094419459054272	8.279581240705529	0.2395185644340586	6.679039226791031	0.8189782359555122	1.038507154654468	upper
F1RX36 (266-285)	10.112519214972748	10.242399700297913	10.244529016107437	0.02610835511077311	7.6563890716222165	0.1309581269905359	3.1556742731931884	upper
F1RX36 (280-288)	6.153267044966471	3.4153308238380267	2.3686989160810756	2.2912749368630485	3.5571429304371556	3.38486994015111	0.2710910102780073	upper
F1RX37 (29-47)	5.54653408823104	5.282325607855934	5.855598814177636	0.03151699110015191	4.17899387534119	0.4969754999056438	4.667244415298095	upper
F1RX37 (37-47)	4.9640582540310545	3.9919845161806844	6.073785249713093	0.4391287715469504	3.8672391978679457	1.8042055940080575	4.674231836021768	upper
F1RX37 (280-297)	0.8058254857940546	0.7753079233360463	2.536004874374083	1.219705246350307	1.3342108824636227	1.745638248847707	4.203930795425363	upper
F1RX37 (332-342)	0.2548927297143333	0.0	0.0	0.5249213641861679	0.1949535234751253	0.2548927297143333	0.0	upper
F1RX37 (346-356)	0.5176120151685506	3.2698212284864945	0.0	4.518236474412683	2.076417429516932	3.044200109912286	1.9466054948578153	upper
F1RX37 (360-378)	3.281098117535414	0.4511788136791678	1.936868718510986	2.288304607227268	1.989362564238209	2.451802442781531	-0.5524510460329127	upper
F1RX37 (53-66)	5.6788746521636355	5.124917902868722	5.30436957843971	0.03493391185860697	4.035774011332669	0.48955338534197806	-0.32304130668288483	upper
F1RX37 (57-72)	5.427262722173141	4.645160764613467	5.344168590377468	0.09357147087804367	3.8775408870105297	0.7440430253812131	-0.9503291015806878	upper
F1RX37 (57-80)	5.67641232029157	5.271093850417673	5.8910868963165335	0.03896749001427717	4.219390139260013	0.5453254132054356	-1.3950954316005963	upper
F1RX37 (66-86)	5.038565670087203	4.596080613317662	5.1160096361652165	0.0415908143553463	3.6980616834813573	0.4858584064032673	-1.1856808844198004	upper
F1RX37 (129-141)	0.8995261275447141	2.7922163915666864	0.0	3.145288578634106	1.7092577744363766	2.468592318204126	1.773338326507329	upper
F1RX37 (141-155)	2.767056780234865	1.5028296709382591	3.3969735714264853	0.6988722365222639	2.0914330647804684	1.6707552878058385	-1.379809963378613	upper
F1RX37 (167-182)	3.7364829086606677	2.767790358637232	3.842468460668135	0.2561059225845957	2.6507119126376573	1.025799984570572	-1.1367950384619745	upper
F1RX37 (258-270)	3.315633063814538	0.5629805578098269	1.956968628973685	1.8638446501790051	1.9248567251942637	2.3839324243634255	-0.5310075341509158	upper
FA12 (19-27)	2.522173857613074	0.0	1.7785530098950264	1.8333219412292538	1.5335122021843386	2.2447253442453015	-0.7562163085629245	upper
FA12 (605-616)	13.15424018610489	13.754632037896727	15.674045335460136	2.06484077923503	11.161939584674194	2.2796968848158823	3.9586843560852345	upper
FA5 (825-844)	5.341136550210824	2.360137779922572	1.019139164292333	3.947038410284823	3.1668629761776383	3.831728876073343	0.30792807867837896	upper
FA5 (832-847)	4.234561118051133	0.02311951464034275	0.0	10.17495212793138	3.608158190155714	4.223048824806961	0.00474116280536059	upper
FA5 (995-1003)	4.002016169595918	1.409534175638013	0.8494029239895636	2.802856346182492	2.2659524038514967	2.9132181676319613	0.16729195515701525	upper
FA5 (1016-1029)	0.0	0.4074058290920063	0.0	0.6976622954247717	0.2762670311291945	0.4074058290920063	2.0943951023931953	upper
FCN2 (314-323)	1.542642267741412	0.0	0.0	2.64075629855519	1.0458496415741505	1.542642267741412	0.0	upper
FETUA (42-51)	0.0	0.4316251459291646	0.0	0.8059311553858087	0.3093890753287433	0.4316251459291646	2.094395102393195	upper
FETUA (54-64)	9.58087976425137	0.0	0.0	42.59015109092618	13.042757713794387	9.58087976425137	0.0	upper
FETUA (327-349)	0.28326024813527073	2.41185355728548	0.0	3.2785726796168397	1.4934216212593976	2.283438572167348	1.9867570395139416	upper
FETUA (252-273)	7.576413927641232	8.286886656094174	3.2218895517542236	5.232424783483561	6.079403729743298	4.749781558400429	1.1771027626909336	upper
FETUA (279-293)	3.94755779193231	6.550982118131138	1.0588701220005166	4.916685975947634	4.1185240020029	4.758446640170597	1.5408174177993716	upper
FETUA (284-298)	1.798571290356754	0.0	0.0	2.7327751492973924	1.1328366099135365	1.798571290356754	0.0	upper
FETUA (294-304)	8.325574043650867	11.108560913022432	7.106588181588624	3.9431734766041187	7.62097415371651	3.552937389691942	1.7927130169264565	upper
FETUA (307-322)	6.121459908709392	5.577411313293375	0.08061278473460358	6.660920199292803	4.610101051507543	5.788031483715966	0.9657049385045043	upper
FETUA (313-328)	6.248256754749531	2.8552259741559327	5.903237483595173	3.09971304452892	4.5266083142573885	3.2343523569021913	-0.9546837901312689	upper
FETUA (317-334)	9.13411210602791	5.694013802956518	3.9788885541122854	5.112594274246195	5.979902184335727	4.547101319755434	0.33276426980728885	upper
FETUA (323-342)	7.619602893495421	6.925310374777144	0.7423321939211297	7.900726807423895	5.796993067404397	6.557747843646964	0.9553793455167602	upper
G3P (3-11)	4.010304123792349	0.2689888393245171	0.07542403824874956	5.9538220899730865	2.5771347728346754	3.8417566735554534	0.04364807263250046	upper
G3P (18-31)	1.7255202443887436	0.6644460488833751	0.0	1.3929109624259444	0.9457193139245158	1.507446037846709	0.3916599803610096	upper
G3P (130-146)	3.412381026214246	3.168420453036767	0.24544427529176127	2.573523049730369	2.349942201068286	3.052277418688655	0.9779230050573635	upper
G3P (146-162)	0.3731842310287939	0.09671943778542527	0.0	0.5523691858507875	0.2555682136662517	0.3354503702764237	0.25236899025077575	upper
G3P (163-174)	7.652550496198362	8.556958186746371	1.2816843819523607	10.844166020393706	7.083839771322699	6.867878029314887	1.161490183230461	upper
G3P (177-192)	8.156098536842503	2.6191586944368352	1.8858067555956244	9.67855251881017	5.584904126421283	5.937679130207089	0.10716623001672705	upper
G3P (184-202)	0.5480502388691528	1.0162404931407572	0.32968569470933584	0.36259107662110224	0.564141875835087	0.6075535694859525	1.7778728256415421	upper
G3P (195-213)	6.866088138354414	9.425164870508377	10.193531704795987	1.9484013934205513	7.1082965267698315	3.017543868855796	3.3639390012032777	upper
G3P (201-217)	4.594736943778035	0.46196186178381565	1.2371512413656698	5.8953369597785485	3.0472967516765173	3.804873861352881	-0.1773689962146665	upper
G3P (207-228)	2.8247950764837393	1.2300957897817337	0.06549861011183161	2.237465449688423	1.5894637315164322	2.399277953388839	0.43384675413382634	upper
G3P (217-228)	5.149039494388049	1.7409648355951215	0.8480587147447289	3.9378333436381174	2.918974097091504	3.931328648651743	0.19798766037937496	upper
G3P (217-241)	0.28380383475588356	0.0	0.0	0.41658263557133585	0.17509661758180484	0.28380383475588356	0.0	upper
G3P (21-43)	2.609665331720046	0.0	0.0	6.711353021966988	2.3302545884217585	2.609665331720046	0.0	upper
G3P (225-241)	2.162818701912985	0.23773739627726523	0.0	3.1701612052836037	1.3926793258684635	2.054293289703468	0.10039114996388838	upper
G3P (252-260)	4.892894049930529	5.6099276398167355	0.8277909323249238	3.6070332746366134	3.7344114741772003	4.46699182979623	1.1866620761787865	upper
G3P (258-270)	1.1224998409597042	0.0	0.0	1.8380242971728724	0.7401310345331442	1.1224998409597042	0.0	upper
G3P (263-280)	1.3056488112979767	1.5232890594066777	0.0	1.0870744840905129	0.9790030886987918	1.426971557976668	1.179669982139274	upper
G3P (282-300)	1.4488637022551758	3.196733743409331	0.7928351939329773	1.732634695911356	1.79276683387721	2.1522257456723954	1.827252312945737	upper
G3P (293-306)	2.8916285739992627	4.082743100376534	1.530530751569623	1.194672659754617	2.424893771425009	2.211914212912897	1.5323623877106727	upper
G3P (301-310)	1.0183902919446126	0.16517001803565062	0.0	1.2917674463451192	0.6188319390813456	0.9466743783884232	0.15167981453829824	upper
G3P (312-327)	3.5366208757733055	2.089296970396721	3.4445632748046724	0.5774079105401494	2.4119722578787117	1.4035611573483726	-0.9903655753796543	upper
G3P (318-333)	2.4263396503165673	3.044570760648003	0.9600623810443606	0.9275306113679601	1.8396258508442227	1.854366997226251	1.3400933836841582	upper
G3P (56-70)	0.7404869962909884	0.0	0.0	1.2974232016745484	0.5094775494913841	0.7404869962909884	0.0	upper
G3P (70-84)	2.199538105644974	0.9082896686718482	0.0	1.8368305567310788	1.2361645827619754	1.9144556049156427	0.4234135979075891	upper
G3P (84-105)	2.36174117673302	0.2535290336137186	1.6851193544471657	1.9023529682560805	1.5506856332624963	1.8643801084399494	-0.7274800386689122	upper
G3P (93-105)	5.893109032739756	2.074500274537678	0.0	7.8077606926682845	3.943842499986429	5.177550497534207	0.3543621939489836	upper
G3P (101-115)	1.3095862810031942	0.022333605873384576	0.0	2.0864284507811175	0.8545870844144241	1.298563526935039	0.014895062778367987	upper
G3P (115-130)	10.742085160357885	2.209553603390683	2.475303320747241	18.170586775047582	8.399382214885847	8.402809044201604	-0.027392600431490947	upper
G3P (120-146)	0.22652440127910653	0.0	0.0	0.4165826355713405	0.16077675921261175	0.22652440127910653	0.0	upper
G6PI (2-11)	0.727142574139251	0.0	0.0	1.2717422694666936	0.49972121090148613	0.727142574139251	0.0	upper
GELS (18-33)	0.589012350262778	1.0551201495352638	1.290838381952707	0.26347688997977753	0.7996119429326316	0.6186191657208323	3.477885359478589	upper
GELS (159-176)	1.5091307396959919	0.0	0.0	2.240618454135383	0.9374372984578437	1.5091307396959919	0.0	upper
GELS (596-611)	0.0	0.8001674470275151	0.6997384586591722	0.7102554923433584	0.5525403495075114	0.7549794154524793	3.026135747050634	upper
GELS (268-284)	0.006823383917611288	0.44935995343457663	0.16374293469675133	0.505979797199883	0.2814765173122056	0.3886125590927642	2.451641863731613	upper
GELS (289-309)	2.694636587793996	0.0	0.0	5.04329634056984	1.934483232090959	2.694636587793996	0.0	upper
GELS (289-303)	8.449910895971463	0.0	0.0	30.16793450954066	9.654461351378032	8.449910895971463	0.0	upper
GELS (363-379)	3.291659647125641	0.0	0.0	7.0471446492062	2.58470107408296	3.291659647125641	0.0	upper
GELS (384-401)	2.1647842186023887	0.0	0.0	3.8722620376933397	1.509261564073932	2.1647842186023887	0.0	upper
GELS (400-415)	0.6005335948046805	0.6615951746654223	0.9917151925439115	0.10689359861328636	0.5901843901568252	0.3645070542177485	4.04320137957253	upper
GELS (557-574)	1.396042653826647	0.0	0.0	1.769510244624556	0.7913882246128008	1.396042653826647	0.0	upper
GELS (574-591)	2.7028122898027873	0.0	0.0	4.471822385403489	1.793658668801569	2.7028122898027873	0.0	upper
GLNA (360-373)	0.0	0.0	0.40826073200040575	0.5890433893888856	0.2493260303473228	0.40826073200040575	4.1887902047863905	upper
GLPA (114-133)	0.0	1.0064736824444875	2.912504238055184	2.717541557639144	1.6591298695347039	2.562091205350075	3.841657163935871	upper
GLRX1 (51-68)	1.4010871090849015	0.5931736743551695	0.0	1.491067225614905	0.8713320022637441	1.2181182646214392	0.43534018490896553	upper
GLRX1 (52-72)	0.0	0.9765828116521775	1.8484550125842023	1.5252934810982748	1.0875828263336635	1.6016649238090017	3.63249755373957	upper
GLRX1 (91-106)	0.9304848078918179	0.0	0.0	1.7674370644674953	0.6744804680898283	0.9304848078918179	0.0	upper
GSTP1 (22-33)	3.8432885243302133	5.056241971340405	0.29783002247578183	3.885846455000974	3.2708017432868437	4.282757075067614	1.2949997561876714	upper
GTR3 (465-483)	0.0	0.6627043286728566	0.06549861011183161	0.9339183443535174	0.41553032078455143	0.6325036622227233	2.1841965923927185	upper
H1T (6-21)	5.304764884398363	1.6105074498329086	0.39187061669937395	5.433832602382218	3.185243888328216	4.4310915026380036	0.24048523443630337	upper
H1T (60-71)	2.339079052990966	3.2648269466802415	0.15165526334523122	2.3941044686868187	2.037416432925814	2.768905011741752	1.3409484609777853	upper
H1T (67-81)	8.933622411575868	1.3284150235069092	0.7401512853207353	24.671325540586114	8.918378565247407	7.915750208855128	0.064403712269617	upper
H1T (67-87)	8.395541063994072	2.865161431716744	0.5634604294381392	14.238531809638	6.515673683696739	6.972245457784183	0.2899404950492017	upper
H1T (74-89)	8.183743199176407	6.925394968568663	3.5131183754727155	3.087242558342155	5.427374775389985	4.185797896522315	0.7838155737848945	upper
H1T (100-110)	8.671836210957483	1.1692554818068162	0.09741332713943308	19.283710750164662	7.305553942517099	8.091918530005344	0.11496537665306704	upper
H33 (10-23)	2.582444579622979	2.174242709813168	1.4822082399705914	0.2576835053632995	1.6241447586925095	0.9633432610077799	0.6714533347531402	upper
H33 (55-68)	4.060977632531638	0.0	0.0	7.625215752621144	2.9215483462881955	4.060977632531638	0.0	upper
H33 (83-100)	5.934768765990497	4.05763696585614	3.556613424234432	0.8179121121582544	3.591732817059831	2.1714363004538852	0.20117548780190603	upper
H33 (91-105)	4.389844540392314	1.7858331987607878	5.4982685949247765	1.805442332710382	3.369847166697065	3.300882876042639	-1.342268855302785	upper
H33 (100-116)	0.27580175484914454	0.0	0.0	0.41658263557133585	0.1730960976051201	0.27580175484914454	0.0	upper
H33 (116-128)	3.519580463292294	0.7290081966101061	0.0	4.024505668927999	2.0682735822076	3.217622815363019	0.19749440495859413	upper
H4 (24-35)	3.225726851455334	8.09310533922615	2.578996441670471	5.904139420847545	4.9504920132998755	5.220873035243117	1.98691023172194	upper
H4 (52-62)	1.164061164292047	1.158359850694593	0.0	0.6760665916391483	0.749621901656447	1.161221004566076	1.0429455636173697	upper
H4 (60-73)	2.6764370817865104	2.064465815261915	0.0	2.0336950386111186	1.693649483914886	2.428975441024328	0.8272362493812443	upper
H4 (73-89)	5.840645616028546	3.93600705937262	0.5461767410545364	2.693546438899962	3.2540939638389164	4.644889572775514	0.6841615248640758	upper
H4 (78-91)	3.9937620929749955	0.0	0.0	6.406525311601511	2.6000718511441265	3.9937620929749955	0.0	upper
H4 (89-103)	6.414200829361524	5.1861539961999945	3.3440942963697893	0.8348959496135314	3.9448362678862097	2.6764563405831163	0.6385581298078192	upper
HBA (0-23)	3.786528060079766	5.556491371910907	6.198287781123655	1.0616346088263369	4.150735455485166	2.163476104346469	3.401412992983719	upper
HBA (0-16)	12.0486550211229	8.9707294033982	10.85029079736427	5.480894663496018	9.337642471345347	2.687234075654578	-0.6506875113733029	upper
HBA (83-96)	7.113777414887035	5.406370908733509	7.71072962214084	1.1169530074524598	5.33695773830346	2.071431629943026	-1.2994380093236386	upper
HBA (107-127)	10.329058651897428	9.762788499420243	8.292339920474676	4.81096964533288	8.298789179281307	1.8208657418708667	0.7745056744746678	upper
HBA (123-141)	10.318141964146136	8.804155041554324	9.544859178178099	1.2202954616153867	7.471862911373487	1.311252318752014	-0.5111757328011897	upper
HBA (14-32)	10.433488768015724	8.828490582836684	10.525463189333625	3.5228782238378624	8.327580191005973	1.6529056984301564	-1.0954054106761284	upper
HBA (16-38)	8.330797315125764	4.542131357440057	6.6924507637330795	2.91728597540114	5.620666352925009	3.291051709595824	-0.6014599824143348	upper
HBA (16-61)	1.8974383185942651	0.0	0.0	2.724734782239373	1.1555432752084096	1.8974383185942651	0.0	upper
HBA (35-46)	6.903178769575676	1.9883075897504225	6.475445768102388	5.162110589328256	5.132260679189185	4.715576490019538	-0.9685624836454093	upper
HBA (38-59)	8.97997065205987	5.731678343547983	5.854999434580735	3.2393533675759607	5.951500449441137	3.188420935439988	-0.03350221974556509	upper
HBA (57-70)	8.808793686974301	5.57889408922021	6.739726004275481	2.9963768131832955	6.030947648413322	2.8337980893291923	-0.36265423260581336	upper
HBA (61-82)	9.482419117333256	7.691440595771394	9.243160917660942	1.9046800952112999	7.080425181494223	1.6841443685401973	-0.9238530137255265	upper
HBA (71-96)	7.198008652900287	6.980600863830869	8.096052028994677	0.36602280494047473	5.660171087666577	1.024201970794909	4.373673258719794	upper
HBB (1-18)	10.127244375129516	9.008373665568605	10.8265362418982	2.1927787661455884	8.038733262185477	1.5884892089037947	-1.4383408348562843	upper
HBB (1-24)	1.2575646028858594	1.0326196849336313	2.7205849845448444	1.074568770945089	1.5213345108273562	1.5874910560305069	4.3118147004630565	upper
HBB (130-147)	10.364763147593937	2.2688053238425794	3.7319595286821277	16.83882607430413	8.301088518605694	7.4725978467381085	-0.1703933739774695	upper
HBB (13-30)	9.090965724359986	5.9446113049985385	7.368679568133464	2.4890897566271124	6.223336588529775	2.728899609204498	-0.4689308638032949	upper
HBB (19-40)	10.00599395636051	7.703364217733348	8.230061498054011	2.2832925437832716	7.055678053982786	2.0896710069738145	-0.220051541713011	upper
HBB (41-55)	9.96314720534588	8.74263272801023	9.931056398988837	0.7664696117220393	7.350826486016747	1.204789656118612	-1.0241280314180423	upper
HBB (43-61)	7.863349272266958	2.5876286155357584	8.932772759113488	13.092179715663848	8.118982590645013	5.883780640237106	-1.2052618579390844	upper
HBB (56-71)	0.21759951838239355	1.1378300078581374	0.0	1.4712516965435785	0.7066703056960273	1.0461431142399842	1.9132716790410365	upper
HBB (67-87)	7.991253611918046	4.59007199057102	5.230940616263008	2.843532696152013	5.163949728726022	3.1303415828601837	-0.1782419627943532	upper
HBB (94-108)	6.063589749333833	3.6824685291665475	1.215313159860552	3.8639713118778447	3.706335687559694	4.198951045764943	0.5338436740519839	upper
HBB (119-134)	0.0	0.29894846389138435	0.14417320576258927	0.4418905223513673	0.22125304800133522	0.2589512288556625	2.597521310534277	upper
HBE (19-39)	0.9592003865455211	0.0	0.41950008448974463	1.134563145422234	0.6283159041143749	0.8328631695768146	-0.45137515912111686	upper
HBE (99-108)	2.34686372464585	0.0	0.0	3.8083433406933063	1.538801766334789	2.34686372464585	0.0	upper
HEMO (23-33)	8.60251798193214	0.0	0.0	34.6354449785719	10.809490740126009	8.60251798193214	0.0	upper
HMGB1 (29-43)	1.1996129737305805	0.0	0.0	1.7560999769242644	0.7389282376637112	1.1996129737305805	0.0	upper
HMGB1 (90-100)	5.076481023592324	0.0	0.0	12.000976238852495	4.269364315611204	5.076481023592324	0.0	upper
HMGB1 (113-126)	4.715843331062939	0.0	0.0	10.968067619393182	3.92097773761403	4.715843331062939	0.0	upper
HMGB1 (149-162)	3.1800986804353775	0.9897945793330475	0.4142672732638952	2.541120435524381	1.781320242139175	2.5276953048412585	0.19848477079082485	upper
HMGB1 (154-171)	1.0582707649300496	0.0	0.0	1.760060874835262	0.7045829099413279	1.0582707649300496	0.0	upper
HMGB1 (190-206)	2.8521284906188242	0.0	0.0	4.8515208963368925	1.9259123467389292	2.8521284906188242	0.0	upper
HMGB1 (197-212)	0.35036247467084364	0.0	0.0	0.44504534481220803	0.1988519548707629	0.35036247467084364	0.0	upper
HMGB2 (1-16)	1.8682948744603514	2.3628129274608445	0.458748277562265	0.7260473345552779	1.3539758535096846	1.7112615090283216	1.30014929473037	upper
HMGB2 (29-43)	2.724621148450786	0.0	0.0	4.446273906681242	1.792723763783007	2.724621148450786	0.0	upper
HMGB2 (180-194)	3.179024188265181	0.0	0.0	6.280035013754103	2.3647648005048207	3.179024188265181	0.0	upper
HMGB2 (193-209)	6.056374137793819	0.0	0.0	20.577005419736338	6.658344889382539	6.056374137793819	0.0	upper
HMGB2 (55-71)	0.0	0.0	0.0	0.0	0.0	0.0		upper
HMGB2 (76-85)	0.5346150161905389	0.0	0.0	0.8504902245318181	0.34627631018058924	0.5346150161905389	0.0	upper
HMGB2 (90-102)	6.475150744516002	0.0	0.0	19.29202516944203	6.441793978489509	6.475150744516002	0.0	upper
HMGB2 (115-127)	8.328776781188282	0.0	0.0	30.542699411205472	9.71786904809844	8.328776781188282	0.0	upper
HMGB2 (127-147)	2.3821105263835154	0.48387536100583317	0.0	2.8324843907325072	1.424617569530464	2.1808120813096337	0.1933549861008339	upper
HMGB2 (154-162)	3.7047909319259658	1.2878705668099315	0.4142672732638952	3.0666578905714945	2.1183966656428215	2.9523069550795293	0.25915257048045903	upper
HMGB2 (154-167)	0.21387461815218073	0.0	0.0	0.4165826355713405	0.1576143134308803	0.21387461815218073	0.0	upper
HMGB2 (172-195)	0.3575301573651355	0.0	0.0	0.41658263557133585	0.19352819823411782	0.3575301573651355	0.0	upper
HMGN2 (5-26)	2.8656084545955247	1.1584954955305558	1.6499801918208474	0.9894342211217434	1.6658795907671677	1.5220945987276364	-0.28341892371387795	upper
HMGN2 (11-25)	2.8394113027864227	0.0	0.0	9.91701050167283	3.1891054511148136	2.8394113027864227	0.0	upper
HMGN2 (30-42)	8.31231859562065	2.6368595137958226	2.993398906273988	12.170298511120912	6.528218881702843	5.505854283831718	-0.05611013937210375	upper
HMGN2 (48-56)	3.5873916800750547	0.0	0.18820276910074918	7.609448617561013	2.846260766684204	3.497090547945506	-0.04662374102409043	upper
HMGN2 (59-76)	4.689824358464066	0.13046933931582713	0.0	15.033273747238372	4.963391861254566	4.62596978764327	0.024427526581529257	upper
HMGN2 (59-89)	7.520910110464759	0.4181812064070813	0.8302052498992329	28.17467355829337	9.235992531266112	6.90594139955398	-0.05169204701649548	upper
HMGN2 (76-89)	7.850217819186676	4.495398733658847	2.226986474514372	5.3760522964540725	4.9871638309534925	4.900063062337249	0.41251404290099536	upper
HPT (102-119)	11.794894378525344	0.4731705024341277	0.7530960693560009	41.953033764295384	13.743548678652715	11.184388667912195	-0.02167678944444685	upper
HPT (102-111)	12.868695203128187	0.25894805759911294	0.059370969734321544	49.52233111481106	15.67733633631817	12.710710865336969	0.013598307503744406	upper
HPT (111-119)	4.086395867839842	0.0	0.0	7.174852792936302	2.815312165194036	4.086395867839842	0.0	upper
HPT (126-143)	2.9640721247757735	0.0	0.0	5.07202667849456	2.0090247008175837	2.9640721247757735	0.0	upper
HPT (156-168)	3.1956456564059073	0.0	0.0	5.082886517532971	2.0696330434847194	3.1956456564059073	0.0	upper
HPT (168-177)	1.4227283252777443	0.7054409738412719	0.0	0.9861706863489651	0.7785849963669954	1.2321331096217825	0.5187914933610803	upper
HPT (254-269)	1.8941140610094496	4.755514596924028	0.34115098580397246	3.977659570057263	2.7421098034486784	3.878525069602154	1.740283807060549	upper
HPT (300-311)	0.2573903479143527	1.2034938534137842	0.0	1.2044036897044843	0.6663219727581553	1.0976700527760024	1.8899003352860824	upper
HS71B (44-59) | HS71L (46-61) | HS71A (44-59)	0.0	2.6695432508710413	0.06549861011183161	4.799823411464171	1.883716318111761	2.6374040008372313	2.1159040688629513	upper
HS71L (47-57) | HS71A (45-55)	1.0262753646371472	0.052528674238869776	0.0	1.653828125985699	0.683158041215429	1.00104520445882	0.04545932410422165	upper
HS71B (25-44)	3.002500942516953	0.0	0.0	6.992832633234897	2.4988333939379626	3.002500942516953	0.0	upper
HS71B (30-42) | HS71L (32-44)	0.041107532195994057	0.0	0.0	0.7600259841346033	0.20028337908264934	0.041107532195994057	0.0	upper
HS71B (44-55)	3.726491772589501	0.052528674238869776	0.0	7.754102788397314	2.883280808806421	3.7005070626089003	0.012293534756917471	upper
HS71L (27-43)	1.9929039046330814	0.0	0.0	4.296036115930093	1.5722350051407936	1.9929039046330814	0.0	upper
HSPB1 (47-70)	0.2976346528730494	0.8249154671295308	0.0	0.7073802265465129	0.45748258663727326	0.723566504055906	1.730160462049018	upper
HSPB1 (55-70)	2.736747098730276	3.563798872261855	0.0	2.690235668943592	2.2476954099839306	3.23067034223899	1.2707576743200684	upper
HSPB1 (101-113)	0.5217462442144412	2.337406826239579	0.0	2.633506185587172	1.373164814010298	2.1251250744159886	1.8801389346578399	upper
HSPB1 (145-168)	0.006823383917611288	0.0	1.5243156601025647	2.531571522446116	1.015677641616573	1.5209154477621356	4.192675521809402	upper
HSPB1 (155-175)	4.792774267273718	8.543928493889977	0.6956411431495729	10.927955369125838	6.240074818359776	6.799017289595907	1.5453502790384757	upper
HSPB1 (167-186)	0.0	0.2502582849245187	1.2011856724573429	1.1936781156936578	0.6612805182688799	1.0976655058008709	3.9900379164390767	upper
ICAL (419-444)	0.10782968007689309	0.0	0.0	0.41658263557133585	0.13110307891205725	0.10782968007689309	0.0	upper
ICAL (534-552)	1.5781492713766418	1.35401830855295	0.0	1.2878204076113322	1.054996996885231	1.4788771739295141	0.9155674422752038	upper
ICA (87-99)	1.431520303478181	0.7991644299970332	1.0027689210671076	0.14961572280844015	0.8457673443376904	0.5590869733008519	-0.32086047869404155	upper
ICA (94-105)	0.9110742058841524	0.7091910288257102	0.903443611001691	0.02502764520358822	0.6371841227287853	0.19817808763774372	-1.013846163385649	upper
ICA (114-122)	0.8440512483974079	0.0	0.0	1.2996131358920069	0.5359160960723537	0.8440512483974079	0.0	upper
ILEU (190-199)	0.7399974258417017	0.0	0.0	0.8508728214584192	0.39771756182503026	0.7399974258417017	0.0	upper
ILEU (321-344)	0.7866249085781876	0.0	0.0	1.2776441614508338	0.5160672675072553	0.7866249085781876	0.0	upper
ILEU (359-378)	2.6803906941973	0.9038271130708668	0.4052469009222245	1.768174961150538	1.4394099173352322	2.071357002765224	0.2099942030343427	upper
ITB2 (208-239)	0.6868425145870483	4.251542160294858	0.0	6.704746767680558	2.910782860640616	3.953128314684353	1.9433524962913147	upper
ITB2 (211-226)	3.6012721532727476	4.639621563140641	0.0	4.596314347776119	3.209302016047377	4.217429244698146	1.2620663216941175	upper
ITB2 (216-239)	0.2248251810525112	1.0155093009119018	0.0	1.2399911114806428	0.620081398361264	0.923847086825437	1.8820490489688337	upper
ITB2 (226-239)	3.954361134788008	4.363627534930478	0.0	4.057981584290623	3.093992563502277	4.174069730743063	1.1322134808643716	upper
ITB2 (330-352)	0.2650110796752393	1.2471834010635874	0.0	1.4501625379117806	0.7405892546626518	1.1380597034296025	1.8913379855826076	upper
ITB2 (755-769)	1.8932976768690861	0.8840807261438054	0.2052407671329961	1.2520713358928504	1.0586726265096846	1.4712033635919932	0.4110802927929348	upper
ITIH1 (28-49)	0.7452943317414973	0.0	0.0	1.1913483425248637	0.48416066856659024	0.7452943317414973	0.0	upper
ITIH1 (206-215)	0.8297267030330789	0.0	0.0	1.3017047341442909	0.5328578592943425	0.8297267030330789	0.0	upper
ITIH1 (583-599)	0.2658334512544603	0.0	0.0	0.40998568378788147	0.16895478376058543	0.2658334512544603	0.0	upper
ITIH1 (633-651)	2.275223596385128	0.0	0.0	4.549636137744926	1.7062149335325136	2.275223596385128	0.0	upper
ITIH1 (633-663)	0.6468905561898275	0.6188845154327272	0.4098827065939218	0.03312427749261614	0.4271955139272731	0.2243198778383856	0.938863641181927	upper
ITIH1 (647-663)	8.45240268791669	0.7016360758735128	1.3355566998720123	14.724650063945331	6.303561381901886	7.454050417371804	-0.07371682075002003	upper
ITIH2 (62-95)	1.6056074535958176	0.0	0.0	2.2471377551580276	0.9631863021884612	1.6056074535958176	0.0	upper
ITIH2 (65-82)	2.717250451806969	0.0	0.0	5.006466835561528	1.9309293218421244	2.717250451806969	0.0	upper
ITIH2 (386-404)	2.0874074296225467	2.3337162185917832	0.0	1.761368707323822	1.545623088884538	2.22082970820426	1.1433953905227525	upper
ITIH2 (408-421)	2.3146334263620796	2.0484865488262627	0.0	1.8602635217077006	1.5558458742240107	2.193702258691555	0.9419343330764334	upper
ITIH2 (425-438)	6.871166664368092	0.0	0.0	12.656437929099138	4.881901148366808	6.871166664368092	0.0	upper
ITIH2 (438-452)	0.9662191344351462	0.0	0.0	1.7551059744303985	0.6803312772163862	0.9662191344351462	0.0	upper
ITIH2 (455-475)	0.7653759624396742	0.16510303857240632	0.0	0.8619128089874958	0.44809795249989404	0.6976342022702363	0.20641744943733442	upper
ITIH2 (462-476)	3.0239782415289027	0.0	0.0	6.4500560483785705	2.3685085724768684	3.0239782415289027	0.0	upper
ITIH2 (477-492)	3.786617075504318	0.0	0.0	7.244622169669561	2.7578098112934697	3.786617075504318	0.0	upper
ITIH2 (497-518)	2.691546580275842	4.421012621908981	0.0	4.158983703266585	2.817885726362852	3.8588099451796865	1.4458109092104898	upper
ITIH2 (522-537)	0.6816002238613894	3.923840257552853	0.0	5.310934112982536	2.4790936485991946	3.631337334098277	1.9311180503912364	upper
ITIH2 (537-556)	0.11634842806163016	0.07051574678260346	0.0	0.6390490238533936	0.20647829967440678	0.1015136984104742	0.6454753230675833	upper
ITIH2 (65-76)	4.93009960466659	0.0	0.3775489967932877	10.933663057733652	4.060327914798382	4.752585738004147	-0.06885209876412313	upper
ITIH2 (541-556)	1.2516480291007919	3.093619450905902	0.0	2.693756075449417	1.7597558888640277	2.6953629453676524	1.6805235992176928	upper
ITIH2 (577-595)	0.5462817947053948	0.0	0.0	0.8942323767068685	0.36012854285306584	0.5462817947053948	0.0	upper
ITIH2 (596-604)	3.235587672141764	0.0	0.0	6.19600876848703	2.3578991101571987	3.235587672141764	0.0	upper
ITIH2 (599-616)	0.7116182616472769	0.0	0.0	1.287398258266599	0.499754129978469	0.7116182616472769	0.0	upper
ITIH2 (603-616)	1.907082083093574	1.4070777105783294	0.0	1.4511712833891541	1.1913327692652644	1.7127221210396686	0.7916000422494395	upper
ITIH2 (616-630)	0.5986356023009815	1.7168318955005317	0.0	1.7732799379979953	1.022186858949877	1.5093441111746888	1.7437723556299431	upper
ITIH2 (82-101)	1.7624582080611366	0.0	0.0	2.7669011115174476	1.132339829894646	1.7624582080611366	0.0	upper
ITIH2 (117-133)	2.270199709137032	0.2047047812871486	0.0	3.0948435192593235	1.392437002420876	2.1750839137630162	0.08159520065081194	upper
ITIH2 (145-165)	2.198896415913996	0.0	0.0	3.2873577748933624	1.3715635477018395	2.198896415913996	0.0	upper
ITIH2 (218-228)	5.038049502677022	0.17123019321828659	0.0	9.702773978477518	3.7280134185932066	4.954654012209842	0.029933844953319542	upper
ITIH2 (326-337)	1.2110939136663494	2.469763687561248	0.0	1.9928965878428182	1.4184385472676038	2.1390103716242757	1.5819175540653105	upper
ITIH2 (363-384)	0.28389564591446004	0.0	0.0	0.4809435383336342	0.19120979606202354	0.28389564591446004	0.0	upper
ITIH2 (368-383)	0.5576507558725771	0.0	0.0	0.8508376718647954	0.3521221069343431	0.5576507558725771	0.0	upper
ITIH4 (27-42)	7.652175871297501	0.0	0.0	18.587974646281033	6.560037629394634	7.652175871297501	0.0	upper
ITIH4 (59-74)	3.463568681664118	0.0	0.0	6.4195658430839515	2.4707836311870173	3.463568681664118	0.0	upper
ITIH4 (483-506)	1.7522541943349466	0.48877454955958965	1.3329631435112301	0.8067981378930871	1.0951975063247132	1.1146389954197196	-0.7153707920166207	upper
ITIH4 (490-504)	4.575145597397304	6.991276879647623	0.7599097671409157	6.527261892226591	4.713398534103108	5.441674875641273	1.441884990639482	upper
ITIH4 (627-643)	4.9259155310684415	1.5070236184359966	0.6181773827249811	4.7757396240941326	2.9567140390808877	3.9392561160512733	0.19667377937215297	upper
ITIH4 (633-645)	1.8496468539831705	5.597944460501895	1.7379305386529822	4.071346250524383	3.3142170259156076	3.8053858515932646	2.0689680900198653	upper
ITIH4 (661-675)	10.759266532026535	10.238202507466985	3.5300170453769515	9.948953832194793	8.619109979266316	6.9833125396086055	0.982533494475316	upper
ITIH4 (666-682)	4.896863415402251	2.407835948860233	2.122360385622871	1.770718181493261	2.7994444828446543	2.643352141567713	0.09366552265204738	upper
ITIH4 (684-695)	0.8141815022228843	0.03465983823745773	0.0	1.2225581431696533	0.5178498709074988	0.7974167190281276	0.037650819996309856	upper
ITIH4 (688-711)	3.80734711128812	0.4180888182764426	0.0	7.02952028698545	2.8137390541375034	3.6164735629166582	0.10028641582292	upper
KCRM (366-380)	2.168344869858183	0.0	0.0	3.8914415578558055	1.5149466069284971	2.168344869858183	0.0	upper
LAC (42-59)	3.750755171184727	0.0	0.0	8.985250530489857	3.184001425418646	3.750755171184727	0.0	upper
LAC (42-64)	2.909612370840079	0.0	0.0	5.305521355563995	2.0537834316010186	2.909612370840079	0.0	upper
LAC (59-75)	3.8922800129715585	0.3001208846133267	0.3671129044998957	4.85871125506537	2.3545562642875377	3.5591360101031766	-0.0163015295144486	upper
LOX15 (118-134)	0.0	0.22505700672160708	0.0	0.3328244521875179	0.13947036472728125	0.22505700672160706	2.0943951023931953	upper
LOX15 (154-178)	0.0	0.22404197814818064	0.0	0.3328244521875179	0.13921660758392462	0.22404197814818064	2.094395102393195	upper
LOX15 (163-178)	0.0	0.23920334513895683	0.0	0.3328244521875179	0.14300694933161867	0.23920334513895683	2.094395102393195	upper
LOX15 (570-587)	0.0	0.7510575701852583	0.0	1.030251825335362	0.4453273488801551	0.7510575701852583	2.0943951023931953	upper
LOX15 (624-643)	1.1335206020050397	3.958522274582492	2.165034570807712	1.8661289161877783	2.2808015908957553	2.4760102646689273	2.463508851070901	upper
MA1A1 (14-31)	0.22434413966911412	0.0	1.3191012893243181	1.9519820658862201	0.873856873719913	1.22246712046217	4.3483978370374485	upper
MBL1 (184-206)	0.4715817752476861	1.2951914011604533	3.2805656735795754	2.018460118259164	1.7664497420617198	2.501043218195934	3.8995879097375044	upper
MBL1 (184-199)	2.1289262576419445	0.28720641865079455	1.918522359981419	1.3450133017652828	1.4199170845098603	1.7460517555221182	-0.9426488216847042	upper
MMP1 (20-38)	5.492996783670623	2.1550986773007836	0.0	8.774741646222509	4.105709276798478	4.793695220955686	0.39991333805090423	upper
MMP1 (20-53)	0.0	0.49802909338156426	0.07867459565075767	0.7377840770243491	0.3286219415141678	0.463724522007587	2.2418571263859923	upper
MMP1 (39-53)	3.8550624850434154	0.2865416178536277	0.0	6.949823654186941	2.772856939270996	3.7200775557722077	0.06675579226305875	upper
MOES (523-537)	1.3441104198235754	0.0	0.0	2.147283131845945	0.8728483879173801	1.3441104198235754	0.0	upper
MOES (557-577)	1.786697770717908	0.0	0.0	2.7500869853502232	1.134196189017033	1.786697770717908	0.0	upper
MOES (565-577)	2.263552598958203	0.0	0.0	3.767365678250616	1.5077295693022048	2.263552598958203	0.0	upper
MYH1 (925-942) | MYH4 (923-940)	0.0	0.0	0.7718654099287492	1.5252841951924208	0.5742874012802925	0.7718654099287492	4.1887902047863905	upper
MYH1 (1180-1196)	1.1354884417816544	1.0307856132104163	1.5983925297363548	0.12346910435914193	0.9720339222718919	0.5231732450365147	4.362987808355708	upper
MYH4 (1178-1194)	1.1354884417816544	1.2652045308241546	0.2613135115335229	0.5674008386056044	0.8073518306862342	0.9457286214985756	1.166262672839488	upper
MYL6 (37-51)	0.5073604570618344	0.22113042600530128	0.0	0.4276031798557033	0.2890235157307097	0.4405910401800651	0.44965382114323915	upper
MYL6 (65-77)	0.2749280413063061	1.0129056288941702	0.0	0.9081889084224735	0.5490056446557374	0.9072414675057628	1.8288471692444357	upper
MYL6 (79-95)	3.440789205268047	1.1999991037098316	0.0	3.5745493430124133	2.053834412997573	3.024910617128612	0.3507019999042711	upper
MYL9 (17-37)	5.071015549255985	2.709854893690079	1.2496136781665856	2.1855201651527514	2.8040010715663506	3.339947328122968	0.3883162036450852	upper
MYL9 (23-38)	4.922199244915761	6.306597758150378	0.8920368266579395	4.596619538775211	4.179363342124822	4.872178077709609	1.2958268401060287	upper
MYL9 (87-102)	0.7613688906158342	2.5816836939234475	0.0	2.892975287785197	1.5590069680811198	2.2976421899643813	1.803328073725813	upper
OLR1 (74-87)	1.6420500246379808	3.7173203807840967	0.3918453820425556	2.725550484423632	2.1191915679720665	2.909342079123821	1.7130717651417458	upper
OLR1 (93-108)	3.263044182817503	1.5038294677536863	0.0	3.086422446692664	1.9633240243159633	2.828762699556164	0.47844262663383	upper
OLR1 (118-132)	0.9186587662275405	0.0	0.0	1.6419573106976637	0.6401540192313011	0.9186587662275405	0.0	upper
OSTF1 (59-81)	2.6545789692489112	2.0722407523799147	0.0	2.366526496417717	1.7733365545116357	2.416618405813054	0.8369641406327273	upper
OSTF1 (122-147)	0.27077001787741367	2.6860900549742914	0.22738228546776018	3.577959090495447	1.690550362203728	2.437303558520881	2.0789779144454297	upper
OSTF1 (166-184)	0.0	0.8041714126830727	0.0	1.372928106544861	0.5442748798069834	0.8041714126830727	2.094395102393195	upper
OSTF1 (198-214)	7.103591385291297	8.983806350755545	0.4150510769779171	16.382643892357354	8.221273176345528	7.800491866356266	1.2574890972669612	upper
OSTP (290-303)	0.481468630300969	0.6573338461085567	0.3282884905662534	0.09557088205173091	0.39066546225687754	0.28518728525668646	1.6105790628560093	upper
PF11 (24-39)	10.437439486423553	10.548594702008591	5.082454842539696	14.833097351094487	10.225396595516582	5.411418528512572	1.064987400140019	upper
PR39 (58-76) | PF11 (42-60)	10.671023027894643	11.332247679307867	5.414058418483065	15.261118763330728	10.669611972254076	5.616843378232315	1.149325019633437	upper
PF11 (161-181)	4.170196647232894	7.227283939635975	2.4081628783607276	2.0721067469612464	3.969437553047711	4.223415295660903	1.7247217117701514	upper
PF11 (171-185)	5.203289893564031	8.633759068498248	2.6033007530860393	5.645046692892307	5.521349102010157	5.239011824032354	1.6501387720572565	upper
PF11 (178-207)	2.076085259407172	0.05897897101796809	0.0	4.887740005342399	1.7557010589418849	2.047233047555817	0.024952014027925698	upper
PF11 (178-190)	2.760326737478044	2.9951464809772426	0.9324528796306034	0.847944704018049	1.8839677005259847	1.9558844604392516	1.1513591535311334	upper
PF11 (191-203)	7.5842455011755305	7.785853734595375	3.955627416507301	2.5300017397193426	5.463932097999387	3.7335069794992046	1.0939797202457677	upper
PF12 (214-223) | PF11 (198-207)	6.234150483407742	10.028373952501628	3.608492299769004	5.489668779702477	6.340171378845213	5.5903977079374645	1.6755029449234033	upper
PR39 (58-69) | PF11 (42-53)	9.68420501255698	7.769036684205199	0.33356772857895767	22.43651619094472	10.055831404071464	8.555363403518381	0.8520973141923666	upper
PR39 (66-76) | PF11 (50-60)	10.166594390387067	10.17562254697351	2.656954216586137	25.314220603051037	12.078347939249436	7.514158319796913	1.0482380688475827	upper
PG1 (96-106) | PR39 (96-106) | PG2 (96-106) | PMP23 (96-106) | PMP36 (96-106) | PG5 (96-106) | PF12 (96-106) | PMP37 (96-106) | PF11 (80-90) | PG4 (96-106)	2.9858909093733765	6.24183648499505	0.0	5.391364552149823	3.6547729866295624	5.4072751372342935	1.5957703417731604	upper
PMP37 (111-122) | PF11 (95-106)	9.501569217958437	9.294344473994522	0.8160561011405343	15.943632868575682	8.888900665417294	8.583776963848663	1.026288926718333	upper
PF11 (131-141)	9.425659562730091	13.202085438836988	9.883560711530112	3.0388453478512703	8.887537765237115	3.5695708583490373	2.20571780595281	upper
PF11 (137-151)	12.303046135735904	13.236551927303381	12.101212665673797	0.9991594451126636	9.659992543456436	1.0490865196743688	1.9270000393400861	upper
PF11 (141-161)	10.098648481757335	13.119023399108155	12.960344315889168	3.558068963743289	9.934021290124486	2.9442441084173643	3.0949015317057915	upper
PF11 (145-171)	4.517760452271608	3.2871079621174846	0.18820276910074918	2.1023540195452255	2.5238563007587667	3.8641162429935036	0.7677613825866614	upper
PF12 (40-55)	3.823384774135099	1.8829237920523914	1.7437264694229002	0.9899079208895644	2.1099857391249888	2.013671197337219	0.05990081101191772	upper
PF12 (58-76)	3.8146896080393455	1.9455566555540067	1.7274814513200394	0.9526105280021236	2.1100845607288785	1.9871654030608334	0.09518288610249657	upper
PF12 (187-201)	0.6808338090684048	1.347845507981403	0.4160169230453536	0.41772498739886094	0.7156053068735055	0.831666129319233	1.8150174614390324	upper
PF12 (194-223)	0.7300222988972396	0.0	0.0	1.2611830953448024	0.4978013485605105	0.7300222988972396	0.0	upper
PF12 (194-206)	0.6314085374546388	0.7291630817939696	0.0	0.3981010987610407	0.43966817950241227	0.6855331837193862	1.171005686712267	upper
PF12 (207-219)	3.0395167775211087	1.4812394452557058	1.7904149552374387	0.6113885388362835	1.7306399292126342	1.4289984434311023	-0.18848575575743345	upper
PF12 (58-69)	3.3514044604129576	1.2468124027385727	0.0	3.265871301932578	1.9660220412710272	2.9339189452100327	0.37688980226061597	upper
PF12 (65-76)	3.5909814556698234	1.8773756558245815	1.0607713007067827	1.3153312677364555	1.961114919984411	2.2366549732064955	0.32170706060499904	upper
PF12 (111-122)	3.1514621474786515	1.801051158939262	0.0	2.0416082990330207	1.7485304013627334	2.7385314296238366	0.6059695975170166	upper
PF12 (148-162)	1.4651630588965203	2.494806780205037	3.404408068961975	0.4807621923020656	1.9612850250913993	1.680507647468779	3.6294677092624315	upper
PF12 (163-177)	4.478798769149699	2.3737427208168627	4.9503823513283445	0.7487834138178932	3.1379268137781997	2.376207464335282	-1.2199271126440796	upper
PF12 (167-187)	2.385055444351196	2.4245320214498203	4.505726949397064	0.6130470026278116	2.4820903544564734	2.101211360211802	4.172519006248354	upper
PF12 (179-201)	0.2544236652442448	1.7151420065393068	0.5027854846381791	0.8600377043334368	0.8330972151887919	1.3537337260563214	2.253956053490565	upper
PG1 (42-55) | PG2 (42-55) | PG5 (42-55) | PG4 (42-55)	0.6788213147469828	0.0	0.0	0.8444409373999112	0.3808155630367235	0.6788213147469828	0.0	upper
PG1 (58-76) | PG2 (58-76) | PG5 (58-76) | PG4 (58-76)	0.6650588355400426	0.0	0.0	0.8476124838081396	0.37816782983704555	0.6650588355400426	0.0	upper
PG1 (58-71) | PG2 (58-71) | PG5 (58-71) | PG4 (58-71)	0.5355589511568373	0.0	0.0	0.8250238378490891	0.3401456972514816	0.5355589511568373	0.0	upper
PG1 (66-76) | PG2 (66-76) | PG5 (66-76) | PG4 (66-76)	0.6124480003120732	0.0	0.0	0.8505510197293495	0.36574975501035567	0.6124480003120732	0.0	upper
PG1 (111-122) | PG2 (111-122) | PG5 (111-122) | PG4 (111-122)	0.6008160422474124	0.0	0.0	0.8378928402909529	0.3596772206345913	0.6008160422474124	0.0	upper
PG3 (41-55)	0.6788213147469828	0.0	0.0	0.8444409373999112	0.3808155630367235	0.6788213147469828	0.0	upper
PG3 (58-76)	0.6467843202517811	0.0	0.0	0.8473071052715143	0.37352285638082383	0.6467843202517811	0.0	upper
PG3 (65-76)	0.6124480003120732	0.0	0.0	0.8505510197293495	0.36574975501035567	0.6124480003120732	0.0	upper
PG3 (111-122)	0.6008160422474124	0.0	0.0	0.8378928402909529	0.3596772206345913	0.6008160422474124	0.0	upper
PGK1 (25-42)	0.5186370212807977	0.0	0.0	0.8288876751764876	0.33688117411432134	0.5186370212807977	0.0	upper
PGK1 (158-171)	0.743280863993876	0.0	0.0	1.2954627135733885	0.5096858943918161	0.743280863993876	0.0	upper
PGK1 (248-264)	0.12133519302510064	0.9054638909926477	0.0	1.1565958805961163	0.5458487411534662	0.8513063202908412	1.9706464236031054	upper
PGK1 (382-406)	0.8460188181906569	0.0	0.0	1.5549349519248035	0.6002384425288652	0.8460188181906569	0.0	upper
PGK1 (392-413)	2.0012153816404354	3.716764872243246	1.4487018156835818	1.3236785688446875	2.1225901596029875	2.0484739837016104	1.858633056817482	upper
PGK1 (400-417)	0.5200564632659861	0.49647423577386063	0.17664221981066058	0.12968432942400585	0.3307143120686283	0.3322513976618975	0.9856908404566084	upper
PHP14 (31-45)	0.6658341910067266	2.7853416158058484	0.6058914431628434	2.078887466894533	1.533988679217488	2.15010556855138	2.070248852098981	upper
PLIN3 (129-144)	0.8030917269859964	0.0	0.0	1.3002336361965114	0.525831340795627	0.8030917269859964	0.0	upper
PLMN (19-30)	8.119615772624673	9.992472353077417	6.019517623559062	4.22296944259207	7.0886437979633055	3.4425552493356046	1.537785550106359	upper
PLMN (19-44)	5.085499700480031	0.0	0.06549861011183161	10.873562813139777	4.00614028093291	5.053068781384584	-0.011225782609686284	upper
PLMN (22-34)	4.831911405004669	8.073714445601434	1.9770663928233483	7.506703677460691	5.597348980222535	5.2833959002256226	1.6074247165271967	upper
PR39 (28-55) | PMP23 (28-55) | PMP37 (28-55)	0.03957146125169164	0.294787557920781	0.0	0.2849782296727308	0.15483431221130084	0.27712890579069693	1.9704172762781456	upper
PMP23 (40-55)	1.9164123171959475	3.1823004806702335	0.40969138319575443	1.4616625174724662	1.7425166746336005	2.4041674258230192	1.5206888391964946	upper
PMP23 (58-76)	2.0395956872646144	3.4674020929688028	0.45925954616578546	1.4656034978601673	1.8579652060648426	2.6062439479948534	1.541529781718166	upper
PMP23 (58-69)	1.7987023865495364	2.56235109824246	0.0	1.7975561015149217	1.5396523965767297	2.2786106272149267	1.3416729901481332	upper
PMP23 (66-76)	1.8905004767686169	2.8863165175432997	0.4082830852560765	1.3140198889954084	1.6247799921408506	2.159776339612461	1.4579524265676822	upper
PMP23 (130-139)	0.9273140407565809	0.6975869519400076	0.3619828524429576	0.1617832751796629	0.5371667800798022	0.4924449204811931	0.6313082908019705	upper
PMP23 (140-148)	0.6274536897341735	0.8710478174802332	0.0	0.7003395868882825	0.5497102735256723	0.7783831100976145	1.3216518354729196	upper
PMP23 (140-152)	0.0	1.8226380118450582	0.0	2.6545376337567963	1.1192939114004636	1.8226380118450582	2.094395102393195	upper
PMP36 (40-55)	0.6111591317380239	3.0465902095739663	0.7789635122652014	2.00387091920431	1.6101459431953753	2.3560150342645003	2.1561159158078835	upper
PMP36 (58-76)	0.6472093461084971	3.573000637727209	0.8367574202821952	2.2202832960384202	1.8193126750390807	2.835772390332896	2.1523141591646047	upper
PMP36 (58-71)	0.5133040746717789	2.972602446830578	0.0	3.2856918979761742	1.6928996048696328	2.752089648183786	1.9321582153583678	upper
PMP36 (65-76)	0.6040774145690323	2.902572952155163	0.4082830852560765	2.3277353819987097	1.5606672084947453	2.402384138289496	2.023755290116797	upper
PMP36 (153-166)	0.5180558760361601	2.46118896269099	0.9737230938941497	1.275461991396954	1.3071074810045633	1.760107030370413	2.3205191398959446	upper
PMP37 (42-55)	5.398198967357318	1.6711251564447336	0.36927212906944706	4.8562532545556385	3.0737123768567844	4.520840941778902	0.25204693677135126	upper
PMP37 (58-76)	5.518101019109024	1.9371641921457214	0.3774978741164098	4.294690339475733	3.031863356211722	4.565165291454686	0.3003696526589841	upper
PMP37 (58-69)	4.81847574236784	1.4196451615548469	0.0	5.758262253670621	2.9990957893983268	4.288656560135294	0.2907539061981976	upper
PMP37 (65-76)	5.095799170189337	1.5552637616250002	0.0	5.5942686946093	3.0613329066059096	4.52335083375279	0.30235114572597555	upper
PMP37 (147-155)	0.11873552568630408	0.495314132810739	0.38768461317609354	0.23533251136738487	0.30926669576013033	0.3359532500975059	2.8604547949830783	upper
PMP37 (148-167)	4.645260070428398	1.069889505336246	0.0	5.769102995741433	2.871063142876519	4.2134534145563105	0.2217151435891138	upper
PPIA (1-20)	0.27976155802403935	1.0220924876700457	1.3708504347606583	0.7827869383223962	0.8638728546942849	0.9651845035293355	3.4598669405774154	upper
PPIA (8-22)	8.702632052147615	9.368415207584343	6.725417790957176	2.2684054162087928	6.766217616724482	2.3809744632204723	1.2917926621801272	upper
PPIA (22-41)	5.654868317165379	5.753105572521718	0.9608052988220254	5.053132499914376	4.355477922105875	4.743944566066346	1.065132103018829	upper
PPIA (31-41)	2.1717935226435707	0.787862068564182	0.0	1.942718083989795	1.2255934187993869	1.9042951469860305	0.3664461435059424	upper
PPIA (76-88)	2.7165832160097203	0.9160140044341148	0.0	2.816897689183097	1.612373727406733	2.393841631300945	0.337774768557828	upper
PPIA (83-91)	6.087908868904943	3.1933871947485257	0.0	7.055076267228347	4.084093082720454	5.274401003613424	0.5519342697456924	upper
PPIA (83-101)	1.3148139458824355	1.5230203899036865	0.39985040688746526	0.5201701320759805	0.939463718687392	1.0348958913269573	1.222323423306904	upper
PPIA (118-127)	0.0	0.4745537937143317	0.0	0.6756820106183509	0.28755895108317064	0.4745537937143317	2.094395102393195	upper
PPIA (128-141)	0.2984745101911069	1.2947691920298694	0.0	1.2030549969142839	0.699074674783815	1.1743332974338467	1.8724643706022066	upper
PR39 (40-55)	10.540393612656427	10.282538018591639	4.789271462651054	13.470220610073758	9.77060592599322	5.626627451070858	1.0074991417485326	upper
PR39 (151-167)	11.40423448864081	10.652360644960487	9.956962399397618	0.5095057465027815	8.130765819875425	1.2536924457467413	0.5010731655197874	upper
PR39 (132-142)	1.4128493463445357	2.5147230884199714	0.0	1.7842531522398979	1.4279563967511013	2.1833576471084606	1.4995209994503012	upper
PR39 (134-147)	10.28334719477581	3.276368494066805	1.706951059260001	10.903544732187651	6.5425528700725675	7.909342332651803	0.17269894394248383	upper
PR39 (142-155)	10.527597687907328	5.106353100420674	2.6502573558995155	8.94842045194981	6.808157149044332	6.981217296785898	0.3096030422694232	upper
PR39 (147-159)	11.529108016747916	7.837876509479287	0.47232586813264354	17.229139291217443	9.267112421394323	9.750101480816289	0.7131566029166766	upper
PRDX6 (1-16)	3.628532669311911	2.233222421957953	0.3343584215065482	2.7126211251720806	2.2271836594871233	2.863927299486259	0.6116255661859422	upper
PROC (198-213)	7.946083231560518	8.955505884977244	9.084813092991144	0.23065856070892485	6.554265192559458	1.0798981768178508	3.2454774502893784	upper
PRP (72-86)	0.25804495972166047	3.6147715626722534	1.8617217351995483	2.7262195690374638	2.115189456657731	2.90796977157307	2.592307662075436	upper
PRP (77-93)	9.387831706912602	10.2266000566472	11.838956937190876	1.4397522974057035	8.223285249539094	2.1576888039357938	3.8454289284229852	upper
PRP (414-430)	1.7984399143800816	5.385759818473893	4.814389332936957	3.0058827114405218	3.7511179443078633	3.3385085907740244	2.992828257400389	upper
PRP (652-664)	0.26678664925370577	2.538769683141171	0.830579107015729	1.953566064812868	1.3974253760558684	2.0491075967437147	2.3349881657240323	upper
PTBP1 (149-166)	0.5151555671536665	0.0	0.4012316427704612	0.4327848716645418	0.33729302039716735	0.468695396860567	-0.8351097813314702	upper
PTBP1 (323-344)	0.9425066322008746	2.4079807312428545	1.026691025452732	0.8035222017613582	1.2951751476644546	1.425247802726223	2.145570522701533	upper
PTBP1 (323-351)	1.419434046567683	3.042209785859225	3.437782348567124	0.9174818355198765	2.204227004128477	1.8525129716933886	3.327588159051049	upper
PTBP1 (323-336)	0.48659663217854526	0.46153400139974354	0.0	0.3222953207441454	0.3176064885806086	0.47456193081468073	1.001444936299514	upper
PTBP1 (399-416)	0.6797304990776774	0.0	0.0	1.376712843090239	0.514110835541979	0.6797304990776774	0.0	upper
PTBP1 (436-453)	1.6500058457394096	0.0	0.0	2.7587178877069687	1.1021809333615946	1.6500058457394096	0.0	upper
RBM20 (42-52)	3.9901392835407052	4.211489530180342	0.0	4.058617854898977	3.065061667155006	4.105292407159373	1.0939091243537127	upper
RL22 (110-128)	7.449862084746914	6.530892696380356	2.779520073348315	3.983179145341359	5.185863499954237	4.285405219872668	0.8604012137458841	upper
RL23 (97-112)	0.24145259516760426	0.22621095061856358	0.06549861011183161	0.08069882566131217	0.15346524538982792	0.1688498874395807	0.9689438261259842	upper
RL29 (132-150)	1.6115625181654698	0.2586252876058948	0.0	1.9120251440822145	0.9455532374633948	1.4990763721670881	0.14997091957324954	upper
RL29 (134-160)	4.623786864482006	2.636726325939879	1.9629940986696646	1.5545871879063542	2.694523619249476	2.396053300794152	0.24598585656926947	upper
RL31 (92-103)	3.163830648747573	3.319993794317219	0.7392202783559381	1.7069493347713889	2.2324985140480296	2.506343383989116	1.1011833566151557	upper
RL31 (103-125)	6.270498698964374	5.8660752077079765	4.272413349157475	0.5245315184020642	4.233379693557972	1.8297078379882976	0.8545897778561445	upper
RL31 (111-125)	1.1705342507490708	3.4134331407978604	2.5172446335817145	1.280364399807145	2.0953941062339476	1.9554255453324794	2.733448112702855	upper
RS19 (1-15)	6.849237558969603	7.17772890111704	6.3679844960169625	0.12349669320987129	5.12961191232837	0.7054066465727434	1.4623044280492248	upper
RS19 (7-20)	0.0	0.23959542048671645	0.06549861011183161	0.26443692022781123	0.14238273770658982	0.21448278815268232	2.3620455345722293	upper
RS21 (26-42)	0.0	0.6292011665891837	0.0	1.0199540278049197	0.41228879859852585	0.6292011665891837	2.0943951023931953	upper
RS21 (63-73)	0.22612209100710687	1.2584571148274657	0.0	1.716950353444408	0.8003823898197451	1.162015729520792	1.9250630978336982	upper
RSSA (220-239)	0.027207485312098743	0.9943538504362331	0.06549861011183161	1.7206874798861849	0.7019368564365871	0.9485806131503416	2.1293608654181195	upper
RYR1 (1873-1884)	0.0	0.0	0.0	0.0	0.0	0.0		upper
S10AB (89-99)	5.803603813040009	2.9902075386218785	0.23726536284913674	4.162691625216781	3.298442084931951	4.8206852708993315	0.5173284539121772	upper
S10AC (1-16)	2.129707785471136	0.5517640663143629	0.0	3.215121210162097	1.474148265486899	1.914419653210659	0.25226853602568555	upper
S10AC (6-20)	1.3727759175861782	0.37657622675305025	0.0	1.35437821509187	0.7759325898577747	1.2285636325555462	0.26867263157763177	upper
S10AC (18-30)	1.2151711141266577	0.0	0.0	2.2310047004358537	0.8615439536406279	1.2151711141266577	0.0	upper
S10AC (30-46)	1.4749744303593109	1.722650815359002	0.0	1.1059242128317401	1.0758873646375133	1.6131365400295978	1.1805595880221087	upper
S10AC (49-58)	0.0	3.509481009730935	0.0	7.105521807083363	2.6537507042035746	3.509481009730935	2.094395102393195	upper
S10AC (62-77)	0.5211188927851664	0.19588873697945494	0.0	0.48057149802479615	0.29939478194735436	0.45591224590838275	0.38126969287087187	upper
S10AC (78-92)	8.005691269969681	8.801609978741547	1.3661116899899544	9.90082339793248	7.018559084158415	7.0712141245999875	1.1448303043791705	upper
SAA2 (24-38)	4.926569226947579	4.532329396182688	2.124935021553708	1.6215603173396174	3.301348490505898	2.6267971885920063	0.9168523478987641	upper
SAA2 (39-55)	3.990371655147937	3.8731494518266882	0.9478843195715055	2.071199662838159	2.7206512723460725	2.9856026465424366	1.0131886793357676	upper
SAA2 (47-66)	4.077336523544616	6.011394682748911	0.19096370749275196	7.187442270581066	4.366784296091836	5.134291156832313	1.379506815371363	upper
SAA2 (56-72)	9.325186281027396	8.889687543390563	1.4385610857638644	27.860454428688975	11.8784723347177	7.678144359433256	0.9980574486463788	upper
SAA2 (73-85)	8.768110309504978	9.826759579410844	1.0806316099778097	25.01200599627935	11.171876873793245	8.267793583842517	1.1583162658553539	upper
SAA2 (85-106)	0.23358117120744618	2.1468144568191088	0.0	3.3606786576743497	1.435268571425226	2.0400777044910035	1.9950752649618197	upper
SAA2 (90-111)	7.2245467541898	6.850432855880786	1.6495665252460194	8.531960846590282	6.064126745476722	5.397655803733338	0.9871368466093552	upper
SAA2 (103-129)	0.23002352357108544	0.7031900371477885	0.0	0.6294076916303746	0.39065531308731216	0.6209966180706213	1.7678372458321587	upper
SAA2 (120-129)	5.246069503137917	6.380962130156056	0.5959449499733308	5.059708529083446	4.320671278087688	5.309334393773554	1.2333880464734552	upper
SAA4 (88-101)	0.0	0.6617207380165372	0.0	1.0270962084925146	0.4222042366272629	0.6617207380165372	2.0943951023931953	upper
SPRC (22-41)	0.541991398336836	0.0	0.0	0.8598200734237484	0.3504528679401461	0.541991398336836	0.0	upper
SRSF1 (57-71)	0.24878317000098596	0.4369835133555984	0.0	0.3238165063420299	0.25239579742465357	0.37964919719336687	1.4909235239225036	upper
SRSF1 (57-67)	0.21476142716940527	0.3995329768529534	0.0	0.3126288591930612	0.23173081580385496	0.3463304749551231	1.5274861687351782	upper
SRSF2 (75-90)	0.0	0.24370982251175738	0.0	0.35203937408444413	0.14893729914905038	0.24370982251175738	2.094395102393195	upper
STMN1 (29-41)	0.7505640479646619	0.0	0.0	1.1941265073300147	0.4861726388236691	0.7505640479646619	0.0	upper
TALDO (21-42)	0.4556231804794186	0.39996823492230543	0.0	0.4156979515442784	0.3178223417365006	0.43050234871717635	0.9350033611635661	upper
TALDO (24-42)	0.2510379298556913	0.45747042067286053	0.0	0.4266625231351622	0.2837927184159285	0.39680826685051285	1.5145614128232765	upper
TBA1B (68-83) | TBA1A (68-83)	2.9873888495529983	3.8063201224250327	7.33465468020616	3.229664285236137	4.339506984355082	4.0011569191725584	4.010596109144502	upper
TBA1B (166-185) | TBA1A (166-185)	0.7310005229412643	0.4450218193241663	0.31536749235564543	0.14805161712027506	0.4098603629353378	0.3683373993622979	0.30977033765756495	upper
TBA1B (430-451) | TBA1A (430-451)	0.4297593009347565	3.5046113802538805	0.0	6.077992323998749	2.5030907512968463	3.3107181466441746	1.9817395188743183	upper
TBA1B (353-375)	0.524763976128997	0.20923122835532357	0.0	0.4243175260314717	0.2895781826289481	0.457556473279199	0.40717374937265877	upper
TBB5 (25-33)	1.830231018282743	4.489243315064892	1.4688979207334827	2.6158412211708013	2.6010533688129795	2.856868416893066	1.9846410908759506	upper
TBB5 (38-50)	0.27320315160836434	0.3069051227056255	0.0	0.21809715287883347	0.19955135679820582	0.2915189009717368	1.1474852010166516	upper
TBB5 (166-183) | TBB (166-183)	2.3225881950325586	3.3299022450224096	1.8052662913251312	0.502922635349689	1.9901698416824471	1.3429107078783844	1.7542604081805542	upper
TBB5 (408-422)	7.3607391125410215	6.039265515992162	2.759454901995986	3.6266035137007093	4.946515761057469	4.103368525752275	0.7645490275223071	upper
TBB5 (422-444)	4.882177991681944	6.433907323182872	1.0542844284210786	6.357867509549402	4.682059313208825	4.7958823765674	1.3312066856799347	upper
TBB (19-33)	0.0	0.28492102184984197	0.0	0.6762252392426114	0.24028656527311332	0.28492102184984197	2.094395102393195	upper
TBB (408-425)	1.2927840127986696	0.8139508696967572	0.4777415205967418	0.2887527279973113	0.71830728277237	0.709440684430292	0.4229102519457702	upper
THRB (199-213)	5.504546855469617	8.675218003446979	0.0	13.928991850222689	7.027189177284821	7.603045410228955	1.4167042957316693	upper
THRB (248-258)	1.4106880014620022	2.454251412216823	0.0	2.2183487290643784	1.5208220356858009	2.1333559506213873	1.484645885974995	upper
THRB (442-453)	0.0	0.4457145793655462	0.0	0.6762388913856532	0.28048836768779983	0.44571457936554615	2.094395102393195	upper
THRB (499-522)	2.7664952175705078	4.923856584284101	1.8812462684220168	1.8280529172175388	2.849912746873541	2.7106596339956837	1.8076547983239462	upper
THRB (598-609)	0.0	0.4991019377022636	0.0	0.7303855574594074	0.30737187379041775	0.4991019377022636	2.094395102393195	upper
THRB (296-314)	3.9529133212086025	8.832567899256818	0.8711745135787065	13.73707460431181	6.848432584588984	6.953126186149587	1.7004475520627262	upper
THRB (296-324)	0.29103321983655794	0.9309097461750233	0.0	0.7961153321886502	0.5045145745500579	0.824844003291247	1.7838649992025328	upper
THRB (315-330)	9.324537064180847	8.693228682606346	8.309654858914836	0.3920694408263579	6.679872511632096	0.8875993018905376	0.38358864059579595	upper
THRB (325-336)	0.7554756656616173	0.43653652764884004	0.0	0.5428608049927917	0.43371824957581223	0.6568979354263886	0.6132283690104597	upper
THRB (330-344)	2.009925141420475	0.0	0.0	3.6617748224017217	1.4179249909555491	2.009925141420475	0.0	upper
THRB (346-357)	7.0839292277838775	5.140256425311064	4.640827523051183	0.872812023508551	4.434456299913669	2.2356250950408505	0.19469397484999396	upper
THRB (348-363)	10.167070534269726	9.216726608128893	8.019352421628751	0.828597105367809	7.0579366673487955	1.8640750537217863	0.5899081718180934	upper
THRB (364-380)	8.766575358765087	9.792844734933066	5.840232047952336	5.065069297537338	7.366180359796956	3.5524541558252234	1.30007021794394	upper
TNFL6 (44-52)	3.385050869345837	3.875591169899602	0.0	3.5218633760775573	2.6956263538307494	3.655092754686956	1.1636878058401752	upper
TPIS (170-185)	0.0	0.6418851197023518	0.0	0.9480070742637441	0.397473048491524	0.6418851197023518	2.094395102393195	upper
TPM3 (112-127) | TPM1 (112-127)	0.2724310542647557	0.0	0.0	0.45791411302944074	0.18258629182354913	0.2724310542647557	0.0	upper
TPM3 (152-165)	0.0	0.9901764744797674	0.0	1.408287067041319	0.5996158853802716	0.9901764744797673	2.0943951023931953	upper
TRFE (28-41)	3.611318034444261	0.0	0.0	6.209819401821478	2.4552843590664346	3.611318034444261	0.0	upper
TRFE (50-67)	3.1934459980608025	0.20421147309541232	0.0	4.970891770312193	2.092137310367102	3.0963948967726496	0.057146657644400814	upper
TRFE (300-312)	2.877933998907328	0.6922764043353254	0.0	2.8709244207894735	1.6102837060080317	2.6018118535720878	0.23251696333936472	upper
TRFE (312-328)	4.832158557655455	0.0	0.0	11.564237157762394	4.099098928854462	4.832158557655455	0.0	upper
TRFE (429-439)	2.7299128142216014	0.0	0.0	4.467594461956078	1.79937681904442	2.7299128142216014	0.0	upper
TRFE (439-453)	6.683817028362688	0.0	0.0	15.026519680621751	5.42758417724611	6.683817028362688	0.0	upper
TRFE (652-672)	3.399118213384477	0.23506417741393823	0.0	5.451052750865056	2.271308785415868	3.2878942910780165	0.06195510626870514	upper
TRFE (684-696)	6.426470973810798	2.8251324910178726	0.4784953508820339	5.176368156818831	3.726616743132384	5.189159794517075	0.4024059321502607	upper
TRFE (67-79)	9.4149315377252	5.044443630191273	6.733525976847786	3.710310636462256	6.225802945306629	3.817335425764367	-0.3932541022397777	upper
TRFE (74-94)	7.174978925069034	3.387089594151651	5.770606079634608	2.3915046925296024	4.681044822846223	3.3167393256661213	-0.6717464592580322	upper
TRFE (79-101)	4.474917977221937	1.052025749342392	0.4032758629314795	5.113710956618827	2.760982636528659	3.7891514304432357	0.14882308332579547	upper
TRFE (87-102)	3.41578493214454	0.0	0.0	6.532273817534077	2.4870146874196544	3.41578493214454	0.0	upper
TRFE (93-102)	2.971370752763484	0.0	0.0	6.164965943240975	2.284084174001115	2.971370752763484	0.0	upper
TRFE (97-114)	6.404424081545127	0.5097505010299097	0.7147307650250886	10.310006992382426	4.484728084995638	5.794903086571181	-0.030638284907644402	upper
TRFE (131-149)	5.253156637847189	1.5975126752839597	0.061661167746347854	6.301969036558834	3.3035748793590827	4.619209772802493	0.29208208154293736	upper
TRFE (213-227)	0.2378510985795958	0.24706608846759423	0.0	0.1761542421093881	0.16526785728914453	0.24258989385878552	1.080100222068543	upper
TRFL (87-106)	1.8505034357131291	0.9633256048523536	0.0	1.3910747919681417	1.051225958133406	1.6030351976985846	0.5473521327548415	upper
TRFL (92-106)	3.060387367637269	2.0282317673491193	0.0	2.823666246843952	1.9780713454575851	2.696761031801307	0.709345123865008	upper
TRFL (106-119)	2.4770503463805866	0.9655250721210838	0.0	2.1299571060527906	1.3931331311386153	2.1624899697020417	0.39701760883470916	upper
TRFL (106-115)	2.893436331461233	0.0	0.0	5.406753717075448	2.0750475121341703	2.893436331461233	0.0	upper
TRFL (151-163)	0.24591441338368752	0.20389002173523127	0.0	0.16309112911690218	0.15322389105895523	0.22782788368246226	0.8867659969140472	upper
TRFL (225-237)	0.5892227563006126	1.5477472648751716	0.0	1.4058394445327795	0.8857023664271408	1.3530473543097385	1.7076938968585356	upper
TRFL (559-576)	0.0	0.36549540247925466	0.0	0.6038995552341204	0.24234873942834378	0.36549540247925466	2.0943951023931953	upper
TTHY (35-53)	1.8488766882323056	0.23859656070323043	0.0	2.0961636142777036	1.0459092158033099	1.7418776386680155	0.11890524863251899	upper
TTHY (64-91)	0.22118370133799364	0.7892097580962052	0.0	0.7028760922714046	0.42831738792640084	0.705133984845479	1.819286455977994	upper
TTHY (129-150)	7.864773218706865	0.1720683864090533	1.3652169891442132	19.595820319882638	7.249469728535692	7.1709672432076275	-0.14459787048760603	upper
TTHY (138-150)	8.257022489389414	9.113994273053473	10.816527975982147	1.2293799890036696	7.354231181857175	2.2565560023521107	3.853661963257805	upper
TYB10 (2-19)	2.862167275255923	0.22348135529219607	0.0	4.788157119594555	1.9684514375356685	2.757227666690218	0.07025165953102877	upper
TYB10 (6-41)	0.0	0.3852339431297512	0.0	0.5273973992680505	0.2281578355994504	0.3852339431297512	2.0943951023931953	upper
TYB10 (20-41)	10.817786307342386	2.0612259270429427	1.1620154874597866	23.555332352674736	9.399090018629963	9.239043219797752	0.08438797289876555	upper
TYB10 (26-41)	10.014721194906139	5.089088976268648	2.3284431364821243	10.498508536375684	6.982690461008149	6.743956131137745	0.3623883215362318	upper
TYB4 (2-17)	8.085716268630602	1.7965626622233926	0.3491917815621793	15.990360685492547	6.555457849477181	7.12397875804596	0.17687015459994018	upper
TYB4 (8-19)	5.678622156326889	0.6540484803555358	0.0	10.500807884080107	4.208369630190633	5.381490018305632	0.1054491759980931	upper
TYB4 (20-44)	9.359758088182694	3.4885902808891545	1.9137279743849755	12.27517844299393	6.759313696612688	6.7968436483940895	0.20203399752766343	upper
TYB4 (26-44)	11.809943057478403	8.34276709332829	8.767917134139834	4.119264624146294	8.259972977273206	3.275361311507951	-0.1126503566637787	upper
TYB4 (32-44)	10.177731889634265	9.523525451972162	9.12383610175846	1.6974526548439683	7.630636524552214	0.9215296987767534	0.38506115804932134	upper
UPTI (20-31)	0.8829679735782923	0.46026262217840413	0.0	0.6358374649330883	0.49476701517244615	0.7649032415415689	0.5481515833983656	upper
VIME (13-26)	9.053572451805335	5.047554401987844	1.0227410868087174	14.018073396239854	7.285485334210438	6.9549103247461135	0.5249499987056748	upper
VIME (14-33)	3.007936218383872	4.54715634343498	5.189970908461356	1.0284994478328802	3.443390729528272	1.9421231355238453	3.432312393138076	upper
VIME (188-205)	0.7425383337766351	0.0	0.0	1.342254190216474	0.5211981309982773	0.7425383337766351	0.0	upper
VIME (256-268)	0.27922053141650344	2.0225292370988606	0.0	2.8405033557846586	1.2855632810750057	1.89838271475908	1.966670171947314	upper
VIME (270-281)	1.6159127351250697	3.6801133442802842	0.35863438064686864	2.336255569674668	1.9977290074317227	2.9046424497117953	1.7101490744851275	upper
VIME (296-312)	1.1634604498240535	0.2441863428966183	0.0	1.388839911012605	0.6991216759333192	1.0626222452097565	0.200346768294063	upper
VIME (404-419)	1.3190583139273189	3.3325228449869213	0.0	2.9437357386410987	1.8988292243888347	2.906859367576592	1.6905248638753465	upper
VIME (419-436)	7.842189447507372	6.808154049710016	3.6206398579909975	3.0330117981324456	5.325998788335208	3.8112305665659982	0.810016305189259	upper
VIME (429-439)	7.357867979594379	4.788316348001245	3.6224073058404715	2.326303073591229	4.523723676756831	3.3102572352596087	0.3099632958266583	upper
VIME (445-466)	7.63809621512836	6.518262214493591	4.16067994922315	3.6832865915942268	5.500081242609831	3.0744630598591938	0.7262786090666018	upper
VIME (26-41)	5.162883976395895	4.886734580545439	1.7674453246209536	2.3603420458091127	3.54435148184285	3.266131319230883	0.9739100478957851	upper
VIME (38-63)	4.186901896515627	4.764041027172978	4.000088965979776	0.10655251067843567	3.264396100086704	0.689786705783992	1.8576465249178953	upper
VIME (38-53)	6.153762329542463	5.298902188658996	3.1939662765096717	1.1858564964514355	3.9581218227906416	2.638364429933411	0.7627761974330611	upper
VIME (53-66)	8.00888744375279	5.832675261754198	1.8908594030873191	9.104160867226454	6.20914574395519	5.371409444041935	0.688699808967641	upper
VIME (71-86)	5.336660849208837	4.7179887892166485	2.1201766642582247	1.8793249622843393	3.513537816242012	2.9561083764328897	0.8649432652936297	upper
VIME (76-94)	1.7083052460205241	1.2670770264776696	0.7512715872151716	0.2968333127205532	1.0058717931084795	0.8296538485959356	0.5685587012193606	upper
VIME (86-99)	2.5864567063440855	1.2295160274026808	0.9357598207670228	0.8840099481044071	1.408935625654549	1.5251853859706277	0.16758291649380894	upper
VIME (133-143)	0.827168061721758	0.27458352586541146	0.0	0.7092236029050589	0.4527437976230571	0.7297097999467957	0.3319401865335342	upper
VTNC (65-77)	0.9890266451085149	3.423557484051482	0.0	3.760354970272642	2.04323477485816	3.051709353551208	1.809903368869069	upper
VTNC (109-122)	0.2505114261204296	1.907310122658049	0.0	2.41113133120497	1.142238219995862	1.795211658754965	1.973250150268299	upper
VTNC (111-127)	4.4520232898396745	8.093860148241527	1.2304098503541445	6.9988734745914165	5.19379169075669	5.947634775617047	1.6061306142749503	upper
VTNC (206-220)	0.20212604886376875	2.623497690685631	0.0	4.589538631860803	1.8537905928525507	2.5285011074232515	2.0251104108320326	upper
VTNC (220-235)	0.27375438140406944	1.105522808045635	0.0	1.1597582246508555	0.63475885352514	0.9972363952455847	1.8543615109121825	upper
VTNC (282-294)	0.0	0.19696209732405504	0.0	0.47238465221426207	0.16733668738457927	0.19696209732405504	2.094395102393195	upper
WT1 (59-67)	3.385050869345837	5.457735042246676	0.0	6.266340167645193	3.7772815198094265	4.771868651797742	1.432848453796176	upper
6PGD (232-250)	0.0	0.0		6.92796952000826	2.5231743156509676	3.1647277425956117	4.1887902047863905	lower	3.1647277425956117
A1AT (337-358)	1.4622786834146022	0.0		1.9004814011741562	0.8406900211471896	1.4622786834146022	0.0	lower	0.0
A1AT (407-421)	0.5299489880467285	0.0		0.607601520357671	0.2843876271010999	0.5299489880467285	0.0	lower	0.0
A1AT (411-421)	1.4134280849877945	0.0		1.5177955932456373	0.7328059195583579	1.4134280849877945	0.0	lower	0.0
ACRO (347-355) | BAG6 (654-662)	3.385050869345837	5.457735042246676		0.9918677299073392	3.251401242494231	2.1876057743062134	2.0095359551950143	lower	3.170951328477071
ACTB (22-36)	8.679138829424911	7.956331344827226		0.39148423524635123	6.493793671331165	0.88845346980752	-1.3125908012149063	lower	8.94822027582617
ACTS (32-45) | ACTB (30-43)	1.3597737503399405	0.5131294657452845		0.6896723944186609	1.1988728972380573	1.4894377369360303	4.703493579014272	lower	2.2329159784483434
ACTB (145-169)	6.981754010028682	8.487906657170035		1.5860757734177988	6.3028866947832	1.3706188426794799	2.930186421421428	lower	8.155810338516282
ACTB (153-169)	8.931458591038801	9.424305648053906		1.1141958342453833	7.200115102762281	0.45328356105433854	2.9613984193801506	lower	9.330500337711033
ACTS (180-193) | ACTB (178-191)	5.957253151735459	7.796301840689942		1.2348664677993122	5.9824463784679525	2.6075069920131972	3.5317207880513575	lower	8.941364053647096
ACTS (187-200) | ACTB (185-198)	0.0	0.20493567005570934		1.0049431530061421	0.5838658009367288	1.0383960889965964	4.0170299627169275	lower	1.1255843806850638
ACTB (201-209)	2.0909367605171623	5.914351030979932		4.235283800654842	4.840646361425848	4.549103367294163	3.373573866587784	lower	7.122013853551454
ACTB (221-240)	5.641501515360464	8.680012531558694		2.9285661218545225	6.204572672426077	2.662786181665719	2.7716151260577773	lower	7.568210520930628
ACTB (227-240)	3.6706629132223223	5.734697101612878		2.643152327528999	5.391547422467817	5.136085789120202	3.8333225179872485	lower	9.517677347507071
ACTS (233-250) | ACTB (231-248)	0.7604491428448302	3.018183027942436		2.7377561541683044	2.944040051686243	3.89653615373915	3.6631197118778	lower	5.259771881789402
ACTS (242-257) | ACTB (240-255)	4.149819567389793	6.322527891556403		2.856255522951181	5.749512891073623	4.816058763968275	3.787401350980203	lower	9.669448582397115
ACTB (285-299)	0.5251010626132494	4.027684511282466		4.892509904185051	4.20529896039646	5.933468263548153	3.652182852801121	lower	7.375900363505075
ACTS (42-52) | ACTB (40-50)	2.33715079744458	0.0		3.233135221159957	1.3925715046511342	2.33715079744458	0.0	lower	0.0
ACTB (291-312)	1.9755021091265355	3.9927944405033022		2.752605992002863	4.208474450510998	5.418225970217064	3.860489314178965	lower	8.112995260411292
ACTB (296-312)	3.7351961634669255	2.922156132283371		0.9356647701773446	3.4477227102105066	2.954330819701441	4.429438810559452	lower	6.197873774914384
ACTS (301-319) | ACTB (299-317)	0.0	1.8440899958762555		2.488693973308762	1.9211284020790915	2.907553677977141	3.6073011222397966	lower	3.3517296391313485
ACTS (301-325) | ACTB (299-323)	0.0	0.5811641510972912		1.5516786313755853	1.0847081634048514	1.980429461336005	3.9318335880996376	lower	2.205989871146529
ACTB (315-327)	4.6151630727186115	2.1312131060580106		3.267604288090811	4.616248990959268	5.514692807295705	4.589507182463729	lower	8.451015496969639
ACTS (325-339) | ACTB (323-337)	1.1445633624612472	1.7828569531104759		1.3989898218983527	2.100229661611247	2.6686760877763676	3.980143811010383	lower	4.074508508974912
ACTB (352-370)	7.955561861734362	7.3762272183404844		0.6013268128366961	6.325468588096186	1.7752371672239746	4.475315152671163	lower	9.3687584594732
ACTS (47-63) | ACTB (45-61)	8.62074156413925	8.852546769761972		0.3754327460719961	6.591789033631171	0.29650540762247474	1.7909452262839272	lower	8.518435054551464
ACTB (55-67)	1.428872196772708	2.9056072956693355		3.6984847380961563	4.0418338933452675	6.102640363452343	3.9776617734085047	lower	8.13437134284287
ACTB (79-89)	3.6958876729073027	4.629249798300442		1.3848711719625315	4.431944279692266	3.9390276310398846	3.982115190933602	lower	8.01776847559879
ACTB (91-113)	9.591353685558822	9.571615613538789		0.4044719586472285	7.120960966341588	0.6653016730096788	1.0215016094378648	lower	8.916402607621515
ACTB (105-120)	9.107376313553576	9.327932256929888		0.2720232799055908	7.114381592300498	0.5657586000150933	3.844411126082242	lower	9.75019451881294
ACTB (118-138)	0.1672101125348028	0.0		1.11897730940206	0.5411178024260228	0.8077646331689696	4.369034886290443	lower	0.8782837877672285
ACTB (138-154)	0.690718235143225	0.20428949308603747		0.4052093120044729	0.32505426005843385	0.6145888049924353	0.2919989037580369	lower	0.0
ACTS (24-38)	6.264832049877133	3.2927211634141655		2.422325942846942	4.955604128433197	4.001463767189288	-1.3956655283890278	lower	7.842537357594545
ACTS (93-115)	0.03957146125169164	0.0		0.2975959724047779	0.08429185841411739	0.03957146125169164	0.0	lower	0.0
ACTS (100-115)	0.0	0.13520474571473526		0.22987659009445505	0.09127033395229758	0.13520474571473526	2.094395102393195	lower	0.0
ACTS (107-122)	6.485575153815405	3.270218038209778		2.944210812719247	5.294459233087627	4.55120122903652	-1.4360176015499606	lower	8.477832927606077
ACTS (149-171)	0.16240978248124188	0.615413471788556		0.398362936454532	0.29404654768108246	0.5524142563468496	1.8369492071768636	lower	0.0
ACTS (203-214)	1.5490518693182664	2.2981954224831322		2.500201348126641	3.2575085072321426	4.802981253318	4.053297969484094	lower	6.682585389000531
ACTS (230-242)	2.673141419895012	2.687877876698497		2.6058549725591895	4.0534002831129285	5.566231845419021	4.186497422615352	lower	8.246726863299013
ACTS (301-314)	2.852663486992148	0.956181010234554		4.003034929896931	3.760796155739257	5.574331015634985	4.487865432441991	lower	7.231305195833396
ACTS (317-328)	3.449341771542684	0.2154555337662003		5.890157283455761	4.194940774402248	6.076314607251183	4.667809332959474	lower	7.224808508844346
ACTS (47-69)	1.1398111767268289	2.0350428094722117		3.4049540091087898	3.3971211028248534	5.476406217804565	4.046743270914145	lower	7.008676415991584
ACTS (57-79)	0.0	0.4649972347223294		0.5892336159931861	0.4618537289034018	0.6903151398486376	3.565935820855348	lower	0.7931840648980917
ACTS (63-79)	2.35377806583001	2.1039318108589837		1.0370209843430402	2.7684695983608707	3.357272379358299	4.253284011412948	lower	5.579147532411447
ACTS (73-86)	4.509041536119306	1.142430999451252		3.612924878723531	3.4187721464500718	3.3185285784564593	-1.0215285637513634	lower	4.4106911715061985
ACTS (81-91)	2.563966932695928	2.6211486719329455		1.7093855072092565	3.441795705592358	4.280410375555857	4.177220766525291	lower	6.872681710531301
ACTS (93-105)	4.294026621964913	2.571643413574003		2.019623770568035	4.072699645657388	4.2434723929256295	4.547974917733532	lower	7.405504776522601
ACTZ (103-114)	0.0	0.0		1.9934594183535783	0.7878299756547356	1.157860484265364	4.1887902047863905	lower	1.157860484265364
ALBU (24-42)	8.80137805661554	3.52035162743071		4.910366251647231	5.760598194631962	4.586919230961747	-0.4470964062308062	lower	5.8102968428343695
ALBU (24-36)	9.089869306754219	5.231536226373887		4.763542044458301	7.1763227915438845	4.149082259095384	-1.1581493468439592	lower	9.620343588589133
ALBU (397-411)	0.6096843713029196	0.772184012341458		0.08816558575192049	0.6604140482311313	0.5008648358875532	3.9039838149626354	lower	1.171622223528227
ALBU (403-411)	1.7143120561662537	4.817519762149228		3.132340755365071	4.351831632924449	5.221885109422586	3.648187793195953	lower	7.743153958017242
ALBU (420-436)	2.934457202188875	0.27144650450029567		2.953936606613734	1.5399600783257261	2.8085893480791566	0.08379826752175683	lower	0.0
ALBU (436-445)	7.804699611411398	2.834419523823375		5.066493655672094	4.8971852858150005	4.53774148095625	-0.20150641190931287	lower	3.8831283523531344
ALBU (514-526)	3.730155851003277	5.768783503035846		1.4918330685159948	4.746363076414354	3.694372925056082	3.690539274019858	lower	7.994679883102298
ALBU (537-547)	2.993017568668852	3.588232470575923		0.20210049462599594	2.9402523950502295	1.7640278886284575	3.8922505726034156	lower	4.977659046330145
ALBU (553-569)	0.0	0.26029844873805463		0.9739741848665318	0.6098031410251314	1.0981764538489998	3.982048408573298	lower	1.2049399304959392
ALBU (553-563)	0.21371843980794344	0.6807406172109198		0.29899364995854366	0.5305133346774094	0.62872921409586	3.4900069582987068	lower	0.9286006317322306
ALBU (562-570)	2.6616943112760167	1.0081396807650265		0.8938753998547535	1.6975745402993452	1.4846174473743672	-0.7905791511084235	lower	2.226588769301584
ALBU (597-607)	10.314447956750973	7.006611906801973		1.6596113062103728	6.319651076719013	3.7132463039989716	0.16604422162612	lower	6.297933137112732
ALBU (36-45)	4.203982149598631	1.091666994377009		2.5841282955243576	3.0866268080967814	3.2516604099569473	-1.1172332346672365	lower	4.466729792887126
ALBU (50-65)	0.5287910034687163	0.0		0.602446241563974	0.28280931125817255	0.5287910034687163	0.0	lower	0.0
ALBU (65-75)	4.266736874192451	1.7004675153469369		2.1067925027323375	2.0184992230679315	3.7203744264853986	0.4069750835145989	lower	0.0
ALBU (130-144)	3.1438817603739295	1.1871441875607938		1.786832016088976	2.7595996609953852	3.2344696794712946	-1.5429552992036117	lower	4.920540679957842
ALBU (147-157)	5.429134009386564	8.361715543483063		2.322663489449748	6.599338351022132	4.234546731295982	3.5455954488440353	lower	10.283840361769151
ALBU (243-252)	0.6422636286473016	0.6819268755666702		0.1405132464244706	0.36617593765961054	0.6629856730953946	1.099030896471962	lower	0.0
ALBU (248-258)	3.697069310213495	1.9585084154889598		0.8293885219391641	2.619140408204934	1.9029952994975146	-1.181636678908784	lower	3.991595385178117
ALBU (323-333)	7.31470544348004	6.234933322779936		0.19202549683301393	5.040654212459942	0.9998262769418567	-0.16183084567106046	lower	6.420952586746775
ANDR (362-371)	0.0	0.6057668161242609		0.6741646333321016	0.3199828623640906	0.6057668161242609	2.0943951023931953	lower	0.0
ANXA1 (4-21)	4.413803310264326	4.371256184378236		1.359940828129664	4.654658736033146	4.081271209604479	4.19781861543745	lower	8.473634621360361
ANXA1 (8-24)	8.139511525797872	8.004025955847533		0.1733008302693835	6.330808694122849	0.9419640315627701	4.313677678899608	lower	9.006396464576612
ANXA1 (184-201)	0.4750453826516319	0.43206657056945896		5.186117204049077	2.720683422629693	4.336108309247782	4.197374215502962	lower	4.789504533248604
ANXA1 (326-340)	0.0	0.2735520968476999		0.9257151919335871	0.6436973051146662	1.2611956333356427	3.9998276058045104	lower	1.3755219316773777
ANXA1 (14-29)	10.74307326321859	10.962490145222802		0.17746472856936613	8.190609207154605	0.19187710269504338	2.7572142295509527	lower	10.87940869160766
ANXA1 (71-84)	0.8916318892331411	0.0		0.9238931225583583	0.45388125294787485	0.8916318892331411	0.0	lower	0.0
ANXA1 (83-98)	0.9929597903680814	0.2248292205575957		0.5179262970995893	0.7005517802849801	0.8074117445134329	-1.1261495930845136	lower	1.0664918131146537
ANXA1 (97-109)	0.5461655909114757	0.2451077260835394		0.18461280328313193	0.24397153006953673	0.47381984343011685	0.46452284538399974	lower	0.0
ANXA1 (107-126)	0.73371501265304	0.7141970677018908		2.257593427682319	1.9384059742830055	3.3242053237714977	4.193875061872949	lower	4.048118389094773
ANXA1 (126-143)	2.904317573911399	5.706318235932791		3.5703589341047905	5.2794622976026115	5.228722264386466	3.7061819002760634	lower	8.936854446461467
ANXA1 (157-165)	0.0	0.45969103955395935		1.667484191461454	1.0279494370872806	1.7993691116718822	3.9656977433610128	lower	1.9846225173337086
ANXA1 (166-179)	0.4988035633944901	1.1379028798814812		0.24871756172583748	0.753410018502221	0.6343113875931006	3.12836686411462	lower	1.1282160690070755
APOA1 (24-41)	10.438339737688317	9.561903377919304		0.9398721204937227	7.921488523184387	1.0640487814577586	-1.3001591562816657	lower	10.745838856636205
APOA1 (41-58)	10.050292519545335	9.55142350803598		0.541837567616008	7.576286320351118	0.5628334570708521	-1.2193006493724519	lower	10.16159168620715
APOA1 (156-177)	6.736518923288664	2.333559859069402		4.000355333062252	4.630301183342191	3.921492071976369	-0.7592908905878833	lower	5.4507706179484465
APOA1 (186-198)	1.7577819391952452	1.076123199425724		0.15853780205967347	1.0604499943684786	0.6136629699174102	-0.24697763696856068	lower	1.2493570367932714
APOA1 (200-220)	9.284752932704366	8.647259417888526		0.45430430861235543	6.8474776004917635	0.5533636338811483	-0.5915767370840712	lower	9.003593742761806
APOA1 (217-232)	5.453039564151382	4.0842205737681025		0.8857808752804617	4.501693599891609	3.0545139971851323	4.587350474863241	lower	7.58373338636649
APOA1 (223-239)	6.125768317287928	0.8201422314480327		7.32904687060234	4.976938905796406	5.077122472629596	-0.9630102253426736	lower	5.632798203847324
APOA1 (233-247)	8.251607557450392	6.985118116985024		0.7797097020615621	6.442501520531764	2.400439390702834	4.663321250414564	lower	9.753570705630079
APOA1 (239-253)	6.345086274224946	4.675704661839846		0.560749884341306	4.345060831615419	1.4741937369290385	-0.7204367024791691	lower	5.798702506055581
APOA1 (253-265)	10.032542775341863	9.885182159585478		0.04008201189668159	7.444677382144452	0.18793427939617804	0.30072064359647305	lower	9.820902581753781
APOA1 (63-72)	0.5345040102115092	0.336087948255178		0.04934321666116827	0.34066428366659746	0.17199373655801245	-0.5667880776591336	lower	0.4427219595385342
APOA1 (70-81)	7.957837290194275	5.2375865197441005		2.218872873905629	5.965525447916332	2.995441211214256	-1.1893324306496134	lower	8.447805107821324
APOA1 (82-94)	7.288603734697523	5.624394266795085		0.6742227889675666	5.188667801693973	1.6070615358760316	-0.9818630688975418	lower	7.1674504163157176
APOA1 (90-110)	7.00794758364309	7.240381196248229		0.6391179291500448	6.049983655326525	2.197562030190835	4.097063116542222	lower	9.312487912264734
APOA1 (106-118)	8.513040021857263	5.867150170846823		2.1875220272664038	6.714324084843894	3.854527471920043	-1.4577865019831042	lower	10.289584119405086
APOA1 (124-138)	10.39036500346579	10.436426957849672		0.5184900209194315	7.809802900183548	0.5209957573199334	1.1238390620991106	lower	9.893929618499293
APOA1 (130-140)	5.1499723962270965	1.2378748576191416		3.5388880022536044	3.4725752829644447	3.4742955480036977	-0.7469765069461575	lower	3.963565875757935
APOA1 (141-153)	8.405081644879571	2.4495913158091143		6.880966398440671	5.193537912365637	5.683958110816898	-0.08985066504560475	lower	3.0385122903331956
APOA4 (32-43)	2.2209205852928138	0.8855467404189706		0.9009252757714303	1.7760055012433795	1.9285973896560946	-1.4513416276401054	lower	3.0966294034903035
APOA4 (44-60)	0.0	2.045146027552955		2.0199487387488735	1.57520583064586	2.1467913442676854	3.2185504548166817	lower	2.2357285562816127
APOA4 (65-77)	5.176458697017168	0.0		7.6662029677378705	3.8135871390142295	4.486419588117018	-0.48423820156960395	lower	2.41168689130188
APOA4 (125-132)	2.592811584364099	0.22511908817130555		2.552628996091043	1.350766917346445	2.469637749523308	0.06759419865862863	lower	0.03250800075933201
APOA4 (189-207)	3.0480638842974304	0.7954122122889107		2.011679915257026	2.187231394627514	2.1796043079567458	-0.9858530943221608	lower	2.893769566666688
APOA4 (271-287)	0.8399846457199923	0.21159148227269284		0.49505469711601635	0.3866577062771754	0.7567110175896083	0.2445893973137906	lower	0.0
APOA4 (355-376)	3.4874315121311126	3.313891616103318		0.27273007922842596	3.029743645970696	1.6511139881875958	4.279939737126144	lower	5.044921376419927
APOA4 (359-382)	4.08277036813118	5.552866470363234		0.9800986791840194	4.556985941842314	3.070749328231647	3.761284177721794	lower	7.6122082496908225
APOA4 (362-382)	1.0770803902876032	3.7256496628462767		1.9534564892114608	2.630915281596959	2.6697274611245527	3.1551605387532664	lower	3.767474584042496
APOC3 (20-35)	11.080439426416401	9.979515420499542		6.736528418888143	9.417414336388882	1.1577633101835152	0.07962914272684816	lower	9.873174079751442
APOC3 (23-40)	10.427717346198085	10.625677277141472		0.4653200524475428	8.138172625517678	0.5354648373919114	3.862884131084286	lower	11.033975826283607
APOC3 (23-59)	3.909710694908772	4.273611467229147		0.4427967881928749	2.629504124968624	2.222223531443225	1.1894934771103571	lower	1.8918975495437023
APOC3 (39-55)	11.226243542139873	10.989823141706152		0.7245060822709574	8.420469969933333	0.4200108103774951	0.5379984593372261	lower	10.741307113616351
APOC3 (41-67)	11.191312619808924	11.591863940150233		1.272697320402607	8.68766027024294	0.7783897717879995	1.5090952111706262	lower	10.694767200609993
APOC3 (63-80)	9.339411853431756	8.591432346506476		0.7705473420203538	6.768207847254581	0.8788742366552996	0.21851101631101716	lower	8.371439847059738
APOC3 (80-94)	11.689736057190723	11.388898920679852		0.3086960041897668	8.723668027784925	0.2624875704060656	-0.40147496571281716	lower	11.507341129079352
APOE (18-30)	2.758031965024973	4.226249036254044		0.47121391370404875	2.4734808101669348	1.6513798393568955	1.9259920148440668	lower	2.438428325684673
APOE (72-88)	1.4121614313345348	1.3275326501122557		0.06714852286731522	0.8919808642972312	0.613162127357899	0.927382053083358	lower	0.7610808528748191
APOE (261-276)	8.796802218643236	9.128035927977795		0.08418616653326093	6.887738013876223	0.64661976859841	3.729150568597757	lower	9.541927742350602
APOE (279-290)	0.0	0.43434559508725046		0.4677709078756904	0.22552912574073522	0.4343455950872504	2.094395102393195	lower	0.0
APOE (294-317)	8.359197327520253	9.710372608068859		1.4495267249557156	7.107777454588801	1.176575070448547	2.513456813733617	lower	8.912013157810378
APOE (294-304)	1.1649869301879168	1.2313281090439083		0.23965419596171894	0.6589923087983861	1.1995342036895646	1.0951120962280334	lower	0.0
APOE (90-106)	1.060627044888896	3.0138641587996533		2.4186012416588767	2.9347084873753806	3.6270921373061027	3.703611847551766	lower	5.245741504154098
APOE (136-150)	1.1775163916875302	1.9882211785701571		0.6111404936494952	1.7928900759755695	1.9430902407866157	3.8190995688456892	lower	3.3946822399950953
APOE (167-178)	0.0	3.0212507415998937		3.705469138540844	2.9112146570149084	4.29617439682772	3.5339587994416286	lower	4.918138747918896
APOE (181-191)	1.9156878080930777	0.42535028228205185		1.316272815290756	1.0947188674856212	1.3665246362800896	-0.18884415424002635	lower	0.7215645642765991
APOE (195-210)	7.819299560199082	6.704228838953237		1.7585044146182642	6.784699836002337	3.7224425841783435	4.4512127769267575	lower	10.856766530238765
APOE (210-221)	0.5966029241160807	1.415820790874955		0.98254720219172	1.5069892013165886	2.1473591702318866	3.8520746954515768	lower	3.0329858880835987
APOE (221-231)	0.0	0.40218504541873845		0.5452074850006084	0.23684813260483673	0.40218504541873845	2.094395102393195	lower	0.0
APOE (257-271)	6.160633974835439	4.6444282471970295		0.5904441354725132	4.48382170848231	1.7370941182082171	-1.2373645258894281	lower	6.539780476424258
ARGI1 (4-34)	1.3295990278745737	0.20007754994452612		1.0537139429999505	0.6458476302047627	1.2417091789187382	0.14000022338900936	lower	0.0
ARGI1 (276-296)	0.1260948798414422	0.42746779489127545		0.25152401907407695	0.20127167345169863	0.3804301961707767	1.8032523645565095	lower	0.0
B2MG (22-30)	4.75174864122594	4.955295371284334		0.4477648920725142	4.455779746186512	2.820302351611173	4.126246692476803	lower	7.668310080163263
B2MG (47-68)	0.27563939321407493	1.2966428324241048		0.553371951171974	0.8297025944178641	0.9733947293123396	3.049390427203752	lower	1.1931562008613026
B2MG (81-94)	1.8552661930573529	2.847442378936433		0.30534861201633384	2.0774879312705634	1.2813418608582476	3.453791900530155	lower	3.3018945410721345
B2MG (104-112)	1.3054006270540939	4.7322139960914225		2.2513018348556435	3.3646922505087518	3.665280752105261	3.2451822050896992	lower	5.169852544033846
B2MG (106-118)	0.0	0.9632335190346264		0.8888457334987678	0.7910853762548994	1.177215377122387	3.4012661795557144	lower	1.3122622524862035
CAP1 (115-130)	1.8989344041491498	0.015956525257182004		2.3406132461253146	1.0638760438829116	1.8910066332982631	0.0073076841605883925	lower	0.0
CAP7 (84-98)	0.2532901392706436	2.535376640264001		3.0184558364866874	2.550670116335509	3.5935062759279517	3.606453811896886	lower	4.395557849320705
CAP7 (96-112)	0.5280909229224621	1.9438408003043501		2.681463012516147	2.589972787394899	4.155523270614453	3.889285324226245	lower	5.206496413836637
CAP7 (101-115)	1.7443312685797372	3.2948555079390887		1.162960334438228	2.907670921054672	3.2039108158938405	3.7563245556339586	lower	5.428536573261633
CAZA1 (23-36)	6.869016011353509	6.601367919350162		1.2913108216429063	6.456211313240238	4.334161015561909	4.242295526479644	lower	11.063150500614377
CAZA1 (34-53)	0.0	0.2534375957153401		0.26300798358041105	0.22558557064183704	0.33962648283994235	3.486130897884147	lower	0.38589670327159703
CAZA1 (40-54)	0.2604377068439472	0.697639874233786		4.226370931618758	2.504746793335621	4.371926168164437	4.102077145251389	lower	4.834538660645993
CAZA2 (41-53)	0.47336799797430823	0.4439345925113402		0.17484256245809504	0.5608003446312237	0.6928739651442277	4.225587416762612	lower	1.1510562255811516
CBG (340-367)	2.715104222782891	0.0		2.8703215609976933	1.6595625334181858	2.3710129088763896	-0.3947201131618985	lower	1.0528243498921592
CBG (347-367)	4.599744573656299	0.0		5.579334216100545	3.1919436411910445	3.9939525052865115	-0.5959771564718416	lower	2.5886957750073334
CBG (367-380)	6.532892815299265	0.678871628354235		7.810975742697031	4.789152175565708	5.097150436238187	-0.6273695165629244	lower	4.133868515912302
CDSN (10-33)	0.3517283858556549	1.3387047367652667		0.9901584368890209	0.6701478898774856	1.202074362697508	1.838201678261824	lower	0.0
CDSN (16-32)	0.25778346457613566	0.421193319861056		0.11107809996524239	0.19751372110060852	0.36780355361843114	1.442148260640669	lower	0.0
CDSN (43-68)	0.0	2.6901469764031063		3.5035612791330597	1.5484270638840414	2.690146976403106	2.0943951023931953	lower	0.0
CDSN (46-60)	2.5345899229891775	4.605905309968115		0.8291029357675008	2.766803971974562	1.8550308876346235	2.3603708310077924	lower	3.097617719173454
CDSN (61-71)	1.1778923532154013	0.7200658675781658		0.1037410297998391	0.7695472718727381	0.4164886596126697	-0.8347518436941097	lower	1.0764898368975464
CDSN (73-87)	0.0	1.0780540845244815		1.0325814978031462	0.7553700708035758	1.0049372259673215	2.9969931356366497	lower	0.9108447008866754
CFAD (242-259)	4.470681955276172	0.0		6.316968716165331	3.4122102876119556	3.9219810628414353	-0.6838587349568973	lower	2.8611904790063187
CLUS (22-39)	5.97564276875036	3.1774394828041723		1.5579117398171833	3.9725945354972625	2.497173589222091	-0.7674174828436917	lower	5.179384150617334
CLUS (22-47)	5.270073719747392	0.8732886874708675		4.3843958026501575	3.5179668355831475	3.836922870348115	-0.6470387941606494	lower	3.5441091324641727
CLUS (422-439)	6.523671560441662	7.402233744969952		0.5349080094848162	5.764890948695268	1.804089289770698	3.753426389312754	lower	8.598750479884643
CLUS (422-446)	1.195861867353105	1.7485710269665922		0.3634923712001843	0.8269813163799704	1.5480752012187435	1.3615460678120517	lower	0.0
CLUS (422-431)	0.0	0.6911988742619374		0.6503300710303518	0.5522203906939219	0.7940675626441386	3.3349111951072734	lower	0.8673526174833988
CLUS (22-36)	2.3826040536140902	1.031534470858059		0.7793761600874407	1.760663254605364	1.6350423625859396	-1.2968911550957833	lower	2.849138333861866
CLUS (34-47)	0.7444976340441333	0.0		1.0014659997317976	0.43649090844398275	0.7444976340441333	0.0	lower	0.0
CLUS (47-57)	1.9722151478519792	0.0		2.3806062852792143	1.0882053582827984	1.9722151478519792	0.0	lower	0.0
CLUS (57-68)	5.2185032466846915	0.0		8.13992855258241	3.63906783532141	4.7346241841407855	-0.2208926798609162	lower	1.197839542018539
CLUS (173-186)	5.416082322918983	2.9898530927108538		1.3200457537028085	3.8402029646364277	2.542670408376914	-1.1217716469118342	lower	5.6348306892130635
CLUS (187-204)	2.8359350189346166	0.4021901758208627		2.038594143526893	1.685264717249317	2.113356263954245	-0.45032120143801424	lower	1.4643395307148954
CLUS (196-206)	3.1249178063577174	0.0		4.1997950318677395	1.8311782095563642	3.1249178063577174	0.0	lower	0.0
CLUS (385-406)	3.2009117491229526	3.3876818901000534		0.034741577474843126	2.6127054887305	0.5571838148049676	3.894255085181483	lower	3.8274867382241506
CNN2 (6-19)	1.3531474808512691	0.0		1.5969702898242117	0.7375294426688702	1.3531474808512691	0.0	lower	0.0
CNN2 (103-122)	0.20770975109259618	1.0994356284554863		3.0618045491949464	2.061478258658638	3.3146081299283336	3.953643154065598	lower	3.8769631058915244
CNN2 (197-208)	1.048303262813234	0.0		1.1868156025876189	0.5587797163502133	1.048303262813234	0.0	lower	0.0
CNN2 (251-266)	0.7843653778194166	0.7316149674289522		0.1583565103729354	0.4185842139053261	0.7593655615987025	0.9870015155080872	lower	0.0
CO3 (22-43)	2.5912988516102438	0.5474473650696078		2.460514096599107	1.4873559487793622	2.149294951287409	0.07957647058096722	lower	0.3501634818384897
CO3 (396-406)	1.0710892575639346	0.039401552915925744		1.2203406680551194	0.5827078696337449	1.0519420611333412	0.032443547933702695	lower	0.0
CO3 (916-925)	5.293229741598466	0.0		8.633278543413619	3.4816270712530213	5.293229741598466	0.0	lower	0.0
CO3 (943-956)	6.561736932844815	4.3040568706595534		2.4715497119166363	5.8286084327408645	4.946972035547382	4.595112065804535	lower	9.977090215542454
CO3 (957-980)	8.18344095107463	8.290344739344015		0.00417320602878202	6.181183674584666	0.09310739923623836	2.7243399891908444	lower	8.24677580189124
CO3 (957-977)	10.345460789002896	9.28123989128325		0.44182842224222546	7.714756360493947	1.3432195998100547	-1.3382197150716788	lower	10.790496339447417
CO3 (966-992)	0.03957146125169164	2.8964805809857266		3.4278548344701028	1.598189372664212	2.862284601750109	2.0911513500458083	lower	0.02885061394932716
CO3 (977-992)	3.5747515709401965	1.7686292140413133		1.0135475619973957	1.857210381905002	2.237374712385238	0.27306004089145386	lower	1.0719131806411037
CO3 (987-999)	3.260946654228542	0.8106768957733849		1.9555299659122705	2.374068330281885	2.5607105120202878	-1.117659441934403	lower	3.4691198052133423
CO3 (993-1007)	0.0	0.39732216530313463		0.4348957426997094	0.208054477000711	0.39732216530313463	2.0943951023931953	lower	0.0
CO3 (1026-1043)	0.25060068058306195	0.4927523471981489		0.16651766128170167	0.4394216528080595	0.5202757041697776	3.7739171251301653	lower	0.8478159221693256
CO3 (1039-1050)	1.4299477426669296	0.0		1.716536529848654	0.7866210681288959	1.4299477426669296	0.0	lower	0.0
CO3 (406-422)	2.2640665143322214	1.4941892281728577		0.1616229519428462	1.4213555167465424	0.6763392012564826	-0.35485901947192894	lower	1.7655433725382448
CO3 (1044-1053)	0.0	0.22101464020243095		1.0301675093939047	0.624898844906047	1.1538914434355707	4.022142726899261	lower	1.2484132300278523
CO3 (1192-1204)	1.8505908570448928	1.2846505412273272		0.6691128087329651	1.8310568428747678	2.0128353184739862	4.434759609771956	lower	3.5198731644938857
CO3 (1200-1211)	0.0	0.2632234710966553		0.23469650052038188	0.12106610957432422	0.2703100556888632	2.0506312305943037	lower	-0.013655533319740277
CO3 (1279-1294)	1.224909678204431	1.8446265838083353		1.1082396211355157	2.2193752638930615	3.21013860391373	4.020815291132539	lower	4.699725172423965
CO3 (1302-1318)	2.8173157443468435	3.530442784427615		3.0898366907189914	4.776063176498724	6.522084151023459	4.093956591476906	lower	9.666657486501444
CO3 (1332-1343)	7.350085819757009	4.5441252965067465		1.8886578758994899	5.6539286925902905	3.772606189524151	-1.394515195201475	lower	8.832845778197917
CO3 (1563-1574)	1.4831682181786563	3.6771423905284557		1.1000024916309188	2.123668774563049	1.9312470097017054	2.4379712584236635	lower	2.234361997914166
CO3 (406-435)	1.056987359975026	0.0		1.257067017196197	0.5785135942928057	1.056987359975026	0.0	lower	0.0
CO3 (437-451)	9.888219619387677	0.0		25.4221982196591	9.247471124573774	9.164636399262294	-0.15937747312664516	lower	1.679466659248317
CO3 (631-648)	1.613160550180784	0.0		1.947591978827988	0.890188132252193	1.613160550180784	0.0	lower	0.0
CO3 (669-682)	7.370792036334886	0.48595784865066266		6.822466576897917	5.4871506166409185	6.8346954037168235	-1.0343480222797723	lower	7.269386004680207
CO3 (677-686)	1.751205759333351	0.0		2.054493839806058	0.9514248997848522	1.751205759333351	0.0	lower	0.0
CO3 (736-745)	3.437522231813261	0.7015400188453096		7.288552458598409	5.5512114851788965	9.024313832117228	4.4544652544459735	lower	10.777231231458607
CO3 (746-763)	0.03083447087360065	0.6636033525173386		0.7018458791621489	0.349070925638272	0.6487359368968907	2.0532212131888934	lower	0.0
COF1 (5-13)	4.868779579055938	0.7168183777759909		5.077253062368716	3.174827450697461	3.674389317017333	-0.31627568001490236	lower	2.0364587835891994
COF1 (7-22)	5.430481089116543	1.0866068938588105		5.226986765912475	4.258616246017195	4.275550423767676	-1.018817924387505	lower	5.290390235180951
COF1 (152-166)	8.423329656668793	2.342090084563545		8.789366697201242	7.336857876441846	6.869034465574697	-1.2207056293520133	lower	9.792645067333805
COF1 (14-29)	0.0	1.6738215908203402		1.7819095080921792	1.5661969796396198	2.4475741008866896	3.55494370313737	lower	2.80905681964596
COF1 (22-34)	1.5263564029830372	0.0		2.1995032534517915	0.9314649141087072	1.5263564029830372	0.0	lower	0.0
COF1 (40-55)	0.7697532130308286	2.371554500874049		1.540839563505992	2.1672065885688725	2.7859474847085433	3.6675825907079713	lower	3.98667907686462
COF1 (45-64)	0.3175425417079755	1.09771679358645		0.8921980218898236	1.0651935475279315	1.4171239928865023	3.691806846611934	lower	1.9533168329274768
COF1 (58-72)	7.57094780731964	7.829593455163258		0.029543287195647652	5.727095501283115	0.31534943971813145	1.8371263470262789	lower	7.478297455453914
COF1 (82-95)	1.2577653583571418	0.0		1.606215806056256	0.7159952911033494	1.2577653583571418	0.0	lower	0.0
COF1 (85-101)	2.320146810319992	0.7481243793465299		0.846742582798087	1.2224823146139912	1.4717907537234822	-0.1338468287781918	lower	0.9749154859913558
COF1 (114-127)	3.3100469547851037	0.0		3.9465160107183945	2.0562304777420066	2.9476798183604562	-0.2884878566858726	lower	0.968358945464528
CPNS1 (6-26)	3.6457535283637683	0.1595354240220538		4.420404525227176	2.3351055105601137	3.120272261674928	-0.26832004538827525	lower	1.1147285646274572
CPNS1 (26-57)	0.2791566838079355	0.17315887753045558		0.06845180551791347	0.14776925622470555	0.18087368113683291	0.5148948377852086	lower	0.07030965804251749
CXCL7 (106-119)	2.1095370439019923	0.0		2.553859843931383	1.1658492219583438	2.1095370439019923	0.0	lower	0.0
CXL16 (182-206)	0.0	1.079022452179534		10.487489661200758	4.647878768041788	6.552466719038943	4.045690242081928	lower	7.0250029587868585
CY24B (390-407)	0.4718976939926903	0.4710940079524213		0.07422794301662591	0.48349216581314053	0.44525371131568203	4.19035338728955	lower	0.9167490182908247
DSG1 (405-422)	0.9407725598188608	1.6067046475514766		0.48975331131239813	0.7593076296706839	1.3982164316091352	1.4723548879579096	lower	0.0
DSG1 (426-443)	0.0	1.1342542832467906		1.0140444560869595	0.7463618481918678	1.018730190550031	2.8862568568680516	lower	0.837148653433721
ENOB (202-219)	1.2820204416857917	0.0		1.3270244550322732	0.8964494592350345	1.1599161535608074	-0.8172554599923215	lower	0.9767529402220734
ENSA (63-74)	1.5263517668145061	0.0		2.0773498162010218	0.900925395753882	1.5263517668145061	0.0	lower	0.0
F1RX36 (47-62)	12.390669919610499	12.743203047480096		0.5772459790679941	9.560043639490475	0.30764373084475133	2.494548316984801	lower	12.52905561180331
F1RX36 (102-114)	3.31510898626556	4.539068082062214		3.0315563187787453	5.205675734263937	6.102640963143299	4.014212821651867	lower	9.936969549949229
F1RX36 (289-312)	8.062438182566112	6.050842578483422		2.43718910682633	6.163137645660147	2.0317069543192834	-1.0640961860639664	lower	8.102080714764725
F1RX36 (299-322)	8.644968427699757	7.289081465919965		2.017949678204022	6.729151481643799	1.5407760237341586	-1.2278375394201653	lower	8.964606354751453
F1RX36 (326-340)	4.480557219035223	2.715601095252773		1.1339754483004034	3.6213164452724733	2.979063934348241	-1.5556263282719422	lower	6.155132018501493
F1RX36 (334-366)	8.336355644855622	8.071923075053983		0.15037917237044135	6.329174568791971	0.5993744916036918	4.580829575584049	lower	8.758040382887838
F1RX36 (392-405)	5.554191180288521	6.755162641158305		0.7197027507570785	5.27606604927137	2.184075905593173	3.6924542807950034	lower	8.075207624881575
F1RX36 (412-426)	2.7568468248681084	1.2614223520421521		0.8196602278911833	2.050174137415948	1.873377127865776	-1.3311010868518158	lower	3.3627671448623473
F1RX36 (417-432)	0.8908746120644997	0.48533718309836626		1.1757935226237612	1.3745484272439956	2.2852312799053656	4.3430866860827635	lower	2.946188391189355
F1RX36 (424-438)	4.209404828432981	0.20616910726951246		4.184536975638402	2.7339495948759964	3.469262272786451	-0.5604739037486779	lower	2.3356874681630897
F1RX36 (432-448)	0.19166101284828985	0.9658268351976712		1.1090141881652777	1.1088290608548679	1.725636997122874	3.7897635880554144	lower	2.168814207208233
F1RX36 (438-466)	5.634364616558062	7.572280576931809		1.5123816787818398	5.642104148839078	2.0902923205733392	3.256654989250509	lower	7.849389723084601
F1RX36 (128-148)	7.333718989920529	8.960402855752248		2.539599640570739	7.319275790498319	2.6940052523665488	3.6385170029327565	lower	10.443381675749759
F1RX36 (453-482)	8.789913819283145	9.161806311815596		1.8999586458087174	7.344144468952408	0.636531130147208	3.6582791391961926	lower	9.524899098902175
F1RX36 (466-490)	3.587531132729767	0.5341098931027466		4.24143024359153	3.7551958309322164	5.3032016549669105	4.7108088322013	lower	6.657712054304822
F1RX36 (480-497)	9.94072322012529	10.32564336699808		1.3892059636284484	8.035322684063175	0.48518397504040595	3.431354821472213	lower	10.48571818550088
F1RX36 (500-516)	9.857298009566392	8.080778659428585		2.804617808927384	7.669053334607096	1.815829957928392	-1.0835576408680865	lower	9.933518860506023
F1RX36 (513-525)	0.2387106226735388	0.05480462763150276		0.2046552567343942	0.12454262675985894	0.21657299416064976	0.22094428732535432	lower	0.0
F1RX36 (529-548)	9.074521898367472	8.01921351251954		0.4845624710742388	6.69299653286884	1.1196578308405223	-1.1395005505325986	lower	9.193688249514107
F1RX36 (547-564)	0.4608987238787678	0.6534488777254616		0.15948516174367816	0.31845819083697685	0.5815920525678319	1.3379975347687076	lower	0.0
F1RX36 (565-585)	8.411375285134685	7.996038431146098		0.15204985515155628	6.226860549949982	0.38754724924238454	-0.9050511577764383	lower	8.347978628367587
F1RX36 (580-599)	9.87665348671518	10.48485876682026		1.6887627360483661	8.098746038197104	0.5516482984816093	2.9197586871289554	lower	10.34470916320461
F1RX36 (599-619)	10.004393012545323	10.435271976080926		1.0966603391613534	8.047918720241743	0.5735133995615479	3.4803601403604145	lower	10.655349553179372
F1RX36 (142-155)	4.994804724339556	4.21113524314241		0.08751385162659989	3.4779044685489473	0.6788477381739773	-0.5459827939620805	lower	4.618164055087224
F1RX36 (600-627)	6.893826950495192	6.436455501263312		0.3669956395469595	5.566389120483419	1.9439193784151787	4.393988371941522	lower	8.568278390628212
F1RX36 (619-637)	10.36439036527887	9.93295111718101		1.6790508926399705	7.942270616841368	0.5160688820656527	0.2376041862891533	lower	9.79269009226562
F1RX36 (627-643)	3.650518544137025	4.779795856936303		0.8176854298146905	3.973684509984727	2.62088470518438	3.8063883763506765	lower	6.646738209050887
F1RX36 (638-657)	11.014647375336635	10.167193231312345		4.4978200820670615	9.28439421266344	1.1359206457849218	-1.3919332405031093	lower	11.457916161937717
F1RX36 (641-670)	0.661707004028518	0.7053310698677105		0.0935424594800269	0.39153051369974473	0.5792109311754746	1.1124697809488475	lower	0.10554152142272322
F1RX36 (658-682)	9.45671360681634	9.535551475307429		0.710307985261203	7.4048944888027775	0.4263743535931922	4.027967208331117	lower	9.917004887826138
F1RX36 (672-682)	0.012593776527823855	1.6740295192752284		2.6870010653962337	1.8730675532575853	2.6921036913593412	3.6249110243195006	lower	3.1186458518310554
F1RX36 (813-835)	0.0	1.4626397126532544		1.6391359248632957	1.18630136634938	1.5609070430303216	3.2420679370312313	lower	1.6434298278809703
F1RX36 (915-924)	2.8771384994103304	0.0		3.625720652825261	1.6612941160524763	2.808685376588633	-0.043895980120058284	lower	0.1423173119743141
F1RX36 (220-235)	1.4702633043837796	7.741927118301056		11.933660471473356	7.582408441207445	7.103206990682038	3.3183024274842627	lower	9.183782870671589
F1RX36 (220-230)	0.5857686119612583	0.0		0.607419481562467	0.29829702338093134	0.5857686119612583	0.0	lower	0.0
F1RX36 (230-253)	0.11951184075814425	0.0		0.3729226056630919	0.12310861160530903	0.11951184075814425	0.0	lower	0.0
F1RX36 (253-265)	9.102637642970263	9.094419459054272		0.09753412491004415	7.050338549043929	0.8082657537715615	4.1975957838760785	lower	9.906762969241134
F1RX36 (266-285)	10.112519214972748	10.242399700297913		0.793151023621993	8.12468415069674	1.1785868038329728	4.093208573890343	lower	11.350666663894309
F1RX36 (280-288)	6.153267044966471	3.4153308238380267		2.860716878531149	5.520767340534512	5.416070502366694	4.641933601984896	lower	9.653754614802402
F1RX37 (29-47)	5.54653408823104	5.282325607855934		2.3147919378340065	6.406949519595386	7.073418363456362	4.221143893975133	lower	12.484146444460567
F1RX37 (37-47)	4.9640582540310545	3.9919845161806844		2.303545371912286	5.536392619075213	6.463022438355149	4.319416303181136	lower	10.885982334176827
F1RX37 (280-297)	0.8058254857940546	0.7753079233360463		4.9549664853443245	3.1714526220025103	5.359209056745625	4.193721733151124	lower	6.149710593535615
F1RX37 (332-342)	0.2548927297143333	0.0		0.9035991121730418	0.5193268390978082	0.8215794902250451	4.460814607884937	lower	0.9188155145038577
F1RX37 (346-356)	0.5176120151685506	3.2698212284864945		5.400376368512008	4.184342511529969	6.137553331137759	3.789956144045534	lower	7.549560433952822
F1RX37 (360-378)	3.281098117535414	0.4511788136791678		5.173438092446415	3.958122521262572	5.6228440494399	4.639785618934295	lower	6.926775061389292
F1RX37 (53-66)	5.6788746521636355	5.124917902868722		1.9710378708187448	6.165347768259605	6.502385950353105	4.262636470549369	lower	11.88656064718732
F1RX37 (57-72)	5.427262722173141	4.645160764613467		2.211934446652102	5.900372295079627	6.3173342806353885	4.296212823059252	lower	11.3171312468798
F1RX37 (57-80)	5.67641232029157	5.271093850417673		1.5929269778214348	5.965205740632654	5.857164274054474	4.248755493350112	lower	11.320389813999938
F1RX37 (66-86)	5.038565670087203	4.596080613317662		1.8566479777367615	5.475958269541605	5.608322674603461	4.257171095986656	lower	10.412538817024794
F1RX37 (129-141)	0.8995261275447141	2.7922163915666864		1.142956588384519	1.7304415348796065	1.6567687609616903	2.7640951306169215	lower	2.0870670320225067
F1RX37 (141-155)	2.767056780234865	1.5028296709382591		1.3600570095840974	2.791190399999655	3.5718135542620093	4.500331121053958	lower	5.5348181392413975
F1RX37 (167-182)	3.7364829086606677	2.767790358637232		3.770473349631411	5.108278760704353	6.956997305626042	4.30966977698616	lower	10.158368425888105
F1RX37 (258-270)	3.315633063814538	0.5629805578098269		2.282523574071428	2.530503855523664	3.1256315925629554	-1.2269433279874762	lower	3.960878226398862
FA12 (19-27)	2.522173857613074	0.0		2.4315022845515806	1.942112851572726	2.680479093245952	-1.1418743630322692	lower	2.814775264126249
FA12 (605-616)	13.15424018610489	13.754632037896727		0.1542289069941923	10.079272962739648	0.5572532072252319	2.25004480614916	lower	13.253990719962786
FA5 (825-844)	5.341136550210824	2.360137779922572		2.6498088667889115	4.34872301578011	4.106228289349199	-1.4145037889692662	lower	7.043808866198132
FA5 (832-847)	4.234561118051133	0.02311951464034275		6.318776972701629	2.944079244276331	3.763666547357326	-0.27419244064996495	lower	1.1998593717122197
FA5 (995-1003)	4.002016169595918	1.409534175638013		1.978313130951775	3.0588332346661655	3.1014535013143365	-1.2849503562213096	lower	4.845469462478955
FA5 (1016-1029)	0.0	0.4074058290920063		2.9360909625868437	1.4589650847208455	2.3156968980556467	4.0358326476477675	lower	2.4923635472045316
FCN2 (314-323)	1.542642267741412	0.0		1.8980963419400891	0.8601846524203753	1.542642267741412	0.0	lower	0.0
FETUA (42-51)	0.0	0.4316251459291646		1.951501150165473	1.076727086059454	1.7483949576942357	3.9733319213134046	lower	1.9237820481431784
FETUA (54-64)	9.58087976425137	0.0		26.39698534238153	9.57610769319712	8.655380924309648	-0.23494300416414096	lower	2.326565666155575
FETUA (327-349)	0.28326024813527073	2.41185355728548		1.7107411075488341	1.3636080473808925	1.867503928690886	2.4572061247820627	lower	1.0485772765539851
FETUA (252-273)	7.576413927641232	8.286886656094174		0.7452205503821858	5.548733932831075	2.4246049341941402	1.3037714691467843	lower	5.5864145972067085
FETUA (279-293)	3.94755779193231	6.550982118131138		2.2790284083682613	5.525287030283239	4.6565399602601625	3.683357563801586	lower	9.323579802701245
FETUA (284-298)	1.798571290356754	0.0		1.6916592778496187	1.0775771889072514	1.5596210553322867	-0.4727905703532334	lower	0.820078187422633
FETUA (294-304)	8.325574043650867	11.108560913022432		3.229587974160698	7.9783947010094005	2.4550048106453715	2.426516119630031	lower	9.249855873203606
FETUA (307-322)	6.121459908709392	5.577411313293375		0.8796616034993214	5.462327782576117	3.4536325056461994	4.325641415945188	lower	9.270778304802379
FETUA (313-328)	6.248256754749531	2.8552259741559327		2.6246676877025688	3.896776379284775	3.019014113252906	-0.2920612015659369	lower	3.858955100531067
FETUA (317-334)	9.13411210602791	5.694013802956518		3.1660576313750934	6.528709418110256	3.0618586419596507	-0.75646977811187	lower	8.120654132081501
FETUA (323-342)	7.619602893495421	6.925310374777144		0.32711386911494056	5.985795394411187	1.8965350969347947	4.5113956456782525	lower	9.071154440257242
G3P (3-11)	4.010304123792349	0.2689888393245171		3.891697339886702	2.2380807450921103	3.5132743180695756	-0.12663139698402553	lower	0.7813326773648738
G3P (18-31)	1.7255202443887436	0.6644460488833751		0.7411388873053867	0.7827762951443764	1.507446037846709	0.3916599803610096	lower	0.0
G3P (130-146)	3.412381026214246	3.168420453036767		1.2576984852752529	3.7397756973497946	3.8360247111798413	4.243894911351097	lower	7.120602824872913
G3P (146-162)	0.3731842310287939	0.09671943778542527		0.33189859389274684	0.20045056567674152	0.3354503702764237	0.25236899025077575	lower	0.0
G3P (163-174)	7.652550496198362	8.556958186746371		0.7022959258043561	6.788540313221532	2.2765782563749246	3.8375711934295347	lower	10.242356644137038
G3P (177-192)	8.156098536842503	2.6191586944368352		7.255534339269294	6.029607204329675	4.845955963220415	-0.6685580424329023	lower	6.087637246770069
G3P (184-202)	0.5480502388691528	1.0162404931407572		10.120277730318282	4.98777282909175	7.495352424605136	4.134668310959239	lower	8.266522854038808
G3P (195-213)	6.866088138354414	9.425164870508377		1.6275276025078136	7.1874951434648535	3.4819477436359274	3.49885117843747	lower	10.83119996248881
G3P (201-217)	4.594736943778035	0.46196186178381565		5.091623014874774	3.7044572947499224	4.170662992903332	-1.0627240227728714	lower	4.669507358563065
G3P (207-228)	2.8247950764837393	1.2300957897817337		0.6655474449892985	1.7733826528127905	1.4236471184351025	-0.7688393490739895	lower	2.37309229999639
G3P (217-228)	5.149039494388049	1.7409648355951215		2.3106082906141934	2.8726140048060786	3.1694828340659864	-0.15054285626340622	lower	2.2898433986269504
G3P (217-241)	0.28380383475588356	0.0		0.892299640065879	0.5803524638710338	1.0330677516047653	4.42900787068659	lower	1.1453063806623724
G3P (21-43)	2.609665331720046	0.0		4.672724302014848	1.8951976938167707	2.473998640025288	-0.10464647320159413	lower	0.2984011415321879
G3P (225-241)	2.162818701912985	0.23773739627726523		1.7650094257293254	1.578733576066834	1.9183917069073129	-1.0411257748838134	lower	2.1493687803477597
G3P (252-260)	4.892894049930529	5.6099276398167355		1.6113065723400848	5.606604846579491	5.098834384322876	4.0667006004372475	lower	10.312291124230615
G3P (258-270)	1.1224998409597042	0.0		1.3182529931142746	0.6101882085184946	1.1224998409597042	0.0	lower	0.0
G3P (263-280)	1.3056488112979767	1.5232890594066777		2.343853230405143	2.724304148716477	4.314075914205196	4.145086291833897	lower	5.724425493756111
G3P (282-300)	1.4488637022551758	3.196733743409331		1.695210913997665	2.955182202985817	3.501243332750699	3.74171273880987	lower	5.479920452281096
G3P (293-306)	2.8916285739992627	4.082743100376534		1.4309596986076332	3.9762987184665777	4.143144626238242	3.9371694161614803	lower	7.49986350088288
G3P (301-310)	1.0183902919446126	0.16517001803565062		0.8487425290874883	0.5046618264370027	0.9552701186241572	0.16283771954828286	lower	-0.013655533319740277
G3P (312-327)	3.5366208757733055	2.089296970396721		2.4102996775471923	3.781144088860762	4.455345580772809	4.473969285422762	lower	7.088358831725832
G3P (318-333)	2.4263396503165673	3.044570760648003		0.11639374841662384	2.2626296129590933	0.9034880010314749	3.5545116786169726	lower	3.4632142924551785
G3P (56-70)	0.7404869962909884	0.0		0.9291427877253781	0.41740744600409163	0.7404869962909884	0.0	lower	0.0
G3P (70-84)	2.199538105644974	0.9082896686718482		0.9505520511977272	1.0145949563786374	1.9144556049156427	0.4234135979075891	lower	0.0
G3P (84-105)	2.36174117673302	0.2535290336137186		9.262598369906698	4.96457182786904	6.918053205228269	4.455867162964157	lower	7.980418731222724
G3P (93-105)	5.893109032739756	2.074500274537678		3.199923478416559	4.2056402055403	3.705309330066236	-0.9915231858360367	lower	5.6550280364672085
G3P (101-115)	1.3095862810031942	0.022333605873384576		1.4858306190697124	0.7044376264865728	1.298563526935039	0.014895062778367987	lower	0.0
G3P (115-130)	10.742085160357885	2.209553603390683		16.69551719373959	9.384138155649639	7.523381674065327	-0.7126134500857195	lower	7.8893966651103975
G3P (120-146)	0.22652440127910653	0.0		0.2975959724047779	0.1310300934209711	0.22652440127910653	0.0	lower	0.0
G6PI (2-11)	0.727142574139251	0.0		0.9106865873714632	0.40945729037767853	0.727142574139251	0.0	lower	0.0
GELS (18-33)	0.589012350262778	1.0551201495352638		0.869250107990928	1.2673137112537403	1.7801757110178282	3.9600470780529937	lower	2.5558722372259908
GELS (159-176)	1.5091307396959919	0.0		1.6087580207098795	0.7794721901014678	1.5091307396959919	0.0	lower	0.0
GELS (596-611)	0.0	0.8001674470275151		1.0078948330001714	0.4520155700069216	0.8001674470275151	2.0943951023931953	lower	0.0
GELS (268-284)	0.006823383917611288	0.44935995343457663		0.5042971624312692	0.24012012494586427	0.44598741107718265	2.0811449599468803	lower	0.0
GELS (289-309)	2.694636587793996	0.0		3.647549922565804	1.5855466275899501	2.694636587793996	0.0	lower	0.0
GELS (289-303)	8.449910895971463	0.0		19.975887122012566	7.4353629613259145	7.874946446319704	-0.1451950016871061	lower	1.315653827319629
GELS (363-379)	3.291659647125641	0.0		5.121694269359248	2.1033384791212226	3.291659647125641	0.0	lower	0.0
GELS (384-401)	2.1647842186023887	0.0		2.79228530351386	1.2392673805290622	2.1647842186023887	0.0	lower	0.0
GELS (400-415)	0.6005335948046805	0.6615951746654223		1.311162545687492	1.3396262099746024	2.1547981123040008	4.164246750576053	lower	2.785213524740814
GELS (557-574)	1.396042653826647	0.0		1.2688759824236744	0.6662296590625804	1.396042653826647	0.0	lower	0.0
GELS (574-591)	2.7028122898027873	0.0		3.229581614638729	1.4830984761103791	2.7028122898027873	0.0	lower	0.0
GLNA (360-373)	0.0	0.0		0.0	0.0	0.0		lower	0.0
GLPA (114-133)	0.0	1.0064736824444875		0.9405726216602034	0.48676157602617276	1.0064736824444875	2.094395102393195	lower	0.0
GLRX1 (51-68)	1.4010871090849015	0.5931736743551695		3.4387362909726606	2.5353551907616296	3.7766706269185737	4.3751286770617765	lower	4.708423688633786
GLRX1 (52-72)	0.0	0.9765828116521775		2.938586283434585	1.8776689658280898	3.220259740974688	3.9230405257123384	lower	3.5955067682255972
GLRX1 (91-106)	0.9304848078918179	0.0		1.9409037934588294	1.320373488045385	2.1051943771191883	4.581592361695673	lower	2.410105350830893
GSTP1 (22-33)	3.8432885243302133	5.056241971340405		1.7937794625327226	5.036715784664241	5.112859838004275	3.981864423612708	lower	9.453553180453625
GTR3 (465-483)	0.0	0.6627043286728566		0.7104636007496492	0.3432919823556264	0.6627043286728566	2.0943951023931953	lower	0.0
H1T (6-21)	5.304764884398363	1.6105074498329086		2.7547717927514683	3.010197237635039	3.378903118962333	-0.19610620810170684	lower	2.3707448235574162
H1T (60-71)	2.339079052990966	3.2648269466802415		3.1344700370959395	4.348113785168238	5.906787351000749	4.052641166143445	lower	8.654079103905802
H1T (67-81)	8.933622411575868	1.3284150235069092		16.771636820393272	8.27383475039531	6.651728090664526	-0.6639697134568188	lower	6.061664746105189
H1T (67-87)	8.395541063994072	2.865161431716744		8.373874233890202	7.046638005097917	5.61023272298825	-1.0713479191387507	lower	8.551975290790649
H1T (74-89)	8.183743199176407	6.925394968568663		0.718885705460109	6.419318979269293	2.540305117307187	4.632162848714029	lower	9.849252043871992
H1T (100-110)	8.671836210957483	1.1692554818068162		12.80310184145463	8.028573614710837	7.9318969741183105	-1.1344649185118787	lower	9.470100924624422
H33 (10-23)	2.582444579622979	2.174242709813168		0.14276480680548895	2.0790035901886816	1.0967540642168758	4.516976615998246	lower	3.416562264513089
H33 (55-68)	4.060977632531638	0.0		4.729326164344129	2.5192690214402704	3.594686185474417	-0.3152002812691081	lower	1.2867722888853135
H33 (83-100)	5.934768765990497	4.05763696585614		0.8308070267470707	4.4991001441116465	2.7169801852855806	-1.4529830464323605	lower	7.173187817852877
H33 (91-105)	4.389844540392314	1.7858331987607878		1.7518171132123599	1.9818737130913653	3.8236638430930365	0.416404842731606	lower	0.0
H33 (100-116)	0.27580175484914454	0.0		0.2975959724047779	0.14334943181348062	0.27580175484914454	0.0	lower	0.0
H33 (116-128)	3.519580463292294	0.7290081966101061		1.926236648980048	2.114771937778922	2.4219950410000624	-0.5896949667905809	lower	2.2842624422332394
H4 (24-35)	3.225726851455334	8.09310533922615		6.258854419000404	7.2106899642887035	7.013695325194937	3.5440309222580844	lower	11.265073247472925
H4 (52-62)	1.164061164292047	1.158359850694593		0.218622972478556	1.2497335161932774	1.29668897022652	4.192597975543489	lower	2.457890077307914
H4 (60-73)	2.6764370817865104	2.064465815261915		0.1036775443442535	1.7182279683902213	0.6308151305098993	0.049628078820020495	lower	2.0283314321682067
H4 (73-89)	5.840645616028546	3.93600705937262		0.34156292955076945	3.7063026798017016	1.6594026142626115	-0.4141051210157087	lower	4.706995114254869
H4 (78-91)	3.9937620929749955	0.0		4.649007390619405	2.1606923708986003	3.9937620929749955	0.0	lower	0.0
H4 (89-103)	6.414200829361524	5.1861539961999945		1.1282491755508315	5.782078887436049	4.720888532383281	4.4160201811126605	lower	10.39971154863185
HBA (0-23)	3.786528060079766	5.556491371910907		0.783235441369428	4.103698277320433	2.2280841160459413	3.430115527152536	lower	6.2885382359216315
HBA (0-16)	12.0486550211229	8.9707294033982		4.777893887693318	9.09016882958369	2.6661027335922345	-0.5437436956528237	lower	10.563397006120349
HBA (83-96)	7.113777414887035	5.406370908733509		0.6750636002825071	4.733087376305371	1.5684037745931467	-0.18367035062227616	lower	5.737137581318436
HBA (107-127)	10.329058651897428	9.762788499420243		0.8173132686378854	7.560215216595645	0.8663781463769663	0.4455037736397985	lower	9.33170044642702
HBA (123-141)	10.318141964146136	8.804155041554324		2.0575178108790486	7.257673039325934	2.1550277838891296	0.3931357272692	lower	7.850877340724228
HBA (14-32)	10.433488768015724	8.828490582836684		2.553495899046632	7.571377688176363	1.811029809733762	0.17226212249790884	lower	8.470035502806414
HBA (16-38)	8.330797315125764	4.542131357440057		3.9641082946219584	4.973623901050107	4.709901466049561	0.27650155050203207	lower	3.057458637012651
HBA (16-61)	1.8974383185942651	0.0		1.9588966966190706	0.964083753803334	1.8974383185942651	0.0	lower	0.0
HBA (35-46)	6.903178769575676	1.9883075897504225		5.986372802893229	3.9811888982786776	5.446937511787351	0.1502424597438462	lower	1.0468964308953843
HBA (38-59)	8.97997065205987	5.731678343547983		3.9060746565755964	5.543376085478327	4.72798954466221	0.409945092141558	lower	3.5557806897298594
HBA (57-70)	8.808793686974301	5.57889408922021		4.095685967632495	5.692713342570837	4.03375033684815	0.2809411548846681	lower	4.287479626456341
HBA (61-82)	9.482419117333256	7.691440595771394		1.8214690587278666	6.500145991048799	2.215264722750165	0.271580316643025	lower	7.005255192362678
HBA (71-96)	7.198008652900287	6.980600863830869		0.11817228195214013	5.116171229579049	0.9404416993733917	0.8456309002154114	lower	6.167903119632896
HBB (1-18)	10.127244375129516	9.008373665568605		3.1919833018798673	7.16071892989779	3.393801018715614	0.7576570688815473	lower	6.3152743770131705
HBB (1-24)	1.2575646028858594	1.0326196849336313		0.39168674366057726	0.670467757870017	1.1615447387544822	0.8786865760343269	lower	0.0
HBB (130-147)	10.364763147593937	2.2688053238425794		15.847524681491814	8.45306205913649	7.080244673628249	-0.3839368436785217	lower	5.331155083617631
HBB (13-30)	9.090965724359986	5.9446113049985385		3.0855759901317836	5.788653590655405	3.6873487893699357	0.21566421576334546	lower	5.033461343131309
HBB (19-40)	10.00599395636051	7.703364217733348		2.3815666562386686	7.230554294791148	1.994272981422543	-0.5118715574615798	lower	8.831292348832063
HBB (41-55)	9.96314720534588	8.74263272801023		0.7210344381166335	6.887418248656832	1.6217949309606263	0.3373147594887325	lower	8.122858623154587
HBB (43-61)	7.863349272266958	2.5876286155357584		8.311414880586307	5.517243067738284	4.95551559173699	-0.1259767313495074	lower	3.3065795025641123
HBB (56-71)	0.21759951838239355	1.1378300078581374		0.9080376750830164	0.5658668003308869	1.0461431142399842	1.9132716790410365	lower	0.0
HBB (67-87)	7.991253611918046	4.59007199057102		2.9088005442436837	5.670495732112245	3.080288607660003	-0.8205100542376064	lower	7.191856781716233
HBB (94-108)	6.063589749333833	3.6824685291665475		2.258239482744644	3.2102815349649325	4.532462937410815	0.5748647731562421	lower	0.8368283786147056
HBB (119-134)	0.0	0.29894846389138435		0.43623935906899247	0.1837969557400942	0.29894846389138435	2.0943951023931953	lower	0.0
HBE (19-39)	0.9592003865455211	0.0		1.3043555910052897	0.5922743747433835	0.9110263037629713	-0.10049729052357294	lower	0.10554152142272322
HBE (99-108)	2.34686372464585	0.0		2.7457399856938722	1.2731509275849304	2.34686372464585	0.0	lower	0.0
HEMO (23-33)	8.60251798193214	0.0		23.49490003004269	10.144401113154888	8.542009210471333	-1.0347947386901895	lower	8.48018644064473
HMGB1 (29-43)	1.1996129737305805	0.0		1.078662458607369	0.9704078891677165	1.4444429168085695	-1.2916930970008598	lower	1.6033561243329166
HMGB1 (90-100)	5.076481023592324	0.0		7.339713657874421	4.3244043283891	4.981816650182221	-1.0132826317790273	lower	4.881422632089653
HMGB1 (113-126)	4.715843331062939	0.0		7.033954133091341	3.2235058251157955	4.260568190772253	-0.23473096428270684	lower	1.144225836308903
HMGB1 (149-162)	3.1800986804353775	0.9897945793330475		1.6751423992361987	2.4225238502542967	2.5876769908482413	-1.27162115491174	lower	3.8450597420125643
HMGB1 (154-171)	1.0582707649300496	0.0		1.3583531435191822	1.0125067453449381	1.435046999625874	-1.4016555875757595	lower	1.6334030729305207
HMGB1 (190-206)	2.8521284906188242	0.0		2.855149907035908	1.7618380902943063	2.471512092588563	-0.48879917239993953	lower	1.3400739635224923
HMGB1 (197-212)	0.35036247467084364	0.0		0.2901943795293211	0.19571854154361973	0.30519737111129996	-0.4157086931057043	lower	0.1423173119743141
HMGB2 (1-16)	1.8682948744603514	2.3628129274608445		0.195493523004795	2.0022952957416824	1.528259217968094	3.9047557432320152	lower	3.582579858040738
HMGB2 (29-43)	2.724621148450786	0.0		3.1166204307033762	2.4488707265550858	3.5051070353786287	-1.3558854178541293	lower	3.95424132706618
HMGB2 (180-194)	3.179024188265181	0.0		4.279421009180432	1.9928628550252845	2.95609725542072	-0.15086315978660098	lower	0.5130062226555255
HMGB2 (193-209)	6.056374137793819	0.0		12.688548647358347	5.8679260836436065	5.5131636999072064	-0.8367918609028587	lower	4.726781549422259
HMGB2 (55-71)	0.0	0.0		4.078414245954191	1.3833108588190086	1.4548291893218441	4.1887902047863905	lower	1.4548291893218441
HMGB2 (76-85)	0.5346150161905389	0.0		0.6083143025723871	0.2857323296907315	0.5346150161905389	0.0	lower	0.0
HMGB2 (90-102)	6.475150744516002	0.0		13.071471771353878	6.771786358411105	7.068312419002245	-1.1781028760831935	lower	7.540522917774541
HMGB2 (115-127)	8.328776781188282	0.0		18.04434870952824	7.7803137822416115	7.236514758318431	-0.6043525910782074	lower	4.748129638249924
HMGB2 (127-147)	2.3821105263835154	0.48387536100583317		2.309796856858669	2.3538759077499494	3.2527210614568385	-1.5645515446131437	lower	4.2397208867517815
HMGB2 (154-162)	3.7047909319259658	1.2878705668099315		2.117454780337268	3.050697184806209	3.334984005604795	-1.4158982207348298	lower	5.092672460151671
HMGB2 (154-167)	0.21387461815218073	0.0		0.2975959724047779	0.12786764763923966	0.21387461815218073	0.0	lower	0.0
HMGB2 (172-195)	0.3575301573651355	0.0		0.2975959724047779	0.16378153244247834	0.3575301573651355	0.0	lower	0.0
HMGN2 (5-26)	2.8656084545955247	1.1584954955305558		1.0068911398174458	1.8303776947890247	1.5043995584131282	-0.7097719596897794	lower	2.2905156892125724
HMGN2 (11-25)	2.8394113027864227	0.0		7.264144357476622	2.522475031735826	2.8462636377600696	0.00415494637493304	lower	-0.013655533319740277
HMGN2 (30-42)	8.31231859562065	2.6368595137958226		11.683912466477615	7.710313261103418	5.624104413219683	-1.0311584251463493	lower	8.208162468519586
HMGN2 (48-56)	3.5873916800750547	0.0		5.07138288964314	2.5220819031358213	3.1280400055730566	-0.40692177604464475	lower	1.4295530428250895
HMGN2 (59-76)	4.689824358464066	0.13046933931582713		9.006773658538194	3.8525468307511295	4.034199066340362	-0.3171309975441998	lower	1.5831199666864302
HMGN2 (59-89)	7.520910110464759	0.4181812064070813		20.007048847375323	8.327609142728793	6.307289280118378	-0.7465750084207121	lower	5.364296406668008
HMGN2 (76-89)	7.850217819186676	4.495398733658847		2.4973841900497815	5.502444505003184	3.0706811454151772	-0.8532325958155038	lower	7.166777277117429
HPT (102-119)	11.794894378525344	0.4731705024341277		34.1287482679496	14.118468983184515	10.568044376014575	-0.9059563136891057	lower	10.077062783828993
HPT (102-111)	12.868695203128187	0.25894805759911294		29.37875685362954	12.981192515957613	11.287282153457818	-0.779274812585977	lower	9.41836994947361
HPT (111-119)	4.086395867839842	0.0		5.216078939334982	2.3256187017937062	4.086395867839842	0.0	lower	0.0
HPT (126-143)	2.9640721247757735	0.0		3.668592249828616	1.6581660936510974	2.9640721247757735	0.0	lower	0.0
HPT (156-168)	3.1956456564059073	0.0		3.676546807840876	1.7180481160616958	3.1956456564059073	0.0	lower	0.0
HPT (168-177)	1.4227283252777443	0.7054409738412719		0.23847318100657414	0.8211577790528208	0.6381378405571975	-0.29260896834807654	lower	0.9179886360856926
HPT (254-269)	1.8941140610094496	4.755514596924028		3.0620998998609723	4.569113256806443	5.796323666803188	3.747042317592639	lower	8.564724469431322
HPT (300-311)	0.2573903479143527	1.2034938534137842		0.7554199880538234	1.0241632821397642	1.4119559552612693	3.5697004736242612	lower	1.8803489391770967
HS71B (44-59) | HS71L (46-61) | HS71A (44-59)	0.0	2.6695432508710413		4.013785087449719	2.959884883747506	4.466345964297268	3.6447174126652815	lower	5.156211196669264
HS71L (47-57) | HS71A (45-55)	1.0262753646371472	0.052528674238869776		1.513819476989077	1.1712631782216083	1.767209771676426	4.6862410735822175	lower	2.09242919702134
HS71B (25-44)	3.002500942516953	0.0		5.044301920998583	2.029278130389513	2.967970778712038	-0.020517123215633235	lower	0.07030965804251749
HS71B (30-42) | HS71L (32-44)	0.041107532195994057	0.0		1.9166020398828627	0.7858307279063919	1.1656033551714455	4.219337220761018	lower	1.1856133395467103
HS71B (44-55)	3.726491772589501	0.052528674238869776		4.604750017359356	2.935842024449121	3.5049480209618236	-0.9564183238542165	lower	3.3595976336087583
HS71L (27-43)	1.9929039046330814	0.0		3.065730348542159	1.2822359778044394	1.9586957469371011	-0.03109199665551741	lower	0.07030965804251749
HSPB1 (47-70)	0.2976346528730494	0.8249154671295308		0.7695455796951759	0.9807366921984293	1.5388867532469226	3.8875203956232074	lower	2.030851069095961
HSPB1 (55-70)	2.736747098730276	3.563798872261855		0.39799243319583033	2.968401579586779	2.1477442771931816	3.848788796021808	lower	5.175067914159155
HSPB1 (101-113)	0.5217462442144412	2.337406826239579		4.449688480092959	3.5434851340922284	5.658389507868944	3.9071936175091153	lower	6.865098985821934
HSPB1 (145-168)	0.006823383917611288	0.0		0.2975959724047779	0.0761048390805973	0.006823383917611288	0.0	lower	0.0
HSPB1 (155-175)	4.792774267273718	8.543928493889977		3.454068424268268	6.47747346475203	4.069354795844272	3.264311191775733	lower	9.119122673576156
HSPB1 (167-186)	0.0	0.2502582849245187		0.22987659009445505	0.12003371875474343	0.2502582849245187	2.094395102393195	lower	0.0
ICAL (419-444)	0.10782968007689309	0.0		0.2975959724047779	0.10135641312041775	0.10782968007689309	0.0	lower	0.0
ICAL (534-552)	1.5781492713766418	1.35401830855295		0.06082161790690748	0.9928440395736725	0.5249040044455762	0.6684169082980238	lower	0.9783869604581904
ICA (87-99)	1.431520303478181	0.7991644299970332		0.1811975865028573	0.7954207553987585	0.647537261768716	0.039281563024960706	lower	0.7698007016169623
ICA (94-105)	0.9110742058841524	0.7091910288257102		0.02841153336556398	0.6552704063800038	0.2385369841096406	-1.271745078203012	lower	0.9724048574445886
ICA (114-122)	0.8440512483974079	0.0		0.9307167543494043	0.443692000686703	0.8440512483974079	0.0	lower	0.0
ILEU (190-199)	0.7399974258417017	0.0		0.6085886099212755	0.33714650894074427	0.7399974258417017	0.0	lower	0.0
ILEU (321-344)	0.7866249085781876	0.0		0.9149278912103342	0.42538819994713045	0.7866249085781876	0.0	lower	0.0
ILEU (359-378)	2.6803906941973	0.9038271130708668		0.9759229019972515	1.4298882666366548	1.6635620030841796	-0.13344958446300045	lower	1.1594123572812005
ITB2 (208-239)	0.6868425145870483	4.251542160294858		4.752500433652359	4.086845344119734	5.202290541626248	3.553494419574717	lower	6.65649626794467
ITB2 (211-226)	3.6012721532727476	4.639621563140641		1.7459057214358071	4.628301086634181	4.4967870157843395	3.987459618923283	lower	8.526404908687528
ITB2 (216-239)	0.2248251810525112	1.0155093009119018		0.5370917592557112	0.6888077711240099	0.7725222894019034	3.099311997948231	lower	0.9778048432759158
ITB2 (226-239)	3.954361134788008	4.363627534930478		0.39494682184213914	2.661535188839086	2.253832564451052	1.2051118922023791	lower	1.93320526379572
ITB2 (330-352)	0.2650110796752393	1.2471834010635874		0.9415939890205457	1.1369859839773302	1.5855272521325476	3.6225427610629146	lower	2.0941554661499486
ITB2 (755-769)	1.8932976768690861	0.8840807261438054		1.755695095821449	2.2742556549500077	3.2933515901506394	4.457393866373049	lower	4.56394912096569
ITIH1 (28-49)	0.7452943317414973	0.0		0.8341644892411045	0.6727448547247284	0.981086988639281	-1.3763862120193489	lower	1.111520597916312
ITIH1 (206-215)	0.8297267030330789	0.0		0.9322200616878717	0.44048669118023764	0.8297267030330789	0.0	lower	0.0
ITIH1 (583-599)	0.2658334512544603	0.0		0.2928777822709302	0.13967780838134763	0.2658334512544603	0.0	lower	0.0
ITIH1 (633-651)	2.275223596385128	0.0		3.286427710650366	1.3904128267588733	2.275223596385128	0.0	lower	0.0
ITIH1 (633-663)	0.6468905561898275	0.6188845154327272		0.099522670592323	0.3413244355537194	0.6333521032762403	1.008893621192672	lower	0.0
ITIH1 (647-663)	8.45240268791669	0.7016360758735128		11.716788368599044	5.99259575954819	6.873040493766719	-0.30694273510416514	lower	3.0995559058035154
ITIH2 (62-95)	1.6056074535958176	0.0		1.6134672914619024	0.80476868626443	1.6056074535958176	0.0	lower	0.0
ITIH2 (65-82)	2.717250451806969	0.0		3.62057978134465	1.5844575582879048	2.717250451806969	0.0	lower	0.0
ITIH2 (386-404)	2.0874074296225467	2.3337162185917832		0.2157848023852844	1.3738184633863388	1.3689178850626444	1.203658701643104	lower	0.8583654029457408
ITIH2 (408-421)	2.3146334263620796	2.0484865488262627		0.21006029044329744	1.369364557488162	1.297911779472446	0.8686654213225458	lower	0.9042779643210095
ITIH2 (425-438)	6.871166664368092	0.0		8.654529539578732	4.142295144961951	6.413410630373907	-0.14137584604728823	lower	1.0434843759009793
ITIH2 (438-452)	0.9662191344351462	0.0		1.258497341049156	0.5561791188710755	0.9662191344351462	0.0	lower	0.0
ITIH2 (455-475)	0.7653759624396742	0.16510303857240632		0.5386036306068488	0.36727065790473234	0.6976342022702363	0.20641744943733442	lower	0.0
ITIH2 (462-476)	3.0239782415289027	0.0		4.681085741237897	1.9262659956917	3.0239782415289027	0.0	lower	0.0
ITIH2 (477-492)	3.786617075504318	0.0		5.267664457235035	2.263570383184838	3.786617075504318	0.0	lower	0.0
ITIH2 (497-518)	2.691546580275842	4.421012621908981		1.4730084633784737	3.8807297793781173	3.697963825205381	3.771785885994324	lower	6.937351451949172
ITIH2 (522-537)	0.6816002238613894	3.923840257552853		2.5737527539849956	2.6466606158564105	3.0173691293040714	2.9928334537836676	lower	3.407449228026403
ITIH2 (537-556)	0.11634842806163016	0.07051574678260346		0.2576003835076046	0.11111613958795956	0.1015136984104742	0.6454753230675833	lower	0.0
ITIH2 (65-76)	4.93009960466659	0.0		8.076376876843323	3.5082311015311665	4.5054397062357365	-0.1986045383639866	lower	1.0264479246147526
ITIH2 (541-556)	1.2516480291007919	3.093619450905902		0.8627993803053662	2.096489743848219	1.885520734365828	3.1803090160012033	lower	3.1778921150808164
ITIH2 (577-595)	0.5462817947053948	0.0		0.6396795206591369	0.2964903288411329	0.5462817947053948	0.0	lower	0.0
ITIH2 (596-604)	3.235587672141764	0.0		4.493960845035887	1.9323871292944128	3.235587672141764	0.0	lower	0.0
ITIH2 (599-616)	0.7116182616472769	0.0		0.9219378215425285	0.4083890207974513	0.7116182616472769	0.0	lower	0.0
ITIH2 (603-616)	1.907082083093574	1.4070777105783294		0.5115153218969529	0.956418778892214	1.7127221210396686	0.7916000422494395	lower	0.0
ITIH2 (616-630)	0.5986356023009815	1.7168318955005317		0.9547164945977779	0.8175459980998228	1.5093441111746888	1.7437723556299431	lower	0.0
ITIH2 (82-101)	1.7624582080611366	0.0		1.9894349347222833	0.9379732856958549	1.7624582080611366	0.0	lower	0.0
ITIH2 (117-133)	2.270199709137032	0.2047047812871486		2.129387234336501	1.1510729311901704	2.1750839137630162	0.08159520065081194	lower	0.0
ITIH2 (145-165)	2.198896415913996	0.0		2.3669044339218734	1.1414502124589674	2.198896415913996	0.0	lower	0.0
ITIH2 (218-228)	5.038049502677022	0.17123019321828659		6.9991605416377025	3.052110059383253	4.954654012209842	0.029933844953319542	lower	0.0
ITIH2 (326-337)	1.2110939136663494	2.469763687561248		0.6744875002446652	1.9502113328795039	1.9402168676120244	3.592213884885357	lower	3.445500230045753
ITIH2 (363-384)	0.28389564591446004	0.0		0.3436366053609377	0.15688306281884945	0.28389564591446004	0.0	lower	0.0
ITIH2 (368-383)	0.5576507558725771	0.0		0.6085634089840427	0.29155354121415494	0.5576507558725771	0.0	lower	0.0
ITIH4 (27-42)	7.652175871297501	0.0		11.672817321379172	6.407034386464824	7.074790114879484	-0.8813026479663951	lower	6.303144353182623
ITIH4 (59-74)	3.463568681664118	0.0		4.658616487577793	2.030546292310478	3.463568681664118	0.0	lower	0.0
ITIH4 (483-506)	1.7522541943349466	0.48877454955958965		0.9656691833321388	1.3024271620643957	1.4057330527938785	-1.2023014587622207	lower	2.0030107210309076
ITIH4 (490-504)	4.575145597397304	6.991276879647623		2.3843456453645313	5.966354355044562	4.631095790111716	3.7199835401996686	lower	9.914649297768786
ITIH4 (627-643)	4.9259155310684415	1.5070236184359966		4.75912572547424	4.867923938983669	5.865340471390964	-1.565240221535472	lower	8.279630880955999
ITIH4 (633-645)	1.8496468539831705	5.597944460501895		4.9241692640186505	5.246890414336196	5.871032128614608	3.6029440341169146	lower	8.615801078841068
ITIH4 (661-675)	10.759266532026535	10.238202507466985		0.11502110635109276	7.9604748458965595	0.5067954358413771	-0.9961544577518349	lower	10.729409237741622
ITIH4 (666-682)	4.896863415402251	2.407835948860233		1.8284868541031358	3.844165135168401	3.370514826822672	-1.4005023142542827	lower	6.243474322307984
ITIH4 (684-695)	0.8141815022228843	0.03465983823745773		0.7862695594148219	0.6759419257639385	0.9331563178084717	-1.2856184025715471	lower	1.06865680318059
ITIH4 (688-711)	3.80734711128812	0.4180888182764426		3.998510593309717	2.5969381991851006	2.9356283565680386	-0.5410025072670586	lower	2.163806273866122
KCRM (366-380)	2.168344869858183	0.0		2.8062545690635217	1.2436498597304262	2.168344869858183	0.0	lower	0.0
LAC (42-59)	3.750755171184727	0.0		6.559401032296338	2.5775390508702665	3.750755171184727	0.0	lower	0.0
LAC (42-64)	2.909612370840079	0.0		3.8397086599155443	1.687330257688906	2.909612370840079	0.0	lower	0.0
LAC (59-75)	3.8922800129715585	0.3001208846133267		3.9636274500500774	2.0390070869087404	3.7512346932847547	0.06934269449545312	lower	0.0
LOX15 (118-134)	0.0	0.22505700672160708		0.4232113475422238	0.30325170134022045	0.4924244399270682	3.7818436553315546	lower	0.5647384510970509
LOX15 (154-178)	0.0	0.22404197814818064		0.8332754963872104	0.5179262831950093	0.922990634627121	3.976995814661511	lower	1.014387658244646
LOX15 (163-178)	0.0	0.23920334513895683		2.2461108024251177	1.1198928872995895	1.8860667492853331	4.078733143524599	lower	1.994257401634283
LOX15 (570-587)	0.0	0.7510575701852583		4.147121967459546	2.274797385024965	3.880382990078706	4.0203738466509895	lower	4.201010002455057
LOX15 (624-643)	1.1335206020050397	3.958522274582492		5.968309722225281	5.200293220970976	7.599381967182423	3.861015368093663	lower	9.740820285071091
MA1A1 (14-31)	0.22434413966911412	0.0		0.2975959724047779	0.130485028018473	0.22434413966911412	0.0	lower	0.0
MBL1 (184-206)	0.4715817752476861	1.2951914011604533		0.3339488580237441	0.7321751137751134	0.7154157371429346	2.5404673329529723	lower	0.8279784206685703
MBL1 (184-199)	2.1289262576419445	0.28720641865079455		1.629348254760267	1.0113702327632517	2.000843135121434	0.12463404121672801	lower	0.0
MMP1 (20-38)	5.492996783670623	2.1550986773007836		3.4931695196875	4.183529570820008	3.388929916418724	-1.0727181940705552	lower	5.5928533026211245
MMP1 (20-53)	0.0	0.49802909338156426		0.5590188523113936	0.28587829531406916	0.4609197456595454	2.257578518198406	lower	0.08646523556331895
MMP1 (39-53)	3.8550624850434154	0.2865416178536277		5.814217043452126	4.047887197846206	5.186266584431797	-1.4560251785397353	lower	6.235727645035658
MOES (523-537)	1.3441104198235754	0.0		1.5413540768799276	0.7213661241758758	1.3441104198235754	0.0	lower	0.0
MOES (557-577)	1.786697770717908	0.0		1.5644080984915103	1.1838095138075326	1.6232944714760487	-0.8307430712971327	lower	1.3841321860207128
MOES (565-577)	2.263552598958203	0.0		2.2332557744885566	1.4128553004461513	1.9604270665439558	-0.5352477911322856	lower	1.1546128283378456
MYH1 (925-942) | MYH4 (923-940)	0.0	0.0		0.0	0.0	0.0		lower	0.0
MYH1 (1180-1196)	1.1354884417816544	1.0307856132104163		0.27591398479199536	0.6105470099460166	1.0869258631875778	0.9636768447008901	lower	0.0
MYH4 (1178-1194)	1.1354884417816544	1.2652045308241546		0.3093867481474416	0.6775199301883127	1.2055917157135292	1.140513247027453	lower	0.0
MYL6 (37-51)	0.5073604570618344	0.22113042600530128		0.3031553158402595	0.5061679559638435	0.675877386856246	4.5643104579083875	lower	0.9930256249479785
MYL6 (65-77)	0.2749280413063061	1.0129056288941702		0.8366584386887638	1.073761403772813	1.6550159260228308	3.792320982678972	lower	2.170553506202012
MYL6 (79-95)	3.440789205268047	1.1999991037098316		2.291656484512069	3.1121080134250505	3.7386722919727187	-1.548648680236014	lower	5.515987260210254
MYL9 (17-37)	5.071015549255985	2.709854893690079		1.346602042159789	3.91649902802208	3.345696031386862	-1.4368435266560424	lower	6.5385236269824665
MYL9 (23-38)	4.922199244915761	6.306597758150378		0.8987469911813702	5.149425140549484	3.097220296732616	3.79130929912968	lower	8.470156567950427
MYL9 (87-102)	0.7613688906158342	2.5816836939234475		3.7385926598398145	3.404055012926184	5.112181564375819	3.8753120934668708	lower	6.534574807325639
OLR1 (74-87)	1.6420500246379808	3.7173203807840967		0.9544991727148258	2.1510981610959856	1.8388875595808862	2.404752354416019	lower	2.29052306624704
OLR1 (93-108)	3.263044182817503	1.5038294677536863		0.8180929130620989	1.9252677111839762	1.5468012152348927	-0.34989731749942105	lower	2.1161042811026167
OLR1 (118-132)	0.9186587662275405	0.0		1.1769986272162534	0.5239143483609485	0.9186587662275405	0.0	lower	0.0
OSTF1 (59-81)	2.6545789692489112	2.0722407523799147		2.469256977150256	3.5279178139901335	4.580035355644965	4.299126562357256	lower	6.915594557181453
OSTF1 (122-147)	0.27077001787741367	2.6860900549742914		2.2511148909972594	2.041303138108315	2.561679124621602	3.2333882097077056	lower	2.957237588584296
OSTF1 (166-184)	0.0	0.8041714126830727		1.5085767547149296	1.0913807953715968	1.7915897790627986	3.789544585248966	lower	2.052775014088385
OSTF1 (198-214)	7.103591385291297	8.983806350755545		1.810049150524145	7.071252104645058	2.8539618821724866	3.581620789594088	lower	10.387561532009245
OSTP (290-303)	0.481468630300969	0.6573338461085567		0.16336880403545267	0.3255428201112446	0.5894185275908828	1.3085596190523034	lower	0.0
PF11 (24-39)	10.437439486423553	10.548594702008591		0.5650488009765365	8.121156501655227	0.45092094683594997	3.9736530614830303	lower	10.933543017212227
PR39 (58-76) | PF11 (42-60)	10.671023027894643	11.332247679307867		3.2444298042773223	9.414470532632327	1.5204986391429367	3.8026544093827694	lower	12.410181619049471
PF11 (161-181)	4.170196647232894	7.227283939635975		2.503187708624459	6.672940400948677	7.570390235814896	3.8315182182593777	lower	12.791093308301377
PF11 (171-185)	5.203289893564031	8.633759068498248		3.7570213111582786	7.205049257993549	5.232736038935124	3.5850230532175082	lower	11.226126758753637
PF11 (178-207)	2.076085259407172	0.05897897101796809		3.500980614514159	1.4042421397699738	2.0572447961471787	0.03286434621700812	lower	-0.019076285859404265
PF11 (178-190)	2.760326737478044	2.9951464809772426		3.7966259770035724	4.9267672344114	7.280073990378838	4.160852807511996	lower	10.154969742186742
PF11 (191-203)	7.5842455011755305	7.785853734595375		0.8148443652058687	6.721987606631418	3.023003492741077	4.1310016283351345	lower	10.7030068255489
PF12 (214-223) | PF11 (198-207)	6.234150483407742	10.028373952501628		3.0949715955914456	7.733973635472179	4.762336340356209	3.427335431189889	lower	11.5783985103879
PR39 (58-69) | PF11 (42-53)	9.68420501255698	7.769036684205199		1.9320364010116167	7.345558355039073	2.0891749496578176	-1.1772078381902156	lower	9.996955322382501
PR39 (66-76) | PF11 (50-60)	10.166594390387067	10.17562254697351		0.33403596470398333	7.853843514547143	0.5680664959364815	4.175026217852064	lower	10.739121156124014
PG1 (96-106) | PR39 (96-106) | PG2 (96-106) | PMP23 (96-106) | PMP36 (96-106) | PG5 (96-106) | PF12 (96-106) | PMP37 (96-106) | PF11 (80-90) | PG4 (96-106)	2.9858909093733765	6.24183648499505		1.723221097124371	4.627045910865882	4.07606694184601	3.424842449013545	lower	7.557235151970732
PMP37 (111-122) | PF11 (95-106)	9.501569217958437	9.294344473994522		0.08518073262550614	7.269758948336343	0.8198669450510875	4.409468464074189	lower	10.197941368766905
PF11 (131-141)	9.425659562730091	13.202085438836988		3.1379472483333943	9.821751339791797	3.9457367294686425	3.211715418712378	lower	13.521313109266712
PF11 (137-151)	12.303046135735904	13.236551927303381		0.7679192101532484	9.830322061626624	0.8444507715375822	2.9110840326619036	lower	13.013770973313967
PF11 (141-161)	10.098648481757335	13.119023399108155		3.128149407691339	9.907089621422863	3.1053621975072345	3.1872093053945876	lower	13.282537197134626
PF11 (145-171)	4.517760452271608	3.2871079621174846		0.3472399381351851	3.5633860959759085	2.4436628626735777	4.640093656590681	lower	6.1014360313793565
PF12 (40-55)	3.823384774135099	1.8829237920523914		1.1264911007750247	3.087034709626589	3.148216955282955	-1.53131824279994	lower	5.515339171543841
PF12 (58-76)	3.8146896080393455	1.9455566555540067		1.3010915838174701	3.336120061357445	3.768392710669888	4.632785645147787	lower	6.283142398018958
PF12 (187-201)	0.6808338090684048	1.347845507981403		2.093475776176819	2.2299904521986496	3.8273099465022744	4.037283023394927	lower	4.7978067155679724
PF12 (194-223)	0.7300222988972396	0.0		0.9112559284557078	0.4055504853733858	0.7397449395750562	0.022334619495690874	lower	-0.019076285859404265
PF12 (194-206)	0.6314085374546388	0.7291630817939696		3.1320007541241677	2.3990045676984417	4.423970176830066	4.169652850087786	lower	5.1034458974209915
PF12 (207-219)	3.0395167775211087	1.4812394452557058		1.3221625207615357	2.786163064749156	3.327313312126483	4.606408746395642	lower	5.301733515458274
PF12 (58-69)	3.3514044604129576	1.2468124027385727		1.6900544490733935	2.7827579736298285	3.1292406524227316	-1.472654069692711	lower	4.842760582294389
PF12 (65-76)	3.5909814556698234	1.8773756558245815		1.0472132175433992	2.9712568533113273	3.024405156474795	4.7016643801946385	lower	5.369457084207506
PF12 (111-122)	3.1514621474786515	1.801051158939262		0.9669320081606387	2.8388906769784925	3.182527765694733	4.5650797102941585	lower	5.436117393335419
PF12 (148-162)	1.4651630588965203	2.494806780205037		1.4689489827750994	3.0530224656825826	4.885255526633102	4.005232816027944	lower	6.783171040853673
PF12 (163-177)	4.478798769149699	2.3737427208168627		0.8747492020688369	3.5319877726596527	3.4886157049076454	-1.5445372760258713	lower	6.400660398603211
PF12 (167-187)	2.385055444351196	2.4245320214498203		0.9145484532070859	3.0760934405148292	4.1755840689772725	4.180602583597455	lower	6.580237843051215
PF12 (179-201)	0.2544236652442448	1.7151420065393068		3.6545026924026263	3.216027962818746	6.381893086605317	3.989248598217489	lower	7.240043487088807
PG1 (42-55) | PG2 (42-55) | PG5 (42-55) | PG4 (42-55)	0.6788213147469828	0.0		0.7772735457840713	0.718756327450522	1.2292118467191198	4.687456675175459	lower	1.4189304492710335
PG1 (58-76) | PG2 (58-76) | PG5 (58-76) | PG4 (58-76)	0.6650588355400426	0.0		0.8512129747332405	0.7740024932487503	1.3737747612077438	4.62141148574648	lower	1.579738162721718
PG1 (58-71) | PG2 (58-71) | PG5 (58-71) | PG4 (58-71)	0.5355589511568373	0.0		0.8385937377936957	0.6623633922580586	1.1091514428406186	4.620213832521214	lower	1.2753008800817016
PG1 (66-76) | PG2 (66-76) | PG5 (66-76) | PG4 (66-76)	0.6124480003120732	0.0		0.7981548314394589	0.683116683815267	1.1457939727972903	4.670061622263563	lower	1.321863903509536
PG1 (111-122) | PG2 (111-122) | PG5 (111-122) | PG4 (111-122)	0.6008160422474124	0.0		0.7702363347997517	0.6549596794011975	1.081737664241515	4.690591648256017	lower	1.248786340557626
PG3 (41-55)	0.6788213147469828	0.0		0.6039772726718181	0.3206996468547002	0.6788213147469828	0.0	lower	0.0
PG3 (58-76)	0.6467843202517811	0.0		0.606032150498434	0.31320411768755374	0.6467843202517811	0.0	lower	0.0
PG3 (65-76)	0.6124480003120732	0.0		0.6083578903626027	0.305201472668669	0.6124480003120732	0.0	lower	0.0
PG3 (111-122)	0.6008160422474124	0.0		0.5992827855736014	0.3000247069552534	0.6008160422474124	0.0	lower	0.0
PGK1 (25-42)	0.5186370212807977	0.0		0.5928270464492249	0.2778660169325057	0.5186370212807977	0.0	lower	0.0
PGK1 (158-171)	0.743280863993876	0.0		0.9277337463146597	0.4177536525771339	0.743280863993876	0.0	lower	0.0
PGK1 (248-264)	0.12133519302510064	0.9054638909926477		1.1884759896526937	1.0922477402242983	1.775325624673159	3.7962815398040783	lower	2.153715887226751
PGK1 (382-406)	0.8460188181906569	0.0		1.114351767921533	0.49009264652804746	0.8460188181906569	0.0	lower	0.0
PGK1 (392-413)	2.0012153816404354	3.716764872243246		1.4032725148591743	3.2302347476602327	3.2946966573451846	3.7209723523018763	lower	5.799686221898076
PGK1 (400-417)	0.5200564632659861	0.49647423577386063		2.9019075192135158	1.9556229159893923	3.3958495086321183	4.194804290848651	lower	3.904053445704207
PHP14 (31-45)	0.6658341910067266	2.7853416158058484		3.8198565694529036	3.5250109915437022	5.4234829322856974	3.8435269887398986	lower	6.82901158990933
PLIN3 (129-144)	0.8030917269859964	0.0		0.9311627285836348	0.43356361389240783	0.8030917269859964	0.0	lower	0.0
PLMN (19-30)	8.119615772624673	9.992472353077417		1.9441593758433673	7.554256077312467	1.962429174711823	3.2159343315628512	lower	10.160776807704414
PLMN (19-44)	5.085499700480031	0.0		6.576925705493236	3.7135006771510093	4.451708376080212	-0.6698677478261608	lower	3.19157730263077
PLMN (22-34)	4.831911405004669	8.073714445601434		3.511231528284279	6.414564318774689	3.9570421415268937	3.400015253405208	lower	9.241399896208371
PR39 (28-55) | PMP23 (28-55) | PMP37 (28-55)	0.03957146125169164	0.294787557920781		0.6744325324178458	0.5478302137227286	1.0391278292852364	3.97445172586797	lower	1.182529303300596
PMP23 (40-55)	1.9164123171959475	3.1823004806702335		0.8378375940815437	2.8689801832184236	3.18465665419838	3.8373593074967016	lower	5.539370340925969
PMP23 (58-76)	2.0395956872646144	3.4674020929688028		0.9374748842681755	3.1695669381860863	3.693431328157874	3.8474099288711017	lower	6.233795088242753
PMP23 (58-69)	1.7987023865495364	2.56235109824246		0.6942270171551825	2.4444930796056865	2.626779926073495	3.9342835136139493	lower	4.722691816475567
PMP23 (66-76)	1.8905004767686169	2.8863165175432997		0.83022861069785	2.744125672304318	3.103286623671773	3.907183357457196	lower	5.369457084207506
PMP23 (130-139)	0.9273140407565809	0.6975869519400076		2.401146981357614	2.159864672135935	3.8061633545335964	4.241084387274729	lower	4.613410714489539
PMP23 (140-148)	0.6274536897341735	0.8710478174802332		1.4969984325028907	1.5647449351571254	2.523063866930732	4.105080361503929	lower	3.2634798009112043
PMP23 (140-152)	0.0	1.8226380118450582		1.6666249564414268	1.4597549744339116	2.135558627503935	3.3570156200164165	lower	2.349756929449161
PMP36 (40-55)	0.6111591317380239	3.0465902095739663		1.9183872492920422	1.394034147651008	2.791643953324623	1.9036463298662443	lower	0.0
PMP36 (58-76)	0.6472093461084971	3.573000637727209		2.050828293482791	1.5677595693296245	3.2973829150555996	1.9235824703825979	lower	0.0
PMP36 (58-71)	0.5133040746717789	2.972602446830578		2.076105597044635	1.390503029636748	2.752089648183786	1.9321582153583678	lower	0.0
PMP36 (65-76)	0.6040774145690323	2.902572952155163		1.8607636488387886	1.341853503890746	2.6526327489570147	1.8958759370418523	lower	0.0
PMP36 (153-166)	0.5180558760361601	2.46118896269099		1.5769260130696041	1.1390427129491885	2.2473984062934047	1.89341415854555	lower	0.0
PMP37 (42-55)	5.398198967357318	1.6711251564447336		2.255918565081178	3.340326782888021	3.266452776550195	-0.6777086414209402	lower	4.036064442668856
PMP37 (58-76)	5.518101019109024	1.9371641921457214		1.8230912175709242	3.510260852656732	3.269352991138032	-0.8457343788778208	lower	4.762686981801257
PMP37 (58-69)	4.81847574236784	1.4196451615548469		2.398705939060204	3.033717074968653	2.9677708115520343	-0.6516472904729838	lower	3.498041456891721
PMP37 (65-76)	5.095799170189337	1.5552637616250002		2.2701730061030676	3.177904976812509	3.101230575822166	-0.674058742860893	lower	3.790383969332631
PMP37 (147-155)	0.11873552568630408	0.495314132810739		0.42826954052781974	0.2571659164262806	0.4573778311688778	1.8410157672369514	lower	-0.013655533319740277
PMP37 (148-167)	4.645260070428398	1.069889505336246		2.7703778266871772	2.678440828124878	3.159671411942969	-0.3230791373479017	lower	2.2282359100476925
PPIA (1-20)	0.27976155802403935	1.0220924876700457		1.1447037910306748	1.123491593123882	1.537352276730863	3.7573583866395364	lower	2.0474085357707685
PPIA (8-22)	8.702632052147615	9.368415207584343		0.7718252511428012	7.287012202843699	1.394441935541118	3.762508544077072	lower	10.305176300500037
PPIA (22-41)	5.654868317165379	5.753105572521718		0.9055632297671784	5.332144220479177	3.3121456308285904	4.163101323274992	lower	9.015039762462434
PPIA (31-41)	2.1717935226435707	0.787862068564182		1.0483633973016744	1.808129936529955	2.11667981672933	-1.4924748218586559	lower	3.2245007576103935
PPIA (76-88)	2.7165832160097203	0.9160140044341148		1.2134641558564587	1.9749418368888232	1.9906566985279877	-1.1943920971562065	lower	3.053705971254999
PPIA (83-91)	6.087908868904943	3.1933871947485257		3.481210093080074	5.504635745087269	5.252190542144355	4.686339161231787	lower	9.256036823615535
PPIA (83-101)	1.3148139458824355	1.5230203899036865		0.4408190875852002	1.6213941139444488	1.797074682375035	4.088284646467734	lower	3.206923032406473
PPIA (118-127)	0.0	0.4745537937143317		0.9047272437216873	0.6631224227044978	1.114475473719844	3.8111139454965666	lower	1.2732086533819726
PPIA (128-141)	0.2984745101911069	1.2947691920298694		2.6774553855714633	2.2132948062641637	3.8829338498915997	3.9647123494096204	lower	4.582480137264216
PR39 (40-55)	10.540393612656427	10.282538018591639		0.463850321435436	8.084483676784407	0.6775444710516717	4.5246557501883515	lower	11.051152754454126
PR39 (151-167)	11.40423448864081	10.652360644960487		0.4869447170303705	8.511896100948054	0.806424765640593	-1.154590616480739	lower	11.504044553160547
PR39 (132-142)	1.4128493463445357	2.5147230884199714		2.246119553753302	3.2525500608441122	4.96528089458336	3.995402417664393	lower	6.836508254858641
PR39 (134-147)	10.28334719477581	3.276368494066805		7.115187002081686	6.74514105866919	6.086721204040007	-0.44561306129376205	lower	6.305661543752456
PR39 (142-155)	10.527597687907328	5.106353100420674		5.350354389865582	7.250705246783774	4.6992593242769285	-0.5664996321185712	lower	8.018515808941512
PR39 (147-159)	11.529108016747916	7.837876509479287		3.2913137866629816	8.806307091244369	4.305009409173331	-1.2575201935236113	lower	12.566930052087292
PRDX6 (1-16)	3.628532669311911	2.233222421957953		0.992957779892084	3.0011444479952747	2.5266723147264596	4.687448059140405	lower	5.149864920819152
PROC (198-213)	7.946083231560518	8.955505884977244		1.5632607661602018	7.773220940300517	4.267731119510969	3.982493888158829	lower	12.628033878504102
PRP (72-86)	0.25804495972166047	3.6147715626722534		3.1311317534942495	1.7509870689720408	3.492905247676924	2.030372114325736	lower	0.0
PRP (77-93)	9.387831706912602	10.2266000566472		0.47288841435120504	7.875489605692257	1.7639319464511785	3.764357085730121	lower	11.414638244858027
PRP (414-430)	1.7984399143800816	5.385759818473893		3.30707740088095	4.199154505104232	4.124721191150406	3.335887813658132	lower	6.305340886682005
PRP (652-664)	0.26678664925370577	2.538769683141171		2.02266275733723	1.2070547724330267	2.416447136451492	1.9986357136695787	lower	0.0
PTBP1 (149-166)	0.5151555671536665	0.0		0.6016654036741775	0.279205242706961	0.5151555671536665	0.0	lower	0.0
PTBP1 (323-344)	0.9425066322008746	2.4079807312428545		1.42340247382721	2.334359529261417	3.15483980613208	3.77478125925854	lower	4.5635482797747295
PTBP1 (323-351)	1.419434046567683	3.042209785859225		1.3969678876514597	2.7125608125970153	3.0979219729217093	3.7179360612099415	lower	4.991631530309693
PTBP1 (323-336)	0.48659663217854526	0.46153400139974354		0.09935270337752726	0.261870834238954	0.47456193081468073	1.001444936299514	lower	0.0
PTBP1 (399-416)	0.6797304990776774	0.0		0.986142397866382	0.4164682242360148	0.6797304990776774	0.0	lower	0.0
PTBP1 (436-453)	1.6500058457394096	0.0		1.983507861576026	0.9083784268288588	1.6500058457394096	0.0	lower	0.0
RBM20 (42-52)	3.9901392835407052	4.211489530180342		0.010280323232057536	3.1156787371441372	0.24340166447320247	3.281940650117238	lower	4.250805811623444
RL22 (110-128)	7.449862084746914	6.530892696380356		0.4164927782642266	4.963527217950631	1.7277297573748793	0.5684883435610034	lower	5.456861312411027
RL23 (97-112)	0.24145259516760426	0.22621095061856358		0.04880570025578639	0.12911731151048855	0.2342040324391155	0.9908080468989799	lower	0.0
RL29 (132-150)	1.6115625181654698	0.2586252876058948		0.9389868631536664	1.0099301039336672	1.2083547303891036	-0.7706105613950067	lower	1.2305457468096377
RL29 (134-160)	4.623786864482006	2.636726325939879		3.8043781658311926	5.162889160899502	6.20000900770336	4.470038617399803	lower	9.58666528734493
RL31 (92-103)	3.163830648747573	3.319993794317219		2.7085488548424483	4.512152380245391	5.615952652072077	4.164706254188848	lower	8.856236223074323
RL31 (103-125)	6.270498698964374	5.8660752077079765		0.8694895483323861	5.670673383665233	3.62530121334365	4.285551309176481	lower	9.676630079656197
RL31 (111-125)	1.1705342507490708	3.4134331407978604		3.987482755218976	4.055321256444663	5.699080265707363	3.8409924739763674	lower	7.649834879012745
RS19 (1-15)	6.849237558969603	7.17772890111704		1.1330545875455211	6.414524411177789	3.4961866161560016	4.107330963458337	lower	10.498076597078992
RS19 (7-20)	0.0	0.23959542048671645		0.8093025451709369	0.5259833970432806	0.957979345648825	3.97046255105544	lower	1.055035622515469
RS21 (26-42)	0.0	0.6292011665891837		1.5224596377878332	1.0350451825968396	1.7603768195888687	3.87408267003115	lower	1.9885199260103417
RS21 (63-73)	0.22612209100710687	1.2584571148274657		1.2332596617123261	1.2501034990969755	1.780945311463757	3.662884503466596	lower	2.282575128841003
RSSA (220-239)	0.027207485312098743	0.9943538504362331		0.9893982338635117	0.7323789550164873	0.9315631993740568	3.0710691595961035	lower	0.9185562504541057
RYR1 (1873-1884)	0.0	0.0		1.9934594183535783	0.6767344813949637	0.7134785072262765	4.1887902047863905	lower	0.7134785072262765
S10AB (89-99)	5.803603813040009	2.9902075386218785		1.6606878897214918	2.8791245055760517	4.130133526340449	0.4162305109571929	lower	1.0619987809208284
S10AC (1-16)	2.129707785471136	0.5517640663143629		1.4487167592840569	1.2630333384397363	1.429271087214948	-0.22622493644891342	lower	0.9219447426893899
S10AC (6-20)	1.3727759175861782	0.37657622675305025		0.8067248896416681	0.6390192584952241	1.2285636325555462	0.26867263157763177	lower	0.0
S10AC (18-30)	1.2151711141266577	0.0		1.6018137390822382	0.704246213302224	1.2151711141266577	0.0	lower	0.0
S10AC (30-46)	1.4749744303593109	1.722650815359002		0.47338194857211374	1.834329905636301	2.0785964348751818	4.085414413185729	lower	3.666312428254777
S10AC (49-58)	0.0	3.509481009730935		8.397114891681856	5.0282170038918785	7.131591885680574	3.748530859629485	lower	8.206272114154725
S10AC (62-77)	0.5211188927851664	0.19588873697945494		0.2563790506189779	0.24334667009589983	0.45591224590838275	0.38126969287087187	lower	0.0
S10AC (78-92)	8.005691269969681	8.801609978741547		0.47041528702449636	6.8661443050346875	1.911793153425365	3.8199389988578756	lower	10.186860684403026
SAA2 (24-38)	4.926569226947579	4.532329396182688		1.6423300884300225	5.042659536976461	4.353369116880079	4.267297832850956	lower	9.069409436345556
SAA2 (39-55)	3.990371655147937	3.8731494518266882		1.8301560709226037	4.65858870090538	5.0099457103107055	4.2090547665659495	lower	8.940677625724287
SAA2 (47-66)	4.077336523544616	6.011394682748911		1.5283196255581861	4.906922680946175	3.406496569600906	3.674759623857897	lower	8.010639891932986
SAA2 (56-72)	9.325186281027396	8.889687543390563		0.9349515160258752	7.210991474624608	0.6974708100780962	-1.5230740963125518	lower	9.6941405580546
SAA2 (73-85)	8.768110309504978	9.826759579410844		0.921750215846708	7.223695528641453	0.9203643662069105	2.7058188083745898	lower	9.37816200980328
SAA2 (85-106)	0.23358117120744618	2.1468144568191088		4.090737496455147	2.9711702397809363	4.536742399632615	3.8149211895526145	lower	5.413547834642043
SAA2 (90-111)	7.2245467541898	6.850432855880786		0.33502403641748335	5.690977350115383	1.3556997666518038	4.430110807633513	lower	8.353905753973464
SAA2 (103-129)	0.23002352357108544	0.7031900371477885		0.9695474393657464	0.9991118284866838	1.6778863848666994	3.9420744532103593	lower	2.093686313862115
SAA2 (120-129)	5.246069503137917	6.380962130156056		0.9132368915631657	5.492712585215621	3.7482198974792538	3.9234716412042405	lower	9.430581816005345
SAA4 (88-101)	0.0	0.6617207380165372		0.711139858787736	0.3432151492010683	0.6617207380165372	2.0943951023931953	lower	0.0
SPRC (22-41)	0.541991398336836	0.0		0.6150036130242088	0.2892487528402612	0.541991398336836	0.0	lower	0.0
SRSF1 (57-71)	0.24878317000098596	0.4369835133555984		1.2145552362433931	0.9932071594597727	1.7372856851061518	4.0948354104847535	lower	2.0725067182391133
SRSF1 (57-67)	0.21476142716940527	0.3995329768529534		0.13428862004146716	0.18714575601595645	0.3463304749551231	1.5274861687351782	lower	0.0
SRSF2 (75-90)	0.0	0.24370982251175738		4.748631253164313	2.0957555005655153	3.2756326681559513	4.124312520160443	lower	3.390680926585991
STMN1 (29-41)	0.7505640479646619	0.0		0.7578417115156871	0.555649724292156	0.7330556156024093	-1.0042160474691217	lower	0.7141931376882749
TALDO (21-42)	0.4556231804794186	0.39996823492230543		0.18096020114522407	0.5096206736949541	0.5761549517444485	4.2725437021211	lower	1.001931078232868
TALDO (24-42)	0.2510379298556913	0.45747042067286053		6.442517465523099	2.9183562292811187	4.171977097551265	4.145925506503478	lower	4.522399101072823
TBA1B (68-83) | TBA1A (68-83)	2.9873888495529983	3.8063201224250327		3.4249004545594413	5.004118737167136	6.440180789937363	4.078442894132671	lower	9.79786552213107
TBA1B (166-185) | TBA1A (166-185)	0.7310005229412643	0.4450218193241663		0.2008959406864125	0.3442295707379608	0.6380399686295165	0.6485578553292709	lower	0.0
TBA1B (430-451) | TBA1A (430-451)	0.4297593009347565	3.5046113802538805		3.407158071755795	2.0723204401843427	2.851364368759405	2.252378143295083	lower	0.9477530077929378
TBA1B (353-375)	0.524763976128997	0.20923122835532357		0.22068674053047183	0.4375884925407248	0.508362515378494	-1.5268915961687042	lower	0.7956720251481069
TBB5 (25-33)	1.830231018282743	4.489243315064892		3.8696482324353756	4.530992402640102	5.301361536793301	3.7394473314016157	lower	7.934847044777401
TBB5 (38-50)	0.27320315160836434	0.3069051227056255		0.0681889134567626	0.1620742969426881	0.2915189009717368	1.1474852010166516	lower	0.0
TBB5 (166-183) | TBB (166-183)	2.3225881950325586	3.3299022450224096		0.6322054533679572	2.82967889610785	2.3738743250634826	3.812488502153152	lower	5.034019691008473
TBB5 (408-422)	7.3607391125410215	6.039265515992162		0.47551116433862406	5.349017936794844	1.4082001370424302	-1.1456418337536205	lower	7.520555954307569
TBB5 (422-444)	4.882177991681944	6.433907323182872		0.6678655971910189	4.2978994888829485	1.4173052415592944	2.29460343795376	lower	5.207647043475961
TBB (19-33)	0.0	0.28492102184984197		2.628945210451215	1.2369874168011872	1.9076483633104302	4.059079653249132	lower	2.0340834349036916
TBB (408-425)	1.2927840127986696	0.8139508696967572		0.3252885214695532	1.1681946621848949	1.2577164545969983	4.524786564816111	lower	2.240755244774599
THRB (199-213)	5.504546855469617	8.675218003446979		3.608517867804704	5.095264406867449	5.269140610312125	1.595366295893935	lower	2.5927749007484984
THRB (248-258)	1.4106880014620022	2.454251412216823		0.48502654822861435	1.3396457267092332	1.2923901771091668	1.8215979742165056	lower	1.0086169449294935
THRB (442-453)	0.0	0.4457145793655462		0.46277601939504154	0.3772635398178149	0.5400538322398725	3.3925324342267102	lower	0.6005635605106717
THRB (499-522)	2.7664952175705078	4.923856584284101		1.7782185821109295	4.202837710238526	3.965336515419814	3.698178534758923	lower	7.3427804569885655
THRB (598-609)	0.0	0.4991019377022636		0.7246950404037863	0.6079063390859237	1.0512481398338565	3.7650600317596425	lower	1.207828378237645
THRB (296-314)	3.9529133212086025	8.832567899256818		6.2321482103503225	6.871215801039597	4.707631409168527	3.0743343505358216	lower	8.467233773342643
THRB (296-324)	0.29103321983655794	0.9309097461750233		0.44067096662233857	0.41565348315847994	0.824844003291247	1.7838649992025328	lower	0.0
THRB (315-330)	9.324537064180847	8.693228682606346		0.3111351762734282	6.9181521918081765	0.6411087782439667	-1.073096804581544	lower	9.343707844172085
THRB (325-336)	0.7554756656616173	0.43653652764884004		0.15223874488873096	0.6018556932891459	0.5427112099087863	-1.5604379911212947	lower	1.0631718349573958
THRB (330-344)	2.009925141420475	0.0		2.6390642199562846	1.16224734034419	2.009925141420475	0.0	lower	0.0
THRB (346-357)	7.0839292277838775	5.140256425311064		0.6689377361940998	4.893996353329249	1.7774069452708052	-0.8505155787266213	lower	6.682862024027954
THRB (348-363)	10.167070534269726	9.216726608128893		0.40360544324559966	7.575668765096748	1.164177722042888	-1.3092106914540174	lower	10.51527247474277
THRB (364-380)	8.766575358765087	9.792844734933066		1.4321053758781241	7.047651114775604	1.3991730080286893	1.7354841091779287	lower	8.199078989526143
TNFL6 (44-52)	3.385050869345837	3.875591169899602		0.06399209252249297	2.623896365061251	0.6256938972003672	1.7935410320430694	lower	3.170951328477071
TPIS (170-185)	0.0	0.6418851197023518		0.6159402738912474	0.5180123450535048	0.7431950929379028	3.3437894754957274	lower	0.8142239866204196
TPM3 (112-127) | TPM1 (112-127)	0.2724310542647557	0.0		0.3271605624823043	0.14989790418676502	0.2724310542647557	0.0	lower	0.0
TPM3 (152-165)	0.0	0.9901764744797674		1.951627764452082	1.4320425703753281	2.4464854524717334	3.8306744506257724	lower	2.786366042569463
TRFE (28-41)	3.611318034444261	0.0		4.504128079162503	2.028861528401691	3.611318034444261	0.0	lower	0.0
TRFE (50-67)	3.1934459980608025	0.20421147309541232		2.8967472939933328	1.8737167178819911	2.6362874617601273	-0.3334132485316791	lower	1.200462106378416
TRFE (300-312)	2.877933998907328	0.6922764043353254		1.3817269081750605	1.5157539269465286	2.009262669421838	-0.1815055310787578	lower	1.1110783963683994
TRFE (312-328)	4.832158557655455	0.0		7.63865453028749	3.3616176314809882	4.425735229804239	-0.19209533205228455	lower	0.9756574379810083
TRFE (429-439)	2.7299128142216014	0.0		3.2264935443525657	1.4891015896435418	2.7299128142216014	0.0	lower	0.0
TRFE (439-453)	6.683817028362688	0.0		9.869809063056598	4.603533136643669	5.9749150296853255	-0.2730486710697522	lower	1.8605064551553894
TRFE (652-672)	3.399118213384477	0.23506417741393823		3.82314519134868	1.8643318955367736	3.2878942910780165	0.06195510626870514	lower	0.0
TRFE (684-696)	6.426470973810798	2.8251324910178726		2.4245081576998917	3.264417696445641	4.500259881194195	0.2815029697507217	lower	1.381559163254001
TRFE (67-79)	9.4149315377252	5.044443630191273		4.510856297777572	6.002581049794028	4.372664979352635	0.0008617142094196055	lower	5.040092733482064
TRFE (74-94)	7.174978925069034	3.387089594151651		2.4442046932346075	4.41540245445121	3.3395473858003197	-0.33512489818300106	lower	4.655336605349549
TRFE (79-101)	4.474917977221937	1.052025749342392		2.9554991578609466	2.48630353081433	3.2371230309031462	-0.11010882928619085	lower	1.462771238832045
TRFE (87-102)	3.41578493214454	0.0		4.741689559101381	2.0393686228114802	3.41578493214454	0.0	lower	0.0
TRFE (93-102)	2.971370752763484	0.0		4.471109710729017	1.8606201158731253	2.971370752763484	0.0	lower	0.0
TRFE (97-114)	6.404424081545127	0.5097505010299097		8.252541535474222	4.026788954965019	5.691563717928225	-0.06558044485502001	lower	0.9404397018108159
TRFE (131-149)	5.253156637847189	1.5975126752839597		3.2429229527184056	2.778103164003737	3.9766959275454217	0.12636077730866171	lower	1.018820390165394
TRFE (213-227)	0.2378510985795958	0.24706608846759423		0.05407017409014364	0.13474684028433342	0.24258989385878552	1.080100222068543	lower	0.0
TRFL (87-106)	1.8505034357131291	0.9633256048523536		1.621851807441238	2.2740385207879474	3.34304616910008	4.420688978324357	lower	4.660473235145069
TRFL (92-106)	3.060387367637269	2.0282317673491193		1.0948131258810128	1.54585806521685	2.696761031801307	0.709345123865008	lower	0.0
TRFL (106-119)	2.4770503463805866	0.9655250721210838		0.7218757331955069	1.6381012157098633	1.4690047818580663	-0.9946480468418616	lower	2.387953711142276
TRFL (106-115)	2.893436331461233	0.0		3.9139534851017497	1.7018474541407458	2.893436331461233	0.0	lower	0.0
TRFL (151-163)	0.24591441338368752	0.20389002173523127		0.42028410175150055	0.4743998932064082	0.8034335395579993	4.234104032125048	lower	1.0275110359552133
TRFL (225-237)	0.5892227563006126	1.5477472648751716		0.9092129190554735	1.4649538527026436	1.9325156098381446	3.7447989568677515	lower	2.813632470579316
TRFL (559-576)	0.0	0.36549540247925466		0.41750546516578574	0.1957502169112601	0.36549540247925466	2.0943951023931953	lower	0.0
TTHY (35-53)	1.8488766882323056	0.23859656070323043		1.403418749184716	0.8727229995300629	1.7418776386680155	0.11890524863251899	lower	0.0
TTHY (64-91)	0.22118370133799364	0.7892097580962052		0.4007847205158783	0.3527945449875193	0.705133984845479	1.819286455977994	lower	0.0
TTHY (129-150)	7.864773218706865	0.1720683864090533		16.440496371291026	7.114519142285983	6.662184377257997	-0.5179426111016912	lower	3.9807385927369867
TTHY (138-150)	8.257022489389414	9.113994273053473		0.16901883948094093	6.444497923208016	0.8666622935503033	2.0753415625235423	lower	8.237956090908238
TYB10 (2-19)	2.862167275255923	0.22348135529219607		2.864753196208025	1.7234207558048955	2.362509151193764	-0.2670188986736117	lower	0.9432811964634384
TYB10 (6-41)	0.0	0.3852339431297512		0.9909751936636496	0.7548399966742152	1.4884060015373652	3.9627220858138714	lower	1.6431508499034597
TYB10 (20-41)	10.817786307342386	2.0612259270429427		20.24255665488258	10.75737946559775	8.338951259914353	-0.9525670100463488	lower	9.90794897312309
TYB10 (26-41)	10.014721194906139	5.089088976268648		6.868915168516452	7.82244750125937	4.616511443392528	-0.9159455196798233	lower	9.317064665346242
TYB4 (2-17)	8.085716268630602	1.7965626622233926		10.730613475128699	7.068645940097836	6.088225718087348	-0.9868450962627549	lower	7.661691354408653
TYB4 (8-19)	5.678622156326889	0.6540484803555358		5.770797771945168	3.8648898955730298	4.355543910188218	-0.5671790810580252	lower	3.3560911736645247
TYB4 (20-44)	9.359758088182694	3.4885902808891545		9.288271455114913	7.646110001503441	5.47248587831912	-0.9023769352367692	lower	8.447820181827003
TYB4 (26-44)	11.809943057478403	8.34276709332829		5.817409154568676	9.367464116904548	3.3229502614274398	-0.9662635392606448	lower	11.499737162242827
TYB4 (32-44)	10.177731889634265	9.523525451972162		2.2840104839487196	8.215688441730114	1.1727853177010388	4.692969195540934	lower	10.877485941365306
UPTI (20-31)	0.8829679735782923	0.46026262217840413		0.2850274186712018	0.40706450360697455	0.7649032415415689	0.5481515833983656	lower	0.0
VIME (13-26)	9.053572451805335	5.047554401987844		5.443316591394597	7.06989314448669	3.8566691689805697	-0.975629169686654	lower	8.73512913275898
VIME (14-33)	3.007936218383872	4.54715634343498		2.146443570680939	4.328485297687049	4.059931130838989	3.854253481411541	lower	7.612405058248402
VIME (188-205)	0.7425383337766351	0.0		0.9613678012315582	0.42597653375204836	0.7425383337766351	0.0	lower	0.0
VIME (256-268)	0.27922053141650344	2.0225292370988606		2.5889029718163514	2.2443788956265744	3.3014192738145174	3.7138298301528754	lower	4.0868628421745825
VIME (270-281)	1.6159127351250697	3.6801133442802842		3.842771353141928	4.5887965197297955	6.8072939723810135	3.9230660812481375	lower	9.2163886463719
VIME (296-312)	1.1634604498240535	0.2441863428966183		3.0950122728977814	2.1333326899993716	3.4207774351425315	4.423673185148422	lower	4.030671694379032
VIME (404-419)	1.3190583139273189	3.3325228449869213		1.9909156292104724	3.19889009871944	4.205775598964267	3.7612878222401935	lower	6.153063606753047
VIME (419-436)	7.842189447507372	6.808154049710016		0.7891148505514176	6.235170265283207	2.3531085194134245	4.579192884563171	lower	9.501222713364022
VIME (429-439)	7.357867979594379	4.788316348001245		1.7193568605474514	5.339885327081815	2.640251145457434	-1.0918649323694063	lower	7.494000120184188
VIME (445-466)	7.63809621512836	6.518262214493591		1.2250036117764214	6.055472803510059	2.0115661847425703	4.691856531219206	lower	8.840529172641865
VIME (26-41)	5.162883976395895	4.886734580545439		1.5175062341421373	5.202720621152612	4.225721192356115	4.245414915773607	lower	9.243757693526979
VIME (38-63)	4.186901896515627	4.764041027172978		0.8916984594316308	4.407299099351372	3.3485954478477855	4.038968608446845	lower	7.786555014285251
VIME (38-53)	6.153762329542463	5.298902188658996		0.26332828896340843	4.718359125761483	1.611263274526218	4.6661910132378095	lower	7.157443695881067
VIME (53-66)	8.00888744375279	5.832675261754198		1.7436955202297604	5.6388135752644954	1.885297505627882	-0.5497062274195804	lower	6.969996075321232
VIME (71-86)	5.336660849208837	4.7179887892166485		0.15593186416130803	3.548902594899087	1.1719416237571156	0.5723781626340761	lower	3.9850288770095545
VIME (76-94)	1.7083052460205241	1.2670770264776696		0.42352585441685375	0.8497270317287619	1.535980687757775	0.795781423208919	lower	0.0
VIME (86-99)	2.5864567063440855	1.2295160274026808		1.9882868008695234	2.823425509190794	3.7693227579384425	4.5058408673131165	lower	5.4894425021468845
VIME (133-143)	0.827168061721758	0.27458352586541146		0.31522155000993113	0.6032019623642643	0.6534528986219864	-1.2726373106334687	lower	0.9958347118599563
VTNC (65-77)	0.9890266451085149	3.423557484051482		5.2135879540963534	4.528786071269108	6.627011016377923	3.865015617100229	lower	8.488972201820083
VTNC (109-122)	0.2505114261204296	1.907310122658049		1.5596267028760928	0.9293620629136428	1.795211658754965	1.973250150268299	lower	0.0
VTNC (111-127)	4.4520232898396745	8.093860148241527		3.1632297268157545	4.534543499588099	4.972187852442592	1.7343170485467048	lower	2.42906083345544
VTNC (206-220)	0.20212604886376875	2.623497690685631		4.467335860074701	3.2272628982890064	4.697323096151349	3.726031955268249	lower	5.616091993531926
VTNC (220-235)	0.27375438140406944	1.105522808045635		0.6827790091414334	0.5155140496477845	0.9972363952455847	1.8543615109121825	lower	0.0
VTNC (282-294)	0.0	0.19696209732405504		0.3264305877015859	0.13084817125641024	0.19696209732405504	2.094395102393195	lower	0.0
WT1 (59-67)	3.385050869345837	5.457735042246676		1.169205445735917	3.1241225379827213	2.640752497321904	1.794591207186677	lower	2.484498794602455
