# Supplementary material for: Peptide clustering enhances large-scale analyses and reveals proteolytic signatures in mass spectrometry data
Source: Nat Commun. 2024 Aug 20;15:7128. doi: 10.1038/s41467-024-51589-y (PMC11336174; doi:10.1038/s41467-024-51589-y)
Supplement: Supplementary file 4 — Source Data [file 41467_2024_51589_MOESM4_ESM.zip › source_data/3g.csv]

	C	N	tot	spec.
A	5.0	2.0	7.0	S. aureus
E	2.0	0.0	2.0	S. aureus
F	1.0	1.0	2.0	S. aureus
G	0.0	1.0	1.0	S. aureus
I	2.0	0.0	2.0	S. aureus
K	1.0	5.0	6.0	S. aureus
L	0.0	3.0	3.0	S. aureus
Q	0.0	1.0	1.0	S. aureus
R	0.0	1.0	1.0	S. aureus
S	1.0	2.0	3.0	S. aureus
T	2.0	2.0	4.0	S. aureus
V	5.0	3.0	8.0	S. aureus
Y	2.0	0.0	2.0	S. aureus
A	8.0	15.0	23.0	P. aeruginosa
D	1.0	1.0	2.0	P. aeruginosa
E	2.0	0.0	2.0	P. aeruginosa
F	7.0	7.0	14.0	P. aeruginosa
G	7.0	1.0	8.0	P. aeruginosa
H	1.0	4.0	5.0	P. aeruginosa
I	6.0	1.0	7.0	P. aeruginosa
K	30.0	39.0	69.0	P. aeruginosa
L	2.0	15.0	17.0	P. aeruginosa
M	2.0	2.0	4.0	P. aeruginosa
N	2.0	1.0	3.0	P. aeruginosa
P	1.0	1.0	2.0	P. aeruginosa
Q	1.0	2.0	3.0	P. aeruginosa
R	5.0	2.0	7.0	P. aeruginosa
S	5.0	1.0	6.0	P. aeruginosa
T	3.0	2.0	5.0	P. aeruginosa
V	15.0	12.0	27.0	P. aeruginosa
W	0.0	1.0	1.0	P. aeruginosa
Y	10.0	1.0	11.0	P. aeruginosa
