# Supplementary material for: Peptide clustering enhances large-scale analyses and reveals proteolytic signatures in mass spectrometry data
Source: Nat Commun. 2024 Aug 20;15:7128. doi: 10.1038/s41467-024-51589-y (PMC11336174; doi:10.1038/s41467-024-51589-y)
Supplement: Supplementary file 4 — Source Data [file 41467_2024_51589_MOESM4_ESM.zip › source_data/s3a.csv]

	Cluster	DEScoreP. aeruginosa-S. aureus	GroupP. aeruginosaMean	GroupS. aureusMean	GroupP. aeruginosaStdev	GroupS. aureusStdev	Log2FoldChangeP. aeruginosa-S. aureus	PValueP. aeruginosa-S. aureus	GroupP. aeruginosaRepCounts	GroupS. aureusRepCounts	CorrectedPValueP. aeruginosa-S. aureus	-Log10CorrectedPValueP. aeruginosa-S. aureus	Sample 1 Day 1	Sample 2 Day 1	Sample 3 Day 1	Sample 4 Day 1	Sample 5 Day 1	Sample 10 Day 1	Sample 11 Day 1	Sample 12 Day 1	Sample 13 Day 1	Sample 14 Day 1	Sample 15 Day 1	Sample 16 Day 1	Sample 17 Day 1	Sample 18 Day 1	Sample 19 Day 1	Sample 20 Day 1	Sample 21 Day 1	Sample 22 Day 1	Sample 23 Day 1	Sample 24 Day 1	Sample 25 Day 1	Sample 26 Day 1	Sample 27 Day 1	Sample 28 Day 1	Sample 29 Day 1	Sample 30 Day 1	Sample 31 Day 1	Sample 32 Day 1	Sample 33 Day 1	Sample 54 Day 1	Sample 55 Day 1	Sample 56 Day 1	Sample 57 Day 1	Sample 66 Day 1	Sample 67 Day 1	Sample 68 Day 1	Sample 69 Day 1
0	F1RX36 (47-62)	0.4662871321772964	13.844933399942933	16.52937258706433	2.7422850754793853	2.3593053087854314	-2.684439187121397	4.2743445745502175e-05	33	38	0.00020365475713252803	3.691105440857744	22.403453260585064	15.554645357838668	12.618626545527418	15.921726160428042	17.326390594439236	20.60499862648712	16.07169127199066	15.555271479973406	14.286812899540152	16.63681441258292	14.114668765017578	16.58022341893773	14.459368629129608	9.163051566269495	9.982636970981789	15.027278532005894	10.830396739204636	14.083800532416603	13.692280205367275	10.27606041007387	14.036308519545626	14.345680039793821	17.01882171160655	13.8359352329053	16.582882958601925	10.678513555996403	12.960160645567447	16.38016071054784	16.75506408554213	16.580025971035347	18.052953673913276	18.902284033666763	16.705446555933907	16.95748006752791	18.010710068142128	14.842355641921115	18.784633635783422
1	F1RX36 (266-285)	0.28097125571731113	11.933725397115829	13.532654663674336	1.9461901549613667	2.1006529595466725	-1.5989292665585069	0.0019585484991584638	33	36	0.00434056694408092	2.3624535413158054	16.103345673097113	12.898639456533145	14.263040577681087	14.108962240595003	17.224409058057542	13.898675201551058	8.25103765055435	9.497003565591383	11.634553359988102	15.04666242509377	14.538413017346038	13.050119228084384	9.954346979650024	10.051246880873299	12.885881673747688	11.36934129060884	11.738203362649411	12.64952925417356	10.68117162066789	10.24103545279818	11.101502616177722	11.323335108045107	12.7318909507517	10.927218935470405	13.586245412897581	11.392523124147992	11.008032770860389	13.910224087833761	14.13503528192114	15.043677668924047	15.722127887369444	15.256146026813369	15.086852196239041	15.350726732587182	13.035689199113008	13.822523661519147	12.926873253619982
2	F1RX36 (619-637)	0.11176480332287968	12.138443067929549	12.822888042769824	1.7641637945074524	2.00604226686522	-0.6844449748402752	0.13961767562540045	33	38	0.14028121305327554	0.8530004873010425	15.964352017180712	14.395738209632457	13.385657215531385	13.787825745686863	12.882505689316746	17.992368264181714	15.182446499449071	12.62205989461205	15.386306402716361	11.208253078858187	11.997152866146745	10.596319410241406	12.681662597451847	12.769188230246439	11.537051055282113	10.95548518120463	9.322680406171678	7.649226995470296	14.643788872335701	11.830493703069392	14.398150361128927	13.236477148553888	12.259114645516382	12.469873175505466	12.8943085544145	12.56100552756	14.023495556891282	13.163265684374892	13.585389771088975	14.536753341301337	7.610913824762117	11.89559731164162	15.06575168676201	13.006593776897846	11.994753056248392	13.734222889892905	16.42569439960322
3	F1RX36 (658-682)	0.39427399902720583	11.928219530473429	9.502994257516859	2.7598362165000103	2.86421245632348	2.4252252729565704	0.0011010074026804363	32	33	0.0025795030577084508	2.588463952983493	10.900619314588855	5.927974727470204	11.259667383834852	5.052875121850077	12.070652604677495		9.747280753848397	0.9681801994854763	11.691927178709173	9.811130287914072	9.988404333684759		10.304038862322054	15.681810555733659	8.024957984718627	10.369119024877794	11.45229216366478	13.191961548864256	14.402847765309563	13.460986515115822	14.964359928151115	14.009279666612676	13.785278072822758	11.86360169723694	11.610064915882068	6.699753601633839	13.947927047457187	12.892619638518203	11.239784810253592	11.516778931997171	9.682072447552553	5.9910783085875945	11.012578472289638	11.934152285645604	8.75618145437019	11.91947065609227	10.296518204402389
4	F1RX36 (580-599)	0.25477246173635154	10.73997226761281	9.115129865323214	1.648974350781988	3.537648445274042	1.6248424022895964	0.02787512313371785	31	28	0.036281906301029586	1.4403099025858062	1.2290136295427616	8.761687541943845	8.623758825762948	10.903739530720127	12.831807390440238	0.24610833581248195	7.504316257390524	8.031147697152553	10.014463999857291	12.944437497978376	11.910388894341992	11.401319044096676	12.545161029477297	9.486005231626278	11.33737341271112	12.413613405293649	11.128305832187895	11.2364915579926	10.811623396306771	9.032411042194454	10.53036068804743	12.785241597457377	11.969662359068755	12.640029335191555	11.764075521512837	11.117331748673834	11.741088937116876	11.898891029254479	12.945665409911145	12.579454904341238	11.922693401139071	11.098110356573025	12.233884807939752	12.241973594245872	7.796529453768254	7.919058126550948
5	F1RX36 (599-619)	0.6577120443215881	10.705328348609969	13.9786286871821	2.1322952456230286	1.9932262471657671	-3.273300338572131	1.2787674845703766e-08	31	38	1.455582114585469e-07	6.836963289431336	12.632141151931691	12.12516844893184	10.061345806067123	16.07055902825856	15.447684892771726	12.9355455458808	8.257443327576246	13.418860637147342	15.020643970836018	14.943483659541677	15.37136082248604	14.899786696968269	10.887538841057083	8.29136631191323	6.65669360829127	11.811331518633965	10.467976993417654	6.0929091169265694	13.245615821309661	9.616927085955906	5.7838587531299375	9.113812149482401	10.756896566183036		12.083933354595516	11.565302387302161		12.961670210992008	8.52252326103288	14.81699438999209	15.045887601555519	14.476532133931084	15.551828458152537	12.945088398651245	14.885800252467554	16.03201879975589	15.452727969678774
6	F1RX36 (638-657)	0.863013914486923	13.000014075157623	8.441140854753064	1.9232231636125345	2.674205263079598	4.558873220404559	2.691138518346994e-10	33	28	5.516833962611339e-09	8.258310086589077			11.13825134202932	8.929518664011004	13.715373876682428			9.352330805651441		7.327861355797576	4.868407999905208	6.128357443446158	15.016573842140195	9.353060475181158	12.718206769487956	14.577760040102088	14.957829050098049	14.569336890431451	13.845943142481593	13.048892630611405	10.005774308343383	13.73873992101731	10.257859058764799	12.425684298722139	13.164508725116292	10.2347223946005	11.446538514214916	13.885583580512245	14.446912980847397	9.591006474057625	5.962275351582912	9.610218986560454	11.125098709919605	10.663957677516745		5.636362298881025	10.163568347254726
7	F1RX36 (480-497)	0.7799299843795371	12.495112749491973	14.98767481432675	1.2301633777624899	1.1269076380781902	-2.492562064834777	7.476358137976517e-13	33	38	3.065306836570372e-11	10.513526046183213	15.07285231683477	17.59564890010198	16.572861053276963	16.351372688101172	15.871980610998293	16.55405764443159	15.262712842191705	16.02007308782545	15.82042120262417	15.888286440881698	15.985810623410439	14.86084011337175	12.528822579229406	10.459486621400012	9.731063855768694	9.711097242952901	12.672770275042716	14.658293484015953	13.41223424996933	13.000249128265558	13.159803632091446	13.14543359662886	13.510896197666915	11.661224401058059	12.625157199403498	12.838681581911358	9.967291545573515	10.858920092621204	13.388917164156988	15.165943139097685	14.591224812874367	14.622967665549998	14.270252021124326	15.490469265370045	15.049379975611297	16.510786281449	15.67709245258533
8	F1RX36 (253-265)	0.34649514904918854	9.794090030196095	11.845902306287922	1.9870652312884285	2.1498820476625884	-2.0518122760918267	0.001003156818608497	22	32	0.0024220449933645516	2.6158177934025253	13.561630822588903	10.365562935786038	9.72199524326296	13.584409396295502	13.677797848691313			11.684255820719567	13.523428826950873	6.99988476685471	9.800907094867386	10.243870249850449	9.189288086564424	8.581220547691899	10.532248843824972		8.636788879376928	9.188189553227563	9.803126402385333	11.585903547992931	10.865702542870302	4.263510160687869	9.63035797095579	11.059313869021842	10.10480114323303	9.457204604189082	9.254815615357654	10.05688453224573	8.412852029799204	10.338097128349428	10.165537476446737	11.237297033484124	12.663919163769036	9.11080850955577		11.73121774571836	11.22101505503769
9	F1RX36 (453-482)	0.5625434177513579	10.844593874619287	13.389092962523296	1.5429388915908355	1.60676547835531	-2.5444990879040095	3.998400198579569e-08	27	37	3.278688162835247e-07	6.484299887264778	9.695353414265453	15.338673074517322	15.51131906493989	14.771770280006422	14.790634297644175	15.93830073338681	14.911906169521856	12.83836676163578	12.57048055454972	13.633163645698033	14.55180298914832	12.17119161121762	8.80031328571011	8.88485991021633	11.590689192507567	12.20344319475479	8.678051858435559	11.192400775608146	11.356995283560728		7.601244536180452		9.8194608713422		12.234879660568078	12.244173887494794	10.914729746939217	12.490649876708057	12.610901426260002	13.85725118656489	13.876257461655909	13.395717199906372	14.427097491145867	14.640130912964175	13.564937137621696	15.78563688946321	14.719924532775702
12	F1RX36 (600-627)	0.2783998455494571	10.894923539725664	9.056311724555224	2.8611300692891772	3.25680266117791	1.8386118151704398	0.06848148801165159	23	18	0.07909129601345678	1.1018713079222733					10.05409787898115					11.746940075599818	9.8859844495118	4.332381576571549	10.02160903902054	13.320361276513285	13.83425466407698	11.386865481767463	12.33987354201899	10.877188552154763	12.658796377145856	11.688088007574255	14.498857756545043	10.495983779656601	9.771379350981467	13.953195355888466						11.40198218416679	9.968481889597527		11.260194487727508	10.617977294968789	1.628945965661236	11.512974398940619	0.752125762833638
14	F1RX36 (565-585)	0.1322358585901137	9.502497917649158	10.389540832992312	3.632004814569196	3.9872480596875453	-0.8870429153431534	0.4178189810506745	24	28	0.3232184570392011	0.4905038472742879		7.743575986831151	12.975068306298818	2.0064685371386046	12.775144034584098	14.338896799449039	12.222292906456717	6.203229082131385	5.622226441708833	7.955489092710543	11.762325632606236	10.111126099280145		3.6067727213448872			9.559977773597044	9.958784082320678	4.9164101460169505	0.5736187624123121	0.2934320967567569	9.812752561557584	6.69122990371137			9.3983778953092	9.461401793327642	12.37958977412995	10.872464664905245	9.989454168525706			0.8989804039280932	11.598380144889115	13.497400910335365	14.496721237277322	14.419848082496712
15	F1RX36 (142-155)	0.0627032965027373	10.637970298140107	10.234125047520537	0.7983632368484401	1.8460482743555457	0.40384525061957	0.44286283832301154	16	16	0.33002952098946137	0.48144721094211607	11.73362056143237	10.07764228263802	11.135559593538892	11.913612090639518																														6.755669328094089
16	F1RX36 (128-148)	0.17053710851021195	8.126780777974531	9.249428511631605	2.39912324965154	3.3095288324082106	-1.1226477336570735	0.17759285026475688	22	37	0.16738636461735704	0.7762799227622884		10.167932657358255	11.74128824146436	10.721297133552374	10.576691864372798	0.24610833581248195	1.2532581282605415	6.696414237619881	9.876174324213393	12.652472626915872	8.929782186957665	10.889521694539605								5.209234847637284	8.397509698145452	7.804454915193632	10.101151168804575	7.818900877737433	10.357894219359515	7.784285373149691		3.3881623113018926		11.209961340964504	0.26106435187852356	10.535031324739501	5.942130344799379	12.743476933933485	11.931998640829372	13.395351591543548	8.406125027879163
17	HBA (71-96)	0.2670281615185751	8.760987674717692	10.534266442436804	3.439611353968666	3.24555342104244	-1.7732787677191126	0.09824351623698323	19	24	0.10741291108576835	0.9689435130843576	7.57292485971282	1.5320920229849573			9.574715474248123	12.074878330621322	13.029485610899302	12.767278041070407	12.527255969940432	12.664380930026304	13.66692401380992	11.037970953547187	4.308776240546552	11.4990683426805	11.567064558635316			9.03927490107982		11.890930459067937	4.574183434291164	11.743430381156879	10.491783463426954	10.893870305156618	12.16747834212594	10.294670681539573		8.625543706973838	10.439322354710798	12.778322540342456	13.680033926547086	9.921255398502673	8.211075063620044	11.747336204781881	11.354499520066403	13.050217541300645	11.23246463387246
18	HBA (0-16)	1.2926337003136772	16.55748303858113	10.98881866371361	1.4869769634724712	1.6871220398235491	5.568664374867518	2.4234569563874428e-18	33	24	1.9872347042377033e-16	15.701750837099665	13.521356996184023	12.233218843775596	11.954089456497343	12.386655428547337	11.607479935752798	7.662734222944877	10.624408452854393	12.612845357126304	12.15027385246504	10.520342512069218	11.318249626533104	11.912434542344677	17.42905592600712	17.750183877280367	18.765404671302704	17.651567950336258	17.87604407240018	17.843711839825193	19.905278727628357	18.10794413931718	17.588115670802292	18.180775969767016	17.635618119403492	17.623012525999943	15.78861767980184	17.364459914499776	17.17401713024967	17.00295030282601	18.274201225174494	11.16433827401231	12.704388748344682	8.896794878218458	11.837961679223142	11.628452806772131	9.987228069894165	10.998577113279064	12.090222840671053
22	HBA (107-127)	0.07332573045436587	10.904864847050089	11.393315272202232	3.291805665312182	1.7563521185473656	-0.4884504251521431	0.5517778423383819	22	22	0.37086707435858457	0.4307817216973098	12.40212625342076	10.216788896746424	13.722860796919928	10.795124045861874	9.173402458935861	11.788484226599499	13.430561915011483	12.185136761818104	11.449991785079945	12.28488822396073	12.04274126096621	10.191352836091603	10.438258272935183	13.405889244421662	13.015164977570139	11.73550972123698	12.473305113344189	12.790876966477065	13.05216350426412	11.090033620626961	13.787018957889277	13.239152032872516	9.524532618269596	12.897644612336824	12.583899718587787	11.067438740430562	10.671094130402595	10.683667964889151	13.202939017116769	12.434240797424476	11.163908523121973	7.891565615158797	12.06574137005046	11.889185156930061	14.808648588145592	11.268319110002292	7.46678279652281
23	HBA (57-70)	0.028195853138301433	9.442170940368968	9.63221487816232	2.960013483396271	4.028060687785607	-0.1900439377933516	0.8609661958896687	25	19	0.5308212636312244	0.27505168849648265	12.92616885666009		8.742198085978849	2.0064685371386046	11.53479453128374		6.6792750475615446	0.9681801994854763	11.87792744820301	9.019940722556003	13.909897051269304	9.087295254674949		11.371520558960412	11.319489927485753	9.996537071611678	11.163438191536315	11.979897928984963	11.862753596557566	9.76832643839793	11.845419781060507	11.925209376187007	10.480361691681003	12.541794079771018	6.636993065268222	12.057472900241986		7.150876465626617	11.019633863996944	13.936489046228752	9.630272038437019	12.246098165080648	13.015376874883325	12.815769077234947	1.628945965661236	9.802323001723014	9.547604407679875
24	HBA (83-96)	0.14803926982942398	9.942338500254502	10.926905776581174	1.7567736597648995	3.6591808784504103	-0.984567276326672	0.2877302218725796	20	24	0.24323585766547967	0.6139724012811673	10.576557039886037		9.25721566207877		13.096494157564717		10.274776056897426	10.989205276424961	11.682341297077553	13.153731844423161	12.580237529030201	10.44154708312321	7.064520246489842			9.953022681607509	10.529394135735163	7.530986362102889	10.105578498318451	8.64128007354075	8.908413725354938	10.19376424047873	12.452692875260269		9.714886163663243		9.368181321958291	13.53119894253526	12.189355720618705	15.997283902313733	15.749669943246342	11.76527279792412	15.86542054225901	12.838907397742505	13.28886286438874	12.083131110975032	11.773256506853592
25	HBA (61-82)	0.4073644093416987	11.4672322210172	8.908930678532307	1.4860763286919936	2.7840159672495717	2.5583015424848927	0.0017838900510637515	19	17	0.004063305116311879	2.39112056498461	11.497365897319622	5.496998945063291	12.110264388312753	6.153098610530725	9.176673086615468			10.24725610870531		10.229824551395962	10.390835937861665	7.466647170498714	11.751642356341197	12.285826531530288	11.977774099669949	9.399832648069376	11.421433326869854	13.196538572049057		11.328637002018416	13.088523270183352	9.120483813185839	11.393779175966833	12.296207057943434	12.392030368809342	13.98791356344153	10.603851075848358	12.434118915362378	12.366827367505456	10.492571652650128	0.26106435187852356	7.905198461073997	9.998310703980689	10.996135876289562		9.89359057703118	8.564994573541593
28	APOC3 (39-55)	0.14304854077237178	12.864550605339609	13.696912116968427	1.181706872502215	2.087443847941207	-0.8323615116288181	0.04974321448330401	33	38	0.05856234555888762	1.2323815370917124	10.393844149411079	14.176375051150686	13.631686487333532	13.664225058615434	15.190854194508532	15.254980054795661	15.89146379064199	14.312005489076578	14.813740827350871	15.576467098777556	15.870692871616635	14.68880416912567	13.08628620673538	15.122044846805144	11.12682486946958	14.785844588028999	13.817821256868761	13.633191707556524	13.384125127224593	13.39462875393308	12.548510036956072	13.841461585068274	13.03766524829714	13.48123789657376	12.821087806457042	12.352952036842451	13.087379817729285	12.977135614657426	12.673676689310504	16.746809202368038	16.019571723800713	16.309881599195823	16.0433447681559	15.1236878528044	14.902394781826752	15.414653906511747	14.836856867520716
29	APOC3 (80-94)	0.2846333926918411	10.838698629241637	8.987486790189681	2.268825712516104	3.2808698426551217	1.851211839051956	0.03463946080220846	25	20	0.043036905845168096	1.3661589599874404			11.002946033513817		7.0220867470018105	10.178503136696897		7.8040905662081315	6.9259523448134575	11.051908056842015	10.988123319347567	11.127795506482816	7.288929733280056	11.626401842966256	10.49712772052413	7.559309744402506	11.74905720996282	11.326263752253633	14.092064237835126	8.287187515074603	10.19880404678798	12.200393360552539	12.671753432084367	15.054509061369657	12.74514456227092	12.521980666663545	13.237964088526834	11.679679093950103	11.991251079431606	10.248186268263305	9.022641919743066	11.097169714693422	13.272198601330958	11.845700981063644	1.628945965661236	12.39979056720638	10.550573570102015
30	APOC3 (23-40)	0.2952696471878588	11.389776621935935	13.312839148357625	3.2582606735201565	3.168466771537112	-1.92306252642169	0.032206508121961505	28	28	0.040629748707705284	1.3911558637477808	16.180733926814806	13.43028512831775	8.518841100077386	13.292600419279893	12.311511942286593	16.382824178722046	16.336310608059744	11.645939075053747	11.514618992634757	14.604086864272752	15.234708230463378	14.969335870439881	6.027547429140628	8.72153559974645		11.810557648233756	8.195902472152687	14.835781177755482	10.294118946051658	15.087063519009037	12.530844005177002	15.25689570550578	12.321251496168017	15.888325155406065	12.361951640333999	17.765255209115146	10.646927321628631	14.242757440166516	13.1479655094362	14.80102090532722	14.929443011859952	15.05122413503769	15.621374236878061	14.694806601596325	11.628606931091445	13.280511852880645	12.840904638745078
31	APOC3 (41-67)	0.5356119040015571	13.548793681485868	10.415243518246921	2.5623234505120176	2.2587362546910246	3.1335501632389473	1.562153489159363e-05	32	25	8.006036631941736e-05	4.096582427094546	12.50110098072719	11.513012560367105	11.054161912986393	9.205651144253485	11.447065530283604	13.626909857079738	12.417401722582774	11.610591402945367	11.052426429648065	10.924262610633152	11.105668303236842	10.999305222912454	12.542745150126597	14.457578620501684	14.586819376115008	15.710002346085991	15.690240627881337	16.01770651077489	16.35049638899669	14.535693384959261	17.200800148185596	15.009694266762807	15.896920782914018	16.830799971603188	15.513035307736972	16.512945740387902	15.109105161480509	13.154415595494699	14.692795146616954	9.83649584600492	10.03856880498178	10.249164960840623	10.365948414146851	11.447888873358629	8.206233782306974	10.324486542029248	10.695563813978051
32	APOC3 (20-35)	1.0312707850082092	13.527159343885618	7.269222851704615	1.301592548763326	2.92517254450664	6.257936492181003	6.429889129527976e-09	17	17	8.787515143688235e-08	7.056133913543719	10.409518578664958	8.06929358518033	7.509087008576817	2.0064685371386046		5.942559232437671	1.2532581282605415	7.032335933483682	10.176703860036975	7.229648249838583	9.247536012842122	7.246895638975233	12.441288036119616	10.902625928915834	11.37654817135513	14.730612300100555	14.174951076730684	14.075959684273583	14.733398917858928	13.424875889088483	15.989691955165418	12.013683745198046	13.666035617394556	14.237363965086672	13.857552181523102	14.767251986657044	13.359936427696667	12.220765247501847	13.989167715389314	9.32587549958089		9.014119154261863		10.033797757984626		9.724274735228787
37	HBB (13-30)	0.34616424607526536	11.039089689071014	9.389669881558087	1.332723892750068	1.0784942199358791	1.6494198075129276	4.470470278518907e-05	29	20	0.00020365475713252803	3.691105440857744	11.368943536236577		7.10085178511978	10.590757749986283			9.587740122640009	9.590880402686631	9.861451059394577	8.73223517489885	9.904736374407692		11.904960624287266	12.105027314534844	12.242310517635111	11.807035005915004	12.43299565604656	12.0836331184926	12.145906358339259	9.889682589218374	12.355678754900508	11.698025414325873	11.7315397760459	12.203550012996141	10.968124719035215	11.822668567380092		10.807199811924798	11.12984299025181	8.400286719685088	10.099589348756083	11.383872987475993	9.544913513587058	10.193639193352631	8.825068528657741		9.102361987704361
39	HBB (43-61)	0.5517532681717234	9.635609364113602	6.1648247890516235	2.247947757999841	3.5506853867855392	3.4707845750619786	0.00020556919150662638	32	16	0.0008026987477877792	3.095447414523267	1.2290136295427616	9.649039757066088	10.35200060733394	5.8615573682162925	8.930733754240496	0.24610833581248195		8.146205195952374	8.530089379965531	8.14218965782336	0.9677917560077407		6.683563251550602	12.255053557218462	11.735250274418258	9.050317113376224	10.996768264015934	10.042368679212691	7.665984722007408	10.104688189915638	11.782287400047615	11.223013547583944	11.17738861176349	11.698402520576224	11.962964437968672	11.369319640677555	10.088797173179712	9.812168290977006	11.392071944797797		5.8679009512872	10.836623964091025		3.805643974796799
41	ACTB (45-61) | ACTS (47-63)	0.5566027125797209	8.916807679894124	11.51850911440535	1.34217689225552	2.067152605578179	-2.6017014345112273	7.587851091420117e-08	32	38	5.656398086331361e-07	6.247460033331883	10.1909658309498	13.038641219863198	7.384945398367175	6.891091494511407	10.56136680675093	10.974932698441375	11.89085184519277	13.034060711747035	13.084518090967006	12.923931576506035	13.002616255909691	13.154113594355584	9.804941992544867	8.37101265552642	9.186884390509942	8.823894442906486	11.20969886021052	9.641400495117368	9.050328975555272	7.773862585218841	8.004799218876304		9.07608372187537	9.215889973037722	6.7313308098282	8.193210720598545	8.9448869216297	9.980991044907528	8.673283163726556	7.347626220760782	12.553491421451483	12.971514176172203	12.563796049746841	6.528080747266306	14.353440356551083	12.61654837228867	12.379066142866181
42	ACTB (145-169)	0.41001754582291583	7.440246605045376	9.964115956097277	2.816131794637889	1.9943197961020955	-2.5238693510519017	0.0008582514420186172	17	32	0.0023495882001513526	2.6290082475467234		11.663162108897147	12.16301312863757			0.24610833581248195		11.517865299443796	11.76331521337845	10.20073820911723	10.590578908487451	10.164126440003285		6.544022086738552	8.548295871604715		8.445181447747036	0.4829542502226851												11.491776351189579	10.003636037409281	10.357134058047887	9.059863611680854	10.137703715851085	11.345817750457696	9.350850847897204	10.091874417256781
44	ACTB (153-169)	0.29542730569296183	10.155463242607018	11.518840049896449	1.0948611617195805	1.632008329423356	-1.3633768072894306	0.00015083741633696067	33	38	0.0006509825336647778	3.1864306637125575	9.759230524812912	10.24667056834927	11.18900719457676	12.599726400180094	12.967260518195186	12.395182570002667	8.660012469303274	12.15434685872424	11.01731261247069	11.701974629593183	8.553359935161373	12.597233206717952	9.51412047956114	8.982071743820867	9.430392441570245	10.739228820563671	10.000046436461004	9.352513273693969	8.931988825765401	9.30056314688316	9.371319292972297	10.527668881640572	10.172267056575967	9.366890585261007	10.50289696773971	11.837986399432172	9.791487688244914	12.122732835815512	10.253128551581462	13.671475264979065	13.172363112690213	13.526297624115216	12.249134498591442	10.794069501621815	11.54975545895267	12.822100702688957	8.458228882956076
45	ACTB (91-113)	0.4191878475940184	8.746427438091011	5.992509701221242	2.8443826104805545	3.717354874935766	2.753917736869769	0.01258063351328247	22	19	0.021053305063044134	1.676679716551812	5.561679163612908	1.5320920229849573	9.68738764160719	2.0064685371386046	9.979382211939395	0.24610833581248195			9.571255226012594				7.163517574422009	10.282503617882028	11.006117542097282			6.932352113846059	9.600170938279668		6.963354722708117	8.081228455474346	9.756344537581228	10.825516833997003	9.771937263664652		11.774011845371325	11.680200453674948	10.919737437726026	11.571632143681404	9.369102303648818	3.4853034138365278	9.18473415385625	9.514268316952224	1.628945965661236	7.827342737717171
46	ACTB (240-255) | ACTS (242-257)	0.049771157594210566	8.684127324382175	9.014971134370624	2.6434954648733355	2.0963957618474245	-0.3308438099884494	0.6547025539760236	16	29	0.42272133406325935	0.3739458334765296	9.379189704726747	11.43652765057642	12.08625291710022		11.095862625913675	10.020590456673572	7.909588858481551	9.603514491571632	9.84565266832736	9.765388611496629	12.013733090619786	9.648280994582954	8.39796977471236	6.4282869709630575		10.09358620837914		10.166157220909678	8.514768203713878							8.89444738518316	0.23041018008124733	9.131144336328797	5.533656779687716	9.031772303164853	9.517082770337362	10.272891599657477	9.817660390244239
47	ACTB (105-120)	0.13454070164488077	8.704335795008534	7.842026414149374	1.4021016041546832	2.6231267050450766	0.86230938085916	0.16198506291499926	25	25	0.15812827570273738	0.8009904647693529		8.03539497484284	9.66685306744977	9.355457663078338	6.125816089651626			9.339422012907807	9.5975102506014	9.530390388768435	9.51753389593367	8.498938596173916	8.198286322972418	9.996126778985623	11.776421575967307	8.137064010312889	9.86451587397491	8.365271746323874	5.701201622920389		10.224656353179137	7.498490987182099	8.123201981178564	11.243708750844505	8.797522117186901	9.733669683086521	7.172502567627713	8.766833438678558	8.658601241586123	10.0559561514637	0.26106435187852356	5.29341141156944		4.9996909553607445
48	ACTB (352-370)	0.040302521833755156	9.62565201246677	9.366413325551717	1.0027166420053573	2.387973727497965	0.2592386869150527	0.5889865263627565	30	33	0.38637516129396826	0.41299080063050664	1.2290136295427616	10.029612881180647	10.542070059036837		10.110923840913228	9.13951799565201	1.2532581282605415	8.081134850068453	11.166765440832712	10.037063558903487	9.94490267623672	10.199798149077012	9.293530583609837	9.920556708902227	10.232360207748057	8.087292329384663	10.781159824306418	8.84151366058319	10.659568017074232	10.877076574364217	10.174475765930326		8.336215684966295	10.81362119518154	9.429948079826373	9.832828414735555	11.047872910629158	9.463425881814802	10.036063271584542	11.08936585914217	9.384102698775493	11.012789439521947	9.973036613123908	10.372681045815586	10.87816393425745	12.212917241474688	13.478416106709355
49	ACTB (221-240)	0.22677388291261094	9.176738096982685	10.496770906087978	0.9907672131778972	1.8813326109723547	-1.3200328091052924	0.008631138819433767	18	35	0.015521594233570865	1.8090636741032984	10.029950932881361	12.466143229621034	12.556833263820742	8.696893927719492	8.793841920063462	12.428247012492251	8.108130889627654	11.510883373211863	11.74950585301357	10.679196214660386	10.230673388509873	10.727668530995293	9.752514902610109		10.105748026992446	8.892835857027611		7.692288313931642	9.561739313047797		7.694366400163203			9.238119234091059	7.899362742640583	8.371110257893136				10.075023437172714	10.022373843659315	10.930763853818547		9.10441040727722	12.116264655295184	10.1973224828022
50	ACTB (22-36)	0.13618315037056164	9.876305503149455	8.986126469082382	2.0498043534613695	3.186833619874949	0.8901790340670725	0.21900081162036722	29	29	0.1995340728096679	0.6999829327104957		10.940741335958363	8.877131956133715	2.0064685371386046	8.956823898703036	12.08807245064793	1.2532581282605415	9.77545464650229	10.804783530918296	11.143651463035457	10.992426407863501	9.944540988429171	11.501409811242585	13.754221057526761	14.165209066985927	9.801134573204989	11.615464657271609	11.722101756411762	10.096612090187065	10.239755786111177	12.763216162266747	8.526178282270015	9.964696970637936	9.737709088458603	6.712421423207371	12.038515527807409	9.130349962579277	8.636456262268686	10.244231245390637	11.061063386737672		9.835882953550128		10.869486248619639	1.628945965661236	10.554218032646496	11.322360064033862
51	PF11 (24-39)	0.13697498518896678	12.806783940891412	13.454597171425183	0.9273897754474466	1.2507288698554975	-0.6478132305337709	0.01847611318820262	33	38	0.027146590555026655	1.5662847073686146	12.839680544279359	14.678570993982433	14.366035118927988	12.192901532393847	12.14234674530177	14.165531804532213	10.567688102409788	14.451167029719509	14.042506096525207	14.32852106410275	14.19007552439902	14.556323769712783	13.564072812270012	13.760201733856512	14.168676783942253	12.502106641372992	12.906515425609648	12.435208347013536	13.579191684516692	13.541090429655206	12.983191357969964	12.23175962861331	12.660861106272684	13.232257142309834	12.860434238405546	13.337350388153249	13.696251833013246	14.027826248070602	12.233591344647337	14.375135572445622	12.836227659820542	13.228438326549997	12.674021588429133	13.64825144238265	16.35692946792815	15.13087506006405	15.49364617484683
53	PR39 (58-76) | PF11 (42-60)	0.6100160330587787	10.034609235274035	13.322533733123425	2.74414624004156	1.9876581781701792	-3.2879244978493904	2.821801850246114e-07	33	37	1.9282312643348443e-06	5.714840879768641	14.08325094866085	13.48476992502698	13.8490252179148	12.280325734342403	14.185502827305617	14.841793338365413	11.662246051878968	13.819575248594523	13.47530629392493	15.121917386319218	15.179714395592166	13.432951345149439	7.313220497581623	11.809320590731776	12.955949068338356	6.844060433893332	14.8330668508208	12.01116237789824	12.249614659923356	0.5736187624123121	11.435748853473717	9.826954578417219	10.383215684650233	11.623113515407164	4.863764734843014	11.801637008009276	10.72241491024441	11.426874842114339	10.990943852848964	15.27398326387558	9.195478399034593	12.431470060848278	14.546692470730786	14.687674489605378	14.267119797408155	15.268580841616512	15.17184301508307
54	PF11 (137-151)	0.17146563256171096	13.679257467128405	14.834307224188944	3.443985633117701	5.1532215329224105	-1.1550497570605387	0.390876332779731	20	31	0.308190954691711	0.5111801118379891	19.300132309910204	9.350610246862871	12.615175608896227	17.46764008424433	12.6367336244004	14.655560756194236	13.827236577514533	13.853469451638368	17.497575451101778	4.970353099913833	11.057856581536921	13.304179314056052	11.180989639385492	15.689668325607844	18.204600929001998	14.215672867114122	15.199320249701067	14.717797112334663	14.533373338722743		9.673505237532988			11.654398760628121	7.624987565122635	12.34381329123342	16.251058261983992	15.346744169257693	15.092084472164382	18.19057688836964	18.403203586986972	19.750448037344135	17.037866249849127	12.540849662369805	19.32931589788911	17.96691975970153	18.032859231399907
55	PF11 (131-141)	0.2375585340357868	13.156795237410043	14.647266094569035	2.111085771951139	2.3310989261148825	-1.4904708571589929	0.02444648189613687	20	35	0.03286248386038071	1.4832996141788275	18.486369149341442	13.67103194215542	16.264517047905255	17.077111106250925	16.235456497129906	17.129714711746924	17.045967606690905	15.706359249037334	14.321414331621744	13.619209244528486	13.82056964540123	15.393921017446555	16.045470930261605	12.727033661256682	13.288089041794478	16.19586295191256	14.842881470574289	13.184023349481436	14.802508872589973						14.876199291909371	10.975982921139407	13.770689717839915	15.85137339067933	14.956098074496099	15.230267768781223	16.776481304964474	17.620445524005174	14.853286996073555	13.739424429415655	16.677648562551287	16.435306471124864	16.95497646812547
56	PR39 (66-76) | PF11 (50-60)	0.005961062362645827	10.581025367886248	10.54333078425508	1.2751251212436736	1.4483926485874477	0.0376945836311684	0.9150238568690146	32	30	0.5557922686167348	0.2550874987972996		11.003791385428343	10.17467110291292			7.932360200020405	6.701504889660186	10.278790823979108	10.87772533586775	10.334519181214342	9.892816906797911	10.516313657200488	11.475974590652388	10.060756904137108	11.686465261860587	9.133069238083463	10.972690152139315	11.30756128942318	12.184073646901838	10.925203615590732	6.258023201856858	10.246929656925795	10.179486134001829	9.171237131758293	11.833023587770862	9.96853238238403	12.34121738476809	12.033937713210914	11.141868369031654	10.778888104096552			9.47625897235292	10.87629328007529	10.316832215705942	12.16469803628684	11.624984272608664
59	APOA1 (253-265)	0.04350724364974999	12.567442287263175	12.288225092834836	2.008728853698168	1.9059431245837757	0.27921719442833925	0.5585558257887798	33	37	0.3723705505258532	0.4290246731521651	11.450894338487503	9.53939722633588	12.1303970070471	13.862984431636328	14.204604109947436	16.008460832624923		8.850540555825447	13.158352449283186	13.885919672871914	14.255937065763643	9.242791140918516	14.044917844414282	12.348289506474291	14.598679173380617	12.227852152452932	13.516424453582607	9.243457597823683	16.589232740626063	12.370997894475659	13.049113515426697	9.769556211179284	13.073359869826113	12.438558915782615	14.327439383156737	9.691818845723875	16.373746491660008	13.580446926477865	12.42931129580807	13.39897396642758	12.60174368848519	12.831887010555393	13.695864849786087	12.75096409474151	11.96600531163568	9.984397197225489	13.414167625464259
61	APOA1 (41-58)	0.4189790854359672	10.932960375613412	8.33500989787501	2.1549450995835002	3.0683831662472194	2.5979504777384026	0.0009404435613076051	31	21	0.002409886625850738	2.6180033885145932			10.303569535409911	11.872185189829208	10.082742704713825			10.13298623465623	9.968518582312194	5.893884683811205	8.232290943308907	9.64668735097686	6.912139451401775	13.859570366112498	14.502205579456358	10.404947588092757	5.702915698938278	10.898907498517378	12.684180956455313	9.868947204429995	14.03980674901697	12.368315177467474	12.175811905187041	13.111962092871288	12.07262270226091	10.470552104893603	15.450210707575126	13.166225358037545	11.489520456081184	11.87234906131593	5.0466790545457885	6.6656890678365235	12.027658507248674	8.802231897267939
62	APOA1 (200-220)	0.38580262028504103	11.152848462019815	8.875835952338843	2.0846899810016	2.6246163128514097	2.277012509680972	0.0004233363307337708	32	30	0.0013351376584680465	2.8744739543511337	1.2290136295427616	9.167302403868314	5.107124645897275	9.385281926865593	12.517182573745856			8.844282558421275	8.26063161920364	9.532528526654335	6.898794635106715	10.976546174178534	11.774488353581257	14.920871498112476	15.596259443888455	10.12932445119804	10.372723732322678	10.768713182078749	12.83694277006058	10.893811081769229	13.795199877983665	11.952150665363408	11.167888148225098	13.746808417590884	13.564093739521324	12.436596177089433	15.32349865101684	12.909628769628378	10.981565346809711	9.781270869661023		11.553176041570469	9.4824052116377	10.39041061852016	13.002933161243597	6.56355159331119	11.116254524875561
63	APOA1 (233-247)	0.01080990825886265	11.324372377073994	11.251881187453636	3.4489915243278326	2.31752178444693	0.07249118962035794	0.9304051867562054	27	26	0.5559381242599265	0.2549735425687717	9.673771648297503	11.037534034296648	11.505218933101123	9.062394495057058	11.996243348066438			6.764897691410983		13.383605258086309	14.226780353751458	15.198324133486736	12.916252399040095	13.095888349075253	13.68918136672572	11.107849038561733		9.71395980419884	0.15933226852752005	0.5736187624123121	13.761022998631177		13.087618296098421	12.977866244677951	14.643784063215676	13.74075340966111	13.507840913478509	13.371761081346387	13.689577868550531	12.237798488176471	11.291018566452957	11.403487330784817	12.403961957046304	12.45480925131105	10.850215310375596	14.131368693218967	12.479384850170494
64	VIME (53-66)	0.0892736626693957	8.918910593884554	8.324855763103988	0.8038437393127393	3.16630145862319	0.594054830780566	0.47609412655160877	16	27	0.33654929635544756	0.4729513131127792	11.928934346798236	11.937996626649047	12.762328294238243	10.02629737127174	12.169340794991063			8.7675885604424	9.076391017984047	4.362064796235593	0.9677917560077407	9.189951683934853	6.940037622816038												8.678937305896351	8.1216571430994		10.038002132373842		10.401929250214485	9.076873451000473	9.663379465368978		9.418239702236235		8.249913282432832	8.594795556486295
66	VIME (13-26)	0.17588735603198363	10.223602821519503	9.147629035577568	1.464719692465557	2.2248754289985877	1.075973785941935	0.04448089963355868	32	20	0.05363873191105606	1.2705214979819	10.18799178515632	10.47255482910477	11.793876659954904	10.650181401875653	10.903909940255941			9.722257785971651	10.069970697845488	8.410511230339623	9.729239105265581	6.372971202287858	7.940549146837733	9.155044690379482	13.035267922734873	11.407703896044659	9.548637714357662	8.013532103822621	11.28619140107421	8.649980945332066	12.113763556714169	10.81929117985997	9.006235270596067	10.199876645696792	12.43287312645267	11.650751731357852	11.793287408316047	11.47149245104077	10.204722588308456	10.34381190253316	8.737922569875376	10.484478903725924
67	VIME (38-63)	0.009130895150590724	9.264533253658463	9.203074743537565	2.8269067422529854	2.890476970890576	0.061458510120898424	0.9491626511754843	16	23	0.5559381242599265	0.2549735425687717	11.453293573243759	6.776309215614711	11.082346364940642	2.0064685371386046	10.919154839677452			8.78568315027182	0.670763886217463	9.487557659818048	10.54036828430325	10.4752650072749	0.630440891789022												5.343005893847058	7.624628852323814		10.389456504219218	9.67492618161251	10.816821660796464	12.554292240728023	11.868858693246679	11.33493357124585	9.772684623345581		7.371499074943445
68	VIME (429-439)	0.1149432213380829	9.317197507368105	8.54754821715401	2.0832069753848117	3.9427970168704705	0.7696492902140957	0.44601663623048016	23	16	0.33002952098946137	0.48144721094211607	13.401709017473921	8.23040172368215	12.552437847778062		10.664660711022902			10.57852247586133		10.462834096561854	10.746656085023236	9.22397523137273		8.68303053849369	8.3536678082032	8.880504314721689	10.054153137929866	7.729579686840561			8.481696305314989	10.930629503679688	10.61230459331813	10.586908188299567	9.09797189767183	10.855027801934634	9.896444416208958	10.155915785482012	10.887538329637541	9.317482160763639	7.705141202608491	8.751314424145562		0.945626417781927		1.0148077553149843	0.752125762833638
69	VIME (26-41)	0.007175044653409851	8.730213630832091	8.778144953146038	2.1433929206176106	2.3960224848410028	-0.04793132231394637	0.9473692690938811	20	22	0.5559381242599265	0.2549735425687717	11.74314276156309	12.372948014004347	12.813805987683633	10.563895264994816	8.039721127735946			10.757661978594697	9.981549970070555	9.03080522662232	7.357769999261554	10.086796413055248	8.918802232404234			9.517869811938764	9.077123807346483			8.654614568877632		8.351159156356493			10.176910788862802	11.561289658326231		9.15050912914545	9.93687900938399	9.464376725102875	6.115120786200613	7.289503195439427	7.855350333817628	9.265831666713858			8.402671014696692
70	VIME (445-466)	0.23219944568929232	10.019298971844977	8.456194598040927	5.054812801341094	4.252083364607695	1.56310437380405	0.26766571961094404	28	21	0.22863113550101472	0.6408646267162679	1.2290136295427616	10.32177820640387	11.772508471330855	2.0064685371386046	13.41109093026246			0.9681801994854763	10.557450762929701	11.722692263563681	11.744771453644049		12.06293100299043	15.530915334112821	15.721819216182567	12.555127101709111	11.417768751296665	12.360806640892763	14.817082491160674	13.694732341586773	15.22899512483705	14.18254595447042	8.30535157118142	12.76649672691998	11.463937644534141	6.440056336446464	11.895703207162285	13.22701534273065	12.678007800435905	12.415199038687303	10.792101463443721	11.588800109068647	11.954854782283858	5.843922692345084		9.482480849971797
72	VIME (38-53)	0.05045934534264196	10.124879818623892	9.79425188577544	1.118001692221879	2.3513974603396632	0.3306279328484525	0.5793338250165296	20	22	0.38310785202706	0.41667894679771655	13.213792481649655	9.713149639938315	11.58384519863462	8.705343621323886	12.181574006717755			11.103653391023677	10.232731557864417	9.42341099540141	9.365878805851475	10.294851492569219	11.30601543299363			9.86205128873677				8.934325672150358			7.388675129717748		10.86079943024714	12.551498674578182		10.14589445964583	10.311775935141402	11.75604332391407	11.15717706718402	11.308527770094505	8.21993278133277	10.200566159610991		8.695502849165079
73	VIME (419-436)	0.06876229449343156	9.150336876693283	9.604866739591474	2.541577332979516	2.6269191340776463	-0.4545298628981911	0.5209164924031751	28	28	0.3561567227807615	0.44835885354029664	10.720976532444215	11.09890578016414	12.61984365229305	9.856293632771106	10.904627252444064		8.87885422651656	8.278047549662412	10.829569444668603	9.348497574114965	10.346948114408084	0.7295576614396287	8.453961902150224	8.256471730827743		9.59997949661399		0.4829542502226851		8.796624860793738	9.938202795897876	8.531029911475251	9.969468149884614	10.127424289867545	11.347049360997683	11.009537203498482	11.299606231806834	11.019657372561634	10.535818026213594	10.964132687864726	10.317143071330623	10.670419864857662	11.266880231969733	10.743771356152035		8.82835105116051	7.951631311478096
74	ANXA1 (14-29)	0.501692502557781	12.602008518786226	15.012089112693388	1.5187377576422434	2.0279267068172455	-2.4100805939071623	5.57676618264978e-07	33	38	3.5176525152098618e-06	5.453747063735969	19.792979088328316	18.51144611632452	12.200300262955519	18.478962024632043	12.313461499752842	17.114141263384365	14.522878799046511	15.709632404472146	15.723047919303882	11.043350289599843	14.833404888796641	15.367768317131205	9.518750290635834	12.981252159106269	13.56084826248732	13.906982607820325	12.704553412724003	11.323664250595588	12.665099290015887	14.885715671556884	12.178344562846613	11.09259375713983	12.261521125050338	12.335549071415052	11.668589197915068	14.220743599467422	11.985405221128756	12.691660271395387	11.923122021958896	12.5405523765793	12.201809442105437	10.41791862889899	12.918585038729864	14.40362050344929	16.22095069047297	15.671129831824764	16.29925817448356
75	ANXA1 (8-24)	0.295867646555689	9.641502811062738	7.729337020615522	1.206604967620332	4.036298520771349	1.912165790447216	0.024123595816190047	29	18	0.03286248386038071	1.4832996141788275	13.569762804799177	8.714263704246935	6.323182535871818	10.959294900396861	11.613649223961735	7.563879190131544		9.230837107435626	10.671259120588942	0.7737686497500085	0.9677917560077407		9.303049817860085	9.48621760462783	10.311119287194552	10.140947813321974	9.927985530049142	9.296124266439735	10.244047979647664	8.981458185514668	9.35590928366147	8.027490105195229	9.882748505754694	9.969335534072647	10.57218457158715	10.046962367872109	11.14232979247779	11.854783836425332	9.868557325642605	11.465438722583519	10.454022755794263	11.165260777325022	0.8989804039280932	8.875386234237729		7.513388702934303	7.29005240191099
76	ANXA1 (4-21)	0.15051332513557536	8.612916569975924	9.605376950083654	2.1378306442376984	2.637562873301928	-0.9924603801077296	0.22601539521229327	18	20	0.2036622242572313	0.6910895174801148	1.2290136295427616		8.295024826691415	9.850355257316416	11.701500512998962		6.176698440636426		9.107911072462102	11.560803785712952	9.898951263835322	8.6848169581469	7.597758294941676	9.523667368653845	10.729284447975965	9.012198579508091	9.23380592398237	7.971178893032494	10.263581574924773		8.321927353765082		0.8760329417971998	10.35037680820264	9.207202229467878			9.319116034986719	9.829825387734168	12.822607903306833	12.795499269718679	11.588354204238058	12.265614754896955	9.552702215469502		8.622005848000493	6.660769141718321
78	PR39 (40-55)	0.15045023618865663	12.806783940891412	13.501937985796513	0.9273897754474466	1.2334658062298047	-0.6951540449051006	0.011372640962975617	33	37	0.019428261645083347	1.7115660564111301	12.839680544279359	14.678570993982433	14.366035118927988	12.192901532393847	12.14234674530177	14.165531804532213	10.567688102409788	14.451167029719509	14.042506096525207	14.32852106410275	14.19007552439902	14.556323769712783	13.564072812270012	13.760201733856512	14.168676783942253	12.502106641372992	12.906515425609648	12.435208347013536	13.579191684516692	13.541090429655206	12.983191357969964	12.23175962861331	12.660861106272684	13.232257142309834	12.860434238405546	13.337350388153249	13.696251833013246	14.027826248070602	12.233591344647337	14.375135572445622	12.836227659820542	13.228438326549997	12.674021588429133	13.64825144238265	16.35692946792815	15.13087506006405	15.49364617484683
79	PR39 (147-159)	0.5540221673043949	14.250658548113437	10.759197542241738	2.4625847902323783	4.269456329422259	3.491461005871699	0.00021803651547987912	33	29	0.0008126815576977313	3.0900795956439793	11.19753854430114	12.176268210797906	11.95068217630756		11.479301049652578	11.456548491807549		3.888064871591112	11.866496096201057	14.561826729841762	15.132685550791358	13.169254385585063	15.110680282788488	11.7803177842882	11.551749865289054	14.592708178619011	16.81851735372045	16.081227180355906	14.835210081658042	16.872303516300093	17.028342764427297	17.230887474786545	17.236140168528703	15.889610929688999	17.14955933356841	16.84823978079198	15.351083103528012	15.404722291747115	16.923290194018644	12.766867896600797	8.921601782918533	1.1981241677980117	12.723192772135004	14.382055211500052	1.628945965661236	14.252261813693849	15.620536493527629
80	PR39 (151-167)	0.5716390079400945	11.918651271585901	8.270222377579243	3.0943414969865213	3.7336349335729353	3.648428894006658	0.00033940680997073176	32	22	0.0011132543367040001	2.953405604390812					8.517068541270193				10.543682460723906	7.520480593824304	8.733976914881405	10.544832178173655	12.224389986069298	9.108478612571592	3.221046278514527	4.198765799662072	12.56286755674956	16.335882757919787	10.242807543339191	17.19148007274027	14.553841006757265	13.283603853523058	10.935917323365269	13.911043095850477	15.278111884520628	17.329827218683363	14.739296850896828	13.693934724431378	8.520860122090166	8.10629245547581	12.881096983065872	1.1981241677980117	12.661324323627525	7.092509175465025		1.0148077553149843	10.71290390638097
81	THRB (315-330)	0.009298757740365014	9.469725955451592	9.407821413858347	2.403620504266266	2.288135583714272	0.0619045415932451	0.9263456910871543	23	29	0.5559381242599265	0.2549735425687717	9.743797228249472	12.775421843326397	12.062813813299043		11.13488246446129	10.249153258798417	12.563518761808357	12.63771646985539	9.836706857614626	9.743704973705878	9.405793620260255	7.402588425233696	0.630440891789022	10.10702697849829	9.17524525574106	10.347126063119639	9.929935522840651	6.084088764668324	8.720866598071648	8.692713605976984	11.090659138480127	10.506772709205642	11.76916757510437	10.303858565313291	12.00253653787737	10.736976010359225	9.317789666236795	12.782984598066065	12.150720800151488		10.085888152620925	6.551750960187662	8.273833812187167	10.184001831369773	9.381411248124985	11.10308498314793	10.58868320752578
82	THRB (364-380)	0.10389936029154834	10.2375971288307	10.86256410031219	1.5949643676327763	1.7897653272971796	-0.6249669714814896	0.14028121305327554	31	38	0.14028121305327554	0.8530004873010425	12.540908719271853	8.350273167896516	8.951378713704113	14.266103845601409	10.370377306115541	12.077487959934267	7.271718182834375	10.148708080609014	11.066155465922936	6.780745678343608	12.001778950658283	11.143929169761817	11.744973046069605	12.181970289469126	9.839093157169199	9.693172782117687	6.383644482692165	11.066606650429375	7.859617585015356	9.22250501705841	11.40342858182957	10.710165548860505	6.235977352327519	9.822759048094506	11.587904512465077	10.229815458018168	11.48552003781557	10.700977502451282	11.375247394046026	9.566996156688386	13.221283148648967	13.009378323968846	10.641615297563487	11.40164012458473	11.534397919146688	11.481324681717787	7.886504540492822
83	THRB (199-213)	0.11433677757966206	9.177905729056349	9.921400760894445	1.7377617571023283	2.5891378743307727	-0.743495031838096	0.2583513102963204	21	34	0.22299797309787658	0.6516990843796783	1.2290136295427616	10.124962142402804	8.787716409710793	9.762683576468282		9.807166886791233	6.0756249978943195	9.380737430320265	10.972489557819964	11.548372739665414	12.021910644362322	9.400412140908646	11.995677872148386	9.770878229905318	5.540818488895447	10.270854462588042	9.499720800412732	7.63352577129901	8.524679812253549	4.872613531919938	11.025507089487288	9.94378124334683		10.022471266582262	9.349009151467728	10.919318842302136			10.363016149432358		10.733267235813337	7.8634768332094245	11.155511771533078	12.210046229993312	13.435854417969843	12.713381063662684	12.322174136369014
85	THRB (348-363)	0.06662496909520543	12.578195788444136	12.143885123214247	1.7807007336504728	2.749437938052985	0.4343106652298889	0.46420811434447007	31	34	0.33390408224777673	0.47637827131147054	13.480010641085572	13.967267575618717	12.05644990619443	9.979166531770753	12.557922572820397	11.808289883741503	12.621777725614997	15.006112250500411	10.921112708185495	16.46726107542962	8.813582839098453	11.122888038851345	10.468752154603708	11.84852629530497	10.668426527149618	12.112117649778783	14.093296611621424	13.22022875999574	11.73694583735613	12.614676659603901	13.280241755461107	11.701668504367465	14.131136465120619	13.944105996624222	15.578405028382074	14.945178202996123	13.520329348350307	15.809446445118008	15.539755574253013	13.455007455306182	12.601998670808209	12.218243069257943	12.750156695928872	11.988798540737255	13.689975265848606	14.57084492912388	13.088806265253524
87	APOE (294-317)	0.44061623584431053	9.27356438160003	11.338881468154812	1.7324783462944713	1.540891392673711	-2.0653170865547814	2.387603746433835e-06	31	38	1.3052233813838299e-05	4.884315154992174	12.124553924397448	12.59121883145697	11.802344648013163	8.61701436752154	10.34954484608368	10.96477704663878	12.306050083316244	11.047473440198342	10.949806138302833	12.688145346887259	12.676671688458443	12.487602531374577	6.459576365845311	9.456872680487596	8.751755626002234	10.454084869222685	9.637896810862843	9.358024232241652	9.60782703551925	10.62596994765422	10.184397442153358	12.279293607214655	10.713916503560435	9.25431538533557	11.362686335880136	11.329079580985097	5.147493576183678	5.0964470750329305	11.316797744757576	10.598159275095234	11.38719788991893	11.377868558501719	10.03108608374269	13.03379690593828	12.75063909230218	9.606714241132122	8.03330030610689
88	APOE (261-276)	0.34921913037892915	10.139678831985353	12.200046886427998	2.382508366985423	2.130629317639666	-2.0603680544426446	0.0008775268982016867	28	33	0.0023495882001513526	2.6290082475467234	12.703038437254364	14.03472787022786	13.01755824965925	10.640750287905206	14.52616863617377	10.436217335129006	14.023255352693479	12.345271477191432	12.196116380176903	13.377242798707845	13.745247126523239	13.111566406283792	11.722206197138243		8.00764115994499	4.332349024504809	8.4954971804855			3.388441746652012	9.403024829966789	10.100052037555377	9.723494873578183		13.453608775326316	11.958743973541477	11.17307943746422	13.735095707918342	12.810790991377864	13.392283734837923	14.450840623520042	13.726399671667375	14.808108086753814	13.785645857551321	11.521670255265683	13.787449113635276	13.442662097234889
89	APOE (195-210)	0.05602982170915921	9.779199846140893	9.411801955140437	1.8387894290972349	2.6202521925928677	0.36739789100045606	0.5486560750878384	28	30	0.37086707435858457	0.4307817216973098	10.54596872968552	9.613116007008227	11.08272857954411	9.931931904817825	12.219471911324788		1.2532581282605415	10.290937263926361	7.292606914185725	11.110504929996234	7.782071188611707	10.314935874357102	11.380928468504557	10.282339734817825	12.340607502979422	9.518591970419642	10.485012682553682	5.066983305689283	12.24934922249819	9.6872668922177	11.47802797940993	9.320676153636173	7.878953241158591	13.034221223769068	9.015190527241906	9.566048799993231	7.009250657774776	10.969082360280792	11.607172875181044	11.66882652864858	12.532294309355763	9.174457598253815	11.216088262234512	10.426978075585495		5.699928031396126	10.434034871629846
90	TBB5 (408-422)	0.11441714079630325	8.724423853185927	8.003651361485224	1.3967909535724017	2.1268771487329894	0.7207724917007035	0.17458006298052645	25	24	0.16646006005119965	0.7786899530293955	6.312390775449692	9.913974536935592	10.69018140160896	7.424176621416167	10.466374352375894			8.329660457151352	4.888391826400881	7.224879870061214	8.724941994372777	8.547999569973138	8.043666075645305	7.816745245121777	5.4374930251694	9.155197369309503	7.000132117157261		7.464087160782102						5.610228592927068	8.57573538779149			8.778909685743729	8.574865469105347						8.17375582204986	5.856885321680234
91	TBB5 (422-444)	0.2291399542555779	7.215391875558874	8.614855890589457	2.0333001640032387	1.9507283962085609	-1.399464015030583	0.01685658965039402	23	29	0.026261153621470093	1.580686199783703	12.843386929338841	9.255040284276712	9.952291082251405	9.771974373367287	8.470087264581512		8.29026998150939	9.665635356607584	9.50625527293026	9.408261697768854	8.578098309816767	9.317512620330865	9.722588109755533	6.86790303672761	3.1406798424396554	9.023244613094148	7.899762523532814		7.430522312868845	4.015783527186888	7.196510058053428				8.347024797525911	7.630527258774194			6.895035147913611	9.221530283361039	8.939327219309494	9.545726332793604		9.320620392763734	5.9702977738727725	9.705458416865069	7.188413254831217
95	PLMN (19-30)	0.25879096494004555	9.653195257905866	10.960333364629326	1.6860281133901005	1.1794077450535412	-1.3071381067234604	0.0008882589537157552	24	37	0.0023495882001513526	2.6290082475467234	13.094566917148272	12.451318972777337	12.218173976977031	13.604113329457837	11.917772265809164	9.759479191599112	10.409134458658812	10.382526689691817	10.34203625731185	10.28381357097985	10.460088794621619	9.55865561585894	9.014768978461714					8.191913142178347		7.024567335009647	9.63436554986208	10.116951459413741	8.420509866101389		9.584950304928594	10.053611958282278			9.45279121246287		9.946077033941817	10.81526626498574	9.484739183346365	10.569388839961203	11.1226739422198	11.628714438462445	7.708045465809222
96	PLMN (22-34)	0.22611495782048038	8.482907231778183	9.864920497715998	2.5278316540798165	1.2910299833226584	-1.3820132659378146	0.0180142727000545	17	31	0.027146590555026655	1.5662847073686146				11.132500813829887	12.03354913651594		10.800329883998169	8.783995971218749	9.430295899004218	6.362635575695147	10.566558716936713	7.129888199865614								7.75993469400864			7.655554593421511		10.379863761060063	11.369822495557958		11.162345689745509	9.433901388487726	11.72329290310542	11.145953456959901	12.051548624769651	10.171931405558283	9.122263830884041	9.944579303555532		9.194898751241263
98	G3P (163-174)	0.25936069768193504	9.409430591733082	10.922591378860293	2.454007245378738	1.1674093385229292	-1.5131607871272106	0.004511617218848014	22	32	0.00880839552251279	2.055103192516305	10.428898924485626	10.046382210353341	10.137590777950344	8.61273771024439	11.852041959386938			11.707966821505426	9.713997275150417	12.000461118448747	11.89475239481154	11.721989068026373	8.176301896963217	0.42648084945112125			9.746478082789894			7.987910409907458	8.308419422476259		10.227257182526259	10.611557755807366	10.363723020174527	10.327069671082869	11.175175665617264	11.323271659967793	9.880240775393682	11.162443229711117	11.371745295684144	12.609712866049023	12.394141065761122	10.673907139337455		11.19431449558754	9.600917670588524
99	G3P (195-213)	0.12922107912151085	10.786805279394851	11.588911034775508	1.321494640109215	1.9981381316761986	-0.8021057553806568	0.11787575626650627	21	32	0.12235205080827234	0.9123887468087044	13.755934602120192	13.804069723704801	10.606683739619461	13.207115540863413	13.461903481719112			9.577032674895873	6.808084828088994	9.752107712715594	6.976481219812176	10.11537008498576	9.681647754763235				8.684307340512447	10.241304190665199	9.15641278504593	11.89358296134264		8.783983577014059	9.810176654854331	9.161968689647253	11.908032848649718			10.036210778621395	10.72071796405036	11.682744157405384	12.898434585468225	13.993535729779627	13.86109208282763	12.325141433658438	14.445971879507788
101	CO3 (957-980)	0.1309987850683029	8.802667367436957	9.673822124936732	2.75482561818606	3.7987717513548125	-0.8711547574997756	0.33133780485561026	27	33	0.26900693067485193	0.5702365307222403	13.86038138979944	9.081321382219453	12.882772412548087	13.06525822570088	11.919376443286206	11.098987567499194	14.10100223120517	9.045303799376795	10.549299709911748	10.632925418298377	12.321851686240405	7.830652331544141			12.393753767523409	9.17004626774694	6.668088521288489		9.770542323336542		9.982043282896756	9.918483773252508	10.338619657280407	8.634090923756293	10.901881167594	10.709351106725142	6.023959253410608	9.65205158403168	11.984010258451539	12.036370361481174	12.158932106346565	12.06223205764335	11.01756425715102	11.81032843019866		10.554621739855662	8.86360938372799
102	CO3 (957-977)	0.1826053677648563	12.14306619820122	10.976954854663184	1.8746896291639266	2.760179156299497	1.1661113435380361	0.07877220891956085	28	26	0.08971279349172209	1.0471456199807294	15.202044234758715	15.263538208429202	11.535763422273268	12.58402651616023	11.735334154302505	15.052416943402466	13.138651243627976	8.987113819792409	10.492458895512403	9.531956624268926	10.834591658101047	9.178407217194353	11.83621772000665	12.205904559252781	10.175097293330746	13.480851003178431	12.749135243558875	12.241854872188407	13.53995711441665	12.530514513889589	14.606461145641058	10.835717606890645	13.4249515821617	13.739585808908423	14.263246537456128	13.91596972933435	14.137731353105297	13.885410569637543	13.544498662235343	10.169014055601334		1.1981241677980117	9.910945235549287	11.546518351770018	14.289229025321449	9.409729311736223	12.945218261574867
103	TYB4 (32-44)	0.6710918609924863	11.053867999643275	8.303529773808181	1.1947000533575167	1.6641025929426447	2.750338225835094	3.695749222774841e-10	33	30	6.0610287253507396e-09	8.21745365771054		6.788089351878627	5.7695450939914235	9.765207848267085	10.72326541303397			8.10350070722266	6.923202332461895	5.4380366998729865	9.450286146148553	7.420117716120188	10.520894796310397	11.742829486752415	12.32910639690926	11.798265467005985	12.240409537455227	10.852354317223925	12.54304062685282	9.742161223203057	11.319464961943355	10.008148947070552	9.303869144347516	11.533475982355483	12.19959888076403	8.279124730421389	12.617205720032914	11.507935174966661	11.041874589802736	9.847595418636779	9.76413451669242	5.995426461938804		9.748840763528761	4.7642596946287545	8.980615155639159	4.962905896365633
104	TYB4 (26-44)	1.0200633608716787	15.60336969482136	9.99283179797736	1.9806989235899406	3.4146789469953385	5.610537896844001	2.7416187835185226e-11	33	33	7.493758008283962e-10	9.125300335443425	7.7776493049582704	6.636937619980724	11.471386161047297	13.560670462896283	13.973704346490761		11.139291606644614	9.680875616645597	13.693497363352932	10.713602041643922	12.093701067061925		16.335733565507827	17.626222491956437	17.947646976692358	15.392470553461038	15.173465432990772	15.470992418576678	18.24347114054741	16.00850828656589	17.005289999028605	17.7653333641095	16.20819503952994	16.186827471207778	17.51937906376638	16.096827129664867	17.54064807403992	17.708725566437927	16.371138939033077	14.27273478937502	13.25615044610997	12.181937987216337	13.373961456247713	12.092240181643824	7.197546045155248	11.393853627708278	9.181963310105978
105	PPIA (8-22)	0.2694419197043915	10.136355227452807	11.75877497141128	1.7954491112867068	2.6077501799246443	-1.6224197439584724	0.006255643382417991	30	35	0.011658244485415347	1.9333668413177023	16.27405846757359	13.945206990449547	11.77516395853793	12.860510566649996	12.393741373236681				11.170890963191248	9.84098907828553	13.27684337900662	11.944376175178741	12.630517943457166	6.845824931766323	8.668189724537852	10.540739253855914	11.28480318720281	10.63103202595488		8.955128432518235	9.712519589436639		8.9037823108656	5.650046269318307	10.760847284576894	10.165030429491875		10.966267235593598	11.440916025422322	11.646789642292104	11.430800038521463	13.184556005466188	8.2155467198911	12.775767841020379	11.495223828525312	13.21573893908291	12.883740344301035
106	SAA2 (56-72)	0.11156966274831988	10.23160894836212	10.874930816570565	1.2996315026219536	1.7184081398016886	-0.6433218682084441	0.09094174244882168	32	38	0.10077328217301862	0.9966545962921282	12.963746538305882	11.017383994405662	9.992708139500646	11.408788874388504	9.656468758681703	13.433701165686323	8.983889633312435	11.600017232235443	11.834912770788527	11.108869518570287	11.640009936098792	8.242306933145098	11.481452888871795	9.107109786041221	10.873917188765168	9.930803416386988	10.628267345639609	9.981627361033912	11.965350952482273	11.1523835027484	7.721152564713716	9.802418962315853	10.874705461579957	12.900079042057513	10.819226293909763	10.026784953556554	9.55854972168949	10.692704211948069	9.248637615535891	12.136656076418587	11.693442439512513	12.925403106243701	10.964576740292987	11.026229138954536	13.427585131392146	8.474966780061916	9.001031866688969
107	SAA2 (73-85)	0.3913794491722326	9.076813095588223	11.532501633083333	3.2003999607771605	2.9970861012023446	-2.45568853749511	0.0022149371330002876	30	37	0.004779601181737463	2.3206083401654434	12.457070613807945	12.110949671764294	12.830500987223678	13.079400597855148	13.477101726981495	0.24610833581248195	12.079206045908954	11.857058566442147	11.377041660213287	12.985740724386353	13.259550763047281	12.158842764752546	0.630440891789022		-0.07019941402473544		11.35340136872172	9.099305873611133	9.82122128004462	10.051612127094733	9.840781438098091	8.90441695175545	10.42666789026012	0.6760468173114605	7.852965256394706	6.978212009281513	10.208835533699	10.75301640169024	9.866607385173346	13.343363737244355	13.637023384352311	14.050212049858326	13.298501112399743	13.115658019623089	7.495816252057419	12.726171800036576	10.853001471385062
108	FETUA (252-273)	0.2988354954686393	8.821738453553975	10.394442892262377	1.6081633566431242	1.6491796086330337	-1.5727044387084028	0.00046495794277982106	30	31	0.001412094492886864	2.850136240701881	13.229966364020825	13.630005544894367	12.333152450633193	11.137245357239783		13.513452677503155	12.105674664137636	12.33188688167047	11.252243123349432	10.0042222710724	8.783903827195836	11.359004217980788	10.598007609201606	8.29640501060243	9.179231013300395		9.61724956619821	4.690797824708791	8.025364329624171	9.67858642007798	8.779197562478359	5.214738134504662	8.680521248140343	8.922511752579325	9.458570384479396	10.389569837605013		8.947558175688952	9.486137042935775	9.02448410093742		11.094604466043572	8.658443540085893	9.40135517458286	12.118732229762793	11.352384965467298	11.922580505377955
109	FETUA (294-304)	0.46892709757422957	9.853980580314909	12.68806856535256	3.2238128728723803	2.5864215454115236	-2.8340879850376517	0.00016481397388680845	31	38	0.0006757372929359147	3.170222112347256	10.281723703118198	16.735839432694892	14.651478069618705	14.281008616486716	12.11112560771543	13.033713913960547	12.94896537200108	15.308133944886919	14.735211175264363	8.613510302147306	11.420034617115414	16.042032995271892	11.030528402978598	12.85322774869084	11.525387710728557	6.048276262177068	7.591796923052974	14.521312885445939	13.47696411828288	13.338667779643282	7.288938380147273	14.949365031041776	5.114485201663933	10.111191100319509	7.290637456849571	15.223418333884869	11.515783708038722	11.349578524330196	10.89467492207051	12.5179766842453	14.528279977267227	15.418909507080494	14.875710265466006	9.312219655704505	16.0209627647422	8.751972136645147	16.160033323394025
113	H4 (89-103)	0.05670449374092845	11.481374561146863	11.862275318861123	2.107003257171915	3.528004672648344	-0.3809007577142598	0.7013742444257356	19	17	0.4477626067385341	0.34895217776278414	9.794152701985482				15.857894005493302			12.635753187813314		10.998125752750703	10.630106688856294	7.546532759900353			9.916072472153878					7.986600324555578			11.351905797520006	6.605440111641872	12.69183699608966		10.32634613451863	13.757794685407179	11.784497031041846	15.296698237554779	16.658794831478485	15.638884654459078	13.851735514184407
114	PRP (77-93)	0.3141046748447614	10.837739553608229	12.769465810789104	1.7448444775530219	2.7946560423106876	-1.931726257180875	0.0043779385496708475	25	32	0.008755877099341695	2.057700342975773	12.641071451688404	10.748569274830146	9.008655090154852	13.278480416325577	12.333645159101545	15.68915879903336	14.57406040396596	13.634888192695641	13.847085402871356			8.058314451714013	10.445283180527444	10.722320884781622	8.82345061041817	11.87022864772861	12.664136237073025	12.008316538704321	11.430149930041395	9.546881750748556	11.556961021315596	12.460209605773306	11.467604554192624	9.339360266226167		11.224501192296465		8.275773862742323			6.387509506650507	12.693769032447115	8.682289827110392	15.550159372584062	16.725141676878888	16.648205589303394	15.741333716039344
116	RS19 (1-15)	0.006818208495308568	9.520967073064666	9.475798961196087	2.0990461059790015	2.059468262598852	0.04516811186857872	0.939725035349709	22	30	0.5559381242599265	0.2549735425687717	7.974845419156937	10.063260774562343	11.352928900665722	12.585444801383039	11.411145365555948			9.318474928900015	9.227965205096334	10.662829304433846	10.683188555220019	8.769924027079837			9.538013157653188	7.695651767318573	10.393597106955982	8.86182912905426	9.704015699477369	10.269210320740784		0.7846231029888382	10.388586811198742	9.663251737208403	10.313244844724162	9.41299387474757	9.97088639101966	10.728131620390375	9.315189373430366	11.323749564002833	10.690761013662838	11.36525749706001	11.240280645429374	9.66658765922316		9.666468636945913	8.972564232038277
118	RL31 (103-125)	0.15466266057253047	8.469620070467297	9.504032166718872	3.893290297776883	3.1727562973824925	-1.0344120962515753	0.3242652919293926	25	24	0.2658975393821019	0.5752856816143516	11.148649943063685	7.4110315541872085	13.0732695960216		13.69711512943363			10.327195892563424	10.072767436957728	12.481453847625911	12.187036556036588	11.465555675000484	7.871388097731566		5.089755847336633	0.8328826734104283	0.38301254360293824				0.2934320967567569		7.761526136679193	6.9805815916701945	11.364120533921486	9.248662856003703	10.528097880917487	11.350676897826133	10.50749008353587	11.749241893790854	10.822428358293205	10.075816426464781	9.984566314329502	9.310173138387606		6.00143900053866
119	TTHY (138-150)	0.29614879034491803	12.03072007857241	10.129690272034432	2.246078721424457	3.3265823934106877	1.9010298065379772	0.01912078472904259	24	36	0.027507093820727933	1.560555291263992	14.610425811644358	9.90981574724348	10.646923149638203	9.87005483702559	11.114016175143568	0.24610833581248195		9.346546930919368	8.450611094568997	9.836730343323683	10.00104568756492	10.094427956607934	9.967326119192844			9.025883053456129		9.053712699569015		10.675108235446457					10.59105550537981	10.537849687841273		9.638348584448394	10.304223197429835	9.71980945145581	11.187881684523685	10.346436762104911	10.533778845621923	10.454122622064792		8.723454269688688	10.137819415936672
121	COF1 (58-72)	0.014260662264395544	9.17008904945701	9.26502267776852	2.4423595358166335	2.770813660030664	-0.09493362831151053	0.8891927316375793	29	33	0.5441328656289665	0.26429504191206976	10.665895892429875	12.526392861692312	10.754707473853687	12.11733402767304	10.926450405103683			7.125559167262763		8.72966511765909		8.878095187406801	11.34202929836013	9.224283686523327	9.119492473551876	9.054128036470889	12.581001700303691	3.933892767786528	0.15933226852752005	8.75520289962996	9.761867942331795	11.168056745495473	10.57915625688763	5.579138912024777	11.030723991727829	10.945062432815522	10.351486167053896	9.472724127821046	10.874594116513864	10.232295054524997	11.96450310238854	7.14517252307648	10.079586861834319	7.851552798885484	11.144559366997695	12.04926878207074	0.752125762833638
122	FA12 (605-616)	0.2160503757045267	13.460267269803609	14.805818524577834	2.714946313261505	2.281168695733161	-1.3455512547742252	0.029764122039226047	33	37	0.03813528136275838	1.4186730450313285	10.041349456863944	20.90782611736773	14.238709492406471	19.99722535418664	13.395187743656246	16.448475414698063	18.401359476037655	15.662505620324179	16.239878702136302	13.798638526734027	14.139575015985042	15.953916050300691	14.865232530890632	11.088174204887288	11.953248205894917	15.358418064773215	14.831766940839538	13.427854421988698	13.154970787809823	15.98372709143217	12.239817948575316	16.714452699680805	11.98333557724159	14.26713590032259	12.863746943666563	1.248585590909408	14.324374952229045	14.41860548513901	16.706514393820058	13.886411434842593	13.038226561651527	12.615291667223724	16.126636657303028	16.1355633240541	14.216686416934445	16.881525034139845	15.306326745000879
123	RL22 (110-128)	0.11735858225176506	8.674652591497544	9.405465542272854	1.0876931970850343	2.3800039424384636	-0.7308129507753094	0.14803824289658166	29	27	0.14625464960867104	0.8348903182899492	14.869182772988836	12.554003063378792	12.296176030213198	12.185674804755688	9.538228654729412	11.52216336678404	7.90545473427711	10.905433403541895	8.478891991226426	10.463636787497547	9.833770155750424	9.782549120828149	10.95313582587997	8.377869342142128	8.860406063798544	9.477426503523862	8.362248707059605	6.867255374731235	8.472518070734363	9.51846062096821	7.7836467877698245	8.532498543374036		8.137142309190361	9.339771710581536	10.204772649689936		6.410272231159754	9.23941796786876	9.55305885950158	7.659044384413679	8.67554596056846		7.823664555393962	8.00349564279414	10.488684938757034	9.905250161704464
124	HSPB1 (155-175)	0.24764813298262692	8.59724145246787	10.136061110223267	2.303392794909588	2.00922443264748	-1.538819657755397	0.016973672462657498	19	33	0.026261153621470093	1.580686199783703	12.502320550785711	10.879719855240262	12.075078537104428	10.73301117837402	10.83852730748316	10.989764914617117	1.2532581282605415	11.496003382091184	10.665177520651776	11.428079246890393	8.815944816678673	10.902648794465616			7.358366713095521		8.524373361487218	8.627495882100023		0.5736187624123121	7.947715132946896	7.303470960974181	9.493683382515304	9.42852885166537	11.293075398071473	9.667287408770694	8.877137426212547	10.261547018216827	6.278067806257557	9.6199928837565	6.253000900358994	12.03379019438736	10.055406507466007	9.482163740028254	8.065631659580331	11.485401146819608	10.301038637413061
125	ALBU (597-607)	0.20896728273933524	11.710782958123584	12.973593335350406	1.9028971418445937	1.6890834214383867	-1.2628103772268222	0.020581671206721046	30	21	0.02909822480950217	1.5361335051362175	12.175918137591587		15.333161109771888		13.48280962947783					11.940624944596324	12.565455465038816	13.581879851195554	9.377105110830383	9.311394283221784	8.43863591000075	9.699278375873634	9.220377705520102	11.096245388096596	11.67055188613229	9.372331663378837	7.650526318643253	10.05337598294586	12.29724975552339	12.020139200217644	13.067100493652157	9.615145111017554	11.725829208013948	12.392979926731655	13.083262776862611	12.596132735532157	12.41377892125049	10.859031263078911	11.769059905345111	11.058532084457203		10.526588001771506
126	ALBU (24-36)	0.22066132538281397	10.370422032997507	9.012822076458198	1.9231316764095459	2.2560053991589304	1.3575999565393086	0.02218049893213207	32	23	0.030827134109064912	1.5110668482372283		10.931090532788328	7.496968032224085	11.414476987041105	12.64903176284652			9.588124766877502	8.14420537288752	8.300399314882553	5.344763847586935	10.692236869040302	11.177790199988975	11.363490160626435	12.150384676305503	12.597019650365603	11.039199989276042	12.746950041801988	12.712307915307946	6.769502292200667	11.762167848302902	11.06130908124594	11.361402465059344	11.898937383535154	12.539066110920075	10.35278289976261	13.869222966044841	13.177994935770855	11.915041913241733	10.013638414845035	10.470987393195346	10.429453151534231	9.79386801285839	8.022496844335208			9.949014834366494
129	RBM20 (42-52)	0.05453668590552518	8.982529509021315	8.618935625044697	1.67868638209576	2.5657653477245805	0.36359388397661796	0.6483977099947047	15	19	0.4219731128536967	0.37471522039206895	5.099874181004341			2.0064685371386046	11.160765567832867		4.951365982240542	10.406170174900524		9.335897818857434	10.603864939188288	10.027672717432008	10.400740302134432	9.749341181515634	9.90926709024155	6.0987423128636555	9.903485631908419		9.166304072985664	9.192947495691564	8.012547315198814	8.07423955644301				10.528976056180674			4.501999652655107	9.419139287949083	10.933986415581092			7.424064418279321
133	S10AC (78-92)	0.23585594914824984	12.579372858119154	11.149958445314422	1.72885212961832	2.3859626780414773	1.4294144128047321	0.013100536703811087	27	33	0.021484880194250183	1.66786706372181	13.366729413297318	13.653352324080586	12.109067145856041		11.851111590567058			12.206723258104816	13.762120308908225	10.031501927282203	10.102109126102807	12.526904892340228	11.449116856673342	10.81728390773549	10.857235921840271	10.202168359121796			11.291211110227643	14.442734931509365					8.070678074447665	14.580472228670033	13.27849492575884	11.619962170892734	12.444025523755197	11.800218025864273	11.549145084263472	4.276903430946232	9.99641042498591	11.284058752533396	9.499480838938899	12.080176470596157	11.826540991900519
138	CLUS (422-439)	0.06006538310759745	8.860055031381767	9.249569402112321	1.1469297047258986	2.4993285581054936	-0.38951437073055395	0.4811236599942136	25	32	0.3371977787993634	0.47211529483720294	11.395263174064342	11.549677335158183	10.175517254391373	10.28457148499457	11.303357412195586	10.568286281374203	1.2532581282605415	9.193403715509891	9.062968756608617	9.425760260039231	8.428181894308723	0.7295576614396287		8.049231518720035			10.296456213801525	7.725781968718064	7.9398273723276445		7.452130371382513		9.827929555640829	8.74592312418934	9.09855973536521	7.971723689719388		9.929185174877366	10.614447251022739	10.019098593622092	10.228519295990457	10.988950279493142	9.87864610598164	10.196184812771824	6.005992627919001	11.364311266530134	10.53661557789724
140	H33 (83-100)	0.05069156100311912	10.201423590293892	10.518491053423016	1.1682578510521993	1.173546770683724	-0.31706746312912415	0.44674727841256356	20	15	0.33002952098946137	0.48144721094211607	11.817827937479032		9.24314644660789			10.365194501039332		12.754997176931182	12.551172026487917	9.92119499023384	10.610086475978301	10.710579441522297	9.608007249939588	8.639520423857626		10.606769935585737	8.186396679507045			10.324191924552672		8.338067691336967		8.914695253427098	10.898328472135013	11.96254092560973			10.287150847308887			11.333859384416387	9.67515323237792
141	HMGN2 (30-42)	1.0946650874414214	10.604059348414259	3.805427284704992	3.127337236371259	3.7294065197470845	6.798632063709267	1.4315208381412217e-08	33	18	1.455582114585469e-07	6.836963289431336				2.0064685371386046	9.574284880003034					0.7737686497500085			11.52753445353067	12.78147959081075	13.905344027567072	10.617607264233444	12.705063740746562	12.89232486606033	13.428875852038788	14.556210546420566	12.355625649870035	9.710967530743057	13.661022691503232	12.984473875343557	11.641209069475082	8.007429386226287	14.0198553841643	13.040158619411232	13.234706507467198	9.311917710001401	0.26106435187852356	5.5152596795818996	0.8989804039280932
144	CAZA1 (23-36)	0.07636207323607198	10.447179020358169	9.947915413507928	0.9497886548641034	2.7286597989508303	0.4992636068502403	0.4277520876313631	22	26	0.3247747332015905	0.48841776532359876	1.2290136295427616		10.794141308282743	13.04530024473315	10.862178933401694			8.767789106656254		9.960403533922621	11.391202359283387	10.567090025198665	12.066337522382359	11.376810382339077	12.340393838612316	10.167369365887225	11.397391517375743	10.04846382054606	11.915815414619487	9.730037857893096	11.108795199705444	9.69273942391645	10.18120839796755	10.66458681599586	11.266472188477216	10.487102358836816			10.50696160349099	10.971321311046403	11.745517681156434	12.399891826640818	12.717021803087292	9.709665860873967	1.628945965661236	10.2680606338365	9.843386646189092
146	F1RX36 (500-516)	0.9476661970591842	13.407305810226442	7.7103028168790475	2.5120684485069096	3.3539456361653404	5.697002993347394	1.5975901257645388e-08	32	19	1.455582114585469e-07	6.836963289431336			9.416542824548488	11.216503378031392	11.080094568269592					9.400257434505509	9.930115891271015		13.918371467211022	15.77362320740439	16.903865369525	13.120106341508603	12.809972676312434	14.285551183810732	16.19642810852333	14.149056182094503	16.31313687959131	8.778808435945574	13.594825925091653	15.441963856726607	15.47506720592363	12.570448482669839	16.746960250861505	15.943384559140256	12.884364096695938	10.68418436059156	9.405109622912242	4.343412601265382	10.601126829975637
149	F1RX36 (299-322)	0.12603863053683978	8.09880949749805	7.259212471257655	2.025214227797902	3.2996228248823396	0.8395970262403942	0.35991391562412334	21	16	0.2865334085551273	0.5428247338876726			9.32028512401662	11.379835172603071	9.183260595316861					7.415947047480811	5.745707977230499			8.156044252598994	7.943977633209519	7.677800728074457	4.765944956518261	8.128033969530145	9.328086794952537		6.925663932187549		7.391210243464182	7.889829137251575	9.366471645514121	8.73631844572245	10.024783478736449		8.95031731842226	7.860437746465398		9.043171504066299	0.8989804039280932	8.987611691463005		9.26385543808646
150	F1RX36 (438-466)	0.11136316214476417	9.07396043558332	9.725739804437044	0.7790889501071798	1.3856515700898806	-0.6517793688537239	0.10042110222278963	15	35	0.1083490839772204	0.9651747560130155		6.042901515499867	10.43153323082761	12.147181317307524	10.196590507404153			8.648447228627655	8.796880883314719	9.72302631919169	10.714021097409818	8.99645154504408		8.432973623820859	7.564776275730594		9.478376797728222		9.347988798221314						9.61338145090177	9.210542863434158	10.162425731970396	7.554015160003937	9.20098421412649	10.240088677341502	7.36501318219389	8.09321491460688	10.811290922880406	9.432842943033119	10.010339537935648	9.217513421357674	10.229324025982324
152	F1RX36 (529-548)	0.16130959613171328	9.357319384238012	8.301035819449716	2.26105319403257	2.21898827192106	1.0562835647882967	0.1721194303621883	24	15	0.1660446269376405	0.7797751732368585			9.981673807045354		10.3196772565272		10.119510223021683			9.670331732646039	7.403699878977645		6.725562889261706	10.31597733280806	5.58949477638626	7.190600011429354	9.483294127378935	5.403992512477731	5.572379833873519	11.451555945357219	10.392791007781383	12.386823357778152	9.988145219116541	7.9086234520686745	11.27027284544966	7.614296213176673	10.523011939834419	13.345521551479676	10.890717908137995	10.901422348388726	3.813189884593554	4.591799557773469	5.01324951009988	10.533872937084746		9.222088919508776
153	APOC3 (63-80)	0.473428708334843	10.805090622699918	7.909088117716837	1.3516707468402203	3.584643324080525	2.8960025049830813	0.00022936918765912155	30	22	0.0008177510168716508	3.08737890715838		1.5320920229849573	1.681307047972491		9.734330046077305	7.4747188710521835		12.027108594858788	12.794900545205135	10.526953823509132	6.062058236970146	10.769974287990909	11.593695364326388	9.99482186079976	11.682681094462103	10.924631441679356	12.315729216441136	11.68342885236199	11.856691093508513	11.073838941809743	11.32558280332225	12.216680038365254	12.158328894694861	13.041556378948531	12.11175105905585	12.504173313605326	12.604740747368833	12.863541759591463	9.937277140285813	10.416971975359509	10.221849560736805	7.4145594024443255	10.243820509979017	7.115220831862136	11.94028623013933	10.88443494711501	9.275942563310917
154	APOC3 (23-59)	0.046764879578414784	6.9811851592048155	6.665059229620275	5.246583668015344	4.163244297046787	0.31612592958454044	0.8169434531716333	22	28	0.5074951754551056	0.2945680820515667		1.5320920229849573	1.681307047972491		7.559289958037614	12.494495064287513	1.2532581282605415	6.119529203625505	6.179713168616867	13.556001016358906	5.189058032017274	6.1161412642596025				0.8328826734104283	0.38301254360293824	0.4829542502226851		0.5736187624123121	11.304435203729376	6.056704678315353	5.725508506791189	0.6760468173114605	7.300574884408733	1.248585590909408	0.23041018008124733	9.186746113392637	8.548799923548243	10.493021765903778	5.316247187732222	5.216400148855441	9.729437709898923	8.86192495745753	1.628945965661236	5.719787597703196	10.923409121778544
155	PF11 (95-106) | PMP37 (111-122)	0.1570224254527016	11.05393871722715	12.037531652844182	2.333223345848678	2.04078078022878	-0.9835929356170325	0.08411073153086769	30	33	0.09448054774700206	1.0246575975832493		11.758043811933312	13.12242251028689		10.834002525557406	11.083776644958094	11.3945919738234	12.877200550369913	12.644375251179596	13.552688120250727	13.774351918528792	12.845049743829213	11.783042275941837	11.801832837755	11.837740825784055	13.224650061311301	8.358707001084662	9.014530792867209	11.278211288551105		11.479418630999291	10.722405629095835	6.025341383685524	5.171697090868076	12.433393473387914	11.43328517577654	12.624663708842515	13.994596223882303	11.841593180015316	13.609854635408588	13.184727098435634	13.535005142552913	11.868886543477837	13.437371965905264	12.748068894819967	13.607063182583005	13.247351825934414
156	PF12 (214-223) | PF11 (198-207)	0.1604893030646676	10.802143385854027	11.865461652094066	2.755977375207365	3.1683676649937556	-1.0633182662400387	0.2322802525306421	19	35	0.20480624416680274	0.6886568066520317		14.039742959872804	14.634575907059503	2.0064685371386046	11.671346670982766	10.932962607896243		15.443116093368376	15.107752005163807	13.71354570818391	14.109800332736475	14.369634517208766	7.271982928851095	11.458746770162369	13.082029147268813		15.186978524699791	10.566901369239865	14.461187698687546	8.761924771163276	10.466153330856976	9.680689679986282	7.447735892578068	8.579996648596634	11.761880990737975	13.175284943823739	14.03307887749687	14.055539129958504	11.93731489126765	12.81055758691872	12.979753822617626	13.306289933513606	11.719581934944491	13.584421611834628	12.61613437397524	14.99502611185861	12.893980059151266
157	PF11 (191-203)	0.18079488830028273	10.612308360615609	9.40787900345798	2.2792037047627898	3.42424899009077	1.204429357157629	0.23140854198451472	19	17	0.20480624416680274	0.6886568066520317						13.157442488226485	1.2532581282605415	8.75753797878464		8.668861620881174				12.200770788956305	12.900468056874608		11.680889304281838	9.671793751435493	6.2784429795369725		10.508162696354646	9.835516134181692	13.149557196424372	14.888059620806034	11.089926352684591	7.082943796793042	10.975461648354377	11.468544705481268	12.16743206949201	12.6192651599943	6.402503876171922	11.008198739825293	11.200630578231829	10.1921714291279
159	PR39 (58-69) | PF11 (42-53)	0.09350663047838627	10.020877539027103	10.563594068959477	1.6055620246283822	1.0289651048506512	-0.542716529932374	0.13874920852927392	31	28	0.14028121305327554	0.8530004873010425		10.254268880322442	10.766810518272635				9.581230918882161	10.25528969039636	10.438762183780145	10.150599536592638	10.863022371114974	9.498026398352822	10.910944957722764	10.666234156046778	12.022188110838211	10.112500051753731	11.581703068666211	10.637155952826904	12.06793315664126	9.378829738659583	11.292323778353422	9.318358117815801	8.483442220302324	7.974492364636568	8.483079705045023	10.852314804928282	3.6573096770606544	9.265717719601607	10.472461404939112	10.896771104843062	9.836093836933385	10.06493863375997	10.052192496391484	10.720334954754847	8.441629236057699	11.075291925125205	10.930962238556585
161	APOA1 (70-81)	0.339496131650323	10.775394804292235	8.778286944443225	1.1517521985376666	2.444326655863083	1.9971078598490095	0.0010042625582243263	23	26	0.0024220449933645516	2.6158177934025253		10.986001668745523	9.803364126436703		10.380565425414531	9.613058000804672		8.323184035114048	6.746004196703566		8.702156729491596	9.45181099550601	10.933544819337266	11.549763144149873	12.074954354581095	10.116508069666631	9.43723777394158	9.212927687274995	10.989958767270533	10.618194767291978	12.68577402252535		11.074565732423423	12.591224340009811	12.291553280223225	11.472877351626147	12.523726367489575	11.418926582230226	10.706321120938208	9.46954843864252	8.830304461811005	7.357737827946353	10.950230906494879	9.183189234507799	8.680234865324715	9.636549804535202	10.487965964737409
167	ACTB (178-191) | ACTS (180-193)	0.2063487198141341	8.674587598706017	9.969044920906445	2.710138473775919	1.7940767851729476	-1.2944573222004276	0.03969455805858436	24	32	0.04858139941498384	1.3135299792498698		9.57989008000778	9.86406531960015		10.469097316854748	7.4576120509659525		11.73129470077071	10.652262642353891	11.261163975213325	8.951779791218078	11.416549489001037	8.7143725096495	8.83398076488723	9.508269176406998		9.657628951834543	7.902182676452075		0.5736187624123121	0.2934320967567569		9.445278730402428	11.442365846612457	10.34984360816226	9.885522424789201	10.454399535316067	11.414293661128983	10.173108577047275	10.89165167280849	10.902945860640948	11.517771484088282	10.552019081713	10.81692571920182	1.628945965661236	11.098461828246592	10.670568214481417
170	PR39 (142-155)	0.6298320847379955	12.01205460406224	7.950072129527867	2.8703151674890326	3.6878468272178604	4.061982474534372	0.0003085708796690081	29	15	0.0010542838388691112	2.977042450736831		1.5320920229849573			11.056259541847263					10.354804614882864	10.040061205582223	0.7295576614396287	13.869594647830937	11.774908483921497	13.587736383479553	13.745637047664175	13.518199469000614	11.740931153644715	11.679030019525849	14.38318534988131	14.754967959341853	14.484027380112964	15.200340531500222	13.405379073638235	13.166828946677205	11.132862610701562	12.786947080916477	15.138146172655446	13.818335304263366	9.128917758613985				10.29920149921379		1.0148077553149843	11.989514749082957
173	CO3 (1332-1343)	0.1738337999864654	10.846885384628623	9.837453920027267	1.3827876128069179	1.3541610286799042	1.0094314646013558	0.025553774217017926	23	19	0.033796927190249515	1.4711227838934449		8.577356849019715	9.608046272895157	12.155915414189753	11.008368359513184					10.15831316992809	10.802796760072873	11.283263669716678	12.354992981891368		11.27307313684943	10.764363746985739	9.424428169542773	11.840692315488099	12.410464956272978	11.327589473917074	12.094048124762907	12.365317157005075	11.91819859344099	11.21997063837563	10.299591270089767	6.924121370578629	8.196449439461443	9.483143307807394	11.986461233132948	11.039102724728616	9.40904141174781	9.356639925182641	11.319435268732052	10.442108016921205	6.275939777255233	10.066307922331529
177	CO3 (943-956)	0.03170895100897057	9.316932593489824	9.529569409676895	2.7850548295394315	2.552463245039479	-0.21263681618707153	0.8091979750205376	24	17	0.5065208698601839	0.2954026559732148		11.387214848310958	10.814496271036782	10.736520712208183	12.157795090999267			9.515508830943393	10.926148982960067	10.125012113552698	7.393879778185462			7.2929096696048665	9.108440024063505		9.613620454120245	14.379403971096925	11.986815999174695		12.356882414254951	13.328121462524766	12.44574849403223	11.635105499157461	10.22962055133711	10.49220559024098	9.970024638196954	9.150598821722232	10.110232886461281	11.743466949348907	10.20683605471369	12.292391825410244	10.264962341107827	9.030270411266848
189	HBB (94-108)	0.20269684935783186	10.164948143210072	8.841058673220612	1.6251274738021895	3.097415128863208	1.32388946998946	0.1020259197914672	22	17	0.10865097951818585	0.9639663540427159		1.5320920229849573	10.257112308962537		0.8684210867554981			8.828062469724307	8.217925352424137	10.007194092648065	10.8647833789941		10.551402776530537	6.382423152206142	6.921074406802058	11.453365398041601	10.880077400294645	9.513686843774966	12.419431730875516	6.456594371982028	11.58728870091424	9.68066394720328	9.828140388722524	11.3621949594685	11.550125676666223	11.194471380698724	11.122361488405405	9.239043647699473	10.53241479580618	7.478392419987048			7.9883621812098	10.083430578774177	10.527904636498238	11.947171917594149	11.55644218994292
193	APOE (257-271)	0.07713085409081823	8.628827944460193	9.14066002435701	2.521571242948061	2.3563494259212425	-0.5118320798968163	0.5064049646542588	25	19	0.35190853475973916	0.4535702001892157			5.286098245813509	8.352700388174858	9.60402895154566				8.756572274440678	9.146902146756151	10.087375085641721	10.368296826211543	9.855768436169233		9.794775674016151	7.862093058963874	10.270433716640351	9.22616686180966	8.665611901903215	7.791738530663139	9.184638431888878	9.066175137931328	10.555419819324651	9.174025403824686	11.32931725924268	10.873751885868996	10.441034449730765	9.445509132409729	9.495296039347052	8.705899402248093	9.408386340243862	11.1234238301288	10.86681584681636	10.293337711864949	12.132234003223292	11.042670935068339	9.570932689108965
196	SAA2 (24-38)	0.08988483164265271	7.939417925832959	8.540672412003339	2.614357262965892	2.4565411874584915	-0.6012544861703795	0.5212049601669679	15	17	0.3561567227807615	0.44835885354029664			9.22733215670731		9.860550610751893	0.24610833581248195	7.431532589267036	10.570210659050725	9.7072767788256								9.786983524143086	8.379404031961945			9.180900147419578	3.132390559015933	10.024580134325529	10.12804089855545	10.086907645365367			9.087357441067779	9.485529687274413	9.500260260323964	9.360067566204982	10.13630709017052	4.659695900854771
201	FETUA (323-342)	0.22162019072573932	10.719237748780737	12.177630543103286	2.744641807536602	3.292875887488892	-1.458392794322549	0.10452871007541178	26	23	0.10988915674594572	0.9590451592392137		14.721783179203555	15.38863589926713		11.153160531011073	12.974202599579284	17.149220916549478	15.549788341032258	16.201971279976885	11.3606879957892	10.427982540206091	13.238648459167514	10.571803572772168	13.152064105773206	13.213533583199435	8.673933859284473	7.677179924535823	11.996619525131983	13.8009338155387	12.259626794427943	12.192180575838265	12.708377881273826	12.315749348045529	12.30867328015693	12.374116773620223	6.833174116176495	14.109473344652486	13.34742433699728	12.062098536731249	11.454774027536367	10.48149112937539	12.029728325631229	11.436075218915219	7.894680728004736	13.593595133404975	15.535968290255983	13.301626357298824
203	FETUA (307-322)	0.1086005307910979	9.519474805939645	10.23148115355163	1.7205903592780414	2.4130113971862692	-0.712006347611986	0.31165939820965866	18	22	0.25814212781002027	0.5881411144703244		1.5320920229849573	11.94487158547362		6.5162334190518045					10.255350667680815	9.431473980735888	11.055381484357095	12.083498274578687	6.175171493712939	7.4467191787072595					8.303462959777205	5.481956936632701		9.31283726816066		11.311335294764731		9.535881620402511	10.275328019858659	10.03211584993936	10.909475680002013	12.611089374106847	9.107780573496765	12.190346734856876	10.494323280570576	11.705551089144917	12.465371331695728	11.37837670071016
204	APOA4 (359-382)	0.16160371958534717	8.571641359510746	9.636352465896502	2.2598068035787158	2.628804235162616	-1.0647111063857562	0.19840728219672374	17	23	0.1828022150576556	0.7380185461213965		9.326573606075668	10.659520809750703		8.077481065477155	9.191023836875031	8.930321436405594	10.17595388491288	5.989542715535658	12.292966600775861	12.670742338073756	9.145743986519692	8.823729141432791	10.095123862798893	7.767841233608298	8.569853684973374	7.229729488607576	9.716937279795168	7.565363762905612		9.335110534575108	0.7846231029888382	9.822343208575848	9.566247379372552	10.620080275703502	10.690301623564881	9.091364295924357	10.034475238246207	9.441440795358895	11.244812622431633	10.959330512954699	9.78916342084111	11.403209787135133	12.609245156134222	9.963991261793858	12.06333301878626	10.695229169182843
211	ITIH4 (661-675)	0.10129156538383634	12.366641111670695	11.708905771291741	2.913559530637003	2.060197670635037	0.6577353403789541	0.2960968139144093	33	34	0.24775447694879146	0.6059784890259815		12.327484971165468	11.21844335215415	14.568385206052888	12.832881045971185	11.686010524126612		6.200974151666424		13.600889114714477	14.256006073309184	11.23158799429134	14.935824027234212	9.648146625068662	5.714606869976906	15.684347703150234	13.747499988043032	15.722503198402364	7.579842299784121	12.00150509952861	16.631707986932668	10.510692861099777	16.659334245196916	13.667367475648739	14.863467556853907	14.042196104127294	14.770439452565464	14.65894092866447	15.9266031307399	11.2708354022349	10.404251775401097	5.978860750611752	10.233298743485488	13.464554183647236	11.170744453846977	13.054173348741614	14.168324848197845
213	OSTF1 (198-214)	0.3105586184894448	8.566862498512064	10.274317386456348	2.3412979210780698	1.2296322648140234	-1.7074548879442837	0.0006053288657992007	28	34	0.0017727488212690879	2.7513527947231338		11.456483656558373	11.08033702821738		11.346952966793578	10.022780176653523	10.743636838020603	10.688743236667442	11.133928412072812	10.637638642329136	10.343823780031439	11.40842079855256	10.565266448415148	10.82996574066869	8.848723546160803	11.044170966083575	10.864017102744505	10.033998547805714	9.330935230125144	8.897684376486135	9.48917860686538	9.34806987068017		9.968202625306931	9.214280237294279	10.560981754465283		9.04587799000267	9.307687322668693	11.194243752979325	11.062254664854152	10.482266967433786	9.700889671320512	10.085368653413306	11.57472186746977	11.525185763951491	8.00645150422069
215	G3P (252-260)	0.10227643678657979	10.787363339483646	10.1084947424473	1.0095546023116153	2.9429232104487864	0.6788685970363453	0.40754856271693984	15	23	0.31827602040751496	0.49719608081663075		9.421350183113034	10.114512070011713	10.835367192175722	11.95206957915101			9.930768536380441		10.118996089174916	10.682115219194873	11.7630806283508	9.894272067611562				10.199095637438084				10.991908680400817				9.81431128492528		9.281082054824175	10.707605313110719	10.173840790731747	11.023080274323135	9.770525111076136	9.556579436872813	12.730581919012161	11.750461628187145
216	ALBU (323-333)	0.08369558798690487	10.35875424026586	9.80830689547976	1.6769056507259197	2.8250719590867472	0.5504473447861002	0.4230937161923205	24	25	0.32424004418476904	0.48913335008427583		6.313735734744532	10.769030897587632		10.311394411731065	10.25983144842044		10.45935658183281	10.086115454900378	10.596898066547793	10.201111572849305		10.887437074356903	8.346665892816642	12.216169407970145	11.125103610577954	9.038021351741701	6.95484294560354	12.852233808079685		8.786959373305473		11.296298210515975	10.114179032212222	11.277939326674339	11.056408287756573	11.168973666790711	11.856282735212176	12.32254760954353	11.711637148335752	10.409620052196445	12.19687582323989	10.691984347482514	11.433275460701855	11.514470714970878	10.962284578083796	11.408469391417068
218	ALBU (147-157)	0.20427942777076605	9.751730387719423	10.896039154214046	1.359050139159528	1.4343729131582827	-1.144308766494623	0.009137526261233793	19	30	0.015942067094067473	1.797455367422742		11.066577755893041	10.023401057260937		9.41589154979977	11.226433574134916	8.944746304086806	10.596802061525656	12.167626492573646	12.0691503386857	12.035401512421597	10.433825892702824	10.0239650836718	8.974825898981852	9.964367957893582	11.668797466944925	10.64800749563683	9.833811609268077	11.659168480539071		9.404935957682161	6.8342513271544645	8.316149442885548	9.473871395004462	10.615752504709185	11.597506411563696	10.556807114302885	10.147596014764993	11.176662632591349	11.456390582953425	9.792170888104852	9.360048234210781	9.764505614936663	11.394949589220536	12.096479858853943	12.779388440901055	14.567999599784407
228	TYB10 (26-41)	0.21257177898143564	10.727597204829266	9.520773327727854	1.5897282105043287	1.3447409900572367	1.206823877101412	0.008707235789564144	33	19	0.015521594233570865	1.8090636741032984		11.044544776759759	12.399360054758354	8.722907098581082	7.3617093145668475			10.409123234133446	9.876430259771107	9.478173359241579	9.632253145259593		10.816018157902816	12.633731730189165	12.089619681995204	11.301537854516702	10.70092368669138	10.232914826452634	11.790715433367394	10.02062623906561	12.011053246927695	10.12606393245822	12.434067416080328	11.588112713731823	11.874827086111369	12.136070967041883	14.359579139516455	13.231740700737127	12.71610506859291	10.664743369916433	9.337711536691511	5.8565758403056725		9.813756550608133		10.239759133840868
231	PROC (198-213)	0.0772560649424902	10.32004563239429	10.829667209640665	1.2648862955584497	3.31416735220436	-0.5096215772463744	0.46842392486049533	26	33	0.33400662468313586	0.476244919311794		13.941080824003336	11.417436573725976	12.96427248783014	10.821957476652557	10.25807407831028	12.488097228917471	12.622520867377357	12.924879481404236	11.437307974269814	11.520008433441623	11.688588602771674				12.396538356359272	10.100033210529041	10.908262338160887	8.976790494203241	10.391547209749117	10.711767270479177	13.137395214252665	10.343712190423654	10.59623783300276	12.218670154864679	11.864246880726817	9.385170069449321	10.247443230530838	11.259029520495934	12.152114951789798	11.124840945681102	15.356164255768178	13.733369398486742	11.2527487055757	10.854287422214771	12.313326970635837	10.848828540889171
232	RL29 (134-160)	0.20634991504778608	8.217620133217032	6.834957432593514	3.2564920286025827	3.268904397424076	1.3826627006235181	0.2425804298914739	19	15	0.21161271543724322	0.6744582398584237		8.006184000387725	9.625823006998036		7.530411252466678			6.909244104513403	7.52700486321993		0.9677917560077407	8.026500786989718	0.630440891789022				7.208176279127045			8.286438424623173		9.050956930202942			7.961101138927763			11.000448006822282	7.10926035620568	11.332141195106894	9.085865093665902	4.872216394151462	10.047330315001071	8.44463641510618
234	H1T (74-89)	0.09706170249227372	11.349396902530474	11.9957089606545	1.637221876524962	3.7898723455198065	-0.6463120581240265	0.45183410742131636	24	27	0.3308071143620352	0.48042515905011385		11.941627503260063	9.926870825192303		15.024961251148035		7.640123075478719	14.053548718356685	14.207422784533705	14.639465577419882	14.375372595292745	11.913326047190907				11.184205680174271	12.76636786698523	10.762800717098855		13.422705507341822	11.132971051043224	13.296794733518235	11.391212199012335		10.430906258433454	5.4728850512852425	9.09759003461576	13.229563843495997	11.728627962813738	16.60016092794341	16.53907496477228	16.45690934396876	15.720382031266803	12.60592592455158	1.628945965661236	11.780346226702168
244	APOA1 (106-118)	0.03184187026103	10.140201619963541	9.928444332510427	1.4460578467082787	2.8774348408153987	0.21175728745311417	0.764649068088284	22	22	0.4823171044864561	0.3166673363522929			10.932960983867059	2.0064685371386046	10.902535743694612			10.99033689199938		11.67043840295544	10.729940311991008	11.426332759349641	9.063106538769306	12.016276783485242	11.405785806324225	8.514660747369216	7.010266547549786	10.564855336966414	6.216701452196055		11.519168491143864		10.489484986610853	11.19416359255466	9.584430161505377	12.196509325791096	10.249574012844445		11.097923757288978	0.6204543540009902	11.404159771677133	8.57504100375722	10.619036949056522	11.051834025474577	11.97526547373999	11.751804084458747	10.048877885784098
271	FETUA (317-334)	0.4630090988448245	10.633655699373334	7.621335696486257	2.4695243774314695	3.8034840765185693	3.0123200028870762	0.004292365990559433	27	15	0.008755877099341695	2.057700342975773			8.54399096330564		11.5218168613388		10.027134626434252		5.761525245483929	0.7737686497500085	9.487132039885827		10.527941962196579	12.968950175551212	12.216879454677082	9.666013195595378	10.369060869737856	12.226874450724996	13.026545561955437	10.696960812779011	11.310926179355755	10.237092118617154	12.930939467466253	11.840466091741632	12.39252426883573	10.02933332556293	12.947631019999791	14.389175817511125	13.095702977902155	9.764813654708432	10.369678954289776	10.81192885152064	0.8989804039280932	9.392657409413266		4.841619081123537
317	HMGN2 (76-89)	0.3327703790244139	9.84143512779358	7.686009563695185	3.2322555708019665	2.8092575768214973	2.1554255640983957	0.01655444523485547	29	23	0.026261153621470093	1.580686199783703			1.681307047972491	13.180045582177176	9.48928813486144				10.532096199915102	8.490495063223435	9.7145998965815	6.293100466732618	12.572279505552798	11.847050292685278	10.986710296527315	11.199314161940034	11.518772410232645	10.841065280374409	11.942642452385083	12.147726400005835	12.01089222679629	10.894946047319104	10.957842743458587	11.14552890693324	11.965449230742406	11.429802715926428	12.608959372966886	11.412011940964247	10.115453521696582	9.26351571633089	8.205983230829165	4.826922560750827	7.556688608686563
319	TRFE (67-79)	0.25793866409225774	10.755037982047423	9.074840878941618	2.7657922766876304	2.4627381566284736	1.6801971031058045	0.049992246208806504	22	20	0.05856234555888762	1.2323815370917124			11.322007054014218		11.562290673087988		7.907132046287414	7.8356857420452855				8.712292829589908								9.827400028652885			8.334588573327363	8.823439378624013	9.889127846090268	10.622714455387255	0.23041018008124733	9.796104938786243	10.702038534837962	9.748623598091608	6.318892036861793			8.817384727018197
322	MYL9 (23-38)	0.31486643935826375	11.157817769971807	9.246393825721583	1.3668215083974085	2.0639547632890842	1.9114239442502239	0.0031825858074023996	15	27	0.006691590671974276	2.1744706329128496			9.397591124011221		10.847842676376613			9.927896003997699	7.712360253836506	11.002560884133212	5.888938416733451	10.06180659163611	8.778831682459195												10.190118628289913	10.591215790622517		9.939682006668676	11.0761561459169	11.985292994079282	10.234384009900019	11.048494439742303	10.148799863061292	9.507462318303723		10.030021411478733	10.21851607133726
331	PRDX6 (1-16)	0.5046615636872903	8.551829423416866	5.229328700686783	2.262162525210806	3.5867358702628986	3.3225007227300827	0.006052822110898467	15	16	0.01154259100217847	1.9376966927709165			1.681307047972491	2.0064685371386046	8.07442866975932						0.9677917560077407	8.993975242278013		9.259787181331287	11.282511107926192	8.885521252177204	9.517268675347024	7.022170109765694	10.127324202448952		10.175868379023527		7.819086559030324	10.044981893396102	8.211495075154785	1.248585590909408	10.308506278640971			7.4864397767147945	8.251108411442452	1.1981241677980117	7.971042445771286
340	H1T (67-87)	0.9840181597090417	10.98836518342185	4.730410245365018	3.155204249944618	3.688690348939978	6.257954938056832	7.444983835450125e-07	30	15	4.360633389335074e-06	5.360450424145538					10.388390689475388			0.9681801994854763		4.666574823364067	8.054535937005719		11.567971156960786	13.67396918894812	13.00919404906977	9.906686488760608	7.633206819875352	12.54788764585488	13.056556504536987	14.733315669211802	13.913951723925873	13.892758791947788	11.071278584956488	11.066955295482625	12.536234404505318	8.998205966795238	12.088982005338432	12.92029677635214	9.074680398157925	10.012782946225862	4.804016138054912	9.554913265584071	0.8989804039280932	0.945626417781927
365	SAA2 (120-129)	0.3556731591086978	8.857392706696052	11.181263720151556	2.617657170916365	3.386300316910895	-2.323871013455504	0.018539135013188934	20	24	0.027146590555026655	1.5662847073686146					12.525433485787424		1.2532581282605415			8.82056674322409	12.070642453380033	11.568812744189621					0.38301254360293824	9.488452834338052	9.37345145342894		10.979071716247432	10.083151754601031	9.928448625299326	9.92192526922671	10.603973618427712			11.09031050054736	9.953025996465918	13.227763456139217	14.266698193823231	13.088527798419577	12.252828551275188	12.01764232034923	10.363672239762645	11.181305545821749	0.752125762833638
717	F1RX37 (57-80)	0.08568337270231884	12.108968357409228	12.665007994214434	1.4383270515852937	1.8220161009719786	-0.5560396368052061	0.3548269624325553	16	17	0.2852530482300935	0.5447697059897271
719	F1RX37 (29-47)	0.03346295948247027	11.916908381602202	12.136698997192562	0.9114474861002609	2.042187182837047	-0.21979061559036062	0.7044070276740353	16	17	0.4477626067385341	0.34895217776278414
720	F1RX37 (66-86)	0.09864625449216007	9.714845956744064	9.05694882218696	1.8494872269970501	2.7599322368498393	0.6578971345571034	0.45984346615218097	15	16	0.33369171880069776	0.4766545710610805
723	F1RX37 (53-66)	0.1288314636848028	13.311025563478996	14.142956875580612	1.4814396399286376	1.9660392873792858	-0.8319313121016165	0.19505931332605345	16	17	0.18175981469018618	0.740502128745652
[truncated: 34 more columns]
