# Supplementary material for: Peptide clustering enhances large-scale analyses and reveals proteolytic signatures in mass spectrometry data
Source: Nat Commun. 2024 Aug 20;15:7128. doi: 10.1038/s41467-024-51589-y (PMC11336174; doi:10.1038/s41467-024-51589-y)
Supplement: Supplementary file 4 — Source Data [file 41467_2024_51589_MOESM4_ESM.zip › source_data/2b.csv]

	0	1	Day	Infection type
0	7.1239924	-0.12549533	Day 1	S. aureus
1	7.7604876	0.4768974	Day 1	S. aureus
2	8.123204	1.0330396	Day 1	S. aureus
3	7.364389	0.19739111	Day 1	S. aureus
4	7.6363025	2.124967	Day 1	S. aureus
5	6.985509	0.28356692	Day 1	S. aureus
6	6.70741	0.05498577	Day 1	S. aureus
7	7.5793447	0.93650115	Day 1	S. aureus
8	7.208062	0.6245924	Day 1	S. aureus
9	7.858043	1.0728323	Day 1	S. aureus
10	8.002782	1.3147213	Day 1	S. aureus
11	7.9286733	0.99959004	Day 1	S. aureus
12	4.6070943	2.1767476	Day 1	P. aeruginosa
13	3.7431571	2.836752	Day 1	P. aeruginosa
14	3.7991714	3.0491107	Day 1	P. aeruginosa
15	4.5740867	2.307941	Day 1	P. aeruginosa
16	4.5844274	2.7209926	Day 1	P. aeruginosa
17	4.793643	2.6728818	Day 1	P. aeruginosa
18	4.0182543	2.6812027	Day 1	P. aeruginosa
19	4.803299	2.158251	Day 1	P. aeruginosa
20	4.220009	3.0283937	Day 1	P. aeruginosa
21	5.010805	2.609269	Day 1	P. aeruginosa
22	4.51898	3.101727	Day 1	P. aeruginosa
23	3.9512951	3.1876218	Day 1	P. aeruginosa
24	4.135973	3.3689258	Day 1	P. aeruginosa
25	4.385775	2.756953	Day 1	P. aeruginosa
26	3.8943129	3.4594994	Day 1	P. aeruginosa
27	4.207806	3.3920906	Day 1	P. aeruginosa
28	4.637123	3.0335722	Day 1	P. aeruginosa
29	6.420651	-1.6541933	Day 1	Ctrl
30	7.6268206	-0.117447674	Day 1	Ctrl
31	6.9901147	-1.9890969	Day 1	Ctrl
32	7.104842	-2.0908523	Day 1	Ctrl
33	7.1361265	-1.9512066	Day 1	Ctrl
34	6.945147	-1.9012123	Day 1	Ctrl
35	6.9988885	-1.3482027	Day 1	Ctrl
36	7.3169208	-1.1264942	Day 1	Ctrl
37	7.134859	-1.394626	Day 1	Ctrl
38	7.402088	-1.3187346	Day 1	Ctrl
39	6.943579	-1.5080297	Day 1	Ctrl
40	7.3465695	-1.4808587	Day 1	Ctrl
41	6.17626	-1.9503561	Day 1	Ctrl
42	7.611797	1.9752833	Day 1	S. aureus
43	7.4665747	1.9342587	Day 1	S. aureus
44	7.088892	1.9376281	Day 1	S. aureus
45	7.2645464	1.7818881	Day 1	S. aureus
46	7.70447	1.3650635	Day 1	S. aureus
47	7.0168586	0.6780342	Day 1	S. aureus
48	7.487359	1.1455753	Day 1	S. aureus
49	7.4243298	0.7912531	Day 1	S. aureus
50	7.3972416	1.2714922	Day 1	S. aureus
51	5.7807155	1.2572031	Day 2	S. aureus
52	5.9167376	0.5808799	Day 2	S. aureus
53	5.693707	0.774518	Day 2	S. aureus
54	5.446683	-0.39304072	Day 2	S. aureus
55	5.619419	-0.5501422	Day 2	S. aureus
56	6.2737603	1.4031177	Day 2	S. aureus
57	6.2866983	0.53651625	Day 2	S. aureus
58	5.894182	-0.024855085	Day 2	S. aureus
59	5.905446	0.1234967	Day 2	S. aureus
60	6.166864	0.92483175	Day 2	S. aureus
61	6.116525	0.51774627	Day 2	S. aureus
62	6.2342005	1.1146021	Day 2	S. aureus
63	5.2298775	1.2542535	Day 2	P. aeruginosa
64	5.317388	1.0691125	Day 2	P. aeruginosa
65	4.885433	1.3670162	Day 2	P. aeruginosa
66	4.619259	1.6833268	Day 2	P. aeruginosa
67	4.1557198	1.5955247	Day 2	P. aeruginosa
68	4.3015714	1.3375976	Day 2	P. aeruginosa
69	4.4397025	1.7722943	Day 2	P. aeruginosa
70	3.9144151	0.07547091	Day 2	P. aeruginosa
71	4.210289	0.19934268	Day 2	P. aeruginosa
72	4.0226507	0.59584117	Day 2	P. aeruginosa
73	4.3305445	0.10234781	Day 2	P. aeruginosa
74	4.040514	0.33350912	Day 2	P. aeruginosa
75	4.56606	0.8789996	Day 2	P. aeruginosa
76	4.191693	0.79859364	Day 2	P. aeruginosa
77	4.2170796	0.7002454	Day 2	P. aeruginosa
78	4.1927857	0.8644959	Day 2	P. aeruginosa
79	5.870641	-0.80579835	Day 2	Ctrl
80	5.762558	-1.2450427	Day 2	Ctrl
81	6.1255593	-1.1753368	Day 2	Ctrl
82	6.3278437	-1.6384627	Day 2	Ctrl
83	5.784692	-1.4934988	Day 2	Ctrl
84	5.8327436	-1.7232871	Day 2	Ctrl
85	6.334991	-0.9961089	Day 2	Ctrl
86	6.248481	-1.2353526	Day 2	Ctrl
87	6.673823	-0.76320446	Day 2	Ctrl
88	5.928781	-1.4252458	Day 2	Ctrl
89	6.53587	-1.1903129	Day 2	Ctrl
90	6.37401	-0.70258564	Day 2	Ctrl
91	5.834631	-1.0653057	Day 2	Ctrl
92	7.2207327	2.3263404	Day 2	Double infection
93	6.809594	2.1324775	Day 2	Double infection
94	7.1753364	2.1378298	Day 2	Double infection
95	6.993855	2.1996553	Day 2	Double infection
96	6.648288	0.75507367	Day 2	S. aureus
97	6.662307	0.9001652	Day 2	S. aureus
98	6.8020363	1.6597672	Day 2	S. aureus
99	6.516565	0.5906159	Day 2	S. aureus
100	6.866712	1.2828509	Day 2	S. aureus
101	5.596844	2.0185633	Day 3	Double infection
102	6.1989613	2.003776	Day 3	Double infection
103	5.939714	1.8133713	Day 3	Double infection
104	6.447457	1.7730142	Day 3	Double infection
