# Supplementary material for: Peptide clustering enhances large-scale analyses and reveals proteolytic signatures in mass spectrometry data
Source: Nat Commun. 2024 Aug 20;15:7128. doi: 10.1038/s41467-024-51589-y (PMC11336174; doi:10.1038/s41467-024-51589-y)
Supplement: Supplementary file 4 — Source Data [file 41467_2024_51589_MOESM4_ESM.zip › source_data/3d.csv]

	UMAP1	UMAP2	group	day	sample
0	3.426485	2.7128592	S. aureus	Day 1	1
1	3.0041454	3.8412547	S. aureus	Day 1	1
2	4.265693	1.48899	S. aureus	Day 1	1
3	2.0509253	3.4153097	S. aureus	Day 1	1
4	2.438654	2.8274295	S. aureus	Day 1	1
5	4.655827	3.067803	S. aureus	Day 1	1
6	4.9560857	2.5771613	S. aureus	Day 1	1
7	4.74772	1.3994083	S. aureus	Day 1	1
8	3.5274734	3.628801	S. aureus	Day 1	1
9	4.644269	0.6383127	S. aureus	Day 1	1
10	4.293231	1.1684068	S. aureus	Day 1	1
11	5.0933595	0.7153028	S. aureus	Day 1	1
12	2.3905504	8.110175	P. aeruginosa	Day 1	1
13	3.4521477	8.042069	P. aeruginosa	Day 1	1
14	3.0870948	8.21277	P. aeruginosa	Day 1	1
15	4.0761895	5.8717275	P. aeruginosa	Day 1	1
16	3.514697	5.6669497	P. aeruginosa	Day 1	1
17	3.5988417	6.5637717	P. aeruginosa	Day 1	1
18	3.2363548	7.5845985	P. aeruginosa	Day 1	1
19	3.5854523	7.1098957	P. aeruginosa	Day 1	1
20	3.6783984	6.9856687	P. aeruginosa	Day 1	1
21	4.33005	3.8579	P. aeruginosa	Day 1	1
22	3.3402836	6.3184447	P. aeruginosa	Day 1	1
23	3.2715583	7.918469	P. aeruginosa	Day 1	1
24	3.660215	6.1391563	P. aeruginosa	Day 1	1
25	3.6687434	5.43522	P. aeruginosa	Day 1	1
26	2.030404	8.974008	P. aeruginosa	Day 1	1
27	2.236506	8.80814	P. aeruginosa	Day 1	1
28	3.7299821	5.709799	P. aeruginosa	Day 1	1
29	4.3206363	0.7977177	S. aureus	Day 1	1
30	2.844337	2.8112376	S. aureus	Day 1	1
31	2.4540184	2.911122	S. aureus	Day 1	1
32	4.5838757	1.0347645	S. aureus	Day 1	1
33	5.2823215	0.3603746	S. aureus	Day 1	1
34	5.783413	0.91695297	S. aureus	Day 1	1
35	5.6518826	0.46668658	S. aureus	Day 1	1
36	5.4083834	0.61062586	S. aureus	Day 1	1
37	4.8893356	0.42839932	S. aureus	Day 1	1
38	2.7595484	3.0133135	S. aureus	Day 2	2
39	3.6812081	2.1500084	S. aureus	Day 2	2
40	3.2269917	2.453459	S. aureus	Day 2	2
41	2.6131558	3.6868005	S. aureus	Day 2	2
42	3.0147693	4.082036	S. aureus	Day 2	2
43	3.297612	2.688331	S. aureus	Day 2	2
44	3.770636	2.7318218	S. aureus	Day 2	2
45	5.6653576	1.4732863	S. aureus	Day 2	2
46	3.9364882	2.4190235	S. aureus	Day 2	2
47	3.5399616	3.2756546	S. aureus	Day 2	2
48	4.224958	2.8883672	S. aureus	Day 2	2
49	3.7868705	3.146803	S. aureus	Day 2	2
50	3.273057	5.022619	P. aeruginosa	Day 2	2
51	3.1972148	4.7790728	P. aeruginosa	Day 2	2
52	2.1337657	8.376875	P. aeruginosa	Day 2	2
53	3.6645532	6.6311126	P. aeruginosa	Day 2	2
54	3.1475024	6.598827	P. aeruginosa	Day 2	2
55	2.8890944	7.989975	P. aeruginosa	Day 2	2
56	2.6049185	8.420645	P. aeruginosa	Day 2	2
57	3.0502563	5.274459	P. aeruginosa	Day 2	2
58	3.0995712	5.7372	P. aeruginosa	Day 2	2
59	2.2120624	8.465208	P. aeruginosa	Day 2	2
60	3.3066266	4.3315067	P. aeruginosa	Day 2	2
61	2.9538975	4.9377475	P. aeruginosa	Day 2	2
62	2.159379	8.461176	P. aeruginosa	Day 2	2
63	2.4359465	9.0133705	P. aeruginosa	Day 2	2
64	2.5973885	9.086914	P. aeruginosa	Day 2	2
65	2.4823356	8.981057	P. aeruginosa	Day 2	2
66	3.3172753	3.2812393	Double infection	Day 2	2
67	3.9008358	1.5133507	Double infection	Day 2	2
68	2.6405144	3.0574005	Double infection	Day 2	2
69	4.1588745	0.9847108	Double infection	Day 2	2
70	5.5453753	1.3540995	S. aureus	Day 2	2
71	5.363815	0.80853117	S. aureus	Day 2	2
72	3.9815502	1.6525275	S. aureus	Day 2	2
73	5.5558333	1.3868706	S. aureus	Day 2	2
74	5.224137	0.81105864	S. aureus	Day 2	2
75	3.2800653	7.3052483	Double infection	Day 3	3
76	2.8678858	4.30801	Double infection	Day 3	3
77	2.160964	3.4817057	Double infection	Day 3	3
78	2.2385578	3.0690532	Double infection	Day 3	3
