# Supplementary material for: Peptide clustering enhances large-scale analyses and reveals proteolytic signatures in mass spectrometry data
Source: Nat Commun. 2024 Aug 20;15:7128. doi: 10.1038/s41467-024-51589-y (PMC11336174; doi:10.1038/s41467-024-51589-y)
Supplement: Supplementary file 4 — Source Data [file 41467_2024_51589_MOESM4_ESM.zip › source_data/s3b.csv]

	Peptide name	Start	End	Sample 34 Day 1	Sample 35 Day 1	Sample 36 Day 1	Sample 37 Day 1	Sample 38 Day 1	Sample 39 Day 1	Sample 40 Day 1	Sample 41 Day 1	Sample 42 Day 1	Sample 43 Day 1	Sample 44 Day 1	Sample 45 Day 1	Sample 46 Day 1	Sample 34 Day 2	Sample 35 Day 2	Sample 36 Day 2	Sample 37 Day 2	Sample 38 Day 2	Sample 39 Day 2	Sample 40 Day 2	Sample 41 Day 2	Sample 42 Day 2	Sample 43 Day 2	Sample 44 Day 2	Sample 45 Day 2	Sample 46 Day 2	Sample 54 Day 2	Sample 55 Day 2	Sample 56 Day 2	Sample 57 Day 2	Sample 54 Day 3	Sample 55 Day 3	Sample 56 Day 3	Sample 57 Day 3	Sample 6 Day 1	Sample 7 Day 1	Sample 8 Day 1	Sample 9 Day 1	Sample 6 Day 2	Sample 7 Day 2	Sample 8 Day 2	Sample 9 Day 2	id	Length	DEScoreP. aeruginosa-S. aureus	GroupP. aeruginosaMean
55	ACTB (103-113)	103.0	113.0		10.98918615423382	1.6513742476369275					8.856537056556814	9.197517247441558																	11.187875587570543		9.99714467562495	10.59462880292416	10.989952292281652	9.683984429879334	9.194120474843787	10.94018409286603	10.087483344699836									380.0	10.0	0.00636752182415349	9.463700002386705
65	ACTB (105-113)	105.0	113.0	0.4350248143834169	12.279469892760137	10.353720115289567	1.6328627858423812		7.995876967148062	10.454428994770185	11.16143136709663	10.822436838478378	12.299527301871157	11.1280106816425	12.707333929461829	8.617290171709985	9.748496146996612	9.703476780039669	7.063428531369005	8.890432561031703			10.671391199650373	10.872852759122994	8.890057348127813		9.695653422942556	9.553824332564671	10.024956341557171	10.540497736671014	12.093621171049564	12.3572220493703	13.022192754284848	13.483353375996009	12.197967060512608	12.610033218101526	11.977094302085629	1.1367321876623624	10.224916147692982	11.976191417655764	11.036523271706782	11.984548278577314	11.58468208140602	11.023007968460636	12.582641841653686	379.0	8.0	0.22929880701596336	11.155670800364819
79	ACTB (106-113)	106.0	113.0		10.606507960006695	1.6513742476369275						1.8189189263697756						0.962380627403074													9.895298535041537		9.812598331520515	10.920611247284382	12.580280368282647	11.234513946292518	11.716860674262044	1.1367321876623624	7.758666222751469	10.770302089568478	1.162848469474065	10.493667021314964	10.902453829366191	9.41259378939746	12.199154851869	393.0	7.0	0.2007369604929236	9.223227684165705
119	ACTB (144-169)m	144.0	169.0		1.6646680429664482								8.242771391635129																	13.215073622582125	10.745102597688444	10.121238012095086	11.78020476462319	11.20437818535648	12.773578123815271		10.824394264403578			9.41889543501404	6.079587832463795	9.189259564307894	10.58864047826222			365.0	25.0	0.04302637074608833	9.894327713754782
122	ACTB (145-159)m	145.0	159.0																											10.310451623252373	9.706928796939582	10.783190981501114	10.97946123966292	10.293787349950318	10.116388564722724	10.065923135294383	9.32431128829589					8.706644055385636	8.99785304092728	6.572330759359343		376.0	14.0	0.00015249548149495718	9.309865823426746
157	ACTB (153-168)	153.0	168.0			10.97746661709421	9.763613513406463	9.836722068359675	10.654955509560958		10.146723330521462	9.072010009312974												8.693217868632466				6.027895171812036			10.530601828704578		9.487519826780868	8.677921397779919	8.814171671664498	9.04827172457516			7.4980847522416	8.61955181981746						383.0	15.0	0.053416040591042914	9.101836880758931
158	ACTB (153-169)	153.0	169.0	6.944958130467441	13.516885415839594	9.724417880982502	11.163951778531718	10.814349624176378	10.3646091002782	10.216667202887685	12.681328984620972	12.4750756057931	12.36927249392015	10.14382752492098	11.39142162367238		9.22150630902385	9.02002043040422	8.273058765551202				10.678181401659272	8.473010788083899	9.017413061760642		8.560328374564481	10.127636475833262		13.842968181050612	12.964158130917165	13.355069967019208	13.940257605985815	12.506638488319822	12.960487964866616	12.999796802183631	13.069413853616348	9.167702726907237	7.042825353220844	9.29519145225649	1.162848469474065	11.339846572452286	12.309688091176843	11.127019085880514	10.560306544825712	375.0	16.0	0.4385071498981121	11.103135323185652
161	ACTB (154-169)	154.0	169.0									1.8189189263697756	10.244534582543556																	10.18610398297836	9.778943498889992	9.934789058751775	10.454123367517491	10.024158945199916	10.40603646970616	9.125587207097452	9.371123021700754								1.560447439893052	1714.0	15.0	0.2670876287785565	7.555119437931475
167	ACTB (155-169)	155.0	169.0		8.476460150443481								10.381332222168108																	11.592734786996258	10.27814843058968	10.995140274285696	11.95563159061037	10.284756365587878	10.585169617931008	9.84844666733803	10.818641884211257	1.1367321876623624				6.871315334639693	11.367967736790249	8.434761514530498		368.0	14.0	0.19655050499883917	9.481557616751129
171	ACTB (156-167)	156.0	167.0		11.200623775667244	9.625616736318024	8.773794781163069	1.9096848996393807	9.449797747510688		9.667489635764955	8.383601943333414											10.795035345390009	9.579782564784097	9.02506049396124	9.177293957584656		10.90914824611291		11.193697660165396	11.30298086182832	11.305846133762296	11.858328461972386	9.255524686388853	10.836276375628673	8.667449325510963	11.062668102474332	9.934345082526576	8.940086428308208	9.24232621213623	10.049291922677378					390.0	11.0	0.09172615229843031	10.354861375948126
173	ACTB (156-169)	156.0	169.0										8.296498453454559																	13.358752658035884	12.168030056094333	12.069809249582663	13.570670036429178	12.180207907089876	12.284386082074889	10.593663211941836	10.06155523381177			8.04511799042489	7.59806032848155	11.290649382009082	11.88161393149248	11.352319098590709	9.318337430218044	384.0	13.0	0.6483163157995046	9.30927354486523
182	ACTB (178-188)	178.0	188.0		9.051866851235634				1.4457458630036046			9.292543509428034	2.001693933460093																	10.420146830076558	10.823122313918832	11.018619060340136	11.883221561756748	11.450086329854804	11.349636812108743	10.742141754862924	11.225918500985896						10.160115528452929	8.554752077990413		928.0	10.0	0.3127016624873056	8.321822124123207
242	ACTB (219-229)m	219.0	229.0																													8.325061212133505	9.84287816532297	11.31969599072104		10.34091005510911	10.787092208122846			7.20548227304004			11.151955821893134		10.206358006704797	922.0	10.0	0.4298613666067297	9.162030901662012
251	ACTB (22-30)	22.0	30.0										2.001693933460093		2.6426585189934726																9.478959463033195	8.444585418123218	10.82974047163065	10.43100754170362	9.507417612061184		9.945363473256052	1.1367321876623624	7.487355701318253	9.483282893021064	10.575100740233475	11.457676733109722	11.559609917274424	10.721140574535928	12.110953756063155	930.0	8.0	0.2424685247700644	8.741314812246017
253	ACTB (22-33)	22.0	33.0										10.920244155418176															10.801832600673247		9.61024911028492	9.641352163883392	8.980199185378195	11.906662065848476	9.780178438072724	9.40005769845414	10.60565090161464	10.549881672045512	1.1367321876623624			1.162848469474065	9.540242461417687	11.418395715759196	10.926511328829784	9.029193653647177	920.0	11.0	0.30921070040897736	8.80805949853504
288	ACTB (23-33)	23.0	33.0		6.996713545187301							1.8189189263697756	8.795914827846811															11.106988974537398		9.896380271294062	12.288418768758838	12.488157283427606	13.38071310025385	11.52696003964374	12.366397385973654	12.2119565635398	11.951076289796816					10.241847274585972	10.781297182544211	11.300198424721088	10.302234615127093	397.0	10.0	0.1302198473922455	9.993219235410827
430	ACTB (357-370)	357.0	370.0								9.592699006972982																			10.488093573527252		10.55428079602149	11.439916003717354	8.552486991868927	8.519203526438895	9.695980031983067	10.37368091273539	6.97618795288699	6.8259417472763		7.138295235115027		9.99953303534232			387.0	13.0	0.1747027428734296	9.130624606656482
438	ACTB (362-371)	362.0	371.0														1.131340947393687													9.67890807889384	7.668510438033076			11.389566981179469	9.789505296540783	8.772985334919468	9.013389239890031			9.025693060088468			7.275336586386067			929.0	9.0	0.2415901913221423	10.401578602151067
472	ACTB (44-58)m	44.0	58.0		10.966164237948997	1.6513742476369275					8.357873604790491		11.987322438250471	9.008457738929303	10.507773138446003															11.436373433775316	10.688689038106544	11.784886436186364	11.984693594128183	11.15595917030479	10.958355180531573	10.729307936228992	10.32280261780233	8.222496741440676	7.2079743184476595	9.367931362323418	9.864033618641256	8.902947804745414	8.54330896768743	8.743388196648944		377.0	14.0	0.3100613860164824	9.499326250694345
476	ACTB (44-60)m	44.0	60.0	8.841846315272251	12.746850356423757	10.769536677700057	9.465626242259694	9.386066587206615	9.366545304102765		1.9896290784136472		11.219772759324016		9.116688889200608		9.293858160277969	9.074376961956046	8.373212825327139	8.769078278887243			9.370409546041545	7.944135988150203	9.285804923559184		8.903380317881348	11.166040499053176	7.303249681812244	10.744681526605593	9.617445414496196	11.421074260262692	10.7030829097272	11.363038515405638	10.77170054043156	9.33079873914182	6.8495808300541485	9.063383993455034	9.961382082487685	10.87977204766695	10.027700081728185	8.936266281648304		7.511486070770405		381.0	16.0	0.23189674957289205	10.745120624679892
484	ACTB (45-58)m	45.0	58.0		11.109165330070258		1.6328627858423812				9.72903842064284	8.25246264037914	10.690993093995983	2.778773690990171	9.77317760202081		1.131340947393687	0.962380627403074					8.099357571569783	1.6737939354699716	8.53419782045938			8.386632571676339		13.044435651003784	12.474160524189358	12.749809022557065	13.56475796483799	12.544909678404968	10.962351568241868	1.115702618165608	12.61410258238348	9.261137873710958	9.20358084313455	10.401308631791508	10.938623338111356	12.002638842765728	0.9895644931362292	12.021375522955378		389.0	13.0	0.6769564080599535	9.11790889950686
486	ACTB (45-60)	45.0	60.0		6.471791084687312																									7.420918562458413								7.486522057904234	9.45984521584642	9.775597709962172	9.6202293485466					364.0	15.0	0.21073799738103374	8.948247035594415
487	ACTB (45-60)m	45.0	60.0	6.313137051846438	11.450202247905324	9.548039659185449	1.6328627858423812		1.4457458630036046				8.235217746899325				9.159412761450207	8.74521507049768	7.494977753010501	7.8837747098685265			9.366960726359771	9.106586354489524	9.366017123254592	2.5670073005036342	2.0624765376133625	10.369809617321572	2.5235171963982985	11.70841372643553	10.531549722983677	11.357810094435104	11.191653044806444	12.003373918177967	11.17421541044552	10.608657352496108	10.601714768140129	9.208784379275158	9.18581691619802	9.806065441769874	9.875564607044025	9.752584904156572	9.982502829302042	9.114678339708792	8.464690667096715	369.0	15.0	0.10364941155092713	10.533802342014136
503	ACTB (47-60)	47.0	60.0		9.145740899794202	7.242395350602361											8.039433288211958						7.900150043341314					7.591851962625585		9.263680004422731	7.556705399538666	8.68324090779361	8.161965376376267		0.8795372305695939		8.980675380826321		8.189515244322108		9.107004132914428					2359.0	13.0	0.37158834811909947	10.616427811170297
511	ACTB (50-61)	50.0	61.0														9.012363111190323													10.361464838670845	9.018532454271172	9.90773649089978	10.62952681234969	14.66276702658856	13.015086208318822	12.30225022030781	11.09606881258905	1.1367321876623624	9.349204997269917	12.77780276439319		10.365601574419824	11.200783591800628	10.843854735343594	14.112395970486048	2358.0	11.0	0.5463634513041784	12.168487069414885
577	ACTB (91-103)	91.0	103.0	8.767016592615477	14.216135995593346	11.302874468289666	1.6328627858423812	10.286613371847942	8.156276815502789		12.937594694248354	12.576475615309228	14.561310019272817	11.390868121249556	12.469048110415414		7.760187433591478		10.75869858728992				10.6311380888255	8.145062699643553	11.370583209056688		10.928890018736816	11.867827186507292	11.103681528616631	15.08085752277258	14.816478072555777	15.686867511057113	16.0976646242713	13.619691957144957	14.261282945106164	13.912756138795412	13.51582863885504	13.39294087618975	12.50129607221377	13.41863255326388	8.906908626692518	12.803629567414788	14.1906163074395	10.63364465328199	9.832563968005076	372.0	12.0	0.3163600077157127	12.97799540982597
585	ACTB (92-100)	92.0	100.0		8.986686303476219								2.001693933460093																	9.058769761260862	8.900605620622857	9.220471180360288	9.207337729716492	8.830192437870995			7.233102881967587		7.624383166644172	8.367304914784564	7.867512976284876					925.0	8.0	0.030597847278013544	9.003715175267136
586	ACTB (92-103)	92.0	103.0		11.696093567104487	1.6513742476369275					8.950268204904958	8.997035972076175	10.859099601424164		2.6426585189934726															14.180303053236152	14.39085346014676	14.980388935866827	15.467180776272627	12.593681680566492	14.322156809166712	12.946079173981367	13.153782645339245	8.361602112605052	8.974090879742661	9.951713372937384		9.007497183195342	12.59089423592097	8.787769681413161		386.0	11.0	0.27789478572191634	11.56051745304104
597	ACTB (95-103)	95.0	103.0																7.953365546815972											9.93334158037234	9.652200203902478	10.72438393655313	11.83745638065472	11.178966435728457	10.399075203836428	10.009580505088396	9.96503324914208			9.295334640688038			10.68444468593542			934.0	8.0	0.0686942160528948	9.900040255191074
600	ACTB (95-113)	95.0	113.0		12.609050683974049	1.6513742476369275		9.106213260576322			11.767706207949006	10.27072760237501	13.92639511370914	12.958869324337591	12.05723805898461		8.91731645094314						8.75750732017561	1.6737939354699716				9.951737654052309		10.886654200473902	7.9709138895158596	9.68380383751691	10.08511915317995	10.46022629972214	10.690349829881225					9.039675236007522						373.0	18.0	0.43966212378954284	10.178759381454082
1033	ALBU (148-157)	148.0	157.0																											10.2524187150659	11.019850277238625	10.75612377474644	12.216076330031289	10.253407510420608	9.119851559903305	9.657767160449051	10.836074746656289	9.929864004060589	7.125278516895318	8.055468936074648	1.162848469474065		10.05322921185023			1143.0	9.0	0.2940539811406465	10.035771784848217
1046	ALBU (24-32)	24.0	32.0																											8.783087088604255		11.44302756281593	10.00561434634515			9.601471561795394	8.679780743727672		0.5656337543086487				0.9895644931362292			2138.0	8.0	0.08401184258936832	9.143831905767264
1047	ALBU (24-33)	24.0	33.0		9.96650715163937	9.038098988436095			1.4457458630036046			8.622727160877423	12.673102312122996																	9.893708613047428	10.108308141577496	12.308890357276528	11.269506444894104		9.332602044615406	9.330871561457917			9.563095535421496	8.440393937859533						1140.0	9.0	0.08228643312913528	9.008883273264038
1096	ALBU (323-333)	323.0	333.0		10.53003015481413						8.405370846703738		9.954638977861771																	12.624927464075013	11.14667528339048	12.131462132771036	11.978731753800451		10.715113975608345		8.180148459096891	11.084296075914644					10.39778807142218	8.713605239208757		1144.0	10.0	0.032448004052959126	10.839303246267894
1202	ALBU (599-607)	599.0	607.0		15.25753381706965	1.6513742476369275	1.6328627858423812				14.256971745791033		12.495449331031892						13.484391537899828				14.320095554511957		14.263480796129029			13.982766887139755		10.665822598927758	7.163013797267771	10.733305449963762			10.52636591453416	1.115702618165608	1.0437724813526814	9.476448601488055					14.385968588758091			594.0	8.0	0.05503618525001215	13.34968708228323
1262	ANXA1 (12-24)	12.0	24.0		11.235377625827772		1.6328627858423812	9.03256464939462	7.91847731237266	6.772696153468801	9.886264219716557	10.533593753677778	12.158156283739713	2.778773690990171	10.9018839199154	7.128155081230906																0.4188921444424455		7.176883988152815	0.8795372305695939					7.718780966735808						485.0	12.0	0.1458204394767012	8.9439837319358
1263	ANXA1 (12-25)	12.0	25.0	6.628007984357408	12.288000875418287	1.6513742476369275	1.6328627858423812	8.344646659826635		8.997752083355245	10.38655489843692	11.09980566410953	12.521674112106908	11.635541566166255	12.470398167800427	10.270232911946897	10.224230197195174	9.910864671670774	6.911832391839522	6.30693457677058				8.686083249709352	8.340799361812099		9.182662565145224	10.943363961450824		12.38220340811464	10.650499657966543	12.181461048646382	11.213171924802095	12.020240350556591	12.59881908617032	9.3081927107771				9.171952480863672		9.092260659939877	8.791208192002443	9.097558010656684		486.0	13.0	0.08948301475577346	10.814088000326828
1291	ANXA1 (13-25)	13.0	25.0	5.815806202297656	12.64155432037009	7.369050670703324		8.934381339733376	7.8053197420007185	7.991661293913474	10.626434930669223	11.49346432021564	13.256692987939244	12.317932502098202	13.479773928472724	7.617172520738186	9.14555674037153	8.657504498108578					7.711088590473917					10.35971029824076	8.121510125986422	12.608942350315642	11.916261959622032	12.844632568758657	12.048936480663476	13.119549290842636	12.206050984800994	11.5271606428325	10.594711613251894		7.182917542087683	0.3186273288411587	8.726121022293627	8.292829923672624	9.11252187183178	9.604284822091913		484.0	12.0	0.30299751609030573	11.80085105994718
1300	ANXA1 (14-24)	14.0	24.0	9.58832349723832	14.05631441357213	12.308692697218214	11.478901583786405	11.98108022090596	11.752263308253424	11.797388772373315	11.6694610118535	12.468758890972127	12.089223073510604	8.41054734964153	12.510554982986127	9.036146113988238	10.9638354317298	10.662993735970538	9.403738453736596	9.614652870418135	7.203639019601519	10.795755155532756	11.426744637102766	11.098380161721073	11.547907054697603	9.135647495922855	9.334032940815714	12.418103787065968	11.46606102450948	12.579386989142096	12.176205451175782	13.265361954365655	12.38231712017846	12.231904970871009	12.34612356828884	12.407736603665152	11.939272029722437	11.258459950682855	11.261253556469349	11.920096363757915	11.2769812040518	10.671522825042013	10.533369669100626	9.966048625808437		483.0	10.0	0.03468400068660757	12.157115576843923
1301	ANXA1 (14-25)	14.0	25.0	11.626700960735844	16.391178927274975	13.10949885667084	13.405445417128425	13.075251444572794	11.966511850032544	13.362660375233329	14.185785480399916	14.27193228083609	15.11429633698894	12.698456408571314	14.35299143688348	11.495977683570633	14.102345545467116	14.211123578807364	12.484534630467666	12.323209251472845	11.573965143262068	12.982731115431136	13.96692134317832	12.930032114600294	13.666746453961329	13.105293249807756	12.283157158665569	14.01768910171849	13.493623087010478	15.7511459432176	15.919472246921776	16.707154446653885	16.49593475695073	16.282225270818444	15.722869466787172	16.120581418481	15.734234319922468	12.515379273967326	12.612672438536611	13.737797493869696	13.442502574458942	13.868953478710294	13.59573833785326	13.168715987086156	11.145785593536756	481.0	11.0	0.44765456294519285	14.189064901854023
1302	ANXA1 (14-26)	14.0	26.0	6.053615876862737	13.374204242703792	8.827796760679165	1.6328627858423812	9.557143326094302	8.242239792429443	2.050202805486741	8.761910657217209	12.505200581514208	10.130178094517978				11.680018386498956	6.378831951093169					10.326368068808272						12.14694148626821	14.03704758723797	12.25106949102392	13.403666604489286	13.793397399117856	14.288551488540003	12.023366832844465	12.228467900050925	11.668430879242276						0.9895644931362292			482.0	12.0	0.03680860334204555	10.313560214711174
1310	ANXA1 (15-24)	15.0	24.0	0.4350248143834169	12.318811752841922	10.334737355972072	9.53333717569834	10.053782268603562	10.09421130603092	2.050202805486741	11.31605856553595	10.989219580734634	11.304561294432968	2.778773690990171	12.343271627560936	6.387750718379119	7.752147264109368	8.319756682872713		8.76466188919563			10.602269660335242	8.78027835976251		2.5670073005036342		9.198309192285585		9.535094040831538	9.23684309683134	10.521655241068036		11.05696764047816		10.038940953865982		9.17871980931372	10.264945926444016	11.969836021198446	10.430922556029426					996.0	9.0	0.03254697756890888	11.078475569534998
1311	ANXA1 (15-25)	15.0	25.0	8.005373891876598	13.97428649924952	10.66483650744349	10.281705678939543	10.408274856403231	8.708216605989483	11.61730327444782	12.09055417947055	12.234607886407844	14.05634912129404	12.862120044909236	13.222304447108238	8.231960159631788	10.805974609160954	11.54945490460408	9.001476783505991	10.085865043828756		8.80646232961808	12.304568205436423	10.788577382719822	10.271539957497543	10.522831541310076	10.01952052186902	11.8325249071894		13.3078397890387	13.084009983841478	13.690428122314772	13.36186656165209	15.776067350106237	13.17501920426496	12.942211383129925	12.380808936214793	10.387859502483703	11.10144372342853	12.588192361680347	11.707281691845418	10.844399414769612	10.771252054643414	10.839473044205704	9.090346452223065	487.0	10.0	0.020818749497355304	12.539939144663794
1324	ANXA1 (16-25)	16.0	25.0	0.4350248143834169	11.196341912031723								9.80672837331463				8.465837715784106	8.939746423052112		7.283322019548629			10.05235719438112	9.206928958950233		2.5670073005036342		6.7656542267672775		11.085970992838933	10.52080210169099	11.140803048055092	11.39803834254374	13.261198142500769	11.457579640003743	8.13434791867341	11.183643544565168	7.405578250535558		9.636379094362686	9.896965311521974	9.429650107153112	9.845678727113688	9.27324849020511		488.0	9.0	0.018405507985863642	10.95262655877796
1333	ANXA1 (17-25)	17.0	25.0		9.141252250999628								8.936505265742413				1.131340947393687	0.962380627403074					8.979018155873993	7.764012237123291							5.912122688089921	0.4188921444424455	10.455041529680152		11.858926697498264	10.999796802183631	10.963976444147692			8.333875102540096			7.07426660114822			997.0	8.0	0.06369802530816822	9.944251730393816
1431	APOA1 (107-116)m	107.0	116.0		11.405713619976286																									10.932554017641326	11.099577832880328	12.768035124489645	12.906494264618942		11.190604332825188				8.010483001572563		7.382791383428191					1653.0	9.0	0.02335816790515519	11.182474737350958
1512	APOA1 (123-137)m	123.0	137.0		12.027488568500711			1.9096848996393807			7.934253301468681	9.127758489401234	9.729240055373094		7.118229840286023															9.714163431983684	8.359775750466422	11.592569280745863	10.518216624003784	9.32495789975639	10.220944859160584	9.35725682696158	9.104225241698105			12.366177304878688						438.0	14.0	0.05148024680148352	10.85067352231279
1513	APOA1 (123-138)	123.0	138.0		13.240750797926625	11.209220830086492	8.996515732352893	8.650005364432136		8.128620507134073	13.269993888487456	11.39521430269797	11.189293445995885	9.970967856273516																10.32883749283386	6.46909821451692	11.177739947550766	11.270810651882597	11.188635665345956	11.1000364832086	8.569179042782228	7.32277939516004	10.747295691587404	10.459314492699557	14.124371200992778						436.0	15.0	0.16953426735186874	12.412616802292561
1514	APOA1 (123-138)m	123.0	138.0	10.789384405643933	13.553981865350842	10.175288993581937	10.684887346325212	6.787551822522507	7.051343903131978	9.20081325168685	12.614835630078971	11.424583630881976	11.97050470101208	10.417607784543074			10.968811200359362	6.579737888994398	8.487800434335869	9.350618813203283			10.495934762488137	10.587521108475148	6.682913288443213			9.732622689848004	7.613311923462289	11.909543048402032	10.390768579793496	13.881905557892138	13.525727417753236	12.205413934586758	12.21735422882301	10.97345040020311	10.919521832772736	9.107528335474054	11.553039896822256	13.850252467263784	1.162848469474065		7.99894525980317	9.441227717426203		435.0	15.0	0.13195312153677577	12.759937518483754
1531	APOA1 (124-137)	124.0	137.0		11.421807996861297	1.6513742476369275	7.653453880615628	9.237102811044362	8.220467044614818		8.02854806770595	8.635774588736263																		10.68485768131424	7.91880359195743	9.421003920922296	9.458119664489354	8.98046839202863	10.64995335835865		7.656935752111752	12.373493851233947	15.178329504782637	14.19701357936358	11.212765068972557					441.0	13.0	0.04195556948350349	12.135022328478696
1532	APOA1 (124-137)m	124.0	137.0	6.928399952319984	13.298299048681177	10.458922374842809	10.697201377725198	10.60788601095648	11.253261791148187		9.97430386696638	10.788737112316351	9.360872451238954		9.184064941621983			7.330363171083598				7.412530824318431			7.82339364993142			8.989471495548548	9.503771042386562	10.37956766021037	12.75302811413447	14.110308534242856	13.839391484428742	12.594630660211983	12.610007367753814	11.911377044240606	12.32024588353405	11.616613477218683	11.915302009218683	14.40077637019503	11.5424975872341	8.48431282707161	9.107726923199357	9.484650205567329		433.0	13.0	0.06152830853153073	12.797277480169052
1533	APOA1 (124-138)	124.0	138.0		11.399631636441931																									12.371252391998366	11.0295448042982	12.492715724243006	13.593409022979934	14.19443175162002	13.532382203571574	9.312255568050368	8.746291510505966	12.54155443516716	13.254321177531184	14.966591599248824	7.780279201135982					889.0	14.0	0.10479857721459737	12.293263508938573
1534	APOA1 (124-138)m	124.0	138.0	7.476191120734178	13.67008206682383		1.6328627858423812				8.58797939455213	9.298739601458692	8.518181914370068				9.86594896579964	7.099474236378014		7.353739688648387			8.507542181137596	8.197983013919336				8.461874415982688	9.63073427198968	15.093626520675622	14.41840256535565	16.09783608195855	16.70463301662447	15.99069021160008	14.689255125291218	13.532895856413935	13.452234914237057	10.492083284087174	12.033137415550833	14.898679748667444	11.177426934396957	9.7051078166266		11.611029905076595	9.466165369320674	432.0	14.0	0.19837459062701293	13.190271276691913
1550	APOA1 (125-137)m	125.0	137.0		10.496434468968248																										9.569056014154896	10.769886558279264	10.6102274299972	10.282751472002753		8.353820700860101	9.479484407970334	7.515677247915263		10.437827855758494						888.0	12.0	0.020139848291047847	10.14376768164073
1552	APOA1 (125-138)m	125.0	138.0		10.689530669829788																									11.97604175225607	10.92521569292276	12.724098903451168	12.559888873963104	11.603824460666331	9.97546165056813	9.872342331056522	9.808527988507343			7.207979181435804						1637.0	13.0	0.16621538755561796	10.050826042840841
1734	APOA1 (200-214)	200.0	214.0		10.412139364638447								9.06902072673663																	9.778688740706894	8.823555792778448	11.57740716452205	11.15664576662158	10.216712710439923	10.71218993985003	9.564748062779822	9.431488276532486			9.323269163523609						891.0	14.0	0.07687824982199733	10.792350390930146
1736	APOA1 (200-216)	200.0	216.0		11.961928253751724			7.632014298792799	1.4457458630036046			8.343186375954282	10.252418700689596																	10.533920567559798	10.033531586745095	12.85352037207917	11.686341579170875	13.473069452547064	12.341988379119972	11.366593153888948			9.298920297509888	12.386414589068384						447.0	16.0	0.38238495656926974	12.730803469962513
1748	APOA1 (201-214)	201.0	214.0										11.322156046626633	8.36400667167479			6.574168359660988													9.44921500259765		11.870335099348026	11.56726218324806	11.648545452261748	10.776550704300886					11.013202866367148						895.0	13.0	0.03286956563587292	11.068570954122878
1750	APOA1 (201-216)	201.0	216.0		9.91605576991918																									10.554987418086588	10.446208498997192	11.942576606765476	11.979871413422789	12.849263681998066	12.002753342235868	11.24047015398808	10.020622967420977		8.37723322419231	12.540622189447276						444.0	15.0	0.467569669124922	12.291385490817069
1785	APOA1 (205-216)	205.0	216.0														7.532049640431588													6.849041776665936	8.11927021080802	10.36323817858028		14.957827192662135	12.008433759578804		9.837050639618566			0.3186273288411587			9.837310910057615		10.8992952231883	2357.0	11.0	0.3062428860141787	12.072067391348327
1787	APOA1 (205-218)	205.0	218.0		8.887945775504692																										9.315445006467996		11.271667060676258	12.949471660406086	10.98969424952366	10.051633757917877	8.894334402207317		0.5656337543086487	12.242660388497429						449.0	13.0	0.3459014795464267	11.480523382819786
1791	APOA1 (205-222)	205.0	222.0	6.111405069850341	12.191754021773905	8.735916921278848	8.833761390880825	9.21236951375776	8.86873567630378	9.548932364068303	10.006910759769486	10.527019923737996	2.001693933460093	9.295104077816108	10.876949060699411					8.681691807337916			9.869177747898606	8.636169435886151				9.75397339721753			8.743418170883498	10.398888873916638	10.149978676888068			8.959717857568723	9.56997826114507			9.428980131167958						897.0	17.0	0.047371484259001666	9.18976580323421
1935	APOA1 (233-243)	233.0	243.0		11.505524628268722								9.441690993044617																	11.652575757901191	9.590409298647744	13.552355490965883	12.488304871048657		11.50830171413777	9.714090156978884	9.001512999135876	9.940669545506791				9.126322070183436	9.904756710710672			455.0	10.0	0.3263161829706782	13.194192014503532
1944	APOA1 (234-243)	234.0	243.0																											12.934060284104689	12.978218831311631	14.706568456165025	14.448470372608556		12.588814940713252	10.737937509133031		9.735882579742784					10.166111671984629			1658.0	9.0	0.07553475446725666	11.593236603355951
1964	APOA1 (24-33)	24.0	33.0	8.453725745447876	13.151678992222038	11.123354224563828	9.213761990068123	9.713041111437326	8.495104357331869	8.090437722241111	10.337383306101875	9.822886512583556	10.398234498299995	10.798670160464296	10.632734110988103	7.454225253289793	8.944416648568001		5.824780219274638	8.287556394377498			10.594956533163655	8.700981169285933			2.0624765376133625		11.647897032561282	8.945748711485	10.50641053085471	12.545645007407929	11.928595030613216	13.047449595186135	11.45067361121094	12.368900094112554	11.568559032204288	6.685461637401493	0.5656337543086487	11.913954751793286		7.609376351202764	8.613263120478692	7.482503597556696		905.0	9.0	0.01854650022168614	11.108105375134734
1965	APOA1 (24-34)	24.0	34.0		12.086627652607206	1.6513742476369275	8.887371797455172	8.385904550362408	7.761982133018943		1.9896290784136472	1.8189189263697756	8.949184768313827							1.6840042258504035										10.022543190546644	10.63576517523664	12.225864605013978	12.1447243556369	14.544336770784753	12.3857704184641	12.306052034808353	10.664908594627322	12.309347209473314	12.34327948968508	14.504122253052024	1.162848469474065					443.0	10.0	0.14110475399284228	12.120624159753065
1967	APOA1 (24-36)	24.0	36.0	9.42115127856269	12.126147490252604	11.430683221596825	8.519534859643947	10.139176690776406	9.303415898966078		10.680500087705962	11.186333677616602	9.44451305368558															10.988722126980058		12.860176750815896	10.90984265667493	13.038768211946426	12.06888810363527	14.112020732147608	12.953411007071978	10.138347845874446	9.358287752527808	13.014821428655427	13.093843650931358	12.965186038995707						454.0	12.0	0.010400494112103585	11.82619690912048
1968	APOA1 (24-37)	24.0	37.0		8.401137625455457	11.152514790902798		9.592433747910247			10.958583805955865	7.64075667245787	2.001693933460093							7.644122032384704										14.003324951352754	8.93172867497445	15.063142767218483	14.7517716698203	10.629808447235492	12.7876108018153	10.950963536793097	7.496878461740564			13.253239657012555		8.608304751182546				1647.0	13.0	0.06495116470105755	11.350348881204612
1969	APOA1 (24-38)	24.0	38.0		1.6646680429664482																									14.527976502089276	9.10308905116544	12.937545300115834	9.532453861660558	13.813890082945958	15.633824528581464	10.703761334190816				15.05164265052712	7.303115875724282					3044.0	14.0	0.10855353878557172	12.672490878062556
1970	APOA1 (24-39)	24.0	39.0		13.36133135443943	7.69029323692923					11.707819434291114		11.056840770949917	8.874592646970173					8.530615521549773											15.091902389839552	12.612952043597494	15.452487212894154	14.945750477210453	8.059882115145065	14.17487570249522	9.900190242432028	10.360506552324974	11.488830803490162		14.47225852294282	9.122415789386158					451.0	15.0	0.031112898845398224	12.381039678415009
1971	APOA1 (24-40)	24.0	40.0		12.482730884583043			8.562529872641361			10.83742246545428	10.477362507227191	10.76540426784806	8.039796690513837																14.972714502070756	11.753210966504724	14.37045007123504	13.014983977502878	9.892591375060396	14.046720135206003	8.80262328660527	9.10384689367832			6.9240327656662775	9.832477649869825		5.873527371349976			912.0	16.0	0.11393470723883904	11.338665857111168
1972	APOA1 (24-41)	24.0	41.0	9.857299870628884	18.935150447695243	10.591966812270645	15.683179114561892	15.239691405395	15.080556913175323	15.05257833681194	18.325586363941625	16.97660138827364	16.305046603386426	15.203464882503123	14.2379859419456		9.661610714603798		11.15422964832033	10.98114977778079	1.11766207052788	12.11600613759354	11.90799330651036	12.687360876200083	12.598654332816654	9.362267741012982	10.724717648375671	9.914569370541056		17.136050202494232	15.53194942916512	17.93615784009316	16.31361020365433	13.159170049601077	16.59111010758292	13.749946459743075	13.497043115363304	5.720070742821767		9.637509024746956	12.38781483447434	11.4079924155497	9.322630371212584	9.770401570148104		440.0	17.0	0.06995242789109377	12.459013895581988
2014	APOA1 (249-265)	249.0	265.0		13.848768534875449	1.6513742476369275		1.9096848996393807		9.832054263051004	11.169040601587682	10.838926558369018	14.909054079940418	14.72432726166127	13.23670314199286		1.131340947393687		9.890457470527055	10.446020768745903			10.30994278843326	8.212176895502092	11.34381052699475		9.486306788453843	8.637752577764747	9.291569157760216	14.417567324568797	10.90842036591919	14.24623484867656	11.572438943888354		12.34767757904282	9.596815849863326	9.62894160328556	1.1367321876623624	0.5656337543086487	7.806708461465577	8.421367394185365	9.501326325480123	8.675889925344915			434.0	16.0	0.023322111513907055	9.36418478286348
2042	APOA1 (253-265)	253.0	265.0		9.975394418188564	9.875448296025038	9.137483178245931	9.670072198950225	1.4457458630036046		9.954951626780902	9.682237955101655	2.001693933460093																	15.208458535515524	10.452227888311018	12.953316624523756	11.630804304520083	16.305756593393102	14.703053748389348	13.742210200941718	11.17627221098119	13.168347246498122	16.218212677880075	18.167913299898885	14.378457302752336					445.0	12.0	0.9047697534651473	14.939183274755582
2046	APOA1 (254-265)	254.0	265.0	8.64479495326542	14.612578884353752	12.49388173881418	10.725619926762231	9.155427734393085	7.673891138671387	10.013850319887998	14.210883882399036	11.05517235134244	2.001693933460093				10.982543409890198	11.015899293884884	13.655290083505468	11.899173169142712	10.525036067609513	13.053022486510306	13.383690775104284	11.104978103428664	11.311216250308586	10.60885806873749	9.641339793971936	12.37254503664441	2.5235171963982985	11.581616575412893	12.165253881655074	13.937360894793043	13.07092165163893	0.5910951800778476	11.34958595658092	10.139456971465023	12.102305451554292	8.05195428862018	13.312043102547811	11.456611073297722	10.609621627614848	8.241916373036933	6.885594096112981			437.0	11.0	0.16532671943538316	12.899987755920941
2048	APOA1 (255-263)	255.0	263.0																															8.860642681326475	10.83939430646597			11.536811090284376	14.230580962063778	7.383477853902257						896.0	8.0	0.04613279357989493	8.886570677805025
2050	APOA1 (255-265)	255.0	265.0																											7.550512946533785	12.747429756155226	11.89816717469265	11.928500593311997	13.337714466478165	13.938543625770706	11.377268691752954	13.719949958185284		10.812314981413856	13.18812478357074		10.721355564385243	9.744568875579915	9.716263017936344		439.0	10.0	0.8497063918353652	9.860496808824527
2110	APOA1 (41-52)	41.0	52.0	0.4350248143834169	13.857700511409268	11.755448766078926	10.90910353279975		1.4457458630036046		13.197284047270228	11.72332775649808	13.425597699296686	9.20880800956366	9.52646259282666	0.3571939263167808	1.131340947393687			1.6840042258504035			11.286426863962774							10.020159900953953	9.374642458330358	13.040715091836647	12.00391236820377	0.5910951800778476	8.621509745811125	10.864985464931932	10.446571387999764									450.0	11.0	0.1346896648984725	9.825625975602026
2116	APOA1 (41-58)	41.0	58.0		14.03889246909018			8.744787879130373							2.6426585189934726		8.952827955954506						2.056166199292987							14.329624519716887	11.226812191071229	15.006259479606411	14.360642159870762	13.475551919808368	13.983070931952849	12.42048172190489	8.476022055012594	11.703927749069235	11.523207424897844	15.840181763525232	10.450676260010408		5.777101436419184	6.843531918210892		894.0	17.0	0.3603028683532875	13.966979263355565
2117	APOA1 (41-59)	41.0	59.0		12.448280208222489								8.83988937271928																	11.790623590754343	8.842562165136947	12.479790687609988	11.202394024268044	9.065997606354523	10.997894360699265	7.021631096338743	1.0437724813526814	11.132711276210289		9.548167186580692						448.0	18.0	0.07599564504982019	10.811228149744647
2123	APOA1 (42-52)	42.0	52.0		12.005241438361612																									12.891613527470762	13.01706115329371	14.815731023499994	14.54502823296176	11.538001454534244	12.932292058894882	11.615299399655362	12.136793827939584	10.96748505134691	11.836425469376518	11.647863070574958						893.0	10.0	0.004615023332314415	12.11774309248137
2124	APOA1 (42-53)	42.0	53.0		9.457035388342284																									11.08944673811324	10.774906644041003	13.478067582357546	12.885850353366916		10.322273427755578	8.01215612465607				7.289020866755836						900.0	11.0	0.1025548802537004	9.345100944782054
2126	APOA1 (42-55)	42.0	55.0		9.594015230105088				7.868231178673897			8.367355551065817							9.826510711633508									1.59286671436669		11.404032105288984	8.65828826772737	13.01566426649348	12.470058783538065		10.520053324586346					9.375129573271046						899.0	13.0	0.11566943181583149	10.912347050398285
2129	APOA1 (42-58)	42.0	58.0	9.575215517575254	15.893824825493924	8.504371835250243	7.75574253559762	10.736678202283269			11.017535074983533	8.99414409924434	10.326706996715906				11.963321080783505						8.34175336720246		10.456643447721508	2.5670073005036342	9.062870970614677	11.218575557431157		16.00064219523171	15.496496101040368	17.476804565854664	17.587790490752	14.70946853402706	16.14937616684426	14.133120023463444	9.8796334110599	14.272441473766762	13.109148970460817	15.818442080077316			10.909172731739485			442.0	16.0	0.004462251903606281	14.675803956096813
2130	APOA1 (42-59)	42.0	59.0		13.748247092315372						8.537834483453631	1.8189189263697756	2.001693933460093																	14.076563035912054	13.064986230253549	15.243726612198593	14.749868972444112	10.01442122714774	13.643164582297224	9.952147529506975	8.933611032118726	12.830589354537445	12.679327091856418	7.57214393673109						452.0	17.0	0.06313678403885864	10.875550787471601
2153	APOA1 (46-53)	46.0	53.0		1.6646680429664482														1.5068611682503568											-0.1077699549968117	10.199935684772823	12.017270377677058	12.047567524449452		11.137042935689571	9.803952927298786				9.396511193279482						898.0	7.0	0.17248545170412263	8.998953875698312
2155	APOA1 (46-55)	46.0	55.0		9.7186482111541	8.964801513450618																			7.879105237670801						7.7498346220841725	11.20119422018173	9.48533868752464	12.297461686487535					9.33472774897039	12.526236546511193			7.232071730795562			1663.0	9.0	0.39982469560989686	11.495934138389199
2156	APOA1 (46-56)	46.0	56.0																											11.914216325724672	11.985794781150178	13.92277998057835	14.50022019470994	15.272306134700326		13.282085415700834	11.557697422909817		6.9893799834234205	11.51033431486056						2356.0	10.0	0.2431316766539869	12.372610730026198
2158	APOA1 (46-58)	46.0	58.0		11.894388136203862												9.9769878044945												9.16195311038877	13.899695381630243	13.94560969624959	15.338058084907084	15.53542947955179	16.92565654259767	15.3733614144092	14.688343638946897	13.71332194480818	1.1367321876623624		14.524420578238315		9.67800647518986	9.951303565740368			446.0	12.0	0.1376366501340148	12.40178076881992
2159	APOA1 (46-59)	46.0	59.0		11.49089872101698																									11.861274740245058	12.175568887820104	13.699880346194	13.847156007730948	12.024263295497663	12.71021087970143	12.50072913495583	11.718891520177936									453.0	13.0	0.02138161872992624	11.088629283251956
2204	APOA1 (70-81)	70.0	81.0		9.572520114812413																									7.993128872008406		8.602080878782944	9.40846992414037	12.822271350882234	9.032531836062027	8.282769456348202			0.5656337543086487	11.861514098737755						904.0	11.0	0.38877012082212464	11.091649489036062
2234	APOA1 (82-90)	82.0	90.0		8.93948878000685																									8.390800057547443	9.483277149686682	11.893231850674816				9.62464620063722	9.205861643380889									910.0	8.0	0.05339547461097941	10.434564599256639
2290	APOA1 (90-104)	90.0	104.0		8.280481568156182																									11.159221499417756	8.897506066392717	12.22827845096278	11.62306397491641	9.738808902430002	11.400794130574852		6.596764276152316		9.432309958077589	6.990557543443481						1644.0	14.0	0.20714432756521325	11.6343635855768
2291	APOA1 (90-105)	90.0	105.0		12.179086230465304																									10.092147725277758	8.869516199384842	12.015058601060195	9.81780828209916	9.886519754778163	12.169469651488576											1640.0	15.0	0.21456509234841867	10.550879860527793
2324	APOA1 (95-105)	95.0	105.0		11.199360001755933																									10.87639925065286	10.808219955039087	12.017828606184672	12.661612599409954	11.364728940321513	10.723536772380715	10.868919367344564	10.439520809531714	1.1367321876623624			7.359868529758287	7.575269180264883				892.0	10.0	0.15715718554058042	11.581441569933514
2403	APOA4 (355-382)	355.0	382.0								1.9896290784136472																			11.152885001526698		10.576302243704552	11.046784680141808	10.429511255875184	11.201578031604498	1.115702618165608	7.569136680043679		0.5656337543086487							1105.0	27.0	0.09543933234313481	9.384700081588239
2464	APOC3 (20-39)m	20.0	39.0		9.833239883414556								2.001693933460093																			9.898066106701371		9.200809518609848	11.047394390697598			10.404221168543607		6.359848404094262						1485.0	19.0	0.24732514906100708	10.499045646521525
2466	APOC3 (20-40)m	20.0	40.0		14.179135545785718		1.6328627858423812	10.30088551910328	1.4457458630036046		10.58118882424145	11.171955449865369	13.821374090407224	10.211691353014146	9.627133943897594		9.747080920107384			1.6840042258504035					9.869309941983364			11.027077917852257		11.279735836593572	11.94049801424493	14.008250696590135	12.386826406402411	8.482149758428436	13.445829160577466	11.14747273232628	9.77150578173168	13.709905972348848	12.667510966822666	11.656026231367902		7.07131175971735	10.675889925344917	7.727541156035712		811.0	20.0	0.08240633213189048	12.31807790811255
2496	APOC3 (21-40)m	21.0	40.0		11.581144687404166			1.9096848996393807															9.49429267884394							9.719890313632355	10.159915347879236	11.934789058751775	11.20094826174539		12.207707238471492		1.0437724813526814	12.010714518815163								834.0	19.0	0.1263292370116734	9.836390836265542
2514	APOC3 (23-31)	23.0	31.0		1.6646680429664482												8.096432572184476												12.284985321896077	8.31876737621459	7.445957145260144	9.117718332752704	8.240960256936003	13.941620052032318	12.919244549732918	11.024620578518403	9.515183516128507	1.1367321876623624	10.65123899109261	13.960509734415464	1.162848469474065		8.383383941080222	8.081617916476727		2345.0	8.0	0.5207980936913439	12.425906330905203
2520	APOC3 (23-34)m	23.0	34.0	0.4350248143834169	11.334084635065606	9.397149397122725	8.985921370413136	8.796905515107767	10.712532403698509	9.383358155797357	10.527488103001165	10.251210264617557	12.439965989584923	9.552770016101343	9.795146186415092	8.874449931959704	10.060155381556964	0.962380627403074	9.796419016603917	11.081357986563766	8.602686303851254	10.084646160994197	10.92488074077026	10.324953286440817	10.419016294029188		8.96086630414821	11.01103557505824	10.308053896097698	10.100891173066808	8.728847031034753	10.358618265232586	9.186165527132184	13.18972929485764	12.716534339489195	10.87625625114135	10.564096503833753	11.50310904841264	13.760005879791608	15.181652039078044	13.176973580218494	9.135376723332596	8.768495813279355	9.630131211540856		324.0	11.0	0.8404975950561173	13.6774047053558
2521	APOC3 (23-35)	23.0	35.0		12.041010525771116	7.797764723307147	9.913842290958245	11.169075095243182	10.8496100396104	9.788092330248586	12.170408497690657	11.426064267359228	10.20907437343172	9.940359101122173	9.152670984441988	10.579807726390642														9.575487870185627		9.62907642035008	0.351425873285605	9.407246854609593	12.043784237263862		9.288635761683192	13.919423320408452	14.139044259816224	14.03378497684226	11.36442107360951					307.0	12.0	0.3339287391127349	13.726357076424485
2522	APOC3 (23-35)m	23.0	35.0	7.215400536708702	12.789047879129432	9.739658978743597	11.017430709016208	11.343374653362922	11.742719409563788	10.13915001010551	12.132565765957429	11.62627384842738	11.67252718951586	10.538928090947714	10.861245971431044	8.920752495481302	10.46762433525812	8.88544064713739	8.582072879598599	10.047679071691364		9.923855470328077	11.09316397356034	9.78393790125446	1.5741379499948376			11.028120252296045	12.72392542242424	10.021835056155693	11.425119162779268	12.793116570566175	12.505421158460727	11.342137053732548	12.404421704114572	12.419968368190226	12.307863161821254	11.40860368788472	11.527553658820482	13.308731292698658	11.443329279792438	10.764963516189844	10.572365089296694	11.595580822672872	9.387281895654285	304.0	12.0	0.04762595627814654	13.093727004799906
2523	APOC3 (23-36)	23.0	36.0	9.868505935418106	12.632758795011704	12.337305638437826	11.646115661012372	11.85461653225941	10.744152161425328	9.776046190160152	11.541241221240144	11.042679327042627	10.40242397050866	7.747256176040463		6.853608338664541														11.44859239779334	9.81169665977025	11.355493279530656	11.262293421828184	13.757415205344827	13.83018424999458	9.262653077097672	8.836562775653745	13.831198904140525	12.315775441663352	15.798912649777533	14.181048648287293					306.0	13.0	0.3102008008589807	14.162833740980478
2524	APOC3 (23-36)m	23.0	36.0	7.599328397477067	13.594758535664296	10.796796967237146	11.957380897109752	11.791640059641258	11.229889912488732	6.872346580115177	11.35813553992134	11.167757712481654	11.489232537110189		9.31118898917982	8.394878142544501	11.300451698460268	8.982888384797047	10.444896960738298	12.011725268084575		8.353434941697426	11.708204471309829	10.877753638709434	10.31209505620843	10.12309178906198	9.68133918832585	11.947005878576984	11.866480770797024	11.884655064194968	11.598550850536904	13.173048930242388	12.63928251512615	14.087512089195892	13.894603763799884	12.385179990921474	11.867776532285834	13.681575907985238	15.344532230317023	15.510804538116073	13.785129124689648	10.79006831446926	11.609096720708282	11.813892674742313	10.229615972713846	305.0	13.0	0.32413053553569415	14.715196621583253
2526	APOC3 (23-37)m	23.0	37.0		11.21560717486566		7.724456846670673	10.263493360113925				1.8189189263697756					9.514699642778798						10.630892164686468						11.89931688411741	9.267160835584905	-0.0406767898100176	11.998797297893786	10.801141990927023	14.302170587628284	13.594855782900945	12.159037552731432	10.411405640750845	12.605305323011756	15.01287844791496	14.872856421145112	1.162848469474065		9.171437296240123	1.308676578645392		2342.0	14.0	0.813688433272021	13.842472656443471
2527	APOC3 (23-38)	23.0	38.0		11.799671839028123	9.580928563369778	1.6328627858423812	10.543497513491417		8.219326086963498	12.965512862635247	12.255266105570112	10.241912843299678	10.264039494103	2.6426585189934726													7.9287929552950525		12.13224616746077				11.464731536585898	14.460502366546924	1.115702618165608		12.666992199385689	12.440173314598812	17.025548225364727	14.5802395223493					1476.0	15.0	0.6178998032408646	14.877121448568053
2528	APOC3 (23-38)m	23.0	38.0		12.254506418738636			7.7751088779525155	1.4457458630036046		11.95021028976712	12.00744595862606	10.559042750984895						9.871739965626505				10.796739651602255		11.97362951215278	2.5670073005036342	10.64811514318524	16.402785534549576		12.107990533389438	6.518356077935165	11.488610420160766	7.5035585780409395	13.83664788633353	13.713119161111289	11.56814979608031		12.676521070691166	15.672891703500555	14.478301605745605	8.40687924503845					813.0	15.0	0.6189027947106415	13.836098090379746
2529	APOC3 (23-39)	23.0	39.0	7.771218923802269	14.343818220213898	1.6513742476369275	8.966241792465498	11.87474765638401	1.4457458630036046	9.019560544595963	13.663468134404086	13.382996946865283	12.24641453280141	11.54761965074356																14.401974127037128	12.428456230019574	13.902581982634482	13.255684156086122	10.624380513306503	16.22228904493903	11.969479998804172	12.289444020855898	11.152565351931672	10.446212150833336	15.174347484203954	15.795190535762332					311.0	16.0	0.19750044053402122	12.298104341887733
2530	APOC3 (23-39)m	23.0	39.0	9.330827274945957	15.320869423161	12.511685302556408	10.541495585588825	12.250703279435928	8.940281479643222		12.924904646897486	12.739085663608646	13.297290698294992	9.153639293185623	9.158673665997137		11.565395735739417	8.383814339381576	11.771831487207791	8.677848386346655	10.2022047441698	2.0177766190045463	13.20734133710156	10.14650507991878	13.526660811070826	8.695981135383434	11.206497406880256	16.0055688638948	9.553466944540434	14.46092842316144	13.936379484311724	15.721441825129313	14.934567419539016	15.367476804286222	15.665832386995604	13.975916662357092	13.734207037747735	15.603095476663038	16.165662788260097	16.369549418917103	12.537724936605116	12.105966690127149	13.437035210741977	12.487963683291396	7.664784099707788	308.0	16.0	0.16910883714473923	15.502886025417006
2531	APOC3 (23-40)	23.0	40.0	8.8190962130764	16.650598900740313	11.777885143758551	14.895985244106296	16.33968000264363	15.470236274172116	14.823135898192096	16.577992365605763	16.270387639317132	17.173085774243123	17.30576189642218	14.663326002135662	8.222030066065967			9.30999131557224					8.417416611537625	10.427338324345271			7.63857177887749		16.21768483603866	15.298842696752727	16.61215760238379	15.769772648014252	11.023898036429715	17.90931512337475	12.442693793066423	13.226585801090389	13.563521082257925	11.04975174049924	13.17164441641786	16.719549097631553	10.656740808128314		10.683172724336908		290.0	17.0	0.42674332453527397	13.007623654900721
2532	APOC3 (23-40)m	23.0	40.0	12.809656800670192	17.748365503258544	15.673655357636964	15.465703364708377	15.80875854310858	15.22705434355037	12.627490000748429	15.9390910577738	15.598073977285171	17.364339836092103	16.131093045837012	14.310679222520289	10.342751280018897	14.777280776951836	12.77419681277079	14.478763914295824	14.577969304492711	13.07556216322564	14.384098833250365	15.9407660280433	13.637231933816258	15.411371650333924	14.188555553487088	13.742726162437943	15.208036528210291	14.247412740973626	16.257535798569684	16.40352119891222	17.93080304749446	17.178179161466243	15.960522129975104	17.58166255778388	16.275770987904913	16.1960771320558	17.761663260989305	17.17036794594608	15.15758500304254	15.840733245326996	15.198578741835098	15.861181008929094	15.635246508215204	12.439303032417186	294.0	17.0	0.2401627162239824	16.34829204447702
2538	APOC3 (23-43)m	23.0	43.0		10.7514677285899																									12.091273527283269		8.870123866056717		9.78264796116953	12.797356819239152		8.87985440488464		0.5656337543086487	15.381495629154418	13.911775061607496					825.0	20.0	0.18696070887425104	12.966014797910038
2556	APOC3 (23-59)m	23.0	59.0		15.53416549769603			1.9096848996393807			1.9896290784136472		2.001693933460093				1.131340947393687		9.386689440798662			2.0177766190045463		1.6737939354699716	1.5741379499948376			10.927810345093308		12.629688663573647	-0.0406767898100176	10.846624011246892	0.351425873285605		0.8795372305695939						1.162848469474065	9.980585348861345	9.305846024882449			848.0	36.0	0.16312527070078556	8.588238934689542
2562	APOC3 (24-34)	24.0	34.0	0.4350248143834169	10.040554591623971		1.6328627858423812		9.065892360343096		8.919065038591167		2.001693933460093																					11.0225927843359	9.988845547753296		8.189551818193843	8.48806899451159	12.872122719037282	14.222979705562524	11.229543141783063					325.0	10.0	0.6745486009271598	12.750865614060887
2563	APOC3 (24-34)m	24.0	34.0	0.4350248143834169	10.320628022540689	8.161861518105654	8.495004180166214		10.244557844050307			1.8189189263697756	9.377385037651443				7.783827442311852	7.180580571097812	7.755073396040337	10.04377574483425				8.4804402172021	8.693649760365815			9.202673377699917	9.273654695527393	8.635734915014327	8.383699483003925	9.332125651088775		12.517595035653432	10.593696870975004	10.1309782729928	9.561638676667876	9.63609975401149	12.089685673026471	13.946674090508854	11.712055558829748			8.168521922566837		816.0	10.0	0.6315568327876475	12.259933868353457
2565	APOC3 (24-35)m	24.0	35.0		11.601453188238304		10.02053550585488	9.955389964150182	10.006059588545911		10.042821890078612	9.519844085200246	2.001693933460093			6.225954760197595	8.933016976647275												12.124637975765552	10.9386719930105	11.468875559212693	12.913372759460216	12.095713131865605	13.479362778633568	12.173928232659096	12.418769832008522	11.953290595649296	9.798225280486584		13.638158334216966	10.28774521536701	9.883266319258372	14.880683644288943	10.90523907605034	1.560447439893052	809.0	11.0	0.11818440435936432	12.22470999769524
2566	APOC3 (24-36)	24.0	36.0	0.4350248143834169	12.495579322709233	11.264887483680758	11.36765706878594	11.727627867964506	10.948975322817324		9.343481637099773	8.987440625361943																		10.909073146339214	9.284403753744266	10.955479349200312	10.796026686997108	13.00762884027743	12.805592261812189	9.174668440167911	1.0437724813526814	12.174073223736489	12.32957226640433	14.3455397486215	13.021917294166425					808.0	12.0	0.07028189398012648	12.435472258300429
2567	APOC3 (24-36)m	24.0	36.0	7.69791832514987	13.664069143877349	9.944684949405556	12.00191479284377	11.929275627997262	11.434785499965995		9.80814734772196	10.021361136721378	9.478318642175193			7.244292661659987	11.4066506980836	7.894004595153175	10.075596354684771	12.097843678229678	7.838692883442219		10.998856632324769	9.73146081226968	9.159739002497384	9.403436431665282		11.453332972883857	9.309067748137554	11.766308465501435	11.621991585707525	12.975398199114371	12.80212164485852	13.661719302508113	13.16926797065335	12.356672785735627	11.901131491111324	11.917066895786258	13.533130222923656	13.350414670342625	12.465401719990956	9.27511255046667	10.040773434050994	11.005383353297642	9.117030129716303	824.0	12.0	0.12066893713872222	13.454160275239966
2572	APOC3 (24-39)	24.0	39.0		11.392673559588037			8.833725384557896			10.66032073065698	10.244869105708291	2.001693933460093																	11.482021615738926	7.633762675401056	9.624563229900254	0.351425873285605	0.5910951800778476	13.357169028020117	8.875923564632117	10.187155695342502	9.600317863952933	8.818984895188425	13.175441881344168	12.581676161219857					1481.0	15.0	0.13728659061551965	12.244248115105883
2573	APOC3 (24-39)m	24.0	39.0		12.575872752943624		1.6328627858423812	1.9096848996393807	1.4457458630036046		1.9896290784136472	1.8189189263697756	7.417013181600469										7.935626921831011		1.5741379499948376			13.269286640580738		12.267676806372362	10.722120472688214	13.048021048470618	11.57252959865348	10.83925995937854	13.052667787953466	9.50907162273573	10.84159609866674	12.62173125513966	13.610625457348904	10.986182435882291			0.9895644931362292			821.0	15.0	0.18881236711358867	11.884487414090952
2574	APOC3 (24-40)	24.0	40.0	0.4350248143834169	13.733177637639622	1.6513742476369275	12.34465879612618	12.789114988782687	11.964005592156724	12.295280080846412	13.734757141890183	11.770640755426106	12.244808398583196	12.874895835245974	10.63893426798336															11.188945545050672	11.314701838700191	12.453777061027358	11.616161674415745	8.994298981974627	14.64492693768435	10.16718348350694	10.525370123376746	10.412507511584518	9.511794370578553	9.943970886414144	14.074427710876211					827.0	16.0	0.013623497649098723	11.927156044065303
2575	APOC3 (24-40)m	24.0	40.0		15.183751386084666	9.01340572053276	12.10204669348845	14.092482704274994	12.547360486835188		13.448189488893638	12.835866463613977	13.559923295174542	11.93384488223587	12.066719804351363		9.358980955578696	0.962380627403074	10.114283959487317	11.607183125344248	8.453409704827616	2.0177766190045463	13.129604879678316	9.35137264763535	11.151377931241798	2.5670073005036342	2.0624765376133625	11.220582976065044	6.173822225318327	13.301819868401855	12.896145154682362	14.30458851778184	14.003878756316183	11.581234607979324	15.007249495789912	12.98908905248748	12.707797473575488	14.8553185751665	14.491883413073284	12.692308162252774	9.924466184029148		10.441290761210736	11.302110357958137	1.560447439893052	322.0	16.0	0.16952402688858081	12.722711196344692
2643	APOC3 (29-38)m	29.0	38.0						8.362819525881825																													10.261499723484835	11.883385519830176	10.985827594820208	10.02560979120555					830.0	9.0	0.046639752462039184	8.779978375009351
2698	APOC3 (37-59)	37.0	59.0	9.051867680691757	13.373751855516792	10.809100124920494	10.732210596245574	11.498774212549003	10.23049520362415	8.972995309940696	11.271211426119091	10.667635748454249		9.838442620301056			1.131340947393687						9.042918425807333						7.563269745773297	6.525588595640294	8.282310395410846	10.20695789540024	8.993513678278285	13.828081009653904	14.444996367474207	11.50134935320522	8.921117972211865	14.794832071493902	15.800544718120154	15.764660576248565	12.994848388983804			9.160675415757838	9.520565246427353	302.0	22.0	0.6689363751107429	13.494103244289356
2710	APOC3 (38-59)	38.0	59.0		12.196195715165493	8.730645678159465	8.067824546029636	9.747155152605057	8.077504973298518	8.661817843179083	12.578999335475446	11.66589794812868	11.048408705795165	11.34971091504657	10.459354214286837										9.130337423346823			12.950968421807538		10.23363767359418	8.14248712674596	10.220842952740352	8.117060066706344	12.619536560368196	13.631604213670684	10.392292333890868	9.47660664924845	14.6784943225326	17.20632353200866	16.07662927032375	15.479412854871008			6.686563823761031		312.0	21.0	0.6386155637227521	13.652761874616495
2715	APOC3 (39-50)	39.0	50.0																										10.566899981886005	6.437889585028657	7.207677774085402	10.02196207300178	7.6966980443772925		10.387827216709942	8.98295046471708	9.288088741243888	8.455681651257379	8.941954529230458	12.524512194404698	9.704545276017535					1492.0	11.0	0.010449554839426362	10.821246296393214
2720	APOC3 (39-55)	39.0	55.0		12.478329004587108			9.488397230687546			10.623187434471872	10.313314534756376	10.286217320414403	2.778773690990171									2.056166199292987						2.5235171963982985	11.056257011272889	11.32720203924236	13.58803422133041	12.331654723845856	10.200920307662344	14.036884165932436	11.326800011494951	10.620351304102606	14.227175462743968	14.714110336486923	15.006139707500576	11.745884212252312			1.308676578645392		300.0	16.0	0.20194334203959735	12.385965619619148
2721	APOC3 (39-56)	39.0	56.0		8.024768901772498						11.07722451421772	8.468678073002737	2.001693933460093	2.778773690990171																		0.4188921444424455			8.697895717059867			12.191539974354898	13.862549961187938	8.127559336288298	1.162848469474065					2988.0	17.0	0.2588372076684353	11.167138361590364
2722	APOC3 (39-57)	39.0	57.0		10.290486453645428		1.6328627858423812	1.9096848996393807	1.4457458630036046	2.050202805486741	11.44238510744614	7.823420318604716	8.245248776238553	10.0839690475034	8.859501361830736															8.672966642032172				11.494826423481737	11.635926757898297	9.619727060801972		1.1367321876623624	14.252134281491866	13.821894063262247	9.767920493651994					842.0	18.0	0.5548263345513986	11.9939813255234
2724	APOC3 (39-59)	39.0	59.0	12.852349932063335	16.76668473628061	14.504878748658207	13.669826229436634	14.867512460473124	13.58947982227258	13.023110813894824	15.510861436737011	14.97373703542188	15.414925172584631	14.891424959956806	14.47250015261737	9.823066386717093	11.895424644697428	10.132180389465049	11.393091209537086	10.881220918960455	9.24640397536765		13.065889864125854	10.209574750106308	12.954409601575785	11.923019022006413	11.50189189882665	13.839696365360766	13.103021709240444	14.741732886206456	14.845043412201528	16.234438054526226	15.441558973636544	15.640539616246684	17.1602083335879	14.700841218373206	14.595961240909832	18.20617671029001	18.61269108256692	16.48742674258673	17.966519245543147	11.672932938041331	12.963763953328185	13.19319055568686	11.322746419503224	296.0	20.0	0.018354876240117488	15.993335954587366
2737	APOC3 (40-59)	40.0	59.0	13.467759342970131	17.298926067476962	14.857854476511523	13.895089793881994	15.040737996049025	13.833090092567517	14.073627976111672	15.971151765938007	15.748639663176348	16.445738204286265	15.698475027715023	15.364291782056473	11.35779257689093	13.14985411673154	11.311164098635016	12.216461983150218	11.182853432382128	10.490635927069077	9.60345277666828	13.92778271508585	12.087686263842617	13.44633185175094	12.574174764185129	12.21558517962746	13.320659566437872	14.911938164544432	14.623045105554445	15.973659758639135	17.438336276486847	16.99395005497018	10.326820425154422	15.658487025209933	15.364371457888744	15.725038349763263	12.99054854689035	11.711311209504284	7.428092367011477		12.820808635374464	13.027729024475576	11.875253927087504	9.908489487041765	288.0	19.0	1.109881722338503	12.503389433576306
2742	APOC3 (41-52)	41.0	52.0		9.191597581192436	7.577848158893		7.52386467678253	8.715433611011878		6.674195378343028	1.8189189263697756	8.511785543931031																			7.834253650166659		9.451499359159522	9.951803845701662		6.370255899991818	12.25301116117303	14.365724741933644	14.125227295253028	13.975827940725548					818.0	11.0	0.18727225861311936	12.111157561282585
2744	APOC3 (41-54)	41.0	54.0										8.813550247752637	2.778773690990171																8.790786087691147	5.482461704473978	8.471786191189889			9.43981273801232	8.923218546310192		9.757538504378044	10.79258775917449	11.103180386647251	12.4003273416894					820.0	13.0	0.019254477483441185	10.110317695674677
2745	APOC3 (41-55)	41.0	55.0	9.311725923028648	14.510256099755832	10.395316634518275	10.58736447313968	11.50708571293892	11.133558925568536	11.828444241729285	11.762026136829242	11.837119105183	14.186073419673036	13.05093688636322	13.5509760756375	9.851849539216987	10.003276978641864	8.925594626659121	7.795219730444018	8.041204310710457			10.401438370384676	8.887627218569264	9.830110691994443	9.155197224299467	7.497771753260529	8.38513643853324	12.838100440672491	11.760493157684332	13.83766156008518	15.262764136986569	14.490337591428348	14.13219179542737	15.74534298226946	14.169119462923108	14.04667537775292	16.709180773117296	17.202152173817186	17.025413356869024	16.079800882975064	13.00275778237992	13.061479302932463	13.796265425031422	12.59404250834476	291.0	14.0	0.14224314004079025	15.176018395738796
2746	APOC3 (41-56)	41.0	56.0	6.821663344358161	11.156320751068716	8.869138119545571	7.615514178843767	8.157042815770485	7.951557416923199	10.689796754990864	12.195116898564212	11.0560093548292	11.565938710592311	12.025751750604892	12.02355243588314	7.865464101884576							8.94843578111853	9.142621590700925					9.019292293368228	9.224826102792402		11.02617621722534	10.379124571192746	11.127099497366396	11.95808836066011	10.110056055024463	10.52082237859732	12.824479651810789	14.330453523171464	13.921674068724986	14.768790909099431	8.017003557059931		9.265807647984882		299.0	15.0	0.10142378362876	12.229570928344668
2747	APOC3 (41-57)	41.0	57.0	7.761723938931211	11.462815788576837	10.305634338902223	9.100509089446968	1.9096848996393807	8.665785546923953	11.510146653861671	10.889348517891364	1.8189189263697756	12.087962875017636	10.34543665395278	12.92122413155892	8.977138751974486							7.945396351685874	7.5176521912665635				1.59286671436669		11.1888021659308	9.530507005013927	10.803460067616273	10.420741367825686	13.970676614929149	13.308289955552636	11.719931505545071	9.292269367312066	12.31803976509016	16.07908378732416	16.833164178477798	15.175603934305265	7.812915383182874	9.080179783053492	9.12792962107249		812.0	16.0	0.615325779122249	14.48274948753908
2748	APOC3 (41-58)	41.0	58.0	9.28436735809238	11.881898759187118	10.605381482776348	9.338218702155972	9.746839740482924	10.222458524170433	11.9630173111951	12.386929353482172	11.432155881086109	11.86146164426392	11.437734894644713	12.33927836597776	8.450981195835123				6.915225406561589			9.431335988760043	1.6737939354699716	11.200211986085144		9.466383308661957	13.056288910149894	9.381249429555966	11.14409704413483	9.079042505556233	10.451006766339525	10.17876857751972	14.98384861944809	14.162408468284417	12.262684887803609	11.144106300479224	15.799650854841843	16.118858043298136	16.53614017258104	15.477785688537407	8.967328912391594	9.28043579929521	9.761185532073368	6.48385812674651	298.0	17.0	0.8491513113483714	14.543769047357591
2749	APOC3 (41-59)	41.0	59.0	14.412573071380042	17.714527225448588	16.492373396352626	16.416909678808942	16.41803679206569	16.374379893502486	16.552226533721523	16.403587499052875	15.872632731072049	17.52634276927802	17.206544834930956	17.607134768481753	13.873324833445617	13.875123487724444	13.330477794367129	13.211845493143336	14.04759147237498	11.101581979955398	12.442887595212651	14.90889075974066	14.337018455723165	14.153689602801402	13.618250234774768	12.505109074296993	13.996411392568705	15.497842152763338	16.42041704443047	16.199564857278645	17.24260145652855	16.68179134443447	17.59102363352104	18.894818875412614	16.843051431939386	16.22043262928363	18.02019287315461	18.21504783024447	20.08579745159808	18.49316579191549	15.973953290167248	16.05500166555954	16.777411975607517	16.4190598645579	287.0	18.0	0.09779132081799702	17.838202902372593
2766	APOC3 (42-55)	42.0	55.0		10.89744869961475							8.742602955585383	10.872459346016742	8.285585061107877	9.370374804151766														10.95741555264402	10.707533277827118	11.047548303756743	12.338370035581718	12.206333205670203	15.067904658728006	12.482073725272558	9.235914570835453	11.68370100238769	11.10863493370783	14.738334711509331	16.491630972212114	14.21397242349352	8.757700534637115	9.123400265711217	10.414454165210843	8.678817549092951	1478.0	13.0	0.1022980548002636	13.183775760699358
2769	APOC3 (42-58)	42.0	58.0		6.612684779742529						9.626362440716392														9.6522353730215			13.175855430887427						11.116322330718011	8.8896177028757	6.391063589266203		7.634663839558641	10.674680832009356	12.917726566552648	11.501863337724146					822.0	16.0	0.651640301722645	11.11975715349113
2770	APOC3 (42-59)	42.0	59.0	10.689049523748034	14.172958029106796	12.486556198857468	12.292591157480254	12.844628886080365	12.05025276201822	13.284900505906384	13.115203987384334	12.715251330279717	13.129011227957651	13.12445613917695	13.82458721150605	11.113917024754688	9.571524931655356	9.326164964910252	7.98801477368815	9.730882668020874		7.6010700384610095	10.167119238343084	9.231219343393269	10.055735592018902	8.163450531182667	7.2589852270903	10.61440196314723	12.82409855619427	13.274178494398404	13.16542182418578	14.28491531684062	13.747495430925474	13.27123489784102	15.071020614066038	13.409461627833473	13.796884744198737	16.92411189977144	16.85245319001855	16.766783973897834	16.165355860141677	12.332105283151249	12.619421962046037	13.137963268571587	12.228224278286485	292.0	17.0	0.25608581025796184	14.447622557869185
2779	APOC3 (43-55)	43.0	55.0		10.775281848467344								9.15108541528628																10.91995072764929	9.983995983519993	10.926909737486056	12.215053460318464	11.641473527738937	12.26416128286187	12.647866313927937	11.869170103673014	11.444064903054654	11.14439023283974	13.871196795896635	15.13451091770021	13.36080229708413	9.9036613722108	10.09455629806957	10.661382145525296	8.626159757798677	303.0	12.0	0.13561859560176084	12.815204450136795
2783	APOC3 (43-59)	43.0	59.0	10.927078271110732	13.785877759375731	12.38760703714825	12.230170476983366	12.60917059776015	11.69592582817857	13.390219777301692	12.981753102719605	12.279323626063396		13.403980242655498	12.936015207471302	10.819287155803597	8.988948783479419	7.797294057104112		9.149937889578416			8.918927521024472	7.690267969370988					12.469838673505429	13.055172035741544	12.321815016236044	13.57781734824941	13.24491702037052	14.613593037879692	14.92810924694095	13.55332466524998	12.69309603097562	15.127279389423403	17.351220319438962	18.44214001673232	16.900663545378396	10.453953262708342	10.60335395760881	11.602837797340143	10.270840632063567	293.0	16.0	0.2876089192150302	15.546112708862875
2794	APOC3 (44-52)	44.0	52.0		9.484591638527109	1.6513742476369275	1.6328627858423812	1.9096848996393807	8.357796875606756		1.9896290784136472												2.056166199292987							6.534498396761832	8.051816097049038	9.418187531465856	0.351425873285605		11.046390733078344	8.568026237117598	8.758292771906195	10.960974970228078	11.90077284379177	12.580810284002856	12.420825528038044					837.0	8.0	0.3240158752252393	11.533399337278945
2795	APOC3 (44-53)	44.0	53.0																													9.571937433946228	9.689270740279852	10.3208858423686	9.715129765114158		1.0437724813526814	1.1367321876623624	10.404916289985694	12.456483030071396	9.74617574084012					843.0	9.0	0.33135652427729717	11.1337765283302
2797	APOC3 (44-55)	44.0	55.0									8.417641426046396					9.30211728842004												12.669194651593934	9.86872256887306	12.799511034230465	13.844435895724354	13.866448057332974	13.873532089126805	14.925083611192475	13.676274289402167	13.551567121551376	11.814760064544558	12.630241807350428	15.261073106598229	12.300223907367752	11.233357581305134	11.014219383546564	11.996970605147732	11.2293324241593	316.0	11.0	0.04968874103016261	13.549784791652272
2798	APOC3 (44-56)	44.0	56.0		7.762594815876132	1.6513742476369275					8.66396260721164		2.001693933460093																8.609069323607592		8.448488789088378	9.714316719142763	9.49888521936259	11.136687154928794	11.228431329440644	9.99507143856805	9.489490909308149	9.915137911901542	10.94501212137991	12.803953518081682	11.463258233071096					831.0	12.0	0.1913150337439353	11.465416339778585
2799	APOC3 (44-57)	44.0	57.0	9.470373794138863	11.38140178011913	10.80353230976496	9.90238691130552	9.902425010896671	9.933726542690636	11.588973743211366	11.54152955841326	10.6250657296903	8.794354102836301	2.778773690990171	11.267271227999212	0.3571939263167808		6.157590407116409		8.343286619234735			2.056166199292987							10.041024366427523		10.487133005755268		15.067904658728006	13.693118033559225	11.6110080374183	9.978200521979485	12.018075614982836	15.178415880776727	16.65702423429962	14.902839984158293			8.702453133279212		321.0	13.0	0.46576969339899343	14.32532654946605
2800	APOC3 (44-58)	44.0	58.0	4.959872078087866	9.053718530819976	8.681820687074369			8.333271133745193	9.665869221974308	10.530435189005155	1.8189189263697756	2.001693933460093	2.778773690990171	9.591084158101928										9.8661834424877			12.470495948965777		10.076733511368392	7.461637897868336			14.900038525067844	13.68417246139733	11.023870034832305	10.33551876218662	9.583071138519864	13.43869330197012	16.14960048513241	13.025756984827265			7.326821107589148		817.0	14.0	0.8084821330677303	13.985781719070806
2801	APOC3 (44-59)	44.0	59.0	12.719950102094352	15.16992136237842	14.578504036332273	14.041457898640482	14.318810610104697	13.899402330323651	14.472924626387352	13.810326615635176	13.220758417060416	13.37534758185883	13.914739433417507	14.734060845931868	11.6759344293119	12.459146181333814	11.560898438015696	10.757870098380304	12.524349433373835	9.244547191546934	10.868057236595158	11.994569622963226	11.501216037356397	11.743123390973537	10.983277045026842	10.464635904519987	11.087622316527144	13.337859326622386	13.191652734180373	13.40679392779573	14.416159850118872	14.536688485688844	14.72832650778914	15.623924360374891	14.35403271281128	14.188430724184563	14.429628943071537	12.50911925950253	10.556434802564294	17.40950557625499	11.60561331365716	11.557520568551697	12.069396526111015	12.292911685851877	295.0	15.0	0.051058774069071985	15.994276376485418
2809	APOC3 (45-55)	45.0	55.0																										8.70819421707919			8.072561279158291	8.648319143654415		10.030680649989682		9.107652873728687			11.766640359613628						2346.0	10.0	0.0007752780765756118	10.236513024983937
2813	APOC3 (45-59)	45.0	59.0	6.659701839868554	11.703175558650155	11.512073280248917	9.590487238055047	10.67400915741094	10.495866593389016	12.010204737554822	11.076561419551044	9.950081374629674	11.390787455364569	11.546974560340132	11.79177050970036	9.160969878184414	7.70718269358266			8.96801857058841			8.098919960270186						11.525206864802511	9.337969161355948	8.6736374259843	10.065450854596994	9.969076992712935	11.158956213163764	11.386241510659376	10.361492981129	10.812204954805658	11.80331127169817	14.255904606820074	15.213587157276088	13.922840649455065	6.638922556909432	6.4559632173230765	8.400587936137304		328.0	14.0	0.1871897805697328	12.556017782516102
2819	APOC3 (46-59)	46.0	59.0	7.543496998655162	10.468201852005471	8.859023116419129			8.335888516770478	11.047805715975183	8.938580278855069	1.8189189263697756					8.56338167997669			8.287630570836596									11.624836350821576	8.279493486768581	7.43704100776219	9.989127359417049	9.104007228664766	10.14020598384996	9.92215421078908	9.462216351331245	9.104252262760276	11.32538284417244	12.00104357747197	12.935291032302615	12.610706574428091			7.78148924483778		317.0	13.0	0.17941268330067492	12.009973532807017
2823	APOC3 (47-57)	47.0	57.0	0.4350248143834169	10.025251797556512	8.72122675876273	1.6328627858423812		8.113779867079495	11.521369939211132	9.7177536734919	8.292705837984142			2.6426585189934726	8.246576202357845																						10.568125320720045	12.314581305032354	12.552097216363236	12.901721836637403					839.0	10.0	0.00680258086242512	10.387675334577754
2825	APOC3 (47-59)	47.0	59.0	9.705787334849465	12.7261404975175	12.492663395680426	10.582908291188907	11.71880990116166	10.751807552431949	13.690718899503493	12.364722827075422	12.247750148992743	12.144183956311291	12.574001657018847	12.862613529548351	9.20869312877804	10.405602608650735					2.0177766190045463	8.594937137017611	1.6737939354699716	9.337649117978607	7.665376323978541	7.599120075679012	8.62254044899311	11.49577904513159	10.86660878210078	10.72274308438207	12.11592485120915	11.693055882615516	10.6428479186021	11.500948116731626	11.07425533359662	11.927523107472409	13.046381552360806	13.98894666871754	14.421669202364802	14.080873120141396	10.427666993058388	9.905399067082454	9.911264105987954	1.560447439893052	315.0	12.0	0.2637289230415904	12.479421716443388
2831	APOC3 (48-57)	48.0	57.0		9.57558055091986	8.331065457799173		8.560593031930596					9.016328185975688			6.43987522926713																			9.894812885396783			11.234961706251354	13.406116658297163	13.291517392276686	13.282681220576835					832.0	9.0	0.08944825527307051	11.261358554793269
2833	APOC3 (48-59)	48.0	59.0	8.136053974971036	12.570581482962464	11.375802832572752	8.830620081075901	1.9096848996393807	9.052854206594937	12.280103111708073	10.805028386291946	12.04953985949964	11.820835186724304	11.914995844160366	12.24145544385729	0.3571939263167808	10.379742953537123	8.673944363281528		8.694784064603645					8.706560562459883				10.560597360948126	12.220904972331136	12.306113931940684	13.335984460166582	12.928972718012565	13.156435307286303	13.998559387741114	13.167744165820482	13.423286230119803	13.154358374095503	14.30240561420957	15.004279541847612	14.157290304056112	11.787821954189404	11.513518432632928	11.678546517280267	13.0079181574988	314.0	11.0	0.3674939606218297	12.974311048285184
2840	APOC3 (49-59)	49.0	59.0																											8.089643344142557	8.97083003058667	9.90099420766003	9.508393767167732	0.5910951800778476	10.600465473718089	9.497959169993512	10.101899535010215		11.379455019831347	13.13790831720557	11.928838958570172	8.809935505107985		8.625636866010291		1487.0	10.0	0.014912016745237459	11.246841916819127
2872	APOC3 (61-71)	61.0	71.0		9.017064648491516						1.9896290784136472			2.778773690990171																8.118184549076622		0.4188921444424455		7.167617317998351	9.56328631141044			9.585922111275334	12.000757041609011	10.345565676710349	9.302092832821613					3021.0	10.0	0.24304479811708982	12.367053841371572
2883	APOC3 (62-73)	62.0	73.0		8.017197068602753							8.608387363310976	9.906388760237832	10.474941429649824	7.766262643134422															7.086888418587083	8.667596679708478	9.723243466105684	8.109715723657748		0.8795372305695939		7.155847032662356		10.073527477302678	10.991936404402852	9.916031783849814					2987.0	11.0	0.20470091284614417	9.211440785659043
2892	APOC3 (63-71)	63.0	71.0								7.941962644783333		2.001693933460093	2.778773690990171																		6.692780968110937		11.24053100955242	10.13232091186552			9.795479225097369	0.5656337543086487	10.794056789225074	11.189994225280484					845.0	8.0	0.4465098662306471	11.517660452072395
2894	APOC3 (63-73)	63.0	73.0																											9.409604172016302		10.842638373557216			10.999775107911551		8.055726493055484	8.04554509540191	10.0344614095396	10.613650046620542	9.356694119535083					836.0	10.0	0.20645373011833618	10.25150617141135
2897	APOC3 (63-76)	63.0	76.0			9.848517206577904		9.965726448570813	8.447491819620733		11.663114835751436	11.107554335407452	9.334043833833968															13.142266355613335		11.1628173854507	9.94701357158569	11.535496027316666	9.855152248697143		11.866659098197376			14.130820398848831	13.824494185718406	12.70973663288284						833.0	13.0	0.08361318428971608	11.627739428441863
2898	APOC3 (63-77)	63.0	77.0		10.864340387802812																									11.537460648598673	7.158455670162343	11.237873683874888	9.021798866124554		11.988388347609748					6.8890902598672	11.163552738485311	7.358289798673418	0.9895644931362292			2976.0	14.0	0.07119999403706329	9.74274915503208
2904	APOC3 (64-71)	64.0	71.0		1.6646680429664482																										-0.0406767898100176		0.351425873285605		10.159611999219678	1.115702618165608	1.0437724813526814	1.1367321876623624		10.316371354900792						835.0	7.0	0.1505137227733629	8.891684317833219
2906	APOC3 (64-73)	64.0	73.0		1.6646680429664482																									10.608620834500869	11.097242934453906	12.788353175226062	11.742159111737676	10.10984667561978	12.790535906811051	11.090260609893711	11.766793413164711	1.1367321876623624	7.321322531161356	10.251211198130449			9.81706598830561	7.450068494816121		847.0	9.0	0.1969033554422926	10.859889062246449
2909	APOC3 (64-76)	64.0	76.0		11.38901135467821		7.812274309016415	9.715041851967236	8.965303492721324		8.754102629406313	10.43732278341036																12.400503385285829		11.209105505377565	10.757957011745525	13.049614306546284	11.746772564030817		13.243671885577646	9.161353083738302	8.689034613506685	12.657940003886347	12.45226391704592							846.0	12.0	0.0027993046660330775	11.976134930953677
2910	APOC3 (64-77)	64.0	77.0		8.868945727871475																									11.365758236838651	9.61601620747855	12.59465998520596	11.138757116782024		12.934328062630458							6.179398230592762				2973.0	13.0	0.034401606312215983	10.707904168430002
2956	APOC3 (78-94)	78.0	94.0		10.900203649676907								8.697061440920526																	14.310972105724003	10.180668653752424	13.484981334900215	8.709945214836079		13.682760230088054		1.0437724813526814	1.1367321876623624	0.5656337543086487	10.850544826432756	14.712873726939849	5.934220879188998	6.500463134927649			2971.0	16.0	0.011112036499110542	12.577891652875016
2963	APOC3 (80-94)	80.0	94.0	11.134814132765554	15.724223754584289	11.63998793389032	10.973046707265908	13.10889712804994	11.871696042342124	13.63816779436942	14.019502928102945	13.936626954067506	14.388903514179733	14.14558764927559	13.427620469198327	7.784464861490366	10.969047714205772	0.962380627403074	10.182518343434474	9.592216686150936			9.636085490968632	11.8551325750037	11.33759932208113	7.787608122263067	10.691377689641552	13.589922671605372	9.764785373727673	15.416067625531529	14.304624492623793	16.36425596096933	15.477606015742907	14.886720641270562	17.091834114271016	14.338950178583076	14.30476550005525	15.890601805029783	14.293394703993297	18.59095412114663	17.437526910251822	13.221974309247123	13.3213212053917	12.435768127028414		289.0	14.0	0.05429652489348688	15.059654151330516
2965	APOC3 (80-96)	80.0	96.0	12.336740238797772	14.328337324700124	14.04328907656882	14.260852570158084	14.543134274352871	14.304795269359175	15.297759512893151	15.651796740301112	14.89765350042276	12.738645438738748	14.989962364283326	14.235302421755096	7.403826856770664	11.369685971284213		12.31626757319495	11.640525589183522	8.498469427446267	10.230710670813506	11.950074414368078	12.79490649742682	11.621466388495458	10.373653582235765	12.17152361531407	15.252360964611537	9.982497902376544	11.167947180487202	9.653855220281828	9.925596424532229	8.836611157629562	14.417494703004326	15.044404884742091	12.214030844437463	10.96769415748904	12.318101888633247	11.298225190273657	14.048248072394196	12.580859165933598	8.938854484270946	8.74418480481076			1477.0	16.0	0.34214090237571027	12.739750710065666
2968	APOC3 (81-94)	81.0	94.0	5.90271187035841	14.645164679149907	7.815878973294987	8.807239241132296	11.524946689833204	1.4457458630036046		13.048736901619971	13.095915665666896	12.353295762973875	12.425872298253578	11.01044454442652		10.502464147903323											11.617867815582576		14.471899540982443	13.31143562319599	15.177974098497913	14.476435668498125	15.915838290572264	15.949972681832726	12.715266828902116	12.163621439689486	16.1285640098066	17.70480036071229	17.70639646141073	15.11845297425375	11.517361538097044	12.17177260021984	12.018708087354131		807.0	13.0	0.008993861590731666	15.412306221925345
2973	APOC3 (82-94)	82.0	94.0	10.859191103201518	15.485495194769635	10.33598262357114	10.028482602207482	11.898795516161496	10.688919846476557	8.65620078571926	11.744433088864897	12.958949818424268	11.780099657699273	9.94232273960546	8.386146558782658		11.57319579280686									9.547261146491898		11.571362683539176		15.631232676342249	15.115406286478663	16.738625999111687	16.0038647511319	16.291467161923244	17.576443647380113	14.59421946584206	15.231356530173276	16.908853420070052	17.570452219846167	0.3186273288411587	15.581722268128166	12.763600478564063	12.962328935513654	12.5194392293543	8.228339565123287	297.0	12.0	0.10176581276562488	14.899100151773094
2975	APOC3 (82-96)	82.0	96.0	12.404249428194955	13.283970998382134	13.481988482999766	13.557471190065153	13.378156214462168	13.804946348137236	11.9680223941563	13.240371607464288	14.117554333104016			10.569873512814558		11.100655512076642		11.549888451844904	10.826494248701604	10.380696476361674	9.35052930055666	11.467465322257189	11.060303139547903	10.151377931241798	10.172560895998036	10.34972718086798	13.789253680720163		10.713605437375726	9.995977640958513	10.977695484696747	11.214915269496304	14.075099845339524	14.405058039664665	12.163712601955211	12.229731916984	12.272986388971372	12.309647645755495	12.417432547064754	8.554478730991494					826.0	14.0	0.31117326971979886	12.304634796253925
2978	APOC3 (83-94)	83.0	94.0		13.260345122581864	8.124186913829316	1.6328627858423812	10.3423729411825	7.529278376269016	10.138620055634249	12.610307120549058	12.164601374556554	12.336693412247916	11.662531952618764	10.41110753417402															12.6223817181765	10.162671213169745	13.337475907004473	12.354855942057444	12.854114909984125	15.173080724981354	10.832950623993254	8.91453789390933	15.91298528326491	16.452556792758628	17.06216664760063	16.320669066687692	7.399675248809937	10.768873467096126	11.122297461507255		310.0	11.0	0.04478240024192219	13.849880379385338
2983	APOC3 (84-94)	84.0	94.0	0.4350248143834169	12.841931841219916	8.248234868727575				10.05633249018221	11.964473831232118	11.056965336006158		12.695847353868391	11.39291328384394															11.33470707696655	11.644860451929675	12.614541175079797	12.373568247601062	13.761802681425925	13.444520269774683	11.461052418197609	11.976799166802872	13.21524996179896	14.650649697255997	16.408750088885828	13.931032794250992		10.463777430330174	11.40427139798432	9.18103385034493	319.0	10.0	0.056390500871852274	13.393520106773153
2984	APOC3 (84-96)	84.0	96.0	7.399019047133108	12.512390974254744	10.857289650629763	11.178696050359708	11.305004810579664	11.3148769826479	12.796381186458152	13.546326713331643	12.63614244570545	12.24117312815926	13.888441135240974	12.969144184735391	0.3571939263167808	7.722002843358951		9.364437903392062				9.76331823109729	8.117069047235777	8.076691329807897		7.960321993618874	11.305221750441223			7.470838689113818	9.224184600043158		12.172083862379116	11.40696536401897	10.64659659935953	11.544863251627191	8.523974085250753	7.639989330305965	11.166819900165358	10.352920044028156					828.0	12.0	0.393773429026334	11.972907318420253
2986	APOC3 (85-94)	85.0	94.0	9.471885261056462	13.27289975945759	11.356142486999524	9.520174804648024	9.6610615830057	10.999855015577609	12.02504755830521	11.364016542419106	11.763557789460943	2.001693933460093	10.344599316087317	12.479576755483736	8.167926208576706	11.463377495755338	11.104040763042226	9.786889524860966	9.352109164117172			11.451593226470532	10.411007471539431	12.141666285611482	8.447815248866439	11.267903264154446	13.11591403047976		13.075012334369852	13.141872750497354	14.228057349814328	13.565820891450246	14.727926126180574	15.49898348535277	13.468573672843604	13.734425280701164	15.127013463022683	16.129202452179115	16.817125976216328	15.39053961396422	12.603687779523002	12.518165112545685	12.852578394931417	14.286878496007292	320.0	9.0	0.2502581008287438	14.049010586605574
2987	APOC3 (85-96)	85.0	96.0	0.4350248143834169	12.023703764785564	12.763911494673987	11.093932899875432	11.732176065494365	11.730627785518005	12.797514671147963	12.90345346882171	12.252608680093315	10.990946498626084	11.985299706867597	12.162687823205658	8.881324223620789	12.25271257335265	11.74017017516577	11.949286361581963	12.496021044681234	9.356329528404972	8.830531528804741	12.638825689083705	11.50794891687129	11.93892922112932	8.138517262670419	12.020013934519964	13.35441794681117	10.37235918452045	9.247250715414214	9.225992644261911	9.97645157577992	9.340678438451596	12.14400438661171	12.234062120018944	12.024395456408111	12.221285455114169	9.85116661731011	10.027113201594805	11.166115382768394	10.77304283246678	9.690667648876603			8.934965320939344	318.0	11.0	0.1047312068259587	11.155725773010564
2989	APOC3 (86-94)	86.0	94.0		9.763121289275723	8.972896527473623										0.3571939263167808									1.5741379499948376			1.59286671436669		7.277315898550873	9.128621905982827	10.487200193788386	9.643172154119544	8.274546018504836	10.861461217886934	9.928200843499171	11.165370750158845	11.297612049501668	11.636727351211292	13.88081011661798	12.763992468493528	9.684020403076842	9.801099744772303	9.515275850704931		844.0	8.0	0.23211056445472078	10.398283979264479
3024	APOE (195-204)	195.0	204.0		11.343004089248703						8.176882163995945	8.506189619082908		2.778773690990171																10.714641541363664	11.287465161830571	12.259453726225075	11.707244943720552	11.082196676994384	12.195507559234867	10.614651523743078	10.170605990915323			10.943468467798276						1067.0	9.0	0.05575848616552885	10.956065445180132
3060	APOE (257-276)	257.0	276.0		14.262255082552665						1.9896290784136472	7.662525972860337																8.247717520213005		13.272826390231122	12.374008445997196	14.859891044982756	11.572680677270991		13.857711405037762	8.564273244171138	7.909072724081805	13.956412344609491	11.230525423594736	11.99050006229443						520.0	19.0	0.5298059294234682	9.142374261582662
3069	APOE (259-276)	259.0	276.0		9.184540139480877																									10.57254561004584	8.32702188558647	11.220438847799224		9.070915855166763	10.410138645086429	9.218885499486351		10.596573604638133	9.891613733703094	0.3186273288411587						1063.0	17.0	0.06459448419803267	10.302540455431426
3072	APOE (260-271)	260.0	271.0																												9.029980871578088	10.018247135862469	9.10801555253484	7.859286259297661	10.496912860029337	6.833379041232004										2045.0	11.0	0.18796094255154888	8.283970858002437
3074	APOE (260-273)	260.0	273.0																												8.255918272734355	9.82955548552009						8.094646786295348	7.499737391670565	8.215474348526989						1064.0	13.0	0.07633414075356235	9.363422698805232
3077	APOE (260-276)	260.0	276.0	13.658196941738156	11.856529217432875																							9.312015921929028		11.893356710457471	11.640649481353393	13.082227867920798	12.270922386212211	0.5910951800778476	12.802344598284998	9.933629602632625	7.747537660146091	15.590034978390232	14.2785905760062	9.954889417647534	8.35706359607586					521.0	16.0	0.27452724751910423	11.399414245673062
3085	APOE (261-276)	261.0	276.0		8.829021914330347																									10.41593900733116	9.029846711068307	11.031714577938056	9.779890737041857	8.534225338505726	12.328711674981896			12.422741181868444	11.699418163488556	8.17418106313023						524.0	15.0	0.1660169989191781	10.218196203608095
3108	APOE (302-317)	302.0	317.0			7.982470331396255						1.8189189263697756	10.706099076255494	9.314437881800334	10.259685118958137	0.3571939263167808			8.946816685728512				7.392842346696288	7.884026925565821	10.040989352204049		9.097605535659712	12.745151556673273		9.05575393567163		7.788096867221383		9.197592929579544	9.666002907642984			9.685515572374708	10.608934508672831	9.29045824362166	10.23390853755184	7.855144811200978				527.0	15.0	0.12418696230323129	9.168833809973563
3111	APOE (304-317)	304.0	317.0	9.51063766435259	13.739963334059048	11.711191867286136		10.933577833702644	10.860748139805589	12.15322828186042	12.349049218700092	12.2568270135133	13.19074629565043	13.346444620631235	14.30985878497252	10.768122210564671	9.80362484174108	11.409308827908378	7.942739745560223	10.475199680517338			10.782214018576472	10.82404895677215	11.377461869036328	8.493718399600914	11.12775802344564	12.64757277028029		11.955406008770302	12.352847740868665	13.441693394470072	12.42541676863397		11.50702551713341	11.769667261414622	12.40245115142505	12.33707910459024	11.723391205593222	10.81593031847895	10.25044390527814	11.862039442225672	10.64554235562317	10.678382968047275	10.876842119754375	519.0	13.0	0.7816294181448552	9.784159688999953
3295	CAZA1 (23-36)	23.0	36.0																											12.00246864359147	10.684817285374448	11.668361188919274	12.129030516775597	13.320609714256165	11.40965090207462	11.831664608420752	11.708130872524928					8.619481591344067		8.927612622807603		636.0	13.0	0.0682090499770327	10.466778196161293
3311	CAZA2 (23-36)	23.0	36.0																												10.684817285374448			13.320609714256165	11.40965090207462	11.831664608420752	11.708130872524928					8.619481591344067		8.927612622807603		635.0	13.0	0.09201231500946724	10.443625238444618
3553	CLUS (422-438)m	422.0	438.0		11.211562502854084																									9.739287391094525	9.766195006148005	10.870257822463255	9.183366433621485	8.40034882997535	10.00210642278604	8.318463144789543	7.807914248648904			0.3186273288411587						1086.0	16.0	0.06885236924336569	8.773155816702236
3555	CLUS (422-439)m	422.0	439.0		11.687590632022076		8.597088117874275	1.9096848996393807			7.53579815097559	8.084580850891665	9.061471002718626				9.872285367830711	7.839511356168733	10.236023031222471	10.875310244769096	9.256548197400797	9.1755277555442	11.636895850891944	10.383704862872204	9.638557385510014	2.5670073005036342		11.194173240488531	8.175845932736564	11.443914277525684	11.095929894047243	12.704511098081769	11.927295975537453	9.981586610304085	11.694199799473637	10.772574343779588	10.395263890672702					7.847657175731594				621.0	17.0	0.10148631937849413	10.255630131030083
3685	CO3 (1332-1343)	1332.0	1343.0																												10.49969345393355	11.30858622382453	10.710791102919073	12.708835669834215	12.208604750870837	10.306021166107424	7.425055853856465	13.132905525060911	11.929576839973116	12.65066387720281	11.402327664173232	10.609769071863692		10.91979361693234		1997.0	11.0	0.10328732623113328	11.467632878557223
3851	CO3 (957-976)	957.0	976.0	7.298591643706921	8.909650213343001				9.30621212152077																					6.834920478034968			0.351425873285605					12.841910961864398	12.237838078272684	9.409136765902137	12.037215119614968					551.0	19.0	0.30986844891726195	9.513602599437586
3855	CO3 (957-980)	957.0	980.0		14.15627064966256								11.360125362086444																	12.592019363385324	12.14529812695984	13.180858839824538	13.831837430827116	12.572751646603082	14.062009179512176	11.06684159900034	10.65783812137552	12.155210583628294	10.558996766445018	13.449117453686046	10.492756900856774			1.308676578645392		1005.0	23.0	0.10166100164344605	12.277524894425957
3858	CO3 (957-985)	957.0	985.0	10.068383365020525	16.003369611050783	11.72451163074731	12.62587191001836	10.30489768638872	11.950465556439024		13.767582965637253	12.667228883819062	15.429268681025183	10.422846268792332	12.705446731755448	0.3571939263167808	10.691769321160542								9.861596392870007			9.70345442167493		14.8480161522051	14.113745789413455	15.440566187300815	15.662216140956415	13.069232786996569	14.907011321307168	14.081396731569756	14.333575253542744	14.384140545964184	12.135489362639596	12.590280018990214	11.706122007923868		11.234701205926784	12.412587234538131		550.0	28.0	0.2803393834118645	12.09104027753558
3864	CO3 (957-992)m	957.0	992.0	7.787288987641738	13.522163134940026	9.497303312877568	1.6328627858423812	1.9096848996393807	1.4457458630036046		11.914960977467535		12.1397737028792	2.778773690990171		0.3571939263167808		0.962380627403074												10.381425735776148	-0.0406767898100176	0.4188921444424455	6.224377724415709	9.948097272342832	12.77101717654057		1.0437724813526814	13.25252365988741	0.5656337543086487	0.3186273288411587	1.162848469474065					549.0	35.0	0.3373990257599625	8.772665644955962
3878	CO3 (959-976)	959.0	976.0	8.239381743276574	12.420682210584202	12.428177365316998	7.809684191550708	10.223746934958658	10.387791122919651		8.562670282472295		10.538659888824084		12.433169930887663	11.82889454004582				11.02696780024913													6.900555934688527	11.879990084791745	11.859141054644054	9.4919365582895	9.916662787997955	9.497535386914771	11.351249691397271	10.693286481712205	11.810846456506573					1004.0	17.0	0.05922451965902734	10.496127415639743
4040	COF1 (58-72)	58.0	72.0		9.426618122127993								8.517945516787941																	12.13730732036286	11.329956133527306	12.24361227179278	12.012290865852226		12.119851559903305	11.760685473394616	10.688439958934596		10.160238284834165			10.228076910577414	10.444377841648754	11.526513138338991	9.586804886856893	588.0	14.0	0.01828760769117177	9.899526025986265
4227	F1RX36 (128-137)	128.0	137.0														8.914339156314101		7.9216732288162035	6.818943869343384		9.814886897631457	10.607989795014245	10.343511685077976	1.5741379499948376				9.517248159951308	9.557654795354914		11.7765541063824	10.773332901785912	9.73588086383918		11.204557094803643	10.742477148123026						9.973413167158675	8.829727315546355		729.0	9.0	0.16486319579783268	10.0269541955639
4228	F1RX36 (128-139)	128.0	139.0	9.466243544994136	11.449711757746172	1.6513742476369275	7.929687244491751	8.570322639647507	8.888274731736132			11.247907131460488	11.66702985064527				10.869602130969747	6.718336396954034	9.787167974704058	10.630837413600393	8.166257925864949	9.661632808779272	11.68433830321476	10.718324667208709	8.52629676074189	8.007743609504205	7.674829036366025	9.070017828508334	12.863589820229416		9.37231638300788	10.900338425710888	10.828981784018255	8.742466956331802		11.880988716889291	11.005149822129113	7.336502671680486	5.75559664717668	8.699391403826267		8.32888325792346				1386.0	11.0	0.005917375257912809	9.914363105747928
4314	F1RX36 (254-265)	254.0	265.0	8.46957620080258	14.910814817602311	9.417969409366195	10.9156037386863	11.809796962616838	11.331137194574048	10.395208788495465	11.060555023399155	12.804476280071889	10.791472082293572		2.6426585189934726			12.66210488967958	10.717288998651842	10.336275591154994	10.469263900041662	9.323655965783392	10.232464035755545	11.560709831317224	11.93591727343362	12.034103334409382	10.131792032153443	1.59286671436669		9.768746991568188	7.136094760346135	7.1241098053615	6.759373392553639	11.161567598492733		11.462437946453544	8.98710779910779	7.732474527136761	10.729786462073257	12.114220590638164	9.537931354836472			8.200156524616366		94.0	11.0	0.05478305428063389	10.44583608841863
4324	F1RX36 (258-266)	258.0	266.0	9.625343362325234	13.790275237466911			9.598564611112604	1.4457458630036046		1.9896290784136472	14.61170922067084					14.043762529172549	9.511799522425427					12.003510916251129						17.412355556549574	10.701797227262844	14.842539250242174	15.029657482371396	16.174581610041994	14.466412579686828	14.23866906660893	16.55838698603144	15.826438021467018		0.5656337543086487			13.395778124123716		12.407991510482493		140.0	8.0	0.47608734746728354	10.454425668747245
4346	F1RX36 (266-277)	266.0	277.0	0.4350248143834169	12.828003235048408	9.128322920882864		1.9096848996393807			1.9896290784136472	10.099318537496302					9.452028693191416			8.174975405708715			10.380391759095328	9.023318449951145					15.638804744175346	12.83886222521712	11.45490345943216	14.235075825874787	13.230051603090963	11.130399416823913	14.500616092905087	12.797028889329018	9.39300947200501	12.527331093214825	13.427205355434047	15.14931583103294		6.3058091581455935	0.9895644931362292	1.308676578645392	1.560447439893052	1278.0	11.0	0.16254504541734854	11.530095716161096
4347	F1RX36 (266-278)	266.0	278.0		13.258105854162611	1.6513742476369275						1.8189189263697756	2.001693933460093															11.261485821240369	8.768879749096188	12.50244748207152	10.780459395934033	12.213998324657844	12.948430875892576	9.056600365977038	13.130723734093928	11.358519454702488	8.823229205986847	11.8019792662108	13.425071477749098	14.705365539616292						120.0	12.0	0.39252723909280945	11.255992238239385
4351	F1RX36 (266-282)	266.0	282.0	9.714403245617897	15.23636144186325	10.889898410416476	1.6328627858423812	6.584738642694483	1.4457458630036046	9.576467281923575		7.782277445148807	12.76432512078364		11.626364711652824	7.962525278101141	13.189112730364208		8.707122248063628	13.33917713773415			9.3225779653291	13.121342138867412	9.08751025581761		11.160771862074643	6.349169500572234	13.32409358582484	15.374596858763168	13.209251431014176	16.842147602053817	15.765846855032024		13.938459096985513	12.406182316416915	10.049958281298975			8.679474413020824	10.354524615826492	13.309398514756923	10.616551107561026	1.308676578645392		29.0	16.0	0.10043480118383842	11.783929089979244
4354	F1RX36 (266-285)	266.0	285.0	14.824958587823534	18.481395483136563	14.926625791107254	13.952958170703484	16.5069809500879	13.814252324511296	14.542055901816417	15.714462642347293	17.29899908926132	14.604160835290664	10.820487592823437	14.581558096205486	9.71056133052348	15.324789304610164	13.169593274002342	16.571119754162076	17.17074499160971	12.516325610515116	14.262601257960467	17.241215826338742	17.10755865919702	15.688531004862144	12.841268961760685	15.33189546735446	15.696072549140752	15.182398091446176	18.227657475059555	16.799357322851048	18.181270938746483	17.152508979395268	10.647732895191048	18.02588215827022	15.232493290795642	15.007210479698967	14.486704461681938	12.73973239576425	13.087018447145407	13.685552590272318	15.43200152004174	13.829358783338789	13.555921735311388		1.0	19.0	0.5705630215729481	13.16552069460805
4355	F1RX36 (266-286)	266.0	286.0	7.863552489124456	10.69022290871879							8.911253237555977					12.532220383675872	0.962380627403074											14.394883439826776	15.32985209208756	12.362202039374369	13.358563177057306	13.452745027708882	11.91251598831319	16.568484127633855	12.4804391827024	11.31126146223393	9.922969137816384	10.749083049614288	11.98080611958639	10.117844439524646	12.313513840474748	9.90252865600664			16.0	20.0	0.13853820873959108	10.028230945661031
4385	F1RX36 (270-277)	270.0	277.0		12.446396580233491			1.9096848996393807	1.4457458630036046			12.657610750397538					13.609478554312409	7.472947016851823					12.618885626342308	8.717422786346402					17.038446948382877	11.511005536144411	11.261419450652284	13.854887886495073	13.295222692884394	12.675853750204382	11.868931730414326	12.203198609196878	9.792954747488196			13.004908983985592		10.32627872276584		1.308676578645392		1366.0	7.0	0.23271822559166946	10.886378250477614
4386	F1RX36 (270-278)	270.0	278.0		11.397259478931456								12.321930378701742				8.975638714249547												13.226036225551583	8.448621139314811	10.982384459925315	12.3452993395916	12.45118460255594	13.728006211392	12.826754082228163	12.359055141956947	11.294485407246606	1.1367321876623624	9.183027751402957	12.987179958709875	8.994250728481417	8.959730764264615				152.0	8.0	0.23728465615974312	12.027124928692334
4390	F1RX36 (270-282)	270.0	282.0	0.4350248143834169	14.327447664583508	11.34964482532896	11.183801917741594					12.008619961550853	12.337698307835948		10.520556108480363	7.964450253808221	13.417364385521786	9.690113927782074		12.111212295299175			10.638703385731906	11.923025928510038	9.727005837668209		10.252646906596093	10.827444674151256		14.266997859096014	14.055585392734288	15.742562677997968	16.08196234829135	10.083849679149054	13.912788144668314	13.459443536637808	12.839264281380554	11.693286139780914		13.416906202115769	8.109988596512876	12.81868688280943	11.895214739655117			98.0	12.0	0.4152374821953783	11.69633578354288
4393	F1RX36 (270-285)	270.0	285.0	9.878486426610811	15.96237247076334		8.018034943044617	12.46690924909383	1.4457458630036046	10.08183509351491	10.64682245922672	13.00388722343813					13.892268761013534		13.267165293536738	13.690645881315628	8.056535925453902	10.655850456185265	12.70905597579308	13.521184112543128	12.31379200202067	2.5670073005036342	12.534608871668722	12.37590586183908	11.7838487149559	15.68304941807652	14.323834088081044	16.135028349761097	15.904320074176436		14.965673455596905	12.712148644271368	12.562573144315284				11.035908017135537	11.65150510213006	10.5505659714025	1.308676578645392		99.0	15.0	0.11881567637243387	10.667898856401568
4395	F1RX36 (271-278)	271.0	278.0		14.11304250262924							1.8189189263697756	11.244867916933044				12.932766397192488	11.557171745492338											12.810363699134186	14.51890872877069	15.127623169038952	16.256655570273104	16.730000149781517	15.920698837825356	16.25445783566012	15.41644840516912	15.428353894654949	1.1367321876623624	13.619644457842949	14.004471140267242	1.162848469474065	12.37000780086867	12.30669441952077	11.741375058275985		165.0	7.0	0.37496957802868813	13.222157579100577
4396	F1RX36 (271-279)	271.0	279.0		12.014502134423696																									11.719791082267689	12.13805029863918	13.530353884300167	13.129400301625626		13.63828095439057	11.800319759779704	11.27445345048018	11.959900366647105	11.82157700027888	10.143745122899514						1406.0	8.0	0.04376185164110282	11.153852339598673
4397	F1RX36 (271-280)	271.0	280.0		13.782603289737136							8.188996000754013					12.09297150997251		9.903102019028156	11.10501708162963				8.859462294773591			9.113957402954696	9.42300158916156		14.75885699192027	14.111172198949632	15.529681284934332	16.005824155258473		14.859810715518924	13.639999455828232	13.333503221436436			9.835706134293234		11.987642126352776				157.0	9.0	0.06130645554374327	11.140615348899505
4398	F1RX36 (271-281)	271.0	281.0		12.632650761685658												9.437060725446832													13.898073858759838	13.583775996706724	14.60755825323943	14.78204176432758	9.681075236327128	15.755814347520396	12.255253970564402	12.656410644957452			12.19512509050412		11.804058621705204	10.957511198948938			179.0	10.0	0.11509976481499995	10.845683297828508
4399	F1RX36 (271-282)	271.0	282.0		13.86897935644952	10.08935513592297		1.9096848996393807				10.369127005039577	9.386995536464712				12.929670983174235	0.962380627403074		10.102025467131543										15.6147841219044	15.303376336494123	16.61013453814441	16.417357344464797		16.24957751327571	14.141361291109108	14.922637650695355	10.478473374508676		12.192532783909384		13.232140679425152	12.992889142843264	11.422093190131337		76.0	11.0	0.6066802963098381	11.471609350884757
4460	F1RX36 (287-296)	287.0	296.0	9.897833793223034	12.135479413728255	11.955326191555097	10.29542435703343	10.207770385286626	10.490686354283335	9.771848883905134	10.174107749600738	8.97328137556415	12.355722871514478	9.882166418862688	12.384546791728724	10.68805479810204	9.31911364221657	9.29047207639832	9.8161783507377		8.970129158028255	10.025897059706049	12.176663297737232	12.559909635956888	10.835292622610408	9.470708421554413	10.578215793256213	11.625532377584724	8.487106916306173	8.351374735527761	8.623628262707584	9.2766554751922	9.454057762140572	9.138799482032663	10.256530798022045	9.607856244657995	8.529118798740772	8.52788983588284	9.982642341097426	11.481490666449284	10.357728415491533					87.0	9.0	0.1356157180585795	9.956303571116043
4462	F1RX36 (287-298)	287.0	298.0		13.185974025083093	11.340935501922452	1.6328627858423812				9.251018851663796	10.180029292083272	13.963143627858289	12.450226300358707	10.99456948009655	0.3571939263167808	10.290076850125624		10.818155377163782		1.11766207052788		12.07700727732401	10.359593955214864					12.808514756540276	10.898766515824764	11.467786527237305	12.684902676581771	13.181247691166998	8.272614723057572	12.007950504014092	12.61098305027752	10.823902100977987		10.082023240933491	9.280322998414537			0.9895644931362292			159.0	11.0	0.04439459153904876	9.804798104161398
4569	F1RX36 (299-322)	299.0	322.0	9.206134577330728	12.87837984107212	13.90451261732822	9.724509734294298	10.001437617522496	8.923180346684335	7.801345130213688	10.074968747771017	10.107554335407452	11.706980723732563	2.778773690990171	9.287524242001396	10.238766783790812	12.904686238684958	8.588600714823826	7.538079898861077	10.30182061401084	8.212848080442937	2.0177766190045463	12.570041806979653	9.810990034058204	8.232920684007665	10.87042276318926	10.319109832673286	1.59286671436669	16.854574080824918	11.479890378612666	11.685200669310207	13.733050504295695	13.93591867026148	0.5910951800778476	11.740081084624812	12.23383259566289	12.758382920358008	9.845143620057078	10.289550624280174	7.724704750575385	1.162848469474065	9.574336574701157	9.85148884991898	10.56417731179378	10.474219483282834	676.0	23.0	0.23064811779168584	9.742704651800436
4598	F1RX36 (301-322)	301.0	322.0	0.4350248143834169	11.352656020061284	11.180609565969682	1.6328627858423812	1.9096848996393807	1.4457458630036046		1.9896290784136472	1.8189189263697756	8.164588732834877				7.538438722826995						10.007071974891367						12.034083585847048	9.849259514567123	8.664177887648583	12.174301360364495	12.37550933416636	8.138491024369808	9.95995506430062	11.459554551607727	10.260154589063005									690.0	21.0	0.005994698907080339	8.423347371630669
4730	F1RX36 (340-353)	340.0	353.0	0.4350248143834169	11.40773526338419	11.074490157784028										6.618818761895903	9.301716720606857												14.462196281990352		10.171515582098454	12.26504850387891	12.086325977640088		10.919826951595311			6.966328086839869				8.119543733420855				105.0	13.0	0.1467870238757346	9.291874383425137
4732	F1RX36 (340-355)	340.0	355.0																										11.424715967134793			9.30400888326443	9.677742996605454			9.826784480472304	8.904735279210797									669.0	15.0	0.32444523755930066	7.400562033998108
4748	F1RX36 (341-353)	341.0	353.0		8.118514816716377	10.23693774609262							7.862780839455486			7.498841290730982													12.882223335127138	8.601313857553532	9.122469679001233	11.355235625837937	11.256098123441673			10.44773916652726	10.32662924355174		6.7363600304402			8.767941678658318		8.638248704410769	8.718047014262037	674.0	12.0	0.32872180541116836	9.23768979410959
4994	F1RX36 (45-62)m	45.0	62.0		12.615624835431522		9.324536523638477	8.25841305387046	8.909392839708783		10.026462057999126	1.8189189263697756	9.993754209614556					6.809375314368647		8.40926822176099	7.317628812884068									11.136980370714278	10.530696646163182	12.60280661017038	11.745459768653388	9.856006873152312	12.1133366338882	10.713568952117402	10.853219082305827			8.686566204113328				1.308676578645392		103.0	17.0	0.2276865897789137	9.06128129095641
5023	F1RX36 (452-482)	452.0	482.0		1.6646680429664482								2.001693933460093				8.707107074690125													12.819081955933068	8.246088871234978	11.210258559137449	11.477517264052116	9.200403219279227	12.8076669362909		1.0437724813526814	12.882742569211064	11.808331522216658	12.232638657382411	11.69081411060802					129.0	30.0	0.5339359814514018	8.702987888195725
5029	F1RX36 (453-466)	453.0	466.0														7.935471968577005												11.79812830540827	10.168412622291743	10.73797533135115	11.580024027426752	11.98421664386513	11.3856328905259	10.969848172589202	11.47044787574322	11.352452802754389			9.388614062885688		10.472524328294291	9.976117642892888	9.431297535094307	10.680426049547927	1230.0	13.0	0.13142618014462237	9.741630558641225
5038	F1RX36 (453-478)	453.0	478.0		9.279157049510866																										6.934597997799521	8.672597834251505	7.284644403537269	10.611727941735555	10.399370022482778	9.7258231416363	9.314628422465066									1277.0	25.0	0.07005700268150723	8.919573873207844
5102	F1RX36 (46-62)	46.0	62.0	17.383523231433248	18.9594906875534	18.356203264326293	17.87571124833205	17.850812765583697	18.0841747060514	18.52719418347323	19.47866557689501	18.27952680193109	18.006737270346036	18.074506758441345	18.90564339297354	17.707032336179445	17.189470115495784	18.157324999990283	16.818875494646313	17.21810949030017	16.296871408144735	16.875393202109986	16.97358490078799	17.964937648773265	17.30374541780363	16.42508545662669	16.417242452977337	17.866817077440416	2.5235171963982985	17.054154129594995	17.519622454774623	17.682010016774953	17.98354424528005	17.364047597223017	17.866251465761238	17.794639680516216	17.882822453185128	18.520120079753056	18.024276663845104	15.679988590053016	14.939127271713836	16.633536627170415	16.088645143498894	17.291948561627983	14.490722775005104	2.0	16.0	0.45946790030202633	16.8457806074616
5103	F1RX36 (46-63)	46.0	63.0	17.85465998725181	20.23774749837861	19.79068826885217	17.461234839411564	18.70284999995402	17.515877292144662	17.670780625169897	18.77955110859003	18.347868969878128	16.616748768619363	16.777452259235748	17.284032943287986	16.058920030187316	17.591628848006867	14.538097127647172	17.704068260770537	17.912644446936966	16.573807895874182	17.680542335328276	18.85579565094917	18.750927800354575	17.4440570569249	16.933978308373963	17.243609378232843	17.912247769322512	19.59054708702516	17.06805732512454	19.48553682398252	18.84985711140314	19.929711025183416	15.731225956167696	17.476287518141078	17.6683341950355	18.693712760574368	17.78207398265767	17.157645428569904	18.381261149764207	17.79560942542609	18.47637843274299	18.195858697367367	13.687784144206542	13.718583725300691	5.0	17.0	0.2261081925764289	17.367085516781028
5111	F1RX36 (461-478)	461.0	478.0	6.433558832662595	9.457881162234896	8.114816879496665						6.762863688324873	9.459690340540638		8.678502334987998			8.916606024090308							9.809075101874098			11.982067815782855		7.669255168263956		10.299240952598472		10.653073837499868	10.671514051468282	10.219121574711068	9.285779457357956	9.273902664529848	10.10508340203512	10.323830796636642			7.568276824184394		8.353237734194115	654.0	17.0	0.0635731737453475	10.029915777032937
5112	F1RX36 (461-479)	461.0	479.0	8.86829727255386	11.181943736176027								9.803531603783718		8.851916912659036	6.176989821497549	10.854575248287064	11.22441672992258	9.253979984631169	8.310735376523189	8.162766433042766		10.796334850278722	11.263445081984758	9.747939989552815	12.10849116455791	10.298969155994664	13.149253018464496	12.193553750156294	12.012743343219949	11.341082441270164	13.001739772992712	13.06620800804584	12.901707961737376	12.480518684175092	12.916420552359584	12.439306616814983	8.170705731103418	9.237086363677184	9.568807294016125	8.622566959170191	10.581198134814844	9.732497025426447	9.219379264026754	9.83668818685042	101.0	18.0	0.09352328357426004	9.87996352828972
5114	F1RX36 (461-482)	461.0	482.0		7.862376200922299																									12.486554648928037	11.306889217180148	12.858852854749315	13.238360815994886	11.03346853291498	11.863385904592043	11.69581983043486	11.605776345004234	10.989339720648465	11.066824068848767	12.03651791282844	11.182717146978533	9.120671494881876	9.317319212642367	9.82386389323728		661.0	21.0	0.2067555080694418	10.295874821549083
5124	F1RX36 (463-478)	463.0	478.0		1.6646680429664482	9.772493286760824				7.846956282460438	1.9896290784136472		10.590914360449096	8.92577504671506	11.425050701480435	10.09882944201441												9.386502534717318				8.189093508030052		11.547725438383344	10.06589912182258	1.115702618165608	9.6222961335571	7.051535864914146	8.973432604530624	10.585179646783557						719.0	15.0	0.5317397547334628	9.684532198416823
5125	F1RX36 (463-479)	463.0	479.0	6.883678028764669	1.6646680429664482								11.506115703292824	10.589152525093008	12.04407139770765	11.53476918723141	10.335056001651576	9.476857993084142					10.294953058880104	10.258681293867566		9.110116474987512		7.720603157955519	11.062423901669405	10.392623813035817	9.746736084095843	11.38016094798204	10.733995865326502	12.83291451323153	11.462384859119862	12.611182935287228	12.265752242556507		7.672484550758872	9.348880630871689		8.835436798687896		8.523335688515896		1205.0	16.0	0.0686728559920732	9.700588840818703
5126	F1RX36 (463-482)	463.0	482.0		10.198211924633382								8.655183942632087																9.805400870961222	12.22720160003065	11.009341878742314	12.517845362590576	12.787747023040277	10.69713459877485	11.943370447086998	11.839022257856495	11.508522420355972	9.377022662714191	11.011062513546973	11.346706051546048	1.162848469474065			8.692035274030502		693.0	19.0	0.24542926469494533	9.719725557682985
5139	F1RX36 (466-482)	466.0	482.0		11.893186140682642	7.779213847712225	9.229946959275754	10.113938126904385	9.1533810825489			10.38121859925818	12.308496153002874	10.63457656313608	10.844757848642471	13.09507500317456			7.689454157899298				7.763387267826141						14.76511311337882	14.073731749621675	13.261533716738784	14.966359084434853	15.530382439103148	10.839615785016276	12.530544061130634	13.65970106830015	13.174986386438954	15.07621957783287	14.88731527379746	14.796638500017202	13.822509953162143	13.584017231571645	12.706126766651808	12.403150192154266	9.495258772175372	62.0	16.0	0.6013523532594413	11.592970795113418
5150	F1RX36 (467-482)	467.0	482.0	9.270206765603955	12.368398621022584	9.289049695342428	9.909731615818837	11.43628194529379	10.794031404854806		9.27577095124795	9.832046156169596				8.036990680224065	11.405777343107545	9.598116883321463	8.982473018669113	7.620642164852974			9.187663084122676			7.69649640202018			12.27305146406756	14.851009296517084	14.461067114380096	16.118315484064755	16.721764209727763	12.996103645284538	14.499241388351104	14.80428077528131	13.929468854692075	14.931655669879529	14.718829501482237	13.74652938884745	11.903514672758382	11.6865357499474	12.376046752859745	11.57282591836872	9.883840028368988	104.0	15.0	0.6373369785793286	11.578565840834438
5164	F1RX36 (47-55)	47.0	55.0	11.899596089881516	13.850581034185389			11.544858846314304			11.372577269699711	11.874675854570814			10.881970628737806	11.500704693910937	10.505511023462187		10.54193516562798	11.414474363034625	9.38121297391645	10.662462120023642	11.17042909988704		9.94537007836446	9.055490174948169		10.953165140984735	9.930402457647226	9.4995603587528	11.535972885844828			10.941039818643755	13.343189315525086	10.924425519559616		10.2674314418769	10.289550624280174	13.266629459818828	9.661438426237918	12.072166981929977				145.0	8.0	0.1766413675117127	12.65980058796187
5165	F1RX36 (47-56)	47.0	56.0	12.939719683201634	15.164576199727929	12.386210860076297	12.27784564107139	12.187321015488523	12.152198711806095		12.711582691215034	13.163103853475436	11.73818042824612		11.27705212530637	11.150919148335795	12.692032022316711	10.193121630029983	8.222823158505502	11.87642034232038	10.669466444539324	8.778463305105982	12.761193737408504	11.589150503993489	7.618969183442648	9.696032670329265	11.00055645078984	12.487760247483264	13.896273451877107	12.903457300426442	14.02625327905408	14.693452297593286	14.696761811313186	10.865356841334895	13.082579286132052	13.164666224774278	13.291536851881457	10.281772719514956	9.690401290131122	11.958985253671534	9.149003383284892	12.124418098865602	11.433077906769022	11.946433524057536	9.836641651303005	139.0	9.0	0.19787395808792457	11.367946282539519
5166	F1RX36 (47-57)	47.0	57.0		11.478609524727608						8.773544032579707	9.676122397877942	9.004396453839917																10.426103348014404	10.048881994894192	11.510935353016478	12.026361172200229	12.23578721245131	11.604068828452387	12.153303695906478	11.793818550165073	12.143449036212324	8.107528335474054	7.983317523064067	11.30890860420148		10.116054625930976		10.85576389931012		133.0	10.0	0.034702115252228875	11.655390475379466
5170	F1RX36 (47-61)	47.0	61.0	7.82854398237193	12.110924272856012	11.115000791159977	10.29483679186102	11.57190820495722	12.781387439154654		8.066124040939124	9.16826650989158				10.48847214985521			6.945004285867529				9.871229216485856		6.516018937948473			10.331499461037012	9.791942232488951	10.14021687856935	11.583775996706724	12.15012630855723	12.23288402024361	7.215488562297615	10.549750867308155	10.148712575359667	11.220007975484744	7.374563556757643	7.334215096482262	8.915972269566863						77.0	14.0	0.014427226997163398	9.536252153157408
5171	F1RX36 (47-62)	47.0	62.0	20.55910383388766	20.837589918511693	19.757249515417907	20.4461132005935	20.210437388441367	20.575055296241896	17.154678708534504	20.33548691564221	20.348892722385678	20.246046153679146	18.64410825207368	17.839625576000817	20.38151185761273	20.52778790008872	20.07753225815801	20.35632888481154	20.23068959854438	19.812507924822505	20.523516467387857	19.95201066023641	21.048545832903248	20.95566505909234	19.986930456162973	19.94551652662108	21.07158992983888	19.117134452084954	18.70188985449476	19.974684492652838	19.842263539313254	20.348498512355796	21.285990756941946	20.991254297722417	21.4038663328625	20.940885989691164	21.230382505062234	20.74148113119988	20.35942338245748	19.38665929587904	21.505287200403988	20.74406792603125	20.83288253327015	18.493117807395134	0.0	15.0	0.2035185561935709	20.02786516298698
5172	F1RX36 (47-63)	47.0	63.0	19.725328335396306	21.48742323817389	21.132366548491536	18.96116517686605	20.42704480030701	18.85609369265424	20.493868779640604	20.762705487888752	21.114164338737304	19.280093478737825	18.740619005086547	20.11715270993225	16.394129475637595	20.22898347848845	16.83662959072922	19.79299699320642	20.444124766493815	19.06535892929991	17.046804965981508	18.614863430513275	19.012317066107943	19.316588843056454	18.773210868654253	19.825374344149036	19.823424325573185	20.17247507418839	18.459527006683075	20.79662814220783	20.953915438301344	21.235179258334096	18.755105936685528	20.33527080187558	20.64516081587263	20.814414599742985	20.327725114526466	19.14693917089313	20.32750795335932	19.27403254532644	18.631501750048724	20.308717284813827	17.4988581387579	16.725059796733124	4.0	16.0	0.34736909105724356	18.779551106738857
5203	F1RX36 (48-62)	48.0	62.0	18.15285851497674	19.62364831546445	19.002464449963693	17.986672968928612	17.5391126736146	17.91313648289298	18.48009169430436	19.19835402056306	18.18234362100839	18.431092501597035	17.574458262278863	18.436274527997277	18.7703528404228	17.30678328989176	18.072981179974512	17.239783775576466	17.207903049110886	16.79247500988626	17.324550363647425	17.474249389844612	18.04523878985066	17.98940932672072	16.908421879011602	16.98185200462559	18.269119961007924	16.956026473971967	17.601505735514557	18.56350901545168	18.7207388427308	19.030013977956436	18.796742881414595	18.906884424395223	18.632660662753928	19.04641995936781	18.80292497797558	18.018860171662705	15.394649559472755	13.26590673996131	18.64152820543208	17.87868220633623	18.1658861261812	15.813962570482929	3.0	14.0	0.025811573339337913	17.77028893093486
5204	F1RX36 (48-63)	48.0	63.0	14.538517536515103	16.914077828235577	17.679917069386796	15.025918005678053	15.826963730559754	14.244825072032612	15.531497710117838	17.005610294921876	16.568578888061584	13.904540070523971	13.138687933127745	13.880017881192307	12.50218667758126	14.889564162120411	11.1857790421147	14.70084846216954	15.191489188446672	13.993603359025434	12.714831051961	15.570695343892304	14.723557417846544	13.377966360785669	10.232094455718906	14.522932433923	14.684219450806806	16.176026098806478	15.70138268679242	16.118297707075698	16.73128766831731	17.780697748156854	13.35492997950745	15.033247582721309	15.170434107446464	15.809291688493635	15.970536449440838	15.532747410798333	16.823345470750517	14.877469640062737	16.089793794767292	15.4778439997661	12.338757414711068	10.966227122478376	47.0	15.0	0.133736932699575	14.475188953090708
5206	F1RX36 (480-491)	480.0	491.0	11.271785293077908	13.72959601577958	11.914584752957165	1.6328627858423812	9.6291079478158	7.628040888029087		1.9896290784136472	10.390595736340709	2.001693933460093			9.879579292632714	13.176537479299192	14.33945555978026	7.791430822864691	12.41205227162052			12.129035709768168	12.160277037274993	10.763221207989714	9.284478099172569	12.003157186037456	10.667008177119197	2.5235171963982985	10.070770413068914	11.652527002288238	12.43486465241601	12.94224680421613	16.439045612350156	15.915818182510868	15.012366137842385	13.783236675938603	12.655729503552976	15.493434860055473	15.795816397488478	12.562793906622012	14.388709095597516	14.834025080544214	14.465707653023747	17.163305757970445	79.0	11.0	0.35057264848656305	13.958010758298926
5208	F1RX36 (480-493)	480.0	493.0	8.674480140988035	10.19723826220347	8.830586696015436											9.729244516509333	10.075862355679032	9.340383804675133	8.999244378357645			10.248261708642977	10.379737289443806	11.503914156226838	8.125473934369033	9.965755879669503	12.932494061947086		9.155029618079746	9.576790675484178	10.442992924695355	10.389933388969313			9.897062331690268	9.975307810600189	9.553276403484867	10.689625786596473	10.16011305344624	9.81875479898015	9.552068508397424	8.167083695734043	8.300935173132657		733.0	13.0	0.07987414639259263	9.445832832112421
5209	F1RX36 (480-494)	480.0	494.0		11.899186128706438	8.568030023549438						7.854432870397415	9.34043031603401			8.301671740838936	11.662381189680367	10.41976150647561	8.96891348704679	8.267538352739923	7.868134589290388	7.615367382871314	10.47545225994345	8.850964281811487	9.496781813411674	7.521226879977709	8.38223896528261	9.325000213821866	13.983076889521088	11.262263514332613	11.055708944642634	13.050410276244207	12.92009456666611			12.267828983508128	11.644428789178985					11.114420128781846		10.542655686135904		84.0	14.0	0.11536771659938896	10.712010332578153
5210	F1RX36 (480-495)	480.0	495.0	0.4350248143834169	10.41673084342745	9.300235112083982						7.250040398896202					9.614874605866486	7.045274780020509		7.486068163250865			10.291582134895512	8.92924745923859	7.020493444476776	2.5670073005036342			9.591596793664054	9.911820773361068	9.534484243615376	11.472105324189837	11.032620353364054	9.397580358634984	11.190888210561862	12.297041257699336	12.106931588547312									772.0	15.0	0.18384739907276712	7.9877333376279855
5211	F1RX36 (480-496)	480.0	496.0	10.248244848408024	13.672623859826798	10.45259758552314	8.497296582208005	10.768225452418736	10.7907074765565	2.050202805486741	11.154410329315844	11.458892653823414	11.31639045911638	2.778773690990171	10.004119852028971	8.114350551924867	11.220195424031722	10.461528910404976	11.92181060972462	10.4515597162205	1.11766207052788	10.331113180656695	13.144821953043468	12.284219022613716	12.312145740219778	11.743803778651232	11.031863058955643	15.160644580277776	12.960801123006773	13.376864158372967	12.70646720837673	13.690719885304974	13.783967773673863	13.692496415406952	14.31878375146696	13.96530319300309	13.561810860930825	11.75300533088806	14.201861851093543	13.46320591537504	10.64787270279744	10.964763426487428	10.75700411568745	10.292667719960791	7.699180009613291	150.0	16.0	0.09426602006072603	13.120351846068434
5212	F1RX36 (480-497)	480.0	497.0	15.005473514209209	17.17913554578572	14.993032052149164	13.658106185197878	14.032658450505084	13.986237194081236	14.00924479430075	14.644936179924125	14.860663624275263	15.074747611714724	12.654830129478412	14.500814399201875	13.102027763816327	15.637617531791104	16.48114134196402	14.9457829406847	14.896196597758877	13.355260442860564	14.624528814116532	16.37774203070872	15.72648933720689	15.466016564238537	15.040459389455869	14.2514980033375	16.62671984471711	15.485871005033571	15.902856489268627	15.748232673040214	16.73783207839851	16.717927388627754	14.774730561551063	16.341975597825176	16.406315503828544	16.525445797799954	16.210413533989062	16.197052413911184	14.16127231027108	13.53788790082099	15.24994377539844	13.93975584310893	14.134331048944292	12.846514208919569	43.0	17.0	0.8427328526601089	14.038384231963684
5213	F1RX36 (480-498)	480.0	498.0	6.3670623564872	13.668045403168769						8.791240446167958	11.73240676708494					13.471330092395494	9.113980724351174					10.04879302694441						14.258353808837668	13.89653830654678	13.513552302493936	14.563311405184791	14.594823028704376	12.755153582748724	14.617946206383422	14.609120290118629	14.040510757650363	8.655424680087561	8.868158445938029	14.25747178630733		11.751436641400234	11.684879796184184	10.927062080904	10.168720745993944	58.0	18.0	0.031619858370279044	12.491519101248201
5217	F1RX36 (480-502)	480.0	502.0	8.51381608457876	13.403984553379091	10.788237228357698	1.6328627858423812	10.767417132797048	9.242239792429444		11.10701244534513	11.326118926850956	11.478237639674347	8.519566363267852			12.91431868660247		11.676911398202003		10.89746348790167		14.073844576289364	11.927109616664088	1.5741379499948376	10.809967006424756	12.319746508249011	12.752674994913908	10.601748077491203	13.274516322532692	12.839480666791792	14.313946675190714	13.452416657378366	9.330082511363685	13.491368936554146	13.49683995713416	13.112953690507	7.315745533771594		12.009061885236212			0.9895644931362292			176.0	22.0	0.001308562347939001	10.469864689900936
5237	F1RX36 (481-497)	481.0	497.0		10.734252070786203	6.598385760446323	1.6328627858423812				1.9896290784136472	1.8189189263697756				0.3571939263167808	1.131340947393687		1.5068611682503568	6.966629360042078			9.654963124156804	9.135600765758811	1.5741379499948376			8.562742445836534	9.99148948673855	9.0457820767113		9.13663710246246	9.75155815864026		8.789160346142905	8.776661174911556	9.951654589008584	1.1367321876623624		8.010126598431203		0.951022034428686				773.0	16.0	0.03449302967782436	7.900195597216129
5247	F1RX36 (482-494)	482.0	494.0		10.69685155653992											7.741114174938365				8.45516352140726									12.762638328210608	7.64795219864547	9.835379648678224	11.854406148356889	11.38691232457776			11.135710250164848	10.686546243885768									153.0	12.0	0.40195919366381017	9.216195473104474
5249	F1RX36 (482-496)	482.0	496.0		11.404954772738195												1.131340947393687						8.898139318220167					9.15013893742672	11.445045763618555	10.51980952594383	10.519656044402424	12.111049921027863	12.01662853046414		11.400892293127852	11.012791746478364	9.85692836922649	8.65211664829931	14.844337288013431	13.78336450689924	11.766891985995814		8.101586900412613			670.0	14.0	0.17395862749853494	11.408264785671632
5250	F1RX36 (482-497)	482.0	497.0	9.123362556930209	13.66621698122951	10.88798644785268	1.6328627858423812	8.47070547746865	6.534608287987814	10.457003052295992	10.647983395187724	10.077932420751496	10.849549944947702	2.778773690990171	2.6426585189934726	9.930841113810104	12.532673822316193	10.848229497443723	9.856894238404683	11.236000805436456		2.0177766190045463	12.988639343301829	11.911601409193109	10.822065463438422	10.464005642842546	10.233778455168157	11.213086539874176	12.565176348035513	12.684105149467888	13.332256269031916	14.780698877565769	14.666964650241306	11.605569037449602	12.69935707043261	13.645621146285931	13.366545657807244	14.20366225652646	15.57406237637923	13.424535837412316	13.189769532002463	13.213381193031658	12.362266343220826	12.6628708527757	11.595108865405448	60.0	15.0	0.7599019670059172	12.437395443020671
5251	F1RX36 (482-498)	482.0	498.0														8.210985725495389												11.092727244114258	9.810795173992624	10.38883456684058	11.631114920562483	11.983716812507382	10.821115615783482	11.99028151995254	11.343438881419848	10.535625577682357	9.718403546240506	10.547415070043506	15.853735604673112	12.653975026013862	9.985820997005954	10.89953255910742	9.286557499879844		1325.0	16.0	0.28168730991009794	11.448645211828957
5253	F1RX36 (482-500)	482.0	500.0		13.281676270618412			8.785772043239644			10.458395652967992	9.51296333945598	10.39203488477742			0.3571939263167808	9.334688950373453								8.08612773962132				12.163762132620644	13.375227021715832	12.707935386926964	15.055941490966088	15.338356712259197		12.279883027104288	12.711169913952498	11.94724013283972	8.417595732626017		10.434516314502751	12.32523979823097					106.0	18.0	0.7232743867925215	9.602776067092954
5255	F1RX36 (482-502)	482.0	502.0		12.935021776962266			7.948823293546339			9.715915368134322	8.723222375018185	9.589996311562516	2.778773690990171			10.045920419159			1.6840042258504035			10.944361485264778					9.724363599196378	2.5235171963982985	11.513343258174798	11.07959349271699	13.402865478115592	12.974164091156748		10.126515290184315	10.993906837843005	10.247976792093729	9.619116649731168	9.653759446496856	13.230955341528254	12.807042751280386					731.0	20.0	0.05852505906489561	10.351141017952061
5276	F1RX36 (483-497)	483.0	497.0		10.72617424990186	8.207803663086501							8.66873449248308			0.3571939263167808	9.398408505206165	7.479498812556286		7.00522883541685			9.014022773309923	1.6737939354699716	1.5741379499948376				9.382989863250236	9.780745001308064	10.813295473245317	12.139734907215214	12.13180159561089		9.043815668870764	10.30688524016844	10.8495163535043		9.395610127764012	9.642695336356065	8.15414354801693	9.849487383408835	8.49981438062772	8.639414228852344		700.0	14.0	0.3466457310573211	8.714891930001981
5309	F1RX36 (49-62)	49.0	62.0	16.790126377324658	18.65038214675956	17.233501524648023	16.80634473915952	16.21417882942223	16.653275012605842	17.461316521008104	17.68891684678333	17.126635603167333	16.3291413187132	15.766659420392257	16.647317908020607	17.008995424409285	16.454149324839868	17.138115336969797	15.502009989696608	16.1776720725196	14.970971625931554	14.93887370711134	16.025957409985367	16.72803787380192	16.051643267364547	15.218058991682565	15.10840680090494	16.38341885217207	16.48839951476599	16.65133150992228	17.651703737222867	17.932346032864455	18.08586096693425	17.391609639301514	17.843691927784285	17.771631581537495	18.2251431529827	17.78692146953292	17.21785553441117	17.084088262408823	16.87146089447809	12.190680227251397	16.781019941489642	17.283684849378645	14.864656139338695	17.0	13.0	0.3041885644887258	16.377526484516824
5310	F1RX36 (49-63)	49.0	63.0	14.063925966411606	16.1841200161116	16.22250470139588	14.744243015203123	14.78033859169063	13.07535292923277	14.498706324955576	15.732043786126784	15.912377757188164	11.263201242662149	11.776658818819282	11.647581197562518	9.930178306376384	14.605363710141647	11.437658078475314	12.505733622244632	14.18571703512946	12.51886159593778	2.0177766190045463	13.953293153408788	13.134889636234144	10.149677196829368	9.4576971781889	13.214285896793127	11.68032955561703	16.05007756538555	14.857022135718902	15.641563450677715	16.20627185655152	17.2830002133784	12.941067454097425	14.293032941746366	14.50875783800128	14.52651742591359	15.34084477545036	13.811929007824991	13.574024789464756	9.720254730178928	15.78623359893336	14.466690303719352	12.576984641043124	11.248347962373796	44.0	14.0	0.3951839743435914	13.001055973867073
5312	F1RX36 (491-500)	491.0	500.0		8.513478740597217												1.131340947393687												8.67458448884074	8.181972310465639	8.261230891821219	8.591794639113184	11.253197854384547	8.074427291346327	8.796431813855442	9.01067191711162	7.810831329822839	10.30940970844622	11.920599346358973	13.202225236296556						722.0	9.0	0.16622311524583042	10.898942151254493
5331	F1RX36 (492-500)	492.0	500.0		10.32607206019678												7.16586482272808													8.482105863711256	11.374483981366296	12.212800216256708	13.008409292860147		11.74418768731528	10.55210185484844	10.1192516308407	10.312531210033722	9.525925355093872	13.19706147840045			0.9895644931362292			725.0	8.0	0.15689152566738473	10.741880936130208
5392	F1RX36 (50-60)	50.0	60.0	10.632671548388608	12.747149770829552	11.90119879625311	11.549488708053618	10.485980275967576	11.602271415922312		10.11550744284352	1.8189189263697756				9.767221205201352	9.971583857606191		10.411736595283816	10.926582915301749		8.799660853546033	11.885492535134654	10.71504239439457	9.66401210676774	2.5670073005036342		10.014931480539502	10.99242628850889	9.584409621315729	11.237540331661288	11.571050206570476	11.26326722884517	11.841186299321436	12.20185975845827	11.785871986196735	12.04377248135268	9.81148941544751	9.982747859111068	11.741953375911054	9.86122324045733	9.08498620749156				113.0	10.0	0.04658455691968628	10.443784441383068
5393	F1RX36 (50-61)	50.0	61.0	9.754019454669503	9.971800530282376	12.15639180316505	11.38900208421531	12.196300414096203	12.553420656788878		9.486163330861231	9.46212575725939				10.48911517671596	8.371941497349482		9.142905694278394	10.56315858516694		2.0177766190045463	11.20260759151515	9.902564535329642	9.237909507477248			9.12611856629566	10.992080150018404	6.101878356249743	10.238179167710202	10.548625933158268	9.1240043809894	9.99974336142503	11.52780492223742	10.983290253078438	11.041022542512955	1.1367321876623624	9.45773633381939	10.587637091175337	7.798820467284462	8.718709933769428				70.0	11.0	0.04013581061048826	10.525892348544328
5394	F1RX36 (50-62)	50.0	62.0	18.77698008067253	21.01793227051048	12.77930410358769	20.818663772145563	20.35656424744753	20.721007638381877	10.821428141877687	20.644329781210825	20.28516868626238	19.9797423873743	19.063426117638212	12.559433703533836	20.08693829437245	20.45555775962674	19.201613197164672	20.442896612580626	8.258559911510327	19.85907474153521	2.0177766190045463	20.334086946350872	10.771694379665783	20.852692900344223	19.6047955270944	19.919044923131597	20.829064306262907	2.5235171963982985	18.281636617802	19.822802473244412	19.958135220889904	20.11891932509644	10.259625650264196	12.046578972074922	11.51759542648439	9.857457489694196	18.683344090093872	13.918091053893454	0.3186273288411587	9.34759986418511	0.951022034428686	9.938953515150246	1.308676578645392	18.22139736448369	8.0	12.0	0.6984119359104817	11.672885478259007
5395	F1RX36 (50-63)	50.0	63.0	18.134742977499613	19.699367614838167	19.923199709329765	19.048583926139088	19.306845601265017	18.385606252409143	19.065568852454145	19.434308340934795	20.11162924136158	18.14201447016729	18.048776944368612	18.392305388068877	15.164423049865295	18.83852817216201	16.0113570014693	18.59122840220577	18.925359000722462	17.701031361822604	15.192624299015904	13.426390431007794	17.295087477113753	17.50306107803932	16.72431475702507	18.614282413330105	17.91030582723382	19.318142475936025	17.163168636448518	19.37477306492964	19.227358334256035	18.00944554006068	18.653623604591083	18.976795249258053	19.30218203236801	19.508587419668885	18.650494475227468	17.967175796447805	18.300972003718	17.313121343445626	15.924764237650452	18.549863737720877	13.470784627948388	14.113716735045006	9.0	13.0	0.3373488568440466	17.218636063162062
5433	F1RX36 (502-515)	502.0	515.0																											12.291374429914624	10.230786238094357	13.21726268602194	11.8129309000443		9.295173380422586											735.0	13.0	0.03701316087288371	9.039935693161839
5443	F1RX36 (503-515)	503.0	515.0		10.2823926175014												7.786334920357405												2.5235171963982985	12.12438111619926	10.269935991849511	13.130666649407797	13.623545318145668	7.116381067191088	11.302705677816933	12.393716414283764			0.5656337543086487	13.898178981647725	9.716650530894483	7.934414718548594	9.400672910951949			712.0	12.0	0.16719224586393616	11.516762723767291
5444	F1RX36 (503-516)	503.0	516.0		9.050228502737472																									12.219361607686034	10.695725141508271	12.836744659328344	13.146755319639365	8.42366877905525	11.85864083841802	10.226316423666503	9.31392762011921	1.1367321876623624		14.754134821679056	11.302080040193418		9.433626887344976			699.0	13.0	0.22505209116628666	11.722395849437827
5455	F1RX36 (504-512)	504.0	512.0		10.332631109363607												10.460240226645093						8.126770197974288						10.106261351667005	8.435049119741283	9.94124719750732	10.661173094744887	11.63535343154415	14.968136210960726	13.600636419276778	11.975082100706045	10.923585441186615			11.789057427621866						1305.0	8.0	0.4229168862195134	11.744922498338601
5456	F1RX36 (504-513)	504.0	513.0	0.4350248143834169	12.074960381845685	9.775288706638907	1.6328627858423812	8.944043697447318			8.22975256244767	8.735335855372938	9.146759947645988				10.411995740592609						9.62214410379083	8.14376128890783				7.764593958442988	2.5235171963982985	11.588936819655435	11.500589259638138	12.69364883170512	12.506797541984165	17.487208769369946	14.733041731590871	13.50169979343848	12.356201687603296	11.213146980420884	16.111970580993248	15.115123286163197	7.494302897756071		9.0917239351883			705.0	9.0	0.641920477800636	13.986413146401713
5457	F1RX36 (504-514)	504.0	514.0		8.621073242602021												1.131340947393687													8.087848320126273	11.435385870363246	12.80502408175744	12.953776779534936	14.4069787689369	15.362376692347109	15.365630838989802	12.213384363956893			13.08908475377318			9.057025744509632			2591.0	10.0	0.8047076297816976	13.16797583145383
5458	F1RX36 (504-515)	504.0	515.0		12.521288096643294												11.613493443031912								6.477947508573535		2.0624765376133625	1.59286671436669		14.410545106244024	13.38132225442848	15.374292319169022	16.67749541421997	10.460611913024865	13.916569334693124	12.071824629596891	12.066070932375265	9.735603533874157	9.49647456014153	14.011406268601078	11.77193484262092	7.811736583978371	10.382740407485034			650.0	11.0	0.04874997111727184	12.462034994403266
5459	F1RX36 (504-516)	504.0	516.0		12.08757378557863												9.384715727579716													14.604407721355004	14.17686445297268	15.396440401439069	16.321947485685776	10.398047508288585	14.020846116321556	13.43099372518934	13.796153127905574	10.192014623163551		14.52316026561831	12.769577535021227	6.178878607489184	8.475554763016577			663.0	12.0	0.16803244249027227	11.627775336201626
5473	F1RX36 (506-515)	506.0	515.0		10.731026367841732												9.599068754587972													11.232525255433666	10.934418832214194	12.072050712715932	12.793851066617211		10.975329819340288	10.170035599837933	9.23159465301088	9.962454225263082	11.093403961272582	11.009018232683497						734.0	9.0	0.047270271530873015	10.712423565063428
5480	F1RX36 (51-62)	51.0	62.0	15.235722528746544	17.804589054594167	18.008883297899835	16.8971954203659	16.232563676492248	16.354537196491865	16.08671987597326	17.27034548551838	15.925890736036862	15.645437408281763	14.859674474220236	15.005150325039535	17.169415111800756	15.165925002544643	16.535539615748498	15.721142338871829	15.956305955762309	15.126878357113036	15.021645850983605	15.786742475527532	16.187028049276023	16.345988460745957	14.252281716366015	14.65959796640293	16.390781500124707	15.25366886957161	15.328909058476412	16.57544842984011	16.700921751579646	16.966617244612404	15.578670084305644	16.81561150672425	16.05142017752555	17.122996819883703	17.07211596434664	17.02472111641758	16.0288552988942	17.13875239992576	16.6551823596598	16.17540781493302	15.611922209159223	12.122832981523189	31.0	11.0	0.28262211006576393	15.778470356719184
5481	F1RX36 (51-63)	51.0	63.0	11.682863343069576	14.341176122490998	15.019130247091436	1.6328627858423812	11.114500547751703		12.473266176620347	11.476564632713638	10.601818878025483	2.001693933460093		8.509566497136639		11.823520523706224		12.815541489652064	13.040098504221955	11.77725666316488	2.0177766190045463	12.260737343542193	11.81385679116818	11.276570400995794		12.288226239190532	13.150928622649245	14.147170104451224	12.065001309170109	12.768287385109245	13.731420620489438	14.631000183391375	9.415513007403622	12.098705751031757	10.8377416455516	11.146797957726362	12.179725283765563	10.322273467199562	11.647863070574958	10.036415621095813	11.466475489817263	11.662078232830916			59.0	12.0	0.1084509881618707	10.836519830802432
5485	F1RX36 (52-62)	52.0	62.0		1.6646680429664482						1.9896290784136472							0.962380627403074												-0.1077699549968117	-0.0406767898100176	0.4188921444424455	0.351425873285605	0.5910951800778476	0.8795372305695939	1.115702618165608	1.0437724813526814			0.3186273288411587		0.951022034428686	0.9895644931362292	1.308676578645392		673.0	10.0	0.16111509686379105	0.7165740337408704
5486	F1RX36 (52-63)	52.0	63.0	15.628800407178996	15.564308189731236	16.47727711156618	15.611439192477093	15.262900659606784	14.694785223066988	15.469175399697054	15.612024137898818	15.499223501585377	15.05943187656382	16.197416940366068	15.514371281828694	17.081074809499363	15.40710172442633	14.817005554809462	15.609000921661057	1.6840042258504035	15.006310201902394	15.006638791787994	16.416087302764932	16.061676634776397	14.603942797625535	13.512597447417738	15.141711294858998	15.2019877250797	13.75341750261963	13.229642886006433	14.568011191542505	14.988777413139568	16.127151881856392	15.723594909706357	14.355650534722251	15.788790811074971	15.49961339047908	15.638227313796396	15.55635821310897	14.92007895297687	15.634777657115755	11.890160439540717	15.916509035934956	15.563336163311368	13.165695441458857	54.0	11.0	0.22470267643316255	13.893101722462953
5501	F1RX36 (53-63)	53.0	63.0	16.918407630021182	17.273745756591822	18.34358788536365	17.371733514840717	17.13476050535504	16.781868824705466	17.531623858418612	17.175917452501672	17.861315747824214	16.60355175441637	16.502114664591712	18.28074084338944	15.71429914311564	17.324124980625925	16.766499041087226	17.28720869343744	11.629521219351169	16.841149706225742	7.977430871822628	18.133409615548217	1.6737939354699716	15.766430764465603	15.372650422276994	17.401682833587586	16.597109129992123	18.007915298909374	15.25595416312228	16.903366057985966	17.174347001343346	17.763098222003784	16.43635244045372	17.058775731313627	17.347626896344902	17.575694546586234	16.247337837528768	15.585441635012904	14.906551310184152	14.47495145543513	0.951022034428686	13.287483815554936	15.707654021675705	13.562207468220269	71.0	10.0	0.2793398113416921	14.669922736567516
5514	F1RX36 (538-548)	538.0	548.0		11.413615593690151												9.261962988140311						2.056166199292987						11.903003869842562	12.690701846104806	13.501387752473423	13.982445947132506	15.411826278882836	13.485060258720155	13.413110311959397	13.106090269968352	12.52962694142253	9.95067366942352	13.62210212907998	12.382393148598725		0.951022034428686	10.24871926200307	8.910447367053102	8.715518631138751	793.0	10.0	0.027313163743028623	11.414793196499149
5520	F1RX36 (54-62)	54.0	62.0	0.4350248143834169	1.6646680429664482						1.9896290784136472												2.056166199292987							-0.1077699549968117	-0.0406767898100176	0.4188921444424455	0.351425873285605	0.5910951800778476	0.8795372305695939	1.115702618165608	1.0437724813526814	1.1367321876623624		0.3186273288411587		0.951022034428686				683.0	8.0	0.16251300180953707	0.6935513664242218
5521	F1RX36 (54-63)	54.0	63.0	14.117306211035402	14.46465788465661	15.080584815320684	14.0053197862603	14.041670436964171	13.761744485632164		14.058239435192924	14.555426561248275	12.955199271807269	12.66956994922658	15.409083900984644	14.39276629066782	13.083445142667207		14.741454096157817	15.609605024074272	14.161287504116853	13.716372775749576	15.691770967037774	14.807177005163917	12.243864556225017	12.03216553016789	13.659574681918052	14.106594310319128	14.883403992872063	13.510787614176053	14.11168728445094	14.452487212894154	15.35716005892642	14.125762824670248	14.255323345794658	14.039215814474018	14.472525206335725	13.298556901877369	11.300978223847652	13.213918588179112	11.709646489304118	12.947107080137384	12.457220984941335	11.543673587180232		136.0	9.0	0.08344202739142981	12.994121851984453
5551	F1RX36 (565-579)m	565.0	579.0		11.004851964389976					8.975964919158658							9.374800584771322		10.065167073632104	11.313634057755635			8.516417298236833	10.849468227366096	10.049344457906743		8.102711454367734	9.872639778067729	13.203085262431676	11.963658887304211		9.49544055100434	9.2125438046472		8.7998305307806			8.445298754280577	0.5656337543086487	0.3186273288411587	9.978567981333413					107.0	14.0	0.1943503098548795	8.764078637015905
5555	F1RX36 (565-585)m	565.0	585.0		1.6646680429664482																									14.831304154185176	11.499766107553546	10.718500855802969		10.085550793665211	12.987996346418797			1.1367321876623624	10.575252458970676	9.596612076140923		9.626696850029768				667.0	20.0	0.8259785588772585	6.976439180769036
5601	F1RX36 (572-579)	572.0	579.0		12.918692752331063						8.461385569110092																					8.037791492346509		0.5910951800778476	9.135793103772324	1.115702618165608		10.799311560123588	7.792864606788448				7.194820143805988			169.0	7.0	0.2751556193992754	11.129767937631293
5602	F1RX36 (572-580)	572.0	580.0														9.165837311118684												13.027044826108892	12.275124213895324	8.660854940272653	13.395724734510082	13.097205223680309		9.87360775831079	9.442940866427032				11.208435465781251		11.086795438887838	10.331083316381472			172.0	8.0	0.08447919315332839	10.485235476710193
5610	F1RX36 (574-581)	574.0	581.0														6.613237228063093												8.736475559126584	10.675432935067578	10.436170652334528	12.49512319801373	12.984875247999096		9.628333872647024	9.365621953092452	9.432758415722828			11.61694770226464						2684.0	7.0	0.11241624530073106	10.109295361343639
5622	F1RX36 (580-588)	580.0	588.0																										2.5235171963982985						11.217493567144032			11.924512341263808	12.961435625698396	11.04284272126564						1357.0	8.0	0.10637541255825018	11.146207299594623
5625	F1RX36 (580-591)	580.0	591.0		13.751583802831648			8.944043697447318			11.166051591455885	10.387369120993148	8.720398039134984				11.780147897119456	0.962380627403074	9.212631771270134	8.098731737815946			11.496723960267207	10.022986686600635	10.293988770100006		8.587292465970869	11.214186015380882	2.5235171963982985	12.204829423865815	12.118737326839137	13.986729415967623	13.59705285146804	0.5910951800778476	10.920443356236555	10.192918908189682	9.85929987935178					0.951022034428686	11.666006458182888	1.308676578645392		126.0	11.0	0.12083570913675838	11.264662886475874
5626	F1RX36 (580-593)	580.0	593.0		12.51614382080732			1.9096848996393807									11.178805720712107	8.374230534789673		1.6840042258504035			8.307979953822205	10.953752671221702	11.25291412411872		9.09275743228508	7.267835744991665		13.276069313857644	10.311145854740683	12.61587840576057	11.261693829096444	6.439092086632797	11.089356097625377	7.971567768053897	1.0437724813526814					10.54749135554653	12.41818637922734			111.0	13.0	0.0795357032708088	9.904106659387791
5628	F1RX36 (580-595)	580.0	595.0														1.131340947393687		12.835816530031687				8.001610035670899	10.51582993199488	13.192798749466547		12.358474999524752	15.33106455377726	2.5235171963982985	13.981349442918356	8.841400685607814	10.950663469855304	0.351425873285605	9.75562504658476	13.955935320732577			7.936726075326073		8.058880322803041	9.675608681561153	8.49080122612718	0.9895644931362292			112.0	15.0	0.39017878182038723	10.526932146544622
5631	F1RX36 (580-599)	580.0	599.0	12.793263914809549	19.28952417137453	13.147628857698203	13.671044468335674	16.4967298677697	13.205280401159104	13.812667898515736	16.74151305967002	16.910788146916968	17.23656748492159	16.341195009754333	14.251652521231378		13.618175968956738	9.34787637733664	14.154544436136558	14.1853438439118	1.11766207052788	12.179979100972664	16.951812478698407	14.723727546978925	14.498393750896089	13.46212811917261	12.468096691803446	14.36270455799613	15.31141975578973	19.42387897789056	15.671030508968952	16.997183746797756	16.112938149944906	13.393308595901582	17.66243948520653	13.157960487184246	13.53675224313664	13.95890464913854	13.531688518934198	13.03694613932042	13.184834750195549	14.599941304216864	12.618943882844247	14.251557575804432	1.560447439893052	18.0	19.0	0.26777451300887994	13.944207742082389
5644	F1RX36 (582-591)	582.0	591.0	11.2637166848019	15.96477031232198	11.207113726817449	10.066698564498427	11.734643640167905	10.543777945964132	12.93963071549453	13.051708955099794	12.76994859694362	12.847771919632692		12.625153051591228	9.950865156873864	14.555047789639982	16.430829668027716	13.412135340776995	12.606514299238674	12.584528763433454	12.51288212901233	13.87104902851085	14.750275536676993	14.908830237688695	13.274797796032455	13.385559453321193	15.17876816405746	12.153602266400425	14.726651713835588	14.523234454771671	15.55586323674788	15.332569452926853	15.332720163271189	14.718248748882909	14.4377715943617	15.137685165018242	14.045781453025375	14.753449741455226	13.718706231463171	14.357682257374048	15.592537582576709	15.183166852812382	14.870501495978615	15.710194559397737	72.0	9.0	0.40744367188132274	13.918154473438172
5646	F1RX36 (582-593)	582.0	593.0	10.479077346184718	14.755276717307725	8.625960918039151				2.050202805486741	12.6458304586082	13.089272660365593	13.272689994200368	2.778773690990171	11.857341910731886	5.670076881601136	14.92041603590284	16.267177552643126	9.059683940140667		8.810347308061651		11.289785876052688	11.306153043711104	11.694375827336795	11.033063363098329		11.02122688707098	12.784436730061204	15.46844864500761	14.59115392426086	15.367282191747536	15.41144622779346	15.774594876090609	15.827037197300449	14.147920576343669	14.70443695881396	13.570969458689254	13.10503493333676		9.815083976724026	15.466290675028588	15.384763888802398	15.19584958591535	12.331813103019655	50.0	11.0	0.41433265468086206	13.839459132241398
5647	F1RX36 (582-594)	582.0	594.0		12.186415688959462						9.957374095335416	9.97954672303138	11.751395790725976						10.879182123117616				9.892058701619252		13.221259048587056	11.999235991416214	12.355775742475648	15.938098683115422		11.074872689440236	10.738180629978409	11.783190981501114	11.337659020690568	11.839200646572362	13.345103635378992	12.630737126040584	12.530984464562492	9.75059530411785		11.30393562609701	1.162848469474065			10.291527587497312	1.560447439893052	164.0	12.0	0.4308391772943742	11.894505310807233
5648	F1RX36 (582-595)	582.0	595.0	9.15962393064815	14.615132811880722	11.836993056184385	11.44222899365846	11.465232671286444	11.281559432486688	7.704308913214233	11.602405446643008	11.58553065090626	11.473775483593702	10.256086737397988	9.849916929357		13.019361145782176	7.987354034811726	13.402568975584533	11.662071119464787	10.335983121886144	8.780524060957697	13.835926586135058	14.081858255384644	15.269475005110897	13.781113887441332	14.66273792702366	17.343429779768332	12.131217384535498	15.252819971930595	13.819973751295962	15.245068191978548	15.099330364745118	16.64159220108349	16.1336985355345	14.613492096618266	14.771320730430126	13.9581075800349	13.400795963002064	16.408336415851004	14.511853187501808	13.365443016175105	13.448483700103822	12.750816626202598		13.0	13.0	0.03409910402438917	14.18951629380897
5651	F1RX36 (582-598)	582.0	598.0		14.611482958461291		7.248882238017766	8.266708992423476	5.065569672119021		12.34034730965091	10.82004559182406	12.36435010861264						1.5068611682503568				10.680139111950934	9.39301160805894	10.398762621022549	7.612035192091804		1.59286671436669		14.20458124876448	12.570002051289077	14.226347697410068	12.781094138418698	10.52124112798667	14.221403481881753	11.178558273371598	12.121122310974286			7.418869148994473	8.539581638326286	7.282476462710693	7.031004623209202			706.0	16.0	0.30270884627842226	8.204095665132094
5652	F1RX36 (582-599)	582.0	599.0	9.801674876611758	18.186122795031626	1.6513742476369275	14.06540468623064	14.641322137122572	14.600643065010466	12.643733988959225	15.789163675622428	14.204107264932492	15.60833047703962	13.80232014818131	12.547970303331129	7.8395582188721615	10.820814842386389	10.671292064657091	11.502628319128158	11.516498710186516	1.11766207052788		14.449958839067568	13.228071000874085	13.946867003033	14.051553307669172	13.175632652544474	13.447715622670415	10.88657873529698	16.34554087479838	15.573587318739136	16.669810429726585	16.369245590243672	13.55164019328951	18.379044479229368	15.96329832896338	15.975202545304564	13.366752623367995	11.039187312879776	13.501642329723914	12.511493644226748	13.917978032867207	14.07826993017487	12.260653329772945		14.0	17.0	0.37329602904154857	11.501603317755045
5656	F1RX36 (583-593)	583.0	593.0		9.448124697326689																									11.580786347904423	10.423000836125745	11.2424186135646	11.497326185236794	10.454507139019483	11.327343689886828	9.516795455090277	10.787176367086902						10.116656041519253	9.23313281726828		119.0	10.0	0.04380036798101018	10.230850082098307
5661	F1RX36 (583-599)	583.0	599.0		15.636166691616744	7.494604398133473	12.418437857434922	12.644140501898036	10.85226977828064	9.143382652252244	14.109769735833003	13.112562998574155	14.10563736335165	12.822416210935486	10.41527001502523		9.101792007887305			8.933496973328783			11.109549101878695	9.698490375563964	9.791683736572509			8.809564077795999		14.61948577953284	12.240340400348565	14.001445795398036	11.852342424566414	11.259271049047983	14.945584364238965	7.216259838948538	7.044223253123538	1.1367321876623624	0.5656337543086487	10.24869933599498	9.560950821085676	9.819227261406123	10.002328685942723			96.0	16.0	0.3665706959408797	8.788859809191253
5670	F1RX36 (585-599)	585.0	599.0		15.618182475199898		12.768251437421428	12.595703864498876	10.27817705250282	10.534522229131008	14.339324974072056	13.532047640721036	11.88357264106054	8.836115648669654					1.5068611682503568	9.88399549862174	1.11766207052788		11.805197581333193		1.5741379499948376	2.5670073005036342	10.859878679244762	8.782345380234373	2.5235171963982985	15.091902389839552	12.824959834246132	15.002826969527009	13.165808062237176		15.018209012734696	12.653503415956637	11.711904019041889	11.023648083509617	0.5656337543086487	9.826620127826086	1.162848469474065	12.222835188542978	10.705354928002516	10.286814993715351		19.0	14.0	0.17179559111472262	11.532339430814131
5683	F1RX36 (587-599)	587.0	599.0		13.80348379150656						8.88123053495834	9.568855376369632	2.001693933460093										10.5966623736526		1.5741379499948376				10.94191799993569	13.987297346610244	11.82868571018401	13.74623426318719	11.623472397675544	10.995278784349155	15.021763975526836	11.702683104244434	10.047290393461283	1.1367321876623624		11.184283282774391	10.30239982187286	10.791091809588808	0.9895644931362292	10.963044090553629		149.0	12.0	0.3029379051413157	11.07645304985098
5689	F1RX36 (588-599)	588.0	599.0		15.405660935146331						12.95739570620816	12.410861958694694	11.51354539857239										11.178994194100651	1.6737939354699716	9.970614295634295			8.755610491003834		13.808016078748771	12.735961857263566	13.75183778546555	8.676753817600483	8.172747710539124	13.421359851993763	9.225115417898666	1.0437724813526814	8.161096196776533	10.3426424338831	12.510858488360276	11.863374885433212	11.93455010559378	8.911881292354355	10.411439675270982		95.0	11.0	0.037792345365096416	10.212390568511557
5736	F1RX36 (600-612)	600.0	612.0		11.346521358110715						1.9896290784136472	8.698257111426017											10.505211643907202						13.636477908041332	11.407535650454912	12.2723479327855	13.879859907012868	12.201104630263726		10.13196613624812	11.221611126736766	10.115771062105736			12.530956514656006	11.263182288600609	0.951022034428686	0.9895644931362292			777.0	12.0	0.06937107199170481	9.079355898151881
5762	F1RX36 (601-609)	601.0	609.0		11.06906455972942												1.131340947393687														10.308549141089074		10.64570198825254							8.511856974315194		8.658829781812996	9.195626466792696			715.0	8.0	0.19646869525627042	10.16223196264936
5763	F1RX36 (601-610)	601.0	610.0	0.4350248143834169	13.915869343287117	11.833458177147651	9.779125962270395	10.098743441043556	9.944216150313949	11.03162738052571	10.438942829653408	11.187534513481005	11.963577673403623		11.975030799049822	11.145218881113534	11.27363950017791	8.81303630382486	10.852044615438022	11.461259541042327	8.991075421627016		12.491211330571073	12.17079746581639	10.10551941051115	9.97588896027873	9.763817658495988	12.540284492122504	11.56216188299163	10.258005680329456	12.383489499008082	14.456653564955865	12.678557435968452		10.622688624682093	10.848463623364578	10.162324285276538	15.811614074008808	15.865503571730734	15.018497963230168	14.107469032496851					123.0	9.0	0.2144554366146366	11.755346754006524
5764	F1RX36 (601-612)	601.0	612.0	0.4350248143834169	9.68684163397416	1.6513742476369275						10.295766368514322					12.771518086203445	9.413797823806982					10.710730628275495						16.301388916231467	15.661512621005032	16.654123165207093	17.3381221101363	17.36815256318921	13.156435307286303	15.867778106761802	15.51628190637824	15.99921806525873	13.671764502191632	12.786888558294036	14.243161507947017	9.26243298343662	15.448125391445563	14.591799394477292	12.27500177253367	10.111617353765812	24.0	11.0	0.9072085812357891	12.075027713735103
5767	F1RX36 (601-615)	601.0	615.0		11.64244881529656												7.60269101077221								7.433859078922802			11.734335269759775		8.834597927542273	10.31561010288528	10.519817245499349	9.851969027292055		12.906527433218578			11.750521652134942	13.04073384093857	12.223054976280888	7.945977677671867	9.764418455663208		10.160722247636247		703.0	14.0	0.49745785365411005	11.939502015519714
5768	F1RX36 (601-616)	601.0	616.0					1.9096848996393807					8.256061214900926						11.157823136798523		7.570932704538503		11.420519759550055	9.941516987097394	10.651888324260415		9.33202403886199	12.00765763824698		12.760280898748348	12.240224443225468	14.335098183540202	13.363613906431656		13.024068021213496	9.676379365168035	11.470404153973671	12.44370524480319	8.527459629057207	9.216714725991103			10.01428863235455	8.141629867520825		37.0	15.0	0.28893026370787567	10.907664970836745
5769	F1RX36 (601-617)	601.0	617.0			10.83091017861002							8.491461630468349															9.736658060200073		11.128304048890632	10.95833665563718	12.743213352596996	12.234756484172175	8.837622030138732	12.810588645311476	11.267163190094369	9.88785050941581	12.175273997296197	11.009872192386757	9.67022915835494						665.0	16.0	0.02571948474229682	11.037766293291085
5770	F1RX36 (601-618)	601.0	618.0			10.999327741067264							8.798901506315874										10.051424572697677			2.5670073005036342				12.225525184572271	11.50525297927545	12.990526296299512	12.72646530463253		12.555846957570278	10.711799173945575	7.784632599227295	14.31625256824725	14.571915997242954	9.040222145154942	1.162848469474065					142.0	17.0	0.02925452902773872	12.023414708989723
5771	F1RX36 (601-619)	601.0	619.0			9.247116587111329		8.711037592411442					11.368671769185443		2.6426585189934726				11.92960926511678	9.249829850947547			10.601092005191878	9.708015154242217	10.667555514382798	2.5670073005036342	10.236453423562756	13.442643193062953		13.84706248435922	11.52846678673504	14.716059195602256	13.790477553877336	8.900526058181242	13.529691444244689	11.15057034435867	9.163024893510023			11.127108916353048	12.046980821542167		11.843770580347808			141.0	18.0	0.18757521514987852	12.12749653029944
5783	F1RX36 (602-612)	602.0	612.0														7.6522345878671105												12.73040945599444	12.466232182686737	13.661225256606588	14.313473101446672	14.472473661972526	11.299618697595784	13.010751135655866	12.865551100360456	12.803140568299773	12.44734496932189		9.8606918711246		11.363644803779009	10.511557449537902	9.248784586277536		34.0	10.0	0.6756144190788543	10.001204897624458
5835	F1RX36 (609-628)	609.0	628.0																											10.82569941073942		10.43959434823349	9.168313526938356	11.246983625784514	12.690691127476	1.115702618165608		8.532737505131786		12.043375643485138		8.268479873034577				1266.0	19.0	0.3586236844783923	11.904645028313942
5847	F1RX36 (612-631)	612.0	631.0			13.718741379658336	12.190805072629828	11.903613952014847	11.42094898704902		8.924027630848625	8.390899046557506	10.468749198296946		2.6426585189934726				12.303793057081007	13.15545082608472	11.057535082835829	10.914502569138987	12.493294043565797	12.29162868565436	10.988928873875128	9.968142813769164	10.994455004924808	11.67667842161957		13.165224248138278	12.356864155046518	14.046995881211974	13.527365204552837	13.425171133512732	14.186026195298227	12.033111995377508	10.844672381272986	14.677768286011064	15.622461953550491	16.370611543988737	14.491873931352146	12.304279153496708	12.384509434603086	11.334162235453782		82.0	19.0	0.318834432869635	12.653585788650135
5873	F1RX36 (614-627)	614.0	627.0				1.6328627858423812	8.766919480139169											11.502628319128158	10.005774517337638	8.726027793691516		2.056166199292987	9.152037739850083	9.515332313371392			10.076823530341263		14.13651954313845	13.478959463033195	15.055403483604003	15.1829557991219	9.939048673508184	13.655764619076855	13.23878936914667	13.714428730471122	1.1367321876623624		13.371110472777683	11.918654061712182	13.050238326071508	12.108181182487735	10.731897561079847		52.0	13.0	0.3732491370824216	11.22557081740659
5874	F1RX36 (614-628)	614.0	628.0				8.63162243675275	7.658548614175079											10.383531584848042	9.081037042947251	7.517431314342128			8.67778962166215	9.08030666067451			9.719132376015258		14.669588112592924	14.012145951619017	15.574421934035604	15.628804092918354	9.945234344288142	13.56461449559742	11.967568756699611	12.27613344489522	13.023648083509617	9.97905012896029	14.44133401571477	12.101950134405516	12.413882124636736	11.377635609381572	9.316628892666724		67.0	14.0	0.5290730426543618	10.743912335234446
5877	F1RX36 (614-631)	614.0	631.0			12.549673310010236	8.825254242755557	11.424694759753868	11.49607069539698										13.029197489163662	12.062461660322002	11.24894029406631	10.62397822983849	11.807291782660256	11.583986924664831	10.882818271396545	9.020360254279243	9.030797733719629	11.638285111397485		12.836118414879058	12.477238603105851	13.991888363019754	13.35538292186638	13.028197008986249	14.20245120583761	11.503019918966004	10.748108452535002	12.737690418999373	13.921122505906592	14.813076692003222		9.439344225569506	9.305370705870962			800.0	17.0	0.20897435873984144	12.322427255104303
5891	F1RX36 (616-627)	616.0	627.0		11.688075886106668						1.9896290784136472	8.878047034321469					9.680278420919924												13.421589473415343	8.9116817787041	8.661807608705814	9.363135674403114	9.528097707168502		8.785706298260653					8.8288376487054			10.969132593231416			146.0	11.0	0.1381083459283976	8.767139278060034
5892	F1RX36 (616-628)	616.0	628.0		11.900323310858989																								11.382663691824256	10.213481718041374	10.188682809912054	11.823687787456146	11.33940039758176			8.868819060610276	9.76158597107073		11.154161014731107	9.86831574974666	8.037338080071947					175.0	12.0	0.18530841139260879	9.563675744246302
5893	F1RX36 (616-629)	616.0	629.0		1.6646680429664482																									8.75212196679007	8.746964624673309	11.017409955055069	10.274827645929184			8.322668115349824	7.215299587391495			10.3290855011354						726.0	13.0	0.02549369796170956	10.205759207033985
5895	F1RX36 (616-631)	616.0	631.0		10.460512899163678						10.24293293951886	9.142829364389565	2.001693933460093			7.023666495158854	10.334076990643856	10.335136882881883					11.269756502174292	10.088965272318832			9.441031510427376	10.397142965995668	11.44455476001604	7.290246863026057		8.078567005968575	0.351425873285605	6.2653580802786175	8.480119209070503	8.09114938380657	1.0437724813526814	13.612592254138246	15.954643224137518	15.520980765400434	12.10602259307103		8.988831688481344	7.544595066207594		73.0	15.0	0.5754083977293246	12.14499928291847
5913	F1RX36 (617-627)	617.0	627.0		12.049505744745112						1.9896290784136472	9.235125323946129				0.3571939263167808	10.476524394581352		8.609204357999408		1.11766207052788		11.268176132474943	9.753385384118165	11.386475724342208		9.909627867290991	10.422208908269493	12.915136718423629	9.196239049654288	9.52118391856258	11.587501589838904	11.02883721381616	8.790767524914212	9.961020668663268	9.179529095148707	9.40420260481608	12.270099201454366	12.926755089043438	13.375857578670129	8.47159703944079	5.885279035152318	9.15185510668203	7.280564958723979		144.0	10.0	0.03823603690682887	11.01562201411248
5914	F1RX36 (617-628)	617.0	628.0		13.43442325564762	1.6513742476369275					9.530183370888798	10.6526154852945	10.095745220079108			0.3571939263167808	9.730919105005896						10.523139922535613	8.774351156252902		8.161600635007895		11.256602698497993	12.7100647985405	12.120642920448402	11.585100533988662	13.546322298752273	13.07955897359182	10.622176031867715	12.606010862270471	11.659314494063944	10.791545881879472	13.886496886008244	14.274986862034748	13.43082245600988	9.828131084133664	10.077210244950786	10.49646708182301	11.210599366731447		75.0	11.0	0.08830001624132633	12.287847531969302
5915	F1RX36 (617-629)	617.0	629.0																										2.5235171963982985			10.807232385064284	11.106313375449076	8.803105113259805		9.592104559058797		7.861177826638188	9.528732127521966	10.2497341618705						102.0	12.0	0.16699980804783338	10.066397027751313
5916	F1RX36 (617-630)	617.0	630.0		8.49787440293684																								9.528804890306164		9.11021285739466	11.197092505762472	10.466014137549177		9.554753325213625	9.39614862938994	8.26463444802022	8.832691213146038	0.5656337543086487	9.083399419936471						737.0	13.0	0.02140292437789986	9.782762935936423
5917	F1RX36 (617-631)	617.0	631.0	0.4350248143834169	12.801178603760087	10.35707574448272	8.082589219095565	8.578073539798002		6.919778142632894	10.664845173057676	9.916055628774934	9.582329380544284				10.887480245766616			8.578640125380025			12.153539968283209	10.727448353073116	7.583462725547693	7.43917118388457	9.816395238726525	11.593922989001468	12.594979558954922	11.804427050765684	10.60015559056658	12.628010385732184	11.87946479540842	13.218515067075892	13.481424061208688	12.178828011624397	10.949009041087722	15.536777725073376	16.862702264702556	17.244882779689238	14.32461021277874	8.946195594141095	10.617280754834583	10.691516723120628	8.77583482808131	118.0	14.0	0.8983904159038383	14.322246405891514
5936	F1RX36 (618-627)	618.0	627.0		11.220503366361644			1.9096848996393807		2.050202805486741	1.9896290784136472	8.659130359027248	9.255730457009156			0.3571939263167808							8.395303584212572		7.996455060576809			11.43151914901679	11.345657783563995	10.289262862100037	9.519273822903063	11.477526575937484	11.259067676951132	10.445340234297976	12.07669247880045	9.861931395149234	9.408695039858456	8.555428137264412	13.144949691888662	10.86918174206052	1.162848469474065		8.321108493643198			86.0	9.0	0.022570932012826585	10.704697348539133
5937	F1RX36 (618-628)	618.0	628.0		11.442745172501809	1.6513742476369275						8.242749177210257	10.060281017239507			8.672252892633406												10.970511072766596	12.374953932359974	10.625880961841904	10.545600068428511	12.546144943654513	12.246527752859452	10.486443248497768	11.223278149041796	11.058510324408385	10.387513399824885	12.531569977091076	13.148481382858916	11.261618255393918	9.665103477947714	8.909719737050501	9.330505010569668	9.377777210568215		130.0	10.0	0.009907354452425248	11.609829169067556
5938	F1RX36 (618-629)	618.0	629.0																										9.981021202083504	8.685052868701687	9.05735529315051	10.39151300650119	10.57735628445666	10.596860062430816	11.393807461991996	10.213997942626891	8.711522713783108			10.003814125436506						754.0	11.0	0.07878151521913444	11.05788068822016
5940	F1RX36 (618-631)	618.0	631.0		11.36995483323892	7.595529911077291					1.9896290784136472	8.92131461116262					10.359077210647929						10.308855282287752		8.554220390065288	2.5670073005036342	7.449080581815815	12.776626139951665	13.101842709255823	10.945103719162132	9.626789615147352	11.797457954443008	11.147790011425233	13.531775828501942	13.323775668647698	12.000483672636896	10.648603659578304	12.795144526718854	15.384190967996544	15.971346284544476	11.740890878908216	9.334099871207368	9.710287574873556	9.81855052985628	8.034640093007095	748.0	13.0	0.9051422007057298	13.403630746117354
5952	F1RX36 (619-627)	619.0	627.0		11.322790247272662						1.9896290784136472	1.8189189263697756	6.99796968244998			0.3571939263167808	7.11627202016291						9.803788568298735	7.889860718557005	1.5741379499948376			7.267270868304381	12.857063922504762	10.372464868204526	8.495317810691873	11.618779160068714	11.656376054345246	10.468762754145729	10.830894807082547	10.178153571407874	10.221565726128333	1.1367321876623624	12.74255486595301	11.638017204841368	9.40557005189402	8.017810869968775	9.250248849515886	7.800850238256219		137.0	8.0	0.014279501852845567	10.444204625459093
5953	F1RX36 (619-628)	619.0	628.0		10.948913792796118								2.001693933460093			7.526417447157198	7.320275899492202						2.056166199292987					8.429232723083363	11.763354365138644	10.307654934782455	9.921062282794122	12.05286364666359	11.580905647521773		9.705068481759216	10.386581913494393	9.79717310809994	9.0791880456697	10.82431755441561	11.473287238974208	10.593823642062134	9.336453071622206	9.149385385150165			156.0	9.0	0.12232869839747165	10.803082993692811
5954	F1RX36 (619-629)	619.0	629.0																														9.08715111836218	10.105611996531854		7.836049494857368										739.0	10.0	0.03726273734616706	10.189126587402445
5955	F1RX36 (619-630)	619.0	630.0																										9.373328853292769		7.238933791242467	9.920530323200431	8.759861768722915							7.443575755522234						727.0	11.0	0.043467281479248006	9.354356641397963
5956	F1RX36 (619-631)	619.0	631.0	6.944641489579281	10.55138583654051	6.865499052989775				2.050202805486741	1.9896290784136472	8.693224092352006					10.917038612002	8.79482764087185	8.824771177310927	1.6840042258504035	7.106914635693872		10.675047198717944	9.537453679043214	8.59033337990509	8.683351261741103	9.13955927567799	10.57870865137003	12.140617283274189	10.965501345781997	7.943684700638692	11.140632198655492	8.222930734464557	13.4723047562907	11.562487935997623	11.33050741311366	9.400774573617666	10.76435726362982	13.983420355086444	15.208178823594071	12.527557679934068	9.504401738752094			8.877633908185103	91.0	12.0	0.7768650512651846	13.21891178260661
5960	F1RX36 (619-635)	619.0	635.0		10.375491692494355						1.9896290784136472		2.001693933460093		2.6426585189934726								2.056166199292987						2.5235171963982985	11.75370472012896	8.745609176308117	11.551777398067609	10.40236283851083	7.572091549808438	10.768356568971884	10.054076634788467	7.941073421389891	10.442223979773049	12.125010844835332	8.805985044152706	8.522510191807942					657.0	16.0	0.09610548533108668	7.877023466362869
5988	F1RX36 (622-633)	622.0	633.0	0.4350248143834169	12.646163973201954	10.9397789546607	8.742693440121174	8.966593517962632	8.793632937577934		9.759599121717043	9.236265143640058	9.69120277280471		2.6426585189934726	8.074150535736372	12.447622479139907	10.947226277158592	9.366985956810367	10.241065793162033	8.322917721197639	2.0177766190045463	12.258963450198532	11.390527672622651	11.294296687369435	11.199057350056584	10.1258985849123	12.226770123715209	12.046196800121193	11.770817460794524	12.149842392882697	13.244745333066852	13.17827224316973	11.438191686740865	12.18374593001524	12.843261503018224	12.07316324731174	12.235027512123644	12.925246065423732	12.373825017078785	12.519603032778312		10.684531718483989	10.690435809725576	10.225978782824932	51.0	11.0	0.537246674687713	11.266693579958556
5989	F1RX36 (622-634)	622.0	634.0		7.482802803777295	1.6513742476369275											10.821076904396898	7.922498433937374							8.124115092766662			8.723849049279773	7.653418378763373	9.83555070948813	9.978427398650387	11.055607383687851	11.284268068519443	10.87435720182676	11.354409245157376	11.892176775880534	11.64661050638306	7.239390319026101	0.5656337543086487	8.370352882352533	8.151589954145527	9.944668094445282	9.29799454217355	9.658024162167196	1.560447439893052	647.0	12.0	0.4154600984429852	9.112519549306365
5990	F1RX36 (622-635)	622.0	635.0	9.018652956707069	12.733110458992272	9.914878204342529	8.728998110751881		9.066405579267895	9.433561500871852	9.947717736893727	9.54598848439348	10.412802351275811	2.778773690990171	10.54494317954418	8.723406841343568	12.329049105349538	11.57934292324966	10.321876137516991	10.406555634575115	8.280053399284785	9.249285829871592	11.732740390265732	11.47953780762159	11.960108171348644	10.79337132237	11.359278058293546	13.09753675814054	10.400126226941982	13.08790983049917	12.139869557035446	13.621092509909706	13.641516737941483	12.62876223923655	12.960687751841462	13.371365621775576	13.099037967799411	13.295720486308324	13.705185106707445	11.760119108145885	13.658703496361236	13.282778746684157	12.244061694433144	12.362398867019412	12.146114209625456	6.0	13.0	0.5842658322687124	12.398094416280552
5992	F1RX36 (622-637)	622.0	637.0	9.358827671952678	14.331557751406706	11.388198946735791	10.667111521471377	9.498774212549003	10.503060740786308	10.120189539531273	11.520815566966572	10.960770616817795	12.435957271557315	11.256552191444213	11.754967695133002	8.055794423619526	13.05245663639966	13.202650229634708	10.714363627509146	11.627324890335345		9.383267951434853	13.280409106672977	12.05803805771305	11.8917201496041	11.557253115306718	11.285995624404094	12.923531546875596	11.927594332639533	14.26295150293426	13.72595563796809	15.004705593622385	14.866756121445713	12.323665418487174	13.996530908116574	14.212911761715944	14.148043610289577	14.796560885410653	13.52536406912263	8.538158898009062	12.933574297024787	12.68225619854347	11.831443290528226	11.776231185207456	8.921645555441799	20.0	15.0	0.9764749130967876	11.153131704450429
6094	F1RX36 (633-654)	633.0	654.0	10.530487772371291	16.688075886106667	13.41748900522365		13.440700766106968			13.042910149692386	12.546541624226885					14.55668799882651	10.875569246911962	14.551682158352197	12.454420353639458		11.057106964581788	14.837013501147942	9.977026720720607	14.322435642797954	10.371654630197746	13.211937883759978	14.724000217355195	10.610131143807797	15.606757311530842	14.278818934516158	16.580230730657693	15.391394445891391		15.808911235139554	14.187164980722232	13.522415720464746	12.5590335280118			12.800877040663506		13.013976986539424			804.0	21.0	0.06122017867884169	12.965616565768004
6126	F1RX36 (636-654)	636.0	654.0	0.4350248143834169	13.790000787431172	9.4084308400756		10.067941128450723			10.20649616639272	11.056726400092913	2.001693933460093	2.778773690990171	2.6426585189934726		11.689713825153108		8.954068403030567				12.123264385041372		8.774742347628097		9.232251250494585	11.11877897511004	9.815746788303253	12.972381354617276	11.828531460740807	14.15084751821438	13.388457977409134	7.33242732886584	12.556618175355084	12.796831198186602	12.224862605310946	12.06057960334106	0.5656337543086487	14.290934059126224	13.862312477988036					163.0	18.0	0.22738738295542485	9.315528479668295
6148	F1RX36 (639-654)	639.0	654.0	11.90530237615395	15.60010937389764	13.192543480036754	11.866662189160987	12.321089959016662	9.63250390859172	8.578930387021165	10.328254051663528	11.584039236189472	11.012641569725403	12.72443698760848	11.28554056080366	8.343377289198154	14.016656008443062	11.649581322054969	6.98222171973092	9.533346769559364	10.83104858546491		14.832907642692874	9.474176183773352	10.222873010291226	7.035786091400184		11.751791918173652	14.44338609460416	14.57927760705471	13.818226970687988	15.280245652910644	15.050591616634486	16.31191390058237	17.179380224204486	15.731791931747724	14.390632441941056	16.42413796193766	17.683302217884815	16.42151547176716	14.606569070130645	11.655098582520267	9.099134002506917	12.375640272453634	9.474324175420096	53.0	15.0	0.48384770177640485	14.48179715510694
6150	F1RX36 (639-656)	639.0	656.0		14.821936019566122	10.681075585991326	10.797266943723685	12.07559683857507	9.892084813861103		11.097499992693262	11.328693930696712	11.004930728061789	11.407711285754567			10.259077390982515						10.20349834041103		9.28401442374402			10.017578898015618		12.884017588929334	11.628163884960044	13.401707509632374	12.294032010308378	10.421848043762395	15.22525432519532	13.371896561165464	11.139960527672809	13.227274704575237	13.013750059718111	14.522051808538633	7.063232286140999		7.901016404762833			167.0	17.0	0.18100975159385158	12.281697804470449
6151	F1RX36 (639-657)	639.0	657.0	10.515842341991744	14.83584484061822	10.949551401356633	9.641375445953097	11.4129143594531				12.345369259760783		10.70770653170631			13.888522580210402		11.222994693496592	10.600660001762916			11.159716292050952	9.30205719055531	10.35015966524765		11.098512744095894	12.17270117461814		13.713605437375726	12.40122991473222	14.3141360611699	13.61879780455088	10.393045988375754	16.565887286793178	14.163167391484029	11.656502782844882	12.16674403156883	12.63583857396592	14.01901285820012	14.3732915206663	9.389730732158606	10.498250633611706			64.0	18.0	0.014377348630977548	11.915217722264861
6162	F1RX36 (641-654)	641.0	654.0	6.873234482346725	12.893757213425792	9.12633749536825			1.4457458630036046	2.050202805486741	10.313697085928553	8.37312403152543				0.3571939263167808	12.24159586135526	5.950065304969835	10.712654417647514	9.382708892620748			11.335544630527464	9.768848046662066	9.094010046509265	8.2141922725578	9.486348797481751	14.901276853510764	11.378743871945249	11.015446156669464	11.662491409926533	13.479250327084587	13.170806664150204		12.651047333432953	12.746174527638116	8.900789284822864	9.302342696425091	14.778889892556592	10.23935234859234	9.604755174016304					677.0	13.0	0.051752536287472506	11.071885870169478
6164	F1RX36 (641-656)	641.0	656.0		11.44627364946234	1.6513742476369275					10.153857225815072	7.852011501893439	10.317726508112145	10.024326397245853	8.660135082013934		1.131340947393687		6.316507124854127	8.144910574057649			10.878832622550958	7.625428352302888	9.02084908652416			13.607375441764932	2.5235171963982985	9.381074391460524	9.86350621343501	12.065248341080148	11.079176188684636		10.634174243099498	10.156403304880158		1.1367321876623624		11.592801614932938						1235.0	15.0	0.04703386306878727	8.678050824765903
6165	F1RX36 (641-657)	641.0	657.0	7.245467918228591	14.118324510286495	8.958028391562612		9.649431761765513			11.086739437682326	11.626112824369969	10.937831258765568	2.778773690990171			11.071287399852372		11.448789092959077	10.465167194818417			12.422816261521326	10.584781372661377		8.076338939468949	12.341564729033378	15.024494896987584	10.556499613097728	12.69908170719561	11.990834889550165	13.936561532576258	13.830005918063971	7.603328615972589	12.929538888114422	12.558697934026227	11.458193463099098	8.858924948558267		11.644382501839996		7.591845379014352	8.079941603204139			745.0	16.0	0.28613278795852226	10.206637772419782
6173	F1RX36 (643-652)	643.0	652.0		8.785216980042447								10.338267438122724			0.3571939263167808								8.797449786723774				9.547964427495096	8.467790014009896		9.374642458330358	10.803406105841065	10.437893866749674	11.993920728062651	12.099310781462467	9.91485469896365		11.575524040240625	14.965445713634333	14.799480627535484	13.89649938631278	9.917311174010626	10.214410307057186	9.639526248903872	10.881924622121364	1365.0	9.0	0.19201925866192435	11.677646398731977
6174	F1RX36 (643-653)	643.0	653.0		11.71322303126398	12.367036002572622	9.74130883315066				10.639208613348496	10.668370943466572	13.76264253204822	13.009274544629278	14.11684610104298	11.825996131580084	9.776350831784782		8.667388126508282	10.893457591479354			11.624597392460446	11.929530692347456	9.80684666792409	8.466062056698048	10.97325416313078	12.345790882741658	2.5235171963982985	8.903736865399877	9.88331914296176	10.624196676002647	10.757205555870929	12.27253126794953	12.238847547460036	10.653794526441745	8.998259628357998	11.946017997861272	15.843030137155832	14.96113035762168	15.092522980130234	9.883650191450812	10.313857570080748	9.70331075727361		774.0	10.0	0.4714849554258566	12.544018703117331
6175	F1RX36 (643-654)	643.0	654.0	14.797653595985327	15.908883200285942	15.909314487258214	13.89976642365523	13.972287629422206	13.979805519453969	15.649534548443034	14.243801458130696	14.474673236513992	16.194603152572107	15.175913497225777	16.69369748111088	14.446892669980848	15.160757596939437	15.35083523068451	14.820665362141137	15.7228375011516	11.34395383299472	12.728152590209016	15.875097824526769	16.36763477158144	15.83134161336604	14.8185488852606	16.100280847611465	17.679262140004276	14.593872979093138	14.153406759930828	13.679086347384882	14.911684189741734	14.380583666064949	17.39451370476112	17.159845849671722	15.832763151438783	14.518365692249365	16.41735798517154	19.079625370994314	18.8779540012428	17.822405434531856	15.429665273540753	16.005175550555606	15.591547816360215	17.12034728119472	78.0	11.0	0.5202854650350274	16.670753987339733
6176	F1RX36 (643-655)	643.0	655.0		1.6646680429664482							1.8189189263697756					11.472970956723598						9.373081246216955						12.713341755278316	6.91720345241184	10.144198553098263	11.41441199534814	11.538870741210202	17.452127547679456	15.348670250399184	13.563560723119636	11.30657205442924		14.59012416547716	16.848797404063397	1.162848469474065	11.482939532020282	13.089865456160084	12.319134750939634	13.216693519473855	2303.0	12.0	1.1543507088433054	14.265173626028659
6177	F1RX36 (643-656)	643.0	656.0		9.175194873467555	1.6513742476369275						1.8189189263697756					10.91237273841645	7.354612172921123	1.5068611682503568	1.6840042258504035			8.271747732958712						2.5235171963982985	12.398909534601597	12.094888219576337	13.726306438434444	12.581025812026333	16.027107194258885	15.469831875886678	13.84659726470728	12.283579822315264	13.110375747828575	16.426853967698786	16.351802948230198	12.544418457418818	11.504795302701828	12.335385522086852	11.031057213809191		1249.0	13.0	0.7489378221869151	14.015064609639873
6178	F1RX36 (643-657)	643.0	657.0	11.889863860833096	14.906427801856818	12.316710164822103	9.213988029244598	11.40743696169915	9.402267226336724	9.067902058179774	11.07868225057008	13.748528717926936	11.708966777371993	8.677102988717628	9.717549239119812	0.3571939263167808	14.723330715008812	9.416782746655809	11.557934127729432	12.643788868206364	10.73687330687803	2.0177766190045463	14.46263696782227	11.984690684267685	9.963876828671822	10.704869404165091	11.26447788637767	14.709535570333802	15.082535719745083	15.470602736363992	14.288453815827088	15.649156562372422	15.502918156630932	17.95562743132377	17.77369776063193	16.1478344632902	14.50108922781909	15.95289086376429	17.65238680032992	16.74696296348117	14.93175644195247	12.440744581294569	13.756714405421082	12.796742643775088	12.21923909791233	55.0	14.0	0.5685047330867244	15.263808176632402
6190	F1RX36 (644-654)	644.0	654.0	6.55873239089549	9.329577484795248	9.273059854363607						10.149298053950409					8.740962955215789									2.5670073005036342	2.0624765376133625	11.42765376370403	10.380253952517409					12.810475490054293	11.731598509848766	11.19851695583788	10.344582604336464	10.506111422966114	14.505809683145824	14.165488856127864	13.489699242930472		10.799654077962254	10.327850282852117	12.334575584186636	788.0	10.0	0.40770446186383696	11.673933429207693
6195	F1RX36 (645-654)	645.0	654.0		11.588589719102808		6.767925599747875				1.9896290784136472	1.8189189263697756						14.67000937675303																15.0761382874977	15.267251679669888			11.670548577095728	16.337497157719238	14.114058248382287	13.158580294379684			12.568978690155614	14.740201058703471	170.0	9.0	0.42658359893670694	13.886284798044656
6198	F1RX36 (645-657)	645.0	657.0		12.380715803266556							10.088863758033218					13.966404439398785	11.099307675226054	9.320065166004648	10.047219115929272			11.990151853743416	7.937579549360774	6.825516208239038			8.106831121805593	13.813996894649604	13.067467695294225	13.894350099286568	15.42425353216521	15.568967116068302	14.995272130327464	15.564751408757528	14.917006804214632	13.708219765900653	9.892387586953303	14.070762992268676	11.643707872395442	1.162848469474065	12.218920614196756	12.215464787613492	11.315213049466966	9.81608979191244	26.0	12.0	0.020755055628221778	12.280504189638634
6208	F1RX36 (647-657)	647.0	657.0	6.643307952795936	11.860224805093983							11.15308045715188					13.959080596200645	12.57591688450279	9.251695005749902	11.091378222932036		2.0177766190045463	11.3076486099132	10.088880744771776	9.96432840670606	8.705842243474999	9.969968130956415	9.02382098575242	11.993972716446123	12.027025334785629	13.25171674585734	14.00590780290664	14.201905753020654	14.132615343369526	14.478927093982774	14.367406919284972	14.099817418287952	9.225838340668984	11.24260455036256	13.000634328885264	9.470049278614876	13.770402825293283	13.059869956573715	13.065691488549618	13.043734199159978	41.0	10.0	0.1352966735393464	12.148554229919831
6246	F1RX36 (655-670)	655.0	670.0	6.756050942976387	10.590756440791898					9.348036173897802	8.969025691093664	9.878182258669051	2.001693933460093		8.26476892386095															9.193611917307212	8.320477451488262		9.62487182713542		11.494523074119542	9.350280577950176	10.276673027895171	11.625375727516149	14.132698561986563	14.015866421201592	12.083089656864717					10.0	15.0	0.27636210569156255	12.336595767037544
6247	F1RX36 (655-670)m	655.0	670.0	9.332401393929324	12.54072448145469	6.563473177572382				8.990487034495814	9.911559251596795	10.675749037646163	11.074898276958544		9.75843048774026	5.846608411169792	11.355825047625675	11.268499294183403	6.987998624327703	6.461660644925598		6.84325698955649	12.700202714677706	11.499786210637884	11.982308444110387	10.610772836241312	10.954882743318969	11.600594828998943	10.301430000511656	12.230687888134035	12.122233740190808	12.858982669392937	13.013649178603446	13.589685609823176	12.891742726480391	12.6905089864476	12.62972086245449	12.471033410248255	13.68530442305636	14.502805324580034	12.887341006020446	13.170296453534364	12.485194705843032	13.434106193790395	11.137970682054084	28.0	15.0	0.1103840868052879	13.004843460850937
6249	F1RX36 (655-671)m	655.0	671.0		12.244172555808596								7.517551434717998				8.477899002306792	10.020778304779444					9.726078782030408					10.813365967005694		10.471263073465542	11.472162416708032	12.281548872105374	11.846131481682184	12.48918635723626	12.674318598346533	11.93524307867133	11.915138724781158	11.469160415406108	12.035250135938876	10.928360132806072	9.347475905338026		10.672471318976047	12.436896504529956	8.302655807985774	117.0	16.0	0.5898184873892571	9.913722972981047
6258	F1RX36 (655-676)m	655.0	676.0		12.292475484632655								9.344568641861017				1.131340947393687						2.056166199292987		8.769436328896658			9.974431294999944		13.286558753540422	9.57495284715808	11.507249762527929	11.53778776453859	7.514898037647109	12.566562915208427	7.886201339058501	6.9425854585887805	8.725409350159495		14.092436202811964	9.082784386823525		9.88282051239437	1.308676578645392		35.0	21.0	0.312411852399994	11.470657041903829
6260	F1RX36 (655-677)m	655.0	677.0	0.4350248143834169	13.53275749156831												10.624395788933116						9.31195015628305		11.596852523039596		2.0624765376133625	11.759782965936664		14.771023386657172	11.896255546712377	13.765682866193147	13.134526426407875	10.74401375621447	14.440347699297536	11.708393233519018	11.53236581518809			11.96747920764125			0.9895644931362292			143.0	22.0	0.3577960126815333	11.649993213134854
6269	F1RX36 (655-682)m	655.0	682.0		13.304280079401988													8.807870678347449	11.425798922972394	1.6840042258504035			8.984477297161972	1.6737939354699716	12.134709621231396			9.912696868368156		17.587774408060145	14.664901603463145	15.763500140123254	14.1917120640149	11.548233506270382	16.24753205575182	12.587860343511496	13.35920511925806				9.165157187465503	10.836184542338351	7.371626461609379			25.0	27.0	0.3586164917060959	8.633686733229844
6279	F1RX36 (656-670)m	656.0	670.0		8.30288672177581								2.001693933460093										9.014660915767593		7.227470310288969			1.59286671436669		9.92647878063218	9.069023297923517	9.986182792027696	10.176225542747106	10.98978543787685	9.762837290123292	9.475298458498353	9.973844488506504	9.411739235162232	10.10818201664386	12.30574919646894	10.11752462884562	9.508543174632551	8.777956571858565	10.051322856907174	7.531531097429063	675.0	14.0	0.15889980451820496	10.140097504292669
6297	F1RX36 (657-670)	657.0	670.0																																			9.744580299007	10.69973915471046	11.643426683659898	11.303167008831052					80.0	13.0	0.000743722769876414	9.51441391959305
6298	F1RX36 (657-670)m	657.0	670.0	0.4350248143834169	10.556861717045384								9.854878709842682		8.932492984170981	0.3571939263167808	1.131340947393687	7.050903884019706					9.151246691194402	9.201896364772368	7.911492248491807			8.032489851923808		10.036633372198594	9.77310440140702	10.369083494415149	10.98037257859022	10.823755936868125	8.840147399782602	9.844490470496009	10.132825653509116	12.059836788454458	11.747003455279533	12.47518448204113	12.674502305128396	11.029773284048948	9.260724009577412	10.86144172456294	10.76611852535086	89.0	13.0	0.04603471841375786	10.608637102132949
6300	F1RX36 (657-671)m	657.0	671.0		10.169626030995609																									12.730055054199882	12.538521275712991	12.388458541732955	13.842276750025905	12.48401740370844	12.482421639288011	11.331902816235145	12.493540176315342	12.415530080866034	12.356979817681651	11.632955657478876	12.11322210449861	10.522395470401888	5.695929272645355	11.548454091213507	9.744529330263315	22.0	14.0	0.5471800733205379	9.952112827636109
6306	F1RX36 (657-676)m	657.0	676.0		11.243418106822444								9.280515052670816																	11.41154686474144	9.217418083056495	10.363384600486514	9.46568877387966		10.32755026134206	7.099950165160411	1.0437724813526814	1.1367321876623624		12.104529291995611	10.550111911239458					687.0	19.0	0.05494067452901453	10.464961306704634
6308	F1RX36 (657-677)m	657.0	677.0		11.173849223436108																									13.10571403116941	9.4869956901401	11.023862277162843	12.22219513811917	9.235005469902235	12.094948888371372	8.034685081508687	7.426871924580835			10.622122705631536	11.172747050957552					642.0	20.0	0.08450962497148434	9.963429629064699
6323	F1RX36 (658-670)m	658.0	670.0	9.748247987813643	12.16306851851123						9.48831875213998	9.399064410793155	9.28385570004191			5.25060467916578	11.42670812081519	12.521733816223463	8.064209985775161	7.984311021930467		2.0177766190045463	11.82542552687273	11.937591283883595	11.971117269546824	9.772409588876512	11.31123431089704	11.787808202243648	9.738710412979144	10.701757034613802	10.723780173809873	12.015501227734376	11.951478144467016	10.729366980250068	10.860248059469784	11.403414997715055	11.32024588353405	12.204704265548065	11.985119976379684	11.823222894918754	11.143130881135503	12.84956674071496	12.102069160823865	12.674916819253248	13.331111332809812	56.0	12.0	0.2337334298030944	10.149071502959085
6325	F1RX36 (658-671)m	658.0	671.0	6.746909333348091													6.376570377687018	11.008958994023404			6.302735708404642		8.624654396077409	9.783050008541302	10.432181128913324	7.708950928226605		9.806845765956169		9.819415402829554	8.042376979452033	9.14263840241745	8.119378554116162	11.208241194372471	8.850707129851207		1.0437724813526814	10.683144382781714	11.440883949788516	10.736005194918404	11.081637185452076	11.09848138050567	10.916379349653155	12.56355756572747	11.833427068069025	27.0	13.0	0.39191679398290163	8.943032453081978
6327	F1RX36 (658-672)m	658.0	672.0	7.467952148516324	12.421807996861297							8.90133412306817				5.187347820102246	11.58784937866221	10.532426051541268					11.11713227329776	9.315592818632084	7.911046132331015		7.787535987805482		13.746553534300173	10.568407521835791	11.28167390773844	12.317002221494626	12.125142042636815	13.419727555054992	12.08230387797205	12.937556304842746	12.48461570097767					10.994664554374	9.923594392309166	11.597081285669164	9.155966018988424	7.0	14.0	0.03582430427179146	10.393946234226345
6335	F1RX36 (658-676)m	658.0	676.0	8.153112398343934	15.18049105692108	12.018898207092496	11.70553135919601	12.551510871681208	12.083955489637187	7.909551225252446	13.218237360540082	12.691093585649558	14.372926061829714	10.256855667547246	10.629552926375082	0.3571939263167808	11.858240265870217	10.908482744375844	10.00105674127421	9.13224445106647	10.389241816610458	9.515229314981784	13.01653020817082	10.961967903582272	12.808596159205283	10.761961096437467	11.045612664063224	12.74473948035176	2.5235171963982985	13.943778883443589	12.118942305505907	14.783847522924356	12.706501619954665	12.817221334435583	14.215834567692092	13.222494539650713	13.2501000763887	13.564699701246727	13.08145676826328	10.60806990452949		8.980392093184035	8.414864332614417	12.620481646862958	7.8802098675623	33.0	18.0	0.03940579989108583	12.070022190312455
6337	F1RX36 (658-677)m	658.0	677.0	10.175142857216546	16.111137528203464	6.974293854571675		10.849895705690598	8.828456340623662		11.946295633216812	12.544072130282768	13.106227168050774	9.344523170359016	8.817684038526881		14.08535545511623	10.866036563744911	12.177296128152795	11.157507050504172	11.15925278149804	10.226035367586867	13.740279227780446	12.905105131782252	13.60437400635663	10.91582396091804	11.78015296067976	14.5475174312082		15.328892793869375	13.838906459802766	15.250050914457546	14.379547774293254	14.61744571014569	15.559814330851308	14.412188704781071	14.379023249665492	11.813879217650332	10.450796262218317	11.999843774936506		11.294263279794816	12.106265834552524	11.73021548549367		57.0	19.0	0.03184962268018569	12.886980721248328
6339	F1RX36 (658-678)m	658.0	678.0	0.4350248143834169	14.178395638918886	1.6513742476369275	8.952670364753034	10.814891368435086	1.4457458630036046		9.596404402719642	10.237488392194765	11.953925561622473	2.778773690990171	2.6426585189934726	0.3571939263167808	12.325328241312867	0.962380627403074	10.944821256584827	9.058261261024496	1.11766207052788		12.37301338289546	10.358717842331384	13.125101123405518	2.5670073005036342	12.043401527434437	14.99681075452029		13.908385421166482	12.108355790133626	14.121389529544738	12.60036149724538	15.094020194544932	16.60927745032379	12.808100173634092	11.908887100805211	1.1367321876623624		15.101651124492694		9.711692089560458	12.876423246888578	9.426215791862704	1.560447439893052	12.0	20.0	0.714579490313317	13.747860374453232
6343	F1RX36 (658-680)m	658.0	680.0		11.319035554874684																				9.164350711403197			8.922887230202774		15.639911674789143	13.312470035688063	15.123984499964918	12.966595687129209	0.5910951800778476	13.807592892124909	9.914887085235096	10.60467845801094			0.3186273288411587		0.951022034428686				15.0	22.0	0.046243525063696285	10.178363007972646
6345	F1RX36 (658-681)m	658.0	681.0		11.049128040571428																									15.831637084253028	11.112051695405862	13.24593706855767	11.435702783817096	12.29224999945322	14.689958242013777	9.814442006420434	9.702697992845057			8.54869581353985			7.813950495721674			11.0	23.0	0.23708016276069063	8.197077422530365
6347	F1RX36 (658-682)m	658.0	682.0	9.82088721502488	16.640717465616405	10.337997328659393		11.092823997983905	1.4457458630036046		11.674991108222	11.122699674546878	12.711079353229604				12.657766827290212	11.203946752946244	14.503246383661386	9.444624386922852	1.11766207052788	10.135575538625844	14.150392370637285	13.404731026078103	14.276527109971171	8.60888544045956	12.744154192823055	13.704246943727432		18.05370887726053	16.91640824301769	18.057317452005904	16.252917405729967	13.656511314754397	17.608739729483172	14.793532351381389	15.283147250222775	11.159585441380196		9.707398064069965	11.391607046424202	13.656114389951158	13.15487979048368	9.126299836156823		32.0	24.0	0.5256669756981291	11.575033057349776
6356	F1RX36 (659-670)	659.0	670.0	8.604273393976554	9.87964278524675												11.264611622021423	12.521423058001286	8.941947983267221	7.790122184921477			12.430988340927792	12.291077723249009	12.28692285855576	10.738759559882562	11.405440112012087	12.111716543074383		8.71782489446657	6.883007239405591		8.321848172776441		10.648217810023509	9.820349835492625	11.027051145474042	12.315832644395448	11.761682546978836	10.371195379645313	11.173935922092724	12.58873370390551	11.818097703591846	12.090405115912434	12.202815082742864	100.0	11.0	0.45304730640481633	9.76766638145137
6358	F1RX36 (659-672)	659.0	672.0	8.649149619736264	12.662306233641749							7.563618240577612					12.345993986733356	10.600182847329693					11.280650299524977	9.002379112258781	8.349781149832102	2.5670073005036342	8.889978032782743	7.27248755774239	13.225949647399254	10.905622513307383	10.886619699857636	11.287483232247798	12.110356934418007	11.510405464313894	11.86488110995024	12.35398792414976	12.583827850456476					10.596680466837396	9.463229660045874	11.002337764155422	8.167111740685899	39.0	13.0	0.2526068302525364	9.050629240384549
6362	F1RX36 (659-676)	659.0	676.0	9.854142296505891	14.832478172237872	12.91807295925578	12.302190790238283	12.06171617044678	11.848331621236191	2.050202805486741	12.647661998749111	11.816804054198888	11.901277439904476	9.2902101029674	10.59336020908248	0.3571939263167808	11.117325154999271	10.43578197886947	8.563823961111867	1.6840042258504035	10.34900327079247	2.0177766190045463	12.30504254213012	9.027205451371676	12.132749989441209	2.5670073005036342	9.614953519135488	13.185277031479297		12.557454913037644	12.64669889362745	13.186559355682569	12.870693543191097	10.053801930748005	13.40530270939151	12.340668983165882	13.118532778392026	13.64018528067583	13.408671492847343	0.3186273288411587		8.317213088617965	9.382182446077705	10.38415572813341		23.0	17.0	0.37529325143691805	9.313677664279487
6363	F1RX36 (659-677)	659.0	677.0	8.73976399716209	15.72570164464756	8.237163055711894	10.062918018950285	9.065363307073437	1.4457458630036046		10.669654483950271	11.03857149147358	10.948351698006764				13.149280248889506	9.184764997963482	11.303063050860276	10.676234490816292	10.320030813303145	8.437905276946156	13.515111031166946	11.820680770885856	13.027717258907517	11.76040945377638	11.346375165885224	12.548371328069384		14.004791726069516	12.529416084378036	13.574342875754583	12.306585355496496	11.737950202683429	14.830594229485127	12.23341064586334	13.8371725798365	12.726172672214624	11.294404603851312	0.3186273288411587		9.206522767577072	9.916334883101324	9.356318567968076		162.0	18.0	0.30796131177740593	10.49374487775944
6364	F1RX36 (659-678)	659.0	678.0	6.383859239962103	12.600164623814642	1.6513742476369275	7.421678980337964	9.595414849929396			7.7382244844046095		7.953794487628531				10.648124370819636		7.901752534692944				10.271771999306484		10.52651520196282		9.673575128176193	11.748507178275496		10.379416900500646		0.4188921444424455		9.48151147174963	13.845501840841676	9.488219474561816	10.128049391884174			10.553444759958484						92.0	19.0	0.06405792595923135	9.36697305747473
6377	F1RX36 (660-676)	660.0	676.0		13.051392783765616	1.6513742476369275	9.485017723304564	9.693959844403558	10.454454592839532		11.23720061989156	10.202666412659518	11.726889750686755	2.778773690990171	2.6426585189934726								9.601516844115286	7.49013764075483	10.2587287944095			10.916822173998332		12.3047998918084	11.95463105594601	12.520260547969606	12.261712570141786	0.5910951800778476	12.65463305315555	11.813148066599377	12.143974871578624	11.619136818962616	11.866844125607075					6.349043022153616		30.0	16.0	0.3034423688454643	9.047994858851194
6379	F1RX36 (660-678)	660.0	678.0	0.4350248143834169	11.882141127107198	6.919527890236324	8.600665431038774	9.67697553560556	7.836344768556065			8.392263153962595	10.892930827576745		2.6426585189934726		9.197672361086422						9.40608872911481		9.407913557670636		8.645183064394152	10.99032744042141		12.520447725226624	10.112558548879395	12.027608998463018	10.332422243016197	10.027910809011464	14.060223425392376	10.305403653346684	9.539007935520573			9.767363126870556						122.0	18.0	0.13803661102376974	9.912544282278233
6412	F1RX36 (663-676)	663.0	676.0	0.4350248143834169	13.307351566560277	12.593082143107395	11.499523536662368	11.185576593397526	11.436700723400598	8.060423178207111	11.38462759291532	10.665302544197884	11.207120660001175	9.938090038324944	10.14302240797504		8.297805344794632		8.448143578683231	8.469162403250387	9.276902720939551		10.049387666661923	9.16460470894154	9.263891376106317			10.692083006009511		10.304058772261316	10.990162742331362	11.71362775301654	10.983239539160737		11.77071335532414	10.424837869028204	10.6465641212037	11.658774201140766	11.309500426610557							21.0	13.0	0.0240373252392561	9.62376050999635
6413	F1RX36 (663-677)	663.0	677.0	8.977689145401753	13.776162385733535	10.725381873472886	9.094383160066906	9.426409239402116		7.2604163101046915	10.11542997092164	8.833887859146897	10.036025216510462				11.540148322676576	7.860649453788559	10.747533264490029	10.715774340011077	9.464618959906764		10.8918692555399	10.973345411790282	10.598169451511588		11.01705092417249	11.96082742400826		12.710512628455168	10.360149291379024	12.215702391218452	10.80407895929184	10.599873928358347	12.732632315364247	10.080851977315843	10.136661731154168	9.653830683099368	9.192529136871975							1193.0	14.0	0.06426647227574092	9.992976128932568
6414	F1RX36 (663-678)	663.0	678.0	10.481398548246604	12.382173114403582	10.788877771386865	9.169187720382055	12.075408452097506	7.962627753824802		10.894248648411828	10.18349135866563	11.35891601582018	9.102053678877493	8.687817501117312		10.244692439150407		10.529367695286984	9.98298322684838			10.702184810218332	8.71062691505545	10.259797827426649		10.744487928414056	12.595259827633878		12.067514484644915	8.129198117184785	11.05719229027802	9.510666523697278	9.97490745466646	13.42619057822455	9.541694744849254	8.374241247942997		7.247223571529888	10.564595908647036						1292.0	15.0	0.07883230389180956	9.169053426766867
6514	F1RX37 (29-41)	29.0	41.0														9.844297769091238	13.56391930334292	7.203828694484644	9.64270192847222	7.041048986032594	9.460637198962514	9.142302424320295	11.564362225776556	10.96913646449651	8.715636406253413		9.504378547287548		13.402252403816952	12.078345367361504	12.858852854749315	13.201026448123086	12.267228570826903	12.250115668379374	9.9899616693092	12.20726492397062					13.32714742370486	12.418421880690069	12.96474385237099	14.3618526797747	13026.0	12.0	0.36532589782939684	11.529053616735402
6520	F1RX37 (29-47)	29.0	47.0														19.53181808764704	17.023044898476353	19.368708367102965	19.254085979073043	17.29777519107614	18.31788782807114	20.849167730991763	19.80428657406901	19.36335635305557	18.074848386609936	18.779409843491877	20.03464984525668	15.4854190187393	19.98497750950408	21.03709111878153	20.855894887100597	20.852145722370853	18.1431976119556	20.93939986087372	20.07187597293002	20.749928675195854					17.304229177767553	18.903456067224266	17.484021452285948	14.096087332886087	13016.0	18.0	0.10006802411969472	18.660945290279567
6525	F1RX37 (30-41)	30.0	41.0														8.063496631825743	11.841197912017302		8.76631296630311				11.231831920246966	10.699034695887782		8.45367715707726	9.951759626090915		12.276878907055597	10.191024409218985	11.213632905522196	11.462170162668553	12.156244871350191	11.073308973966274	10.406412686883016	12.499253827509737					13.187723914516054	12.553046796819563	13.053846669506417	13.932632336379402	13029.0	11.0	0.5657271918767993	10.858603500573489
6531	F1RX37 (30-47)	30.0	47.0														15.144096412224886	10.8730233578727	15.026743090747784	14.872979345634567	12.27775408241429	11.882272321656128	16.94441001121456	15.314773139517955	15.491696508505209	13.45757559081022	14.5251066124024	16.33801579168851	10.471972038381931	18.0395666583608	17.895158725992573	18.692198307489576	18.854449917204967	14.095169294598424	18.939929719456877	16.448071401419455	17.435074816706205					15.455809993358944	15.627434622170671	11.267374281267209	9.18304840420446	13031.0	17.0	0.030065618160135223	14.968942518752842
6534	F1RX37 (31-41)	31.0	41.0														12.046510752024377	12.561038001891228	10.751462855987166	10.243170967770125	7.853793365435699	10.819452648258132	11.449449389177468	11.920771995084692	13.151330715681882	11.41328121185354	11.099199643618888	12.734622630589504	7.912722600828079	13.390705318738949	12.855182459708852	13.659757994051844	13.283086772137883	11.255986849363936	12.973037326638073	12.452125492541755	14.271012360577696					13.957435780139312	12.959220819991415	13.560928063793549	13.246794760135735	13037.0	10.0	0.6017689980778759	11.313787749677829
6535	F1RX37 (31-42)	31.0	42.0														13.133927447882332	12.646033224797824	10.885047628276483	11.952546226150528		9.937206092371826	13.53748633446668	12.961535168631704	12.808566220008585	11.526531151998276	11.722026534493232	12.884987000079068	10.200602546958134	11.955709393400795	11.79781807657421	12.770107466298054	11.915480069830906	15.69413705360149	16.31369303896591	12.43351090122934	12.291907604555098					12.500806702376543	12.447868565767802	13.41127566369311	14.916417881189789	13030.0	11.0	0.3920379396168402	14.166946554712826
6537	F1RX37 (31-44)	31.0	44.0														13.48448777289177	10.213744682467956	11.190996118363078	12.240079131928928	1.11766207052788	2.0177766190045463	14.742776150044907	12.719041670048222	9.671380020136011	11.746045535899256	11.99609343326494	13.184833114525958	9.30080539315376	14.035174707445554	14.668110739977095	15.45609588559442	15.303461796309586	9.841867311677778	14.351847294274805	13.833700270692836	13.497686113564834					10.062679380691815	10.1260430114854	9.570700932307735		13075.0	13.0	0.07648804017713615	11.892924781238689
6540	F1RX37 (31-47)	31.0	47.0														16.03088669238904	14.722840700052018	15.905938778727451	16.130602941412523	13.76893804387452	11.981756406819883	18.45916989857882	16.318410720927595	16.012994763963608	15.192145344335772	15.40246568261517	17.03951388831647	12.09924551276208	18.78294705284872	18.54736252226753	19.23181366163452	19.24706179917586	14.47402475323148	19.709524687302054	18.57133887632133	19.36884731380605					13.435341458072951	15.745390944269312	14.04719111107466	11.072990394989912	13017.0	16.0	0.1704738370075129	15.217256540905463
6542	F1RX37 (32-41)	32.0	41.0														9.841182966666995	12.875363496327216	1.5068611682503568	11.161863659507326		8.105981832843488	10.823754793045046	11.069113846410255	10.599554394539023	2.5670073005036342	11.424968343659426	10.63917223086027		13.028580386457344	12.05463780975054	13.41836371697513	12.652493311504122	14.365367487812538	13.852875851369957	13.165602205453036	13.676313357899572					13.61112937921616	13.208944803112676	13.26394505866843	15.291766470918116	13043.0	9.0	0.5080417755797291	10.30101017806064
6548	F1RX37 (32-47)	32.0	47.0														17.445242545591682	17.06044356146167	18.602654786999206	19.350543783681204	17.591565961515702	16.731887951204275	18.035200567124605	17.002381215850942	15.660564476576448	14.338971262704083	16.251026750224163	17.011625242987044	14.016872317893204	18.21211160892838	18.45530116751577	19.19391560663251	19.172017778474157	16.25511183633968	19.129708403943194	17.597194624669655	17.194541174528528					14.12305881235085	13.7996339890533	10.42124640429618	9.783314777513825	13039.0	15.0	0.027949014885231355	15.088311097609893
6559	F1RX37 (33-47)	33.0	47.0														18.005223579085694	14.539986476855542	18.93519271317241	17.93880219100812	17.757928192788288	16.410362375280016	15.85098817262421	17.78108253910235	17.78119994728222	16.89505105093271	18.483102952446828	18.520974438622844	16.006892138803668	17.97079524690546	18.39222595125464	19.22625807334772	19.01134339562111	15.388376732695342	17.022152891843703	19.184934710362647	19.20170407057096					13.489695987511354	15.163748981656516	12.36008946768493	10.727865585724787	13035.0	14.0	0.14221274997293007	15.495996215657708
6676	F1RX37 (57-65)	57.0	65.0														10.172863214449851	10.223652855124914	10.016240317165046	8.721496271249487			9.694529705190847	9.225425302567622	9.695153350956204		2.0624765376133625	10.089121324427968	11.318371653350104	12.90616330916215	12.16997933559322	13.18117035853037	13.032774108459412	14.328395344891986	13.193128883142302	12.478550533609994	12.46841119118932					11.702775285868022	12.610173812054612	11.957708159752055	7.776514222980085	13076.0	8.0	0.00984301667460707	11.90461125924902
6677	F1RX37 (57-66)	57.0	66.0														14.011115624730614	13.842346707067431	13.345671153958916	12.603128257353664	11.356544444368458	11.753586467220911	15.374144021700106	14.671238074440112	13.38962131829764	14.173666975131349	12.930720355317998	13.661628201110988	17.48478599993789	12.575882642397938	15.4342649172827	16.021489530155065	15.465432498334687	16.74967528516748	16.596343297832604	16.950136632444426	16.35913435555279					0.951022034428686	9.928085539002195	15.677558124839482	14.08975597475204	13041.0	9.0	0.19764007138031328	14.951789057895832
6680	F1RX37 (57-71)	57.0	71.0														9.949012166044096	8.336115829303733	12.48846412466385	13.268872798055568	11.827607450760375	10.487377739053947	13.44773202265861	13.71041402739406	12.925187594007603	12.836952132167076	12.682238000911786	13.995079387081333	9.830034641648115	12.919358517953668	12.089861598349373	13.490270704899723	12.897838068404957	16.333917742814812	15.871789628021594	14.294911955782464	14.194313118858169					10.80690275333252	11.98126347654911	11.692380871119443	8.846311986924901	13027.0	14.0	0.4681729760128838	13.242541218554056
6681	F1RX37 (57-72)	57.0	72.0														15.236308189753442	14.62365770240882	14.500241872506257	13.856212938328378	13.497987842791613	12.256838065028177	15.541995507994892	14.906139907714696	15.70051978053748	15.74045021405455	15.321704881462544	15.724201214198644	15.989848618481066	17.00089232059922	15.837410055696346	17.464593156759296	17.059896851986284	19.07262069122245	18.34819706679626	17.59987254014066	16.563685109615648					15.837361643812326	16.162831714664655	15.976619693191935	13.914559048353883	13013.0	15.0	0.21850555905667243	17.066037359493567
6688	F1RX37 (57-80)	57.0	80.0														16.26492470078656	13.645375211084756	16.311420778864345	16.465748128727355	15.130766613191804	14.271845631062003	17.78151914223645	17.06797189479954	16.326884451071265	16.533512752409376	16.48177840149095	16.39893797666454	14.400878026183753	17.391192191341894	16.616927769637844	17.665776522892234	17.189737298681717	19.06693348186659	20.178589816313764	19.23648470480776	18.196171218225423					16.251767821432196	17.462675655320325	8.669567546417428	14.074175035845489	13009.0	23.0	0.3122626776812245	16.608051253106645
6697	F1RX37 (58-72)	58.0	72.0														12.348935200227316	10.40200376496019	12.065186208914398	8.790855022300628	11.27298629957847		12.620839690719151	12.89559249151875	13.271691995033894	13.128295245668465	12.494966241144189	12.66140989719052	13.01015113146846	13.685172814516129	12.04090650835136	13.79277684912422	13.098989503540723	16.88672960876532	16.041358009183227	14.922956902293494	13.349406768899394					10.978098657569069	13.200585815417108	13.332275012672266	11.59751387305588	13023.0	14.0	0.6361465396333813	15.10118644453324
6702	F1RX37 (58-80)	58.0	80.0														14.364436293767502	11.4034054731294	13.846432846635055	14.14433212721333	13.37276442605387	12.110269505863602	15.82584910601191	14.955796385057436	14.31191342387772	13.956127718038106	14.438059050103869	13.722906303733795	13.19466016234673	15.037784118261602	13.995496822743467	15.554501239912346	14.352702107828858	17.43628504669913	18.0477441345954	17.255923283974987	15.921320241197469					12.265973410677272	13.626642150279892	13.606882377443291	12.00349457390431	13008.0	22.0	0.20771360423803317	13.68806511021973
6742	F1RX37 (66-79)	66.0	79.0														11.364960624153388	10.51572192949477	13.826533289197352	11.10343777655578	9.48581927462519	9.913382193876458	13.036662835476449	11.152563554945734	12.790277506419972	12.747973150619035	12.299208309752508	14.536480415980732	14.698255665838929	14.302946378607457	14.304832413700373	15.52941623542812	14.788690290525563	14.857771933592211	15.072523481747242	15.18875629642024	15.49823243680342					13.524905865085154	12.733536323503165	13.087575054653769	10.728868850744975	13032.0	13.0	0.2785039879983564	12.589119914869391
6743	F1RX37 (66-80)	66.0	80.0														17.666684677850082	16.488910431788756	17.546904681881976	15.619951935173487	15.299707192355024	14.728367837511303	17.758974686416842	16.25296253147391	18.222572777042497	16.83514719660013	18.53511185334926	18.62947500212423	18.8883956518854	18.07267586774096	18.618509072944608	19.43629459680685	19.30433344708925	18.85306381715388	19.1983823058914	19.483755011493415	19.166577731699658					18.71440624541425	17.865067887851705	17.865504413741128	16.77654909399599	13010.0	14.0	0.3175977716374199	16.902325462830284
6767	F1RX37 (72-80)	72.0	80.0														12.823782094741462	13.042648547376924	12.195286338912249	12.89111008468733		2.0177766190045463	14.26134852552163	14.198090773132597	13.71429669237539	13.030122920395996	13.579456889109627	13.880203944433962	13.973697443563053	12.360599532112714	14.383981600878968	15.456460546494492	15.294077823967768	16.173854621639432	16.003092858857787	15.873691542518069	14.879625517797178					16.03275510973265	14.97376040654058	15.151567045798124	15.083090267221689	13056.0	8.0	0.31077802738267174	14.40419335782505
6795	FA12 (606-616)	606.0	616.0	18.076064014188905	19.72911874101541	17.266213473061534	16.6669954311684	16.332866480862847	16.718156952892386	14.313237211320535	18.748405327818507	18.2312985667521	15.648140139614826	16.19636253137275	17.300618892033896	14.026245059074457	15.031877603018804	16.212308848227266	14.736656352966818	12.93483556072674	12.821565643972544	15.776364209814687	16.049635360892232	16.400730495564023	13.80654388649618	15.081351511860976	14.238353511055966	13.673800798500224	9.819102482530248	12.588436914022084	16.099244221817703	17.972082677888675	17.726393161286925	12.059464667187374	15.33733490210548	18.586190708557314	17.96358436429455	15.162390860605862	15.560362844090053	14.588776626157662	14.259398923346987	11.3100577562478	11.328857793316324	9.134366820262974	7.317203891200327	589.0	10.0	0.2276485012297676	14.096624740087764
6891	FETUA (252-268)	252.0	268.0	6.92190004988191	10.400613245887754	7.487298321891303				9.882269995774502	10.322694956490002	9.230006153168375	11.391217725287497		10.318932980468032	0.3571939263167808												1.59286671436669			7.902599913971414	9.074351312442786	8.641052880817572			9.20594738910203	9.342636960021492	7.954035663494353	8.7992294658354	8.921103509915346	8.624450694092399					568.0	16.0	0.22858478774370447	9.397749703423166
6921	FETUA (294-303)	294.0	303.0		13.268688386456178	12.834668452799022	1.6328627858423812	7.662567265912473	1.4457458630036046	2.050202805486741	8.508872172774828	11.153639143229762	13.633462136494977	12.353556411828924	13.906191817554957	11.051812989963691	11.849788201038423		12.553644138606709	9.718995718293192			11.076868403084031		9.43649634921376		6.809514769261331	9.837064029320372	14.752576316032457	14.662506786206636	15.067173696495326	15.90894387868904	16.7181834944015	14.918121453204916	15.29564200327516	15.672986809378818	14.983718933811367	10.524103345487156	14.094698219628755	14.17286264140782	12.601562364522426	13.01090723552964	11.75836910959203	12.137170121383802	9.42713909644543	569.0	9.0	0.384901653073737	12.384080041494599
6928	FETUA (295-303)	295.0	303.0													0.3571939263167808		0.962380627403074											2.5235171963982985	10.876292414689624					0.8795372305695939							10.761834633740316	0.9895644931362292		11.42926999466805	3791.0	8.0	0.45759577157397596	6.042378741060115
6947	FETUA (307-316)	307.0	316.0																											11.462251743531205	11.580184498234551	11.853442189232386	12.53068187162298	9.429353661791149	11.65732677833229	8.760748540651775	8.904052493548928									1101.0	9.0	0.14951895500767987	9.935667717795798
7019	FETUA (319-334)	319.0	334.0		13.028830062947156			1.9096848996393807				8.745807890760915											8.865644956246644							12.769226531223888	11.24844873854963	13.33505152231663	12.692110527649044	11.5215738144959	13.415905880123448	12.112917389646176	10.188940420371068	8.7225585439198	9.84245606899304	14.078151464358742			0.9895644931362292			2027.0	15.0	0.2362363914476444	12.010063344788627
7162	G3P (163-174)m	163.0	174.0		11.532332891347194								2.001693933460093				8.917120334892148											7.979160349517681		13.017320584306445	12.270077982405295	13.698937905742827	13.74085555453193	11.460341994535623	12.741729003939042	11.764599424640863	11.46909330411256						0.9895644931362292			544.0	11.0	0.3348585688171314	9.441022438219461
7227	G3P (195-207)	195.0	207.0	10.258471671164358	14.150245813869637		1.6328627858423812	9.814319521307532					13.576831325254952	11.261763107378846	12.057343754800687			12.020101650275748			1.11766207052788		11.98771630200245		10.096778325530522				16.153898094150247	13.402066891927854	14.397595266314813	15.433631864481072	15.339511383514536	14.115698107963098	14.21681068074752	15.087021631635483	14.155071195610944					13.04847810909488	11.985296318041849			548.0	12.0	0.4491038093856963	11.882511732870105
7232	G3P (195-212)	195.0	212.0	9.652255530604084	12.215655257487969	11.375461709430915	9.374194934630374	10.190733976372954	9.982808917893198		8.207538322230135	11.026299366341403	11.252466065060023	9.952950375442937	10.945388821995705		12.347055940921418	11.733581198835504	11.086177105830371	11.243190091638136	10.601477847792136	10.56844645860037	12.649837429850072	11.88629032066392	10.138573282541532	10.183004690479304	10.93567454043164	11.952506476367804	13.16127414181044	11.242147047586052	11.525448620031028	11.988154417358537	12.338085674721592	11.410316283628	12.059508504375442	13.045756139538538	12.668819176346462					8.356886791612505				545.0	17.0	0.06946874045363942	9.571362344022146
7360	G3P (253-260)	253.0	260.0		11.63621159691722							1.8189189263697756	2.001693933460093																2.5235171963982985	10.69405963370342	13.100392558341555	13.773554767916522	13.69523617711508	13.274199453555507	12.645879785925407	11.877544687228529	11.871035783564658									1139.0	7.0	0.07609919058715724	11.340497351724698
7796	H1T (74-85)	74.0	85.0		13.499849994186988						1.9896290784136472						9.109994212302295		10.200522353760388		7.079748320378523			8.260783800935407	12.333734902402703		8.947928882697628	13.275773540206508		14.69272554547	12.448167556647318	14.506810728425917	13.61711416603418	10.98486101118486	15.202943893501196	11.605901678621803	9.442409303033344	1.1367321876623624	10.01240691244943	13.95678037808926	14.887682033407708					1188.0	11.0	0.195424197221504	12.437446862568864
7854	H33 (85-100)	85.0	100.0	8.276840727325883	10.98343678564918						10.73121403738942	9.555422333254562						11.354053846089466				6.201183731441799	9.616002125806965	10.007486002691872		9.39742743383446				8.746319224873762	8.98791998725709	10.992965261685717	9.781564761499332		7.817999466536406		10.87198831952722		0.5656337543086487	9.976303058028256	10.586594698588836		7.954425157382078			625.0	15.0	0.049785926954188334	10.225367968713606
7899	H4 (89-103)	89.0	103.0		13.23390657738957						12.486482855801688						1.131340947393687		13.38190013037034			11.437842099216695	2.056166199292987		11.928332224125144		8.823894796645066	10.454682540133586		17.72896772133938	7.675045017188267	14.329253803045567	9.643747506087644	11.320758405191553	12.51166909621872	9.330604528326305	11.585401536877002				11.527037853908382		12.979171868820448			574.0	14.0	0.08294598446105789	13.042924590620148
7909	HBA (0-10)	0.0	10.0	10.812181107096784	14.86977398560588	13.478875742806308	12.358186435458483	12.555523432546533	12.811302808767396	14.280598581372155	15.727457354750223	14.446680778772391	14.403906606174736	13.29437498116523	14.1929483785967	9.7743080311192	12.29847679918776	8.329445856818838	12.8078428398232	12.07616062457175	11.475708817110766	12.461704376934824	13.87340970816818	13.442701907948376	12.894317972739328	10.62718982238858	13.080989706951216	14.322699853215054	10.579911055121778		9.31478443180403	10.91554622703594	8.944798320292504	10.470601851488384	11.13574591909698	10.80578791715028	11.715844178257845	12.851127978235333	15.2267994672888	14.431799726185025	15.114133184441036	9.630695653216051	9.811386298459151	9.793197411621396	10.83982587112753	226.0	10.0	0.10664427730296251	13.586732420915308
7910	HBA (0-11)	0.0	11.0	11.111599005356164	14.657694863602275	16.11160614533714	14.411145295838033	13.788674561838372	13.732173672248049	14.395053489429731	15.98495459245545	14.89130279088554	15.382560800916623	15.478129246578634	15.66077174394229	0.3571939263167808	10.562316119981755	0.962380627403074	11.85520204407571	13.660926293701484	10.212927213888843	2.0177766190045463	13.659537546721698	12.102782140560684	8.126038429994452		12.99856231929304	14.256869477253192	9.513110381337066	11.120597822840018	11.551359711581398	12.03924945022012	9.53840670789224	16.16247750486831	16.116952614321328	14.315758281292318	12.954002954342466	17.79252143014364	18.05007512836757	16.988114510372064	17.84754915630168	10.869288993521248	11.432248861002062	10.87158676267514	12.940286052906742	227.0	11.0	1.2079626111861512	16.85269204794583
7911	HBA (0-12)	0.0	12.0	10.367608683672708	14.05779031655598	15.144979554694048	14.056897819141044	15.02797713266637	13.42916705071519	14.073489350406494	15.52320215980345	14.69495617383114	15.476097020034745	15.913440654236462	16.174405480936617	9.803656949733666			11.897083875127356	12.850387023385627	10.315493068540077		12.87354962719022	9.146403551030662	9.098953878352344		12.67170145603546	16.24621564651789		14.01376356234322	7.7498346220841725	9.936856733281353	6.28358155771766	16.37987722563507	15.3726734041018	14.413765185884625	10.336554230580528	16.107085278640422	18.381983085109106	17.149841778317015	17.532164650930135					215.0	12.0	0.8738656131702326	16.125044572391896
7912	HBA (0-13)	0.0	13.0	10.19715766144609	15.886934665793806	16.05890757930825	14.403320210774403	13.464777263771897	13.614981913274788	14.598783923651869	16.570064320477293	15.51365768007856	16.334639574483198	16.732560913160313	16.89853539669262	9.314136304663638	11.256431486696943	9.67636849794986	12.98218929087278	14.76323898309604	11.948058434468209	10.531385794635352	14.95533427542731	12.838103804693263	10.528566934366715	2.5670073005036342	12.065291553220415	14.26816221346075	9.39098128116625	9.320066648461708	10.748163869099658	11.531559701520546	11.234947415346062		12.502915792455196	11.222330985473423	12.219103708827683	13.85054826789686	13.441191143112375	11.41863255326388	12.316812098203208	8.521143377897575	6.906518772089446			184.0	13.0	0.190781144801764	12.253278872236486
7966	HBA (107-123)	107.0	123.0		14.756351350534985	7.76678210305099	1.6328627858423812	9.726412589766383		2.050202805486741	1.9896290784136472	8.19855721507779	13.67420767315478	9.171863779166792	9.62605120311338	6.063033632200463							7.314025433932616		9.049020101883482			1.59286671436669				10.945929237390455			10.842650057545049			10.424098278845731	10.391387587191762	14.204133058633412	12.957812553245873					199.0	16.0	0.15578259496676708	12.209164128230247
7967	HBA (107-124)	107.0	124.0		11.8259889129223						1.9896290784136472		10.252016040745673												1.5741379499948376			10.478258045937132							10.6732218161534			11.010022486537112	9.95128048934826	14.457459072758382	12.66137360651612					282.0	17.0	0.49810261313950993	12.937535063538538
8028	HBA (111-120)	111.0	120.0		11.631461860861734	8.638353956813503					12.201334895773975	11.344243969803252	14.109483134107055	9.900773354033086									9.205811716977784					10.955248930603677							10.34438925307131			13.734202838636447	14.065728703980456	13.223638191231457	10.337274863151318					917.0	9.0	0.17272381640931692	12.55714337442804
8029	HBA (111-121)	111.0	121.0		11.053869144382617						10.52863275268182	9.397782182728353	11.801623084185383	9.125198776575768	7.244978800853222																	8.853478675088144	8.68766462261785					9.693870360623258		7.813162945480775						914.0	10.0	0.0580208376484841	10.890843066650172
8031	HBA (111-123)	111.0	123.0		12.243653914515043			1.9096848996393807		2.050202805486741	9.24068536358589	8.385810169884707	9.658261807745216										2.056166199292987		1.5741379499948376						5.886034309287262	9.85622809474387	8.588874868924925		9.9501948919577		1.0437724813526814	1.1367321876623624		14.661639499517218	11.946542475837504					283.0	12.0	0.1220970911062358	12.556562625751697
8050	HBA (112-123)	112.0	123.0		12.25066335395265		7.439444628463309	9.49476010650808	9.481369772734324		11.07815233503028	11.116064478300162	11.5080015145604															9.98932165297074							10.788905329784354	10.187835222332842		13.486013416479814	15.02448889701899	15.328915023800798	8.794680320084163					266.0	11.0	0.3018962292925906	13.889809164975194
8064	HBA (114-122)	114.0	122.0	0.4350248143834169	11.893546844503394	11.49882315161936					1.9896290784136472	9.967675122779264	11.823388206320397	2.778773690990171	10.599005633272586	7.14705356723043	11.444564120823916		10.299423736230128	9.688533707668602		2.0177766190045463	11.8108867131999	9.714302852764716	11.806019114724926	2.5670073005036342	11.422226097935692	11.714270720055223	11.169679853556191	9.423319037692526	11.236523418218969	12.449645481211675	10.944910371375318	10.31807962083902	14.355713837196578	13.876110710233348	13.018438015169334	11.839597477477549	14.079361350261086	15.694769679725686	12.371235260065133	10.48804625029226	10.554857013717251	10.865278426620426	7.6771033014756735	209.0	8.0	0.45262564013788464	14.168617576815992
8065	HBA (114-123)	114.0	123.0	7.45606029389478	14.142173360336155	9.156669752311636	9.314558008008024	10.728890033485907	10.970875114207578	11.658827264935514	10.981009198958418	12.056248409517549	10.684548102032329			0.3571939263167808	11.005015749626404	9.124318682330763	10.752532707753574	10.568846319649866	9.120702050277115	11.078607628173671	12.293376160048007	11.13353291377343	12.58923933892972	9.183335588055083	11.4118683559093	12.256335870401754	12.2182233083477		11.086156719752626	12.23990871199745	10.65137794721202	11.58300669959024	13.82415779359238	13.989723385824584	13.088712972632411	15.242272447805764	15.295626169110683	16.672868100329072	14.115771679836792	11.222660136059492	11.07516972992019	11.127418514173131	9.301004027748007	210.0	9.0	0.04323435878423565	14.298241083437583
8066	HBA (114-124)	114.0	124.0																												8.808994149144693	9.587188185314636	7.761962024357066		12.997115402728005	10.657863917435163	9.946433995891647	9.013617434882272	9.525215563402186	12.743843232140543	7.250205226306482			7.178547984823105		261.0	10.0	0.09331465438992616	12.001895093122378
8067	HBA (114-125)	114.0	125.0		10.368502420744973	1.6513742476369275	1.6328627858423812																								7.632243509663145				11.795827256066865	9.89645561644559	9.047430931675889	11.059465237539198	7.597899933551593	10.557808143972988	8.228506940406056					4313.0	11.0	0.17332475479805146	11.586674088249097
8068	HBA (114-126)	114.0	126.0		12.312800888619106	10.290280725668342	10.438816196246131	10.85873827033267	11.10154488638769	2.050202805486741	10.170333918609202	10.855916700637128	10.929442271110132		2.6426585189934726				7.28085749336153	8.082320389250606		8.688432868122986	10.327769287878109	8.19335156518769	11.39184114185213		8.500103785932312	12.133721246480324	8.265119007811542	9.477474294585877	10.654725519542634	11.862250148278768	9.998524480549014		13.483974631697793	12.02157846203302	11.58370672652447	9.062108597626487	11.558819833315756	0.3186273288411587	9.55589564264984					207.0	12.0	0.04611657633202419	11.449341792850834
8072	HBA (114-130)	114.0	130.0		12.35523354909527																				10.615112548812144			9.155261796652653		8.618976130709742		8.576415931754799			13.722182211999517		1.0437724813526814	1.1367321876623624	0.5656337543086487	9.949986301831917	11.276525530487438					3136.0	16.0	0.01530429134097255	11.052133803293852
8081	HBA (115-123)	115.0	123.0																																9.996011158479002	10.601431317010722	9.843992925427582		10.54047850712712	12.768678666115203	1.162848469474065					1533.0	8.0	0.18500296664313173	11.4053112759695
8133	HBA (123-132)	123.0	132.0		12.910844514600925			1.9096848996393807			12.840870589129636	11.114228696228516	10.501938300048907	10.167479860216552									2.056166199292987							8.041189563183947					10.804349734175377		8.515244484949138									232.0	9.0	0.27342050864886763	9.685885511835107
8194	HBA (132-140)	132.0	140.0	8.050102646012643	14.673184204555936	12.77878827965696	10.515108428026323			12.652391302252594	15.11818734552517	12.382687204821808	13.266693564465658	11.410096282358642	13.708310258912444		10.760424303898107	10.291392069534291	14.280824536683914	13.847575287309311	13.14736340888228	14.033871041680047	15.630345779328506	15.30951205580102	13.454907642254303	11.967780024626231	13.688824407820634	13.926441391824827										8.991849827150048	10.77703539172712	12.021708989375425	12.03606185537847					235.0	8.0	0.06776949419044477	12.241990064148714
8195	HBA (132-141)	132.0	141.0	10.093593355679516	14.281791093734466	15.927280486964602	12.583783137872478	10.848632245594404	8.902387761645766	14.468846054862638	16.297648074651885	13.193469409834254	15.016324699314342	14.637764840767128	14.907277046912617		13.71806347644206	10.394087151369098	14.177296128152795	14.690242631862114	14.440927982723675	9.494482325672726	15.909329528194426	15.363682739998904	13.245059701375943	7.906340690455909	15.264294154281284	13.982229170010577			7.773777502048164		9.817298333685915			7.867380563853186	9.89109609837194	10.893205114999231	11.20293787641485							240.0	9.0	0.07088243963168445	11.662976372414919
8204	HBA (14-30)	14.0	30.0	9.70940296762978	14.987441219421012	14.845669415018842	12.712447568170274	13.75734911517223	8.198828868320325		16.222424721843588	15.013137131545228	17.00096729578191	17.455033825598502	16.96712037497079	0.3571939263167808			11.142851298456996				14.893005559041704	8.543418621674293		9.794238152983434	12.82519076491396	14.308614257198045		7.518997693267357		11.176573830425273	8.428134600078904			10.478304005696732	10.223681571367615	15.218257234957592	16.018550617115835	14.09403184834514	16.743519243972155					189.0	16.0	0.03612719646585196	12.5149679479456
8205	HBA (14-31)	14.0	31.0		13.22014391772034	13.01550890264498	11.270121617799909	12.345927958239148	9.978277122072088	12.070210437485985	13.351271345617858	12.784703211031864	13.031291755111162	14.146133835032431	12.345177548146758				9.510266639929396	9.227732084896276			12.29200094035126	8.955353101579341	10.630369214889576		11.899631378456904	13.132170951112755		8.680540548704107	8.336316777642432	10.553190105302026	7.614882881780495		11.312600995691664	1.115702618165608		1.1367321876623624		13.052913560937505	13.01428520543574					206.0	17.0	0.2827377444875042	11.829280709566575
8235	HBA (16-28)	16.0	28.0										11.631050553539705	12.394954922322048	12.577012838010567	0.3571939263167808																			9.80290928878244			9.716783429417294	13.382217462096218	13.12517695082712	13.257206615254177				9.130492864031243	242.0	12.0	0.7604499406760649	12.358707468332026
8236	HBA (16-29)	16.0	29.0	10.266332058185467	13.799880315177234	15.031902954381016	14.544629256501931	13.820702307436369	14.518632116975713	14.458267125401411	14.397295175468663	14.277581859237593	15.557840706585926	15.29324119380944	15.803790401977778	11.711525966037753	8.523228932740823	8.097371593179224	11.66167927730246	12.41234994056138	8.619061405671687	10.816280821652269	13.83006777192676	12.665457493155316	12.171771542396948	10.51648387089029	12.944278788760736	15.17524395000738	2.5235171963982985		8.471648875574722	9.14766299398511			12.13674826156512	10.629726222402958	9.960353621853669	15.94229974203446	15.588326657293988	16.718297454448177	16.147556185978488					194.0	13.0	0.2280790265635387	13.943967647882745
8237	HBA (16-30)	16.0	30.0	11.206596815564533	15.59817429259589	15.908209481811356	14.797848254317412	14.686631913720849	15.124951032533776	16.625180606141274	16.42988185524425	15.619313309258771	16.612315107124747	17.35221378386951	18.30431137738512	11.14701282176574	13.621063494259568	11.686851847060916	13.773911164096557	14.544509282658282	10.07235276828658	12.0784725506921	15.609315474891536	14.450740949551438	14.706477014214094	13.579631839368696	15.20952242655908	16.769857927621675	11.870806363627691	9.75246349186214	11.029611900151664	12.597167950590189	9.919667038128122	10.275580830901111	14.4791014413061	13.427167133614052	12.828141499763644	15.838607167391524	10.240179148154514	17.76265946334637	17.895035773404395	9.882320967708042	9.425672183720136	10.236943256056296		186.0	14.0	0.10684088137732789	15.040688348025439
8238	HBA (16-31)	16.0	31.0	6.642234410013453	12.7899200568953	13.975695455791476	11.861561246741886	11.52043293861723	10.976444806338518	9.238989436441804	13.010747864826834	12.854302275237488	10.656097250471968	11.826851811603689	2.6426585189934726		9.25595341585466		7.480472443769829	10.016488399111982			13.132280315741925	8.579000404265678			11.828756969871936	11.908355960737314	10.438709413972742	8.012338294325753	10.126176712698731	11.767952168868035	8.599092349209464	0.5910951800778476	13.84071558017387	11.56686220425494	10.69616934283036	13.84106815884468	14.778244127970313	14.937958945269052	8.544737452930114					211.0	15.0	0.3154065724172066	12.540017370477067
8240	HBA (16-32)m	16.0	32.0		13.069729708816292	10.25177038606842	11.648486909317166	11.15035699587905	11.468044314026184	11.763245576071206	12.305740871346696	14.71108223623174	17.02161037808172	11.578168651104756	12.387071929551128				12.085847039798953	10.271594245259656			12.361144891267145	9.888890056446185	11.814213718759028	6.989980300058134	13.377314652489916	17.192663355430895			9.056960340816731	10.151313991240585			12.12787993365924	10.171798374203732	9.18692607043167	14.73687740402103	15.364510522441948	14.255173256297354	12.157484759983646					249.0	16.0	0.09798105351081637	12.265233549696678
8242	HBA (16-33)m	16.0	33.0		13.132197177093447								11.984830059909957	2.778773690990171					10.873401956095696				9.834933291284615		11.87649127642604		12.25489265408334	16.71997438864368				9.748352150911796			12.683365641360425			14.435367594396604	13.28213172370615	15.90640484516937	14.18876662772194					243.0	17.0	0.184400831708329	13.145786371511342
8267	HBA (17-29)	17.0	29.0	7.161515475967148	11.869300317066337	13.273883702320262	12.08417694364032	11.863590314765489	12.003640298415704	11.571017891331037	12.129883701103994	12.158991550200891	13.779319123039604	13.307178962233609	13.210852172843548	10.308041394715506	8.410394306111824		9.431347098982304	10.47690836983374			12.47005852766563	11.248954968895363	11.067793288958498	8.418881245174251	11.659691100584617	12.770566541520598	8.966543603372642			6.8930036583848535			10.65638146297176	10.254102424641172	8.832816994248212	12.630487585234162	15.371327252150625	15.637028912461748	13.91564722790958					260.0	12.0	0.3460193595338122	13.25521711166707
8268	HBA (17-30)	17.0	30.0	9.056563909985682	13.121997616182156	13.3643955314797	11.670615628305857	12.112665757931865	11.755960996745106	13.479086357496932	13.44903508078942	13.023214954232728	13.080445183080355	2.778773690990171	13.865936251531716	5.946313209209389	11.751285773051393	9.725045031291009	11.519974436778	12.854492670002822		6.782515542027923	13.834058461412498	12.42127364907541	12.526223939651048	11.104652815347398	13.634655670481571	14.045494063468592	11.006768680900564	8.054294023613705	9.832767322705358	11.01228326723418	9.738150614084772		13.113456439156572	12.527478393742136	11.729616292778765	13.297155148933951	15.628523129554395	16.236756829495153	14.72818859668252	10.413217535566265	9.541311200481584	10.195302931225536		196.0	13.0	0.27514695653527377	14.30858011316291
8269	HBA (17-31)	17.0	31.0		9.157402516983128	1.6513742476369275	1.6328627858423812					1.8189189263697756					6.39696536960749			7.672575310115255			11.72912184637646				2.0624765376133625		10.76542886479873		9.46840539624914	11.006857133325123			12.980413067387063	10.852780918479358	9.37735274901617	1.1367321876623624	9.436245067353193	11.59055717281202						221.0	14.0	0.09471302867932216	11.086350933176732
8271	HBA (17-32)m	17.0	32.0		10.849791250327002		1.6328627858423812		1.4457458630036046	2.050202805486741	9.83056432113441	11.946913247346169	14.947686357856869	2.778773690990171	2.6426585189934726				7.777950634515957	1.6840042258504035			10.431075260739895	1.6737939354699716	10.004653226168143		8.91522450241424	14.687274347447898	7.965166661351179		7.142561578818787	8.784492830770802	7.947876558423872		9.04127378474052	8.74057116628652		9.104880554173826	11.932775448861014	11.432239281880566	7.537105504648158					1513.0	15.0	0.24744522424501703	11.31017522731812
8284	HBA (18-29)	18.0	29.0		10.831333281914494	10.690567487484357	8.051980267964856	9.347270537556676	10.06058451342584	2.050202805486741	9.626543658769526	10.442013942397365	13.088029228704707	12.027412884974812	12.8722584577342	7.683758238451181				9.685637603845478			11.18725145887194	7.934384210200967	9.584274384094623		9.98348433806558	10.775881715249444							10.15181708749132			10.785808690848429	12.37109550766881	14.13845714553782	11.947319734891844					918.0	11.0	0.23257403577565083	12.301401687308797
8285	HBA (18-30)	18.0	30.0	0.4350248143834169	12.262534376918245	12.379209635126138		10.92691089568408	10.607633545380498		12.597144341210482	12.03311660308268	12.276363275533944	12.570343603117047	12.80863324795554		10.61898003476598		11.203567942902607	11.841603800219389			12.526977570054797		11.689766885177445	2.5670073005036342	12.375302782072383	12.635107480622098			10.124858351567909	10.616170279814847			12.68600629781973	11.87129960486527	11.64484682029435	11.833047746555184	13.805605140417908	14.672842268648743	13.110887114670511					247.0	12.0	0.16572481159031718	13.40446029129586
8303	HBA (2-13)	2.0	13.0		11.205280451215978	12.859090215818744					11.150130825969336						6.826081877193506		9.432979224612732		8.786511607306052						7.867381952288644	11.799331680584082				7.821946787625453						10.642642960662556	12.078522330149688							229.0	11.0	0.372007630619166	9.273650144570677
8559	HBA (46-55)	46.0	55.0	8.816784045463601	14.170603619670636	10.990778905544753	10.858431755187446	1.9096848996393807	11.30559120692505		10.795243988820218	12.029468518601176					7.614995520675331	7.430475143781512	11.672835897212426	10.21409838420472			11.103426465553031		12.389361115385782			13.86047273536814			8.658201476026886	9.978651608425087						12.92048757180974	15.76067908812096	14.505205880474206	13.171014441113195					279.0	9.0	0.053202794461452936	13.113716921965194
8694	HBA (61-70)	61.0	70.0		10.877893798772943							1.8189189263697756	2.001693933460093																			8.120545158178112			12.718189665219692	6.76342005888165		14.556823992264675	16.179178644209617	14.702972646682138	13.582018634502605					258.0	9.0	0.3096795332665567	11.712465622350988
8715	HBA (62-70)	62.0	70.0			1.6513742476369275	1.6328627858423812	1.9096848996393807	1.4457458630036046	11.07423430700349	12.230897255743022	10.606315474563248	12.705208238105104	12.541903046495772	13.807439769895668					10.799568141088391			9.51087675147921	1.6737939354699716								0.4188921444424455				1.115702618165608	1.0437724813526814	1.1367321876623624	12.35681699676976	12.506087661972844	11.243466163985474					259.0	8.0	0.08246609519018946	7.589246221264406
8716	HBA (62-71)	62.0	71.0		12.436074976064903	13.167000175470331	11.663460957962974	8.391726441624984	10.05555252633683	12.439672820590966	13.345640799916426	11.320159010467156	13.580514743670934	13.82511331657176	15.810233470981649		7.698688643677945	0.962380627403074	8.70633721469321	13.01497710812026	8.103276345381326	2.0177766190045463	12.020868056713434	10.58122544030468	1.5741379499948376						7.8043427403797745		7.836852700455847			7.77441395813953	8.556789409527523			11.467644026107616	1.162848469474065	8.003372713672855				913.0	9.0	0.1185696329066263	8.394549914259848
8741	HBA (63-82)	63.0	82.0		14.240679917173228		1.6328627858423812	1.9096848996393807		10.225353111596208	10.645213465606824	1.8189189263697756	14.333030789756576	10.527201378797647	9.771374651527074				10.98916495057354	9.535597122990009			10.842059991061037	9.348198089407664	12.39730612897958		10.391779562428372	12.938660028229457		9.82015612012307	9.683325378594198	11.284354787949308	8.591382346970478		13.80258610482421	1.115702618165608	1.0437724813526814	10.532587600275727	0.5656337543086487	9.806165932491252	13.823067258009685	7.603149962166954				225.0	19.0	0.1645602035093767	11.683492389818083
8792	HBA (69-81)	69.0	81.0		11.476684861797278	6.696948271224718	7.29720339768219	8.362708546168438		2.050202805486741	11.300582613932388		12.737376875106198	12.180826440371648	10.966343827877012				10.214513641508027				9.200467547620685		11.545825191515162			13.33952798473351				7.662113740827428			11.927683484789156	10.59356205182253	1.0437724813526814	13.115174529368373	15.286519257902372	13.72967482164369	10.829960011549092					264.0	12.0	0.2200840579437608	11.584164484873869
8793	HBA (69-82)	69.0	82.0	9.529894247102115	15.026063576132335	15.588196192129306	14.260054650864152	12.76778248717634	13.026075102925256	15.596856153141696	15.765085040982797	14.500486783258252	16.968514782712028	17.287713560682565	14.68911752003287	8.697288810353282	10.895134259669168		12.114653810169568	14.222556938961498	11.246429747213432	9.87217753073478	13.328212723682924	12.604900768499313	12.355907461857967	9.184658419930964	11.920768424896192	13.329966146102914	11.800106912123558									14.361939624605863	15.3653201156399	16.35491901428198	11.97354059153131	9.546540613524057				218.0	13.0	0.05682555903424618	12.753926129019307
8811	HBA (70-82)	70.0	82.0	0.4350248143834169	13.15994847507836	13.399986424373909	11.39408156177176	8.09386599544485	1.4457458630036046	12.597241913374187	13.689808671835902	12.336883515208685	13.953889153374226	14.16358441717838	14.82076311216166				10.79399635433706	12.024355077565223	10.299187068653984		11.29086389971263	9.403244740270132	10.79994789061838		11.690830938103597	11.463385559802589	8.60140106083662	6.954977790785374		9.023686265875687	9.332564992241156		9.23094029764928	1.115702618165608	9.620351304102606	11.929319156610276	11.069211073011338	9.153161584233416						213.0	12.0	0.02677918730677362	11.12634361594877
8823	HBA (70-96)	70.0	96.0	0.4350248143834169	16.73054693722093	1.6513742476369275			10.709836543472177	12.513880431422502	13.289180554733958	13.248325667883757	15.026660417333872	9.22610492368255	11.582237733308164				10.691488604114316			11.21781695135493	13.096455920318704	12.234413369367006	9.999794463762356			11.459527465186676			9.183807310421972	8.954847877143242			13.196525792489677			12.835393451401943	11.504992580857929	9.02038429187911	11.519575526938697					187.0	26.0	0.5790033870351847	7.9783861399350995
8828	HBA (71-82)	71.0	82.0		12.940588827717	9.449424762404442	10.767545790529937	1.9096848996393807	1.4457458630036046	12.054282788330372	12.613464854932246		13.876022156308894	14.23515377660034	14.536111744827194		9.460419683067364		10.20747427681782	10.92801120850402	9.897693237317164		10.394858019169687	1.6737939354699716	10.259114438635503		11.394848817669711	10.985720754239564		7.958642190737664		9.998490935673182	0.351425873285605		11.68685189829773			12.465659508451246	10.087528591552198	10.385725514589543						223.0	11.0	0.20924960127823786	11.496627999618497
8835	HBA (71-89)	71.0	89.0		14.503478028675008	10.90522173262433	11.852999233238462	13.389970220575751	1.4457458630036046	11.192948082238267	14.38529708805049	14.054469491270783	14.39843248950791	14.559395474041068	11.487395663054157				9.962660989001243	10.3954819246803		2.0177766190045463	12.815763151700857	11.740286808728742	13.132582580423357	8.582366595482794	12.377682719443104	13.156754132243934		8.166538304184721					9.529386174666865			10.298997621306755	10.546915608366062	10.155703305878363	1.162848469474065					182.0	18.0	0.004556943112731686	9.5377298597556
8856	HBA (73-88)	73.0	88.0		13.98659613785381	7.612650287246354	10.816746244874611	11.236451425670095	10.820133327009064		11.315384251412484	11.84820615333802	12.30900860511948	8.960472602086277								7.166975003657199	10.564297693235496	10.078871561130216	10.105031931188758		8.299925533252683	9.12611856629566		6.912821139776435	8.104440187692232	9.429979597061104			13.462502433386735	9.35291257892063		9.07531204103026		0.3186273288411587						228.0	15.0	0.2977660309821585	12.226555006366379
8857	HBA (73-89)	73.0	89.0	8.160493327016031	15.17456672983801	1.6513742476369275	13.186492079758748	14.325426667929472	11.992592103668292	12.15033947677219	14.005444823773578	14.057413234212472	13.90008747921125	13.489709238396411	12.259758605869363		9.844968034654874		13.745236050167124	13.265440215304787	9.353891573978382	9.719256367257405	14.768800667053124	14.13591273354917	14.428421970171048	11.00912142292286	14.157923012084913	15.822661899083151		9.570654127596129		0.4188921444424455			11.807722466921614	8.756562105575444	8.989918473020682	10.080463087464176	9.895878412930998	9.738692809053306	9.931595203322749					183.0	16.0	0.28839092448384124	10.521106229254457
8904	HBA (84-96)	84.0	96.0		14.687209246421274	1.6513742476369275		8.449541620157566		10.824050819619536	1.9896290784136472	7.578607414797065	9.994972020402471		9.7369473797001				11.064994844669403	1.6840042258504035		2.0177766190045463	2.056166199292987	7.172395858633241	12.02375090746168		9.511996644615763	10.526955604392317		11.614888176939116	10.684902490609582	13.1063771850936	9.53083739645964		14.13626191763536		1.0437724813526814	10.731430014986236	9.283584297657248	8.732403327470191	11.755539084827475					204.0	12.0	0.22624455050600492	11.131198139883091
8922	HBA (91-103)	91.0	103.0	0.4350248143834169	13.538035250711376	14.230454431471683	12.316997735955102	10.82082218363298	1.4457458630036046	15.719752268942235	15.997400984727092	12.90853492059788	17.405771069701327	18.037707712394123	17.146546355129377		9.098797788407962		13.396688313906806	15.671534721014712	1.11766207052788	2.0177766190045463	12.432997023128252	12.871655641862048	11.738164916264536		13.143393971391246	12.391460017514133		11.537055220026469	5.2290483550317095	0.4188921444424455			10.367176317941889		1.0437724813526814	1.1367321876623624			11.669800631051183	9.6224392593412				202.0	12.0	0.18323704231467103	8.615984324415356
8932	HBB (1-11)	1.0	11.0	10.550978805341206	16.963715037296314	14.6187806519487	13.412212803174096	13.7906649879146	13.71868176541873	13.963989805361274	16.319880740936973	15.336895813927326	17.353375122268314	16.11744044374478	2.6426585189934726		12.172315546210994	8.034111123970485	13.38339729946228	12.648994809952336	13.124864581277622	10.08722638643233	14.699909674114656	13.489837581469448	12.543200638103402	2.5670073005036342	14.239787059552867	12.731938367661847				12.996910959416809	0.351425873285605					10.84857120762139	14.938090754726566	12.561667392573844	11.534842862667718					1057.0	10.0	0.01304113003702263	12.818586351312527
8933	HBB (1-12)	1.0	12.0	6.990074027190596	15.537150551073172	15.314431946979042	12.481368365611036	12.613372225606929	11.31795900697938	13.61320835854914	17.05891100277907	14.822700336401406	15.417369691133125	14.864262748040092	12.729856134571424	5.451641148016694	11.45219789450996		13.513853383818606	12.08967755813227	12.954146431563428	9.260093301249404	14.457579078007164	12.759233198341104	13.440161122393013	8.309283048043904	14.238322331132885	13.926022064677309			-0.0406767898100176	11.197051429670482	9.48469654791334		8.165632886138722	1.115702618165608	8.738757112580128	12.523564684748012	13.085392847208208	12.946731065610686	11.833017837505192					334.0	11.0	0.01983224618085434	12.058791994022675
8934	HBB (1-13)	1.0	13.0	6.8559113893589485	14.79564072831563	11.250171172500746	1.6328627858423812			14.388521358726978	15.284608733454572	13.153611214063634	14.769050787585778	13.966063897725215	13.10735741353868		13.011134766106098		11.02423529526347	12.159180328482778	10.25772492622609		13.697495461038672	13.60552869369056	12.596783177703676		14.02486649903562	12.72790258564299			-0.0406767898100176	8.45159912727615	0.351425873285605		6.987957140440881	1.115702618165608	1.0437724813526814									339.0	12.0	0.056257705743517475	9.800466083382847
8942	HBB (1-24)	1.0	24.0		12.254272378370054	10.536170562182372	1.6328627858423812	1.9096848996393807		12.200013422495488	11.593718939882828	11.364655679863157	16.206914449966845	15.088676310173684	13.39796340725587							2.0177766190045463	7.742666726476205	1.6737939354699716				1.59286671436669							10.439870064782037			10.92169413786722	10.694916771253617	10.11036001824914	9.913421478957952					337.0	23.0	0.14524703634795677	9.992566338455065
9028	HBB (16-30)	16.0	30.0	7.249831557476509	13.000504983344449	11.414503603142528	10.900936872397743	11.49314380977015	11.626587428570266	12.819627447039494	13.75495662138665	12.940031488326625	15.172401434808169	15.169748697145703	15.530640652051927	9.832826040871684			8.244818274463949	9.586710956253503			11.67986482663545	10.236379817624076	9.89173145461831		9.08089929444082	12.23829998953095								9.974460718101028		7.104131386586976	9.562672064441236	11.111051616872048	10.299711450194836					352.0	14.0	0.19660961547870703	11.784073442267784
9052	HBB (19-31)	19.0	31.0		10.062513778597149	7.493724591050736	8.86657831955311	9.78537282580116	10.14639364715581	10.663623953633376	10.57052828263939	11.113769385482554	12.522705397857864	11.61498188151045	12.449932931268926		1.131340947393687		8.321411591712165				10.72883904124147	8.238324536286315	9.306983732337413		9.819099572816516	9.304774547139203			6.014605645691172	9.351992619373812			11.207595010152426	11.715290073620048	9.236878894340297		9.538039219093116	12.610373609675095						347.0	12.0	0.3533268115168672	11.66119027228557
9054	HBB (19-33)	19.0	33.0		12.092609375475927			10.4148612898083		10.050540897518337	8.247676826713663	11.392755431498813	10.677368749061175						9.88695420717203	9.438758138954942			9.189154241920429	11.214987372741003	8.391441425826828		9.840356474396168	13.195704739397067							12.358509035602536	12.132232366409092				14.764676735557709	8.712479139071938					331.0	14.0	0.41072807180450716	11.900453175401141
9055	HBB (19-34)	19.0	34.0		14.7823923017848		8.805490307664517	10.168533556301712	1.4457458630036046	10.825763706221258	9.2088460106488	11.663860021512336	10.468932650034931						1.5068611682503568	9.9149133089869			8.433289948422473	11.229054098043903	11.044898490313908		8.891184273068502	10.072485322836108		8.901218828230443	8.210616247260763	11.201439952602843			13.6594617325375	10.08220807007135		10.119298022557851	0.5656337543086487	8.818991217822726	11.686018335559677					332.0	15.0	0.17570237090481872	11.975866379311688
9062	HBB (2-11)	2.0	11.0		8.979998780036611								10.547372777239964	2.778773690990171																					11.51121450362582			11.152844025882874	11.177949388959895	12.406388490702057						1780.0	9.0	0.30576665798558067	10.59690836027389
9063	HBB (2-12)	2.0	12.0	10.946629238442885	16.903222060065048	14.564544163759685	13.412212803174096	13.7906649879146	13.744667603973358	14.939896884868826	15.882361611025509	15.2879247188047	17.333922837663433	16.11744044374478	16.48461591809302	11.624653645684324	12.01600754616346			1.6840042258504035				12.989509593492173	12.3611017994803	9.085857129211329	14.22582745552024	12.709275660403652	10.786199338760465	9.209642658768058	11.416473198536984	12.996910959416809			13.462737553178796	12.014719599068636	12.116541526765378	14.237640867493036	15.050016121389628	14.626895246470834	9.884802082275453					338.0	10.0	0.06384666316097715	14.213516015952827
9065	HBB (2-14)	2.0	14.0	0.4350248143834169	12.901758471425872	12.862562920930085	10.058540277704616	12.092141329808229	10.146549676974184	14.743145164798747	14.43127646866726	13.50587897677995	15.366444174840789	15.545923603275025	14.532675738039684		8.017037320733083		11.072820038702105	1.6840042258504035			11.421613787843093	9.365293205060016	11.452265518234183		12.148214539781018	14.149731961133313							10.044444157245282			10.683915929048323	10.835111127064517	13.319243583025129	11.588588893790275					359.0	12.0	0.41295489738497815	12.185893840719116
9082	HBB (21-31)	21.0	31.0		9.50257975708639						1.9896290784136472	8.618912814033486	12.27816733564146	2.778773690990171	10.73707934840162		7.664748555872431						9.400151339423804	1.6737939354699716	9.235167789661938		9.59257069596768	1.59286671436669	9.422571952592712		8.738582930562359	10.19721572702186	9.090767702058804	8.621762316324789		10.958838529276958	10.21344699316143	1.1367321876623624	8.954361445856902		8.00965516273223	9.518902076481416				348.0	10.0	0.17386519060248803	11.428546775481525
9083	HBB (21-32)	21.0	32.0		13.193561635038026	1.6513742476369275	8.305358846425733	9.88214780684152	8.832599910380774	10.840616470503228	13.310119397588984	12.106746716906118	13.471284879032584	2.778773690990171	10.07657773383258								8.400994696290429	1.6737939354699716	10.84057314229959		9.174916044394914	11.495241828852716			9.12133682064629	9.402170808563804	9.382782469541317	0.5910951800778476	10.785676226764974	10.157361769802822	10.61362808968363	10.8845894877583	11.980583195782913	11.284988576134769			8.71826732952402			342.0	11.0	0.28870236117979486	11.828562356722905
9084	HBB (21-33)	21.0	33.0		13.22972250684332		8.742797884850164	10.167119888458435	6.984470248913755	2.050202805486741	11.079079559529552	11.286014960275525	10.506294464837056		2.6426585189934726		10.112194553773422		11.388434025724388		8.087940556403668		11.221826950791652	10.871010628580024	11.850843969887269	9.457210767179276	11.549311559176411	13.66791125169872		9.9171619107042	6.262555995440618	10.60618235117749	6.806588674530111		13.170132118652164	11.474738339984723	8.853572758898004	11.926591828576012		15.047770068621238		7.978596338839186	9.461138105708386			329.0	12.0	0.42395376658617107	13.393426527614581
9085	HBB (21-34)	21.0	34.0		15.44320723742873		10.769341304191553	10.89467291827456		12.300323540648728	12.187951332084252	12.312524233426895	13.751982201051746	10.684972829550112	8.978406153293207				11.737842279896858	11.155374613314338	9.597846394226584	9.181526915402676	11.77066931807414	12.181489486067964	12.752896156158588	10.678534245443329	12.668696658895035	12.894534376382806		10.047617526571091	11.1825104244728	12.898040838597217	11.41242571152364		14.348097638746149	9.988146648761203	12.277631788549092	9.418801262860493		12.864436466207763	13.936914825025552	9.6447006415826	10.303921147957958			330.0	13.0	0.22193172834292801	13.800021077407902
9093	HBB (22-34)	22.0	34.0		13.484966693036329							9.798858512617402	10.943768525686949						7.945237198649377					9.961898674712042	8.02072503530172		9.02976044544902	1.59286671436669		7.486106653362623					11.568880076703785											336.0	12.0	0.15408967853294406	12.088320921645074
9150	HBB (38-55)	38.0	55.0		15.000756127054874	11.073754437425228	11.313398129847554	11.761121635601056	10.022910298612969	12.612588347116878	12.566727408344889	13.001251200338812	14.105539039121512	13.342780238454766	12.527210652980706	6.138422479784903	8.492188031573352		9.901045157850682	10.572990947036962			11.678675653976322	11.28868778507499	10.317289344107335		10.713922942091436	10.670884056627274		8.837190951308685	9.76756344344938	11.562594221300376			12.878127660314922			10.069419392880176		10.245664497561451	11.218673169608923					333.0	17.0	0.12026814847898354	11.230061307593454
9181	HBB (41-55)	41.0	55.0	8.263922916671437	15.432335254206569	10.306958634830105	12.531841990464896	13.288846629569177	13.154247826366433	14.514365624155287	14.083904741586156	14.44142838105311	16.858289672939858	16.40488195918766	16.314420705338083	10.673645176908076	9.60685147286203	8.523974074576168	10.640902376121026	11.133462429223142	8.253832945195132		11.32937900914732	11.981677784964845	12.293141658586665	10.053601014911647	12.055627227390564	12.9977421693819			9.342055299761908	10.438135361046053	7.852307578242901		11.467408486220204	11.029489618040142	9.089149921236006	13.222536567940448	14.789333830294954	14.81107516380252	13.17449505204484					335.0	14.0	0.117979076640006	13.06771252145341
9193	HBB (42-55)	42.0	55.0	10.100982448898142	15.448177900309036	12.65359153184138	12.44303272350704	12.503636183587792	12.65976135441445	14.11310904045682	13.963631308275016	14.05476862251744	17.336543315680807	16.918764627494127	17.383098104268477	12.487297886509715		9.410992548187446		9.66642745262628		8.774999929539076	11.745640094285688	11.2833420744694	11.709205895772651	10.15144372275225	11.782549749005131				9.424073149193273	10.866233709813123	9.121197612535052		12.003755494452909	11.511183200479522	10.965762142208645	13.508917084148711	14.480626110843948	14.812857910055724	13.086361665782476					346.0	13.0	0.07230836927610164	13.214275092134118
9207	HBB (43-55)	43.0	55.0	7.457281646601717	15.61522394001396	11.030969219324	12.11309760904372	12.436037416565448	12.304581650402543	11.771558374559064	13.436117948937408	13.899370072153657	15.223809583595717	14.73640177039326	14.706896049964834		9.980589650158096		10.771186471428974	8.709531408423574	6.832044981179287	8.922802528983025	12.388930067606116	11.55658980460219	12.85982914132493	11.858177999825497	12.181936472072689	13.07413638801394			8.839580172767388	9.420863231952378			13.05416648117174	11.829647543052044	11.621295723513716	13.769613818068466	14.081210406404605	12.548692810524663	11.383529090526268			8.832552129973912		351.0	12.0	0.06594519776727183	12.91279943500682
9371	HBB (73-87)	73.0	87.0		13.138044025020772	1.6513742476369275		8.83965338336926		10.507891481390274		9.51564308592711	14.901805996437549	12.203044975626584	11.442215375939282					7.108657630748854				1.6737939354699716	9.591586674389175			11.573720320746425		10.289209364555177		11.36897411232776	9.041685811544294		14.230338322138328	1.115702618165608	8.89158152475991	10.226844607326653		12.407912277854209	12.481956045299048					341.0	14.0	0.0516968208767973	11.851695069189516
9402	HBB (94-104)	94.0	104.0																														5.74197319168069					6.503491515997536	6.334744283114839				9.531338725520133			1061.0	10.0	0.12015650513487766	8.966774949107267
9765	HMGN2 (76-89)	76.0	89.0	0.4350248143834169	1.6646680429664482					2.050202805486741	1.9896290784136472		13.0690274499391	2.778773690990171	13.425370125518093	0.3571939263167808		9.991667854371318					2.056166199292987	9.399875824372211			8.664618628311345				6.468939885385846		8.040934712630222	14.297321369077167	12.239396580857418	10.831578833276348	1.0437724813526814	8.977824732355794	12.081949365806569	12.718706231463171	10.957832853594706	10.815053375172642	11.094490796944005	11.559626312786536	15.105291160215929	2237.0	13.0	0.3497105163651531	10.940281179280001
9838	HPT (331-347)	331.0	347.0		9.902738344017838						1.9896290784136472							7.820921180182428	1.5068611682503568				10.509868959676767	1.6737939354699716	1.5741379499948376			11.139664734196742										1.1367321876623624			1.162848469474065	0.951022034428686	10.26696814120516			579.0	16.0	0.20225169957115255	6.9810472458004815
9927	HSPB1 (155-175)	155.0	175.0		10.067253801199035						7.392828618846894																			11.699906961268333	10.996286653784235	12.398049355183032	12.278833486234635	12.752463292908637	11.5881038554317	10.280609544841296	9.425856071494648									592.0	20.0	0.2626745669428247	9.139844137777839
10435	ITIH4 (661-669)	661.0	669.0																											13.783206752307027	-0.0406767898100176	8.814897461911869	0.351425873285605	18.06665842707253	16.101766111705125	14.39842909418646	12.98908828383846		16.601388666924347	0.3186273288411587	16.61815963405537		12.695196880497644	11.33678984409587		1130.0	8.0	0.22875831756014642	12.213950618018323
10439	ITIH4 (661-675)	661.0	675.0		12.057468430110896								13.421259158974204	12.45137582299202	9.229798446352207		11.230162610803124				8.43688257305175							11.002787955616368	11.98489432125873	12.859095945390727	11.96887193716224	13.700894594029911	13.63234160147118	15.950758961175785	15.088914438411376	14.144213065756528	12.985663736851976		14.416992403342162	9.277498996860617		12.277423431420807	11.883396886635117	12.379636055572956		1128.0	14.0	0.1630486002860186	13.301330687585605
10899	PF11 (129-150)	129.0	150.0	12.336042523995063	16.67781621442121	16.866509055926247	15.99254372319322	15.700135220511102	15.933648686853036	15.984031748964448	14.649290562101724	14.266389643975522	15.58783002494058	11.428263411689825	15.720308767523116	11.783904212066773								11.923499992439677	11.32165962253526			9.288964885322551	10.140727506622968	17.517121861953424	17.985995232792305	18.2106241980374	17.308057265870477	16.770236468105317	16.8725751113826	16.100032062927482	16.806971877964926	17.70577931621473	15.677339998029492	16.407094684579572	17.427849932462866	14.081431716827936	14.016865785329951	14.614168370756076	10.40380323332814	408.0	21.0	0.5793783840879548	12.81510960518025
10905	PF11 (130-141)	130.0	141.0		11.032628752608018		1.6328627858423812																						10.026349000465045	12.926513175965084	14.332494239348478	15.055460125406915	14.326602122576691	17.654811503334734	16.366325125000525	16.78152427490653	14.656698556319816	14.114906362130531	16.29762889018443	14.27727066297393	15.60400951977244	13.0677558605627	14.861662179944087	14.017221649996417	13.92389780183658	1688.0	11.0	0.29437624696673853	14.49352618415313
10910	PF11 (130-151)	130.0	151.0		1.6646680429664482																									14.690752473200805			12.533447710001516	14.949025127885074	16.460458216153697	12.723449033934417	12.205061855199094	13.94720340861952	13.61718259274905	16.208048108636795	15.072460335276116		14.325652577224655			1693.0	21.0	0.41413706363214603	15.542525028312458
10916	PF11 (131-141)	131.0	141.0		14.046075802749456	1.6513742476369275							12.035667476901148				8.018683432691583												16.29881882426861	18.18622024878551	18.00507487411317	18.4992803089788	18.09955646861181	17.386988980490656	20.126557259228157	19.1857475465479	18.141161683014825	17.686058120674165	17.964548589152848	20.06117443761884	18.573279117201643	18.23548921140907	18.79628716672662	18.126965404274248	17.72512853507463	423.0	10.0	0.012561114788358776	17.3694404405565
10918	PF11 (131-145)	131.0	145.0																											14.249850773929532	11.729677390048009	12.183141749809606	13.35608526231274	17.139894516153728	15.0106707335581	12.518288376398194	12.65038589351315	15.462143057965456	16.367733547742855	17.06058799777748	15.548508684558348	12.429463041928445	13.80924465008336	13.403743880252446		4380.0	14.0	0.4019215302525868	15.079463776839244
10922	PF11 (131-150)	131.0	150.0		1.6646680429664482																									17.110116764704408	16.422328638456396	16.986231818389715	16.57856231767077	17.740668659324783	18.08114907779198	15.706582013426209	15.86932758222351	16.984437993768832	15.452449650004494	19.43783824308972	18.48737624939851	15.70546593151165	16.84993617644828	15.26926683939241		3458.0	19.0	0.2008002748514866	16.619105359176423
10923	PF11 (131-151)	131.0	151.0		13.346257860187688								11.402359937529315																	17.357824348193848	15.09190326581394	15.738140877259948	15.730330304351186	16.798729179820693	17.913997699452924	10.91708764784699	12.538803018251452	14.686997994531104	15.658556029440424	17.016484043773108	16.913804012400224	14.364782169184076	15.841679431493276	15.196420780633646		1698.0	20.0	0.1454769463166102	15.816259676475479
10927	PF11 (132-141)	132.0	141.0	0.4350248143834169	11.959518502079224	1.6513742476369275	1.6328627858423812			10.4601876702526	9.287233211098336	1.8189189263697756	9.872644243706787		9.671117166418952	9.875847081990171	11.726971411016695	14.095603130036096	1.5068611682503568	1.6840042258504035	8.607590289933063		8.752507842537149	1.6737939354699716	9.545509059969762		13.842216408751971		14.750441105930822	20.16743440707031	18.90467702392341	19.79576471546138	19.07057902569843	18.362368626344978	17.449696828749964	16.62131261231796	16.52418403889419	14.541940145166054	16.433383050188414	17.09447548447568	15.727146842860606	17.16531269268857	17.64591253800887	16.422662862415496	17.667122830925944	409.0	9.0	0.08357838728990849	16.060814709449584
10933	PF11 (132-150)	132.0	150.0																											15.009690525482354	14.448763536648118	14.926903519418218	14.41026320596342	15.156346043571164	15.549474165598246	13.46277027533148	14.1244234833025	15.66530838999756	15.521919150333988	16.789913560027216	15.48170898732415	13.38095177578196	11.684575232789468	6.887811460781265		4377.0	18.0	0.30073744853042295	15.150253459478764
10934	PF11 (132-151)	132.0	151.0										2.001693933460093																	14.589849244081902			10.27720281965641	13.914361092273642	13.729430966590913	1.115702618165608	11.284325331814632	13.060096817171898	14.398177685803985	12.884086465745774						403.0	19.0	0.29562274311446407	13.043489261966458
10951	PF11 (137-146)	137.0	146.0		7.251612886820031	12.04202688785021			11.266084406751943		13.218507879950591		17.16014583799848									2.0177766190045463	13.151464313642055	11.86990422016075					15.851701232226253	16.43575281293124	10.995084565263626	17.231426719473237		14.00650686507529	13.332679230543228	17.522696464791753	9.722266989126416	14.006904226772576	16.442402479067336	14.294206646890762	15.003183841032792	10.731151654053992				420.0	9.0	0.14884394156732897	12.831702427341966
10955	PF11 (137-151)	137.0	151.0		12.176618312656457						1.9896290784136472		11.801218412493048				10.758236329957011		6.649049933400686		8.866223934441933				8.905234033754166		9.8933086115014	11.419574080027996	12.032698376867955	15.62303184079586	11.237220807525006	13.335704642152278	11.370008586852968	11.066473972470789	14.746526320947671	12.022217463012558	14.46294264638122	11.063843452838382	10.09643021986896	10.620237837443742		13.97122070700808	14.737023226816548			851.0	14.0	0.022433933791224898	11.124093917362927
10965	PF11 (138-150)	138.0	150.0																											12.765674157518564	11.4083944556866		12.455942727667932	13.494223856890168			8.969623588930528	9.13645038376638	0.5656337543086487	13.309706236397243		13.00311454239962	13.60231782818088	11.72679271985288		878.0	12.0	0.032813469257000856	11.823371437546577
10974	PF11 (141-150)	141.0	150.0		11.974996801583249								11.179611725655937																11.654859735521558	15.965921850151195	15.984192328335515	15.494099676676363	16.26990481887112	17.614660045945808	16.510529503046822	17.011053053582067	17.886939070023022	15.403006316687556	13.677095494166371	16.10409256867689	12.654526227626963	16.037842448280255	15.898050938580184	17.78914336122846	18.07344246258829	410.0	9.0	0.35520659865333337	13.159062955947649
10975	PF11 (141-151)	141.0	151.0	14.171849513482282	20.553424667263556	18.008969205331315	17.629545902071662	18.59548081384601	17.53690228699179	17.042809276547413	18.87099999147825	19.42307033742067	20.561804688404216	18.68226723310189	18.51233669689919	10.439742182276593	17.674486078095242	16.798295328813403	12.419002024546078	16.301930782649155	14.798351239888085	13.54018650739656	16.648477231051345	14.172643142001697	15.945778484606643	11.623374061528164	16.76353928050039	13.228131370906205	18.99884690247799	20.89057703302606	21.38289901155985	17.133546850714556	18.2295636220286	19.65793724244869	19.541995257987104	21.664993293993835	17.735372890551265	19.88450067204745	19.90003471729632	19.731805874382147	19.67865031335873	18.345924283459095	20.48945805568301	19.793646940793572	17.95794660468023	405.0	10.0	0.47032541729708593	18.055266129926963
10978	PF11 (141-155)	141.0	155.0		16.179012254323787	13.475716490058106	12.039705540497682	14.222567854923737	13.29200018303308		14.556396674446564	14.04907449578977	17.575770008109235	15.527071383793288	16.39388873267162		12.314355948276445	8.819646316223691	14.410554758614587	14.342327298890446	12.610191271708274	10.554412387089553	13.65086402661686	13.570239873346964	13.436659081467054		12.964587812267784	14.307541541674691		17.504036541921725	15.965024505771538	16.92810271257013	16.785883070441646	16.804626630031414	16.51677058619367	15.56175202488216	16.827448585370586	14.50455642707341	12.99399392701294	16.4662198305938	15.52605925214449	16.19441918984746	16.691696585895873	15.38055787869687		400.0	14.0	0.1636683818310205	14.340801125059166
10979	PF11 (141-156)	141.0	156.0	7.648177649719786	15.059599590863757	15.073044637286928	11.954959936649422	14.533337807692304	13.275528048583448		14.320545956528264	14.259398825180993	14.590057220652207	2.778773690990171	10.11339872663398				14.409707305314235	13.329369946988528	13.377184676790172	10.35486326435937	13.980904488282077	12.607484590422205	12.439871220846596		13.882176650090797	14.841831977974348	14.676974227500065	17.616340828330536	15.982243632566744	16.83399843514153	16.324416874288413	19.341385083525616	17.783730820239466	16.481392831826938	17.273445640430843	16.715944987719176	17.70684782784941	19.5500278319572	17.639127936698138	15.221974309247123	15.045185867917937	12.360463297715402		850.0	15.0	0.21290198968522683	15.931964989262505
10982	PF11 (141-160)	141.0	160.0	0.4350248143834169	18.44808198005062	13.740857832894388	15.899978637959842	17.913411418238965	16.626082412461937	9.83431412929638	16.281195514691714	17.02658152028306	17.859881387882123	15.71550363567122	16.836838241526024	10.812675272473834	10.198775308150209		13.230479453985875	15.997950096559608	12.116287756319467	12.057449671911924	14.84865149481749	14.509745634594683	14.258448261119186		14.854148187693168	13.803903251178154	15.968596724059235	20.95785555733552	19.98701934366934	21.31208441245019	20.32311606137392	17.771446299784987	20.690969156320456	18.792709901918347	19.279480565281656	14.156322916020244	10.860311934184574	16.710936365393902	16.88406784215033	18.179328740340363	18.131177733879177	17.307013580204245	8.685344185785997	407.0	19.0	0.2541709571064617	15.001230706749565
10983	PF11 (141-161)	141.0	161.0	11.84873206830012	20.225058724149147	15.649567987482625	16.787799532700635	18.804378344484466		16.20845745616014	18.59812215414151	18.46903807099697	20.62915122687247	18.642052544913536	16.238557004005504		14.72186952113009	0.962380627403074	15.421106135400178	13.22389001860188	12.471442968935676	12.896095808203532	15.215012530670611	10.129347201390363	15.91350084976203		15.606535380616483	14.84027507266851	16.787519883512516	21.007094874232656	19.17410358304758	20.25858265295388	19.27828502129442	17.72956198532466	17.140043341126702	17.20623893266403	18.27578579409927	16.214486733682808	15.858584415709553	17.07251652769034	17.102370294383537	17.61870879857025	18.31887470163649	16.689627973896606	1.560447439893052	402.0	20.0	0.19434023504858525	16.290099921799534
10990	PF11 (142-151)	142.0	151.0		14.320981169029992	11.315999302506224	1.6328627858423812	11.639560513794777	11.266084406751943	10.49403734632488	12.366297140271316	12.566314718444104	17.182535499026756	15.664470064329564	15.14673263351405	0.3571939263167808	14.127814436126917	14.117831358715213		12.487408875427764	8.544262296697804		12.517594486273426	12.283895998469635	9.8374071503675		11.506766749212169		17.96841884215136	17.553559317999486	16.882215342016522	17.34659488705104	16.953987014659216	14.089819753112808	18.126236083810607	17.51111123530586	17.34218414991688	15.189809574761616	16.446114101937436	13.948780672169782	15.484142428170514	15.507498152388932	15.30800138457344	16.235227394918873	18.14660552708488	412.0	9.0	0.4140351074425511	15.260322274254722
10991	PF11 (142-155)	142.0	155.0		14.037125043384366	14.00961334806306	11.126718235083205	12.49872738320417	11.869176967058136		13.169413792805342		15.86476705546997	13.91614912888386	14.409891211576769				13.485106858855996	11.796378568782677	12.30961575015325	11.212902716710188	12.646753249208022	12.302285043271624	12.148069104626344	10.457757968035782	9.185201016955611	13.54604463462544		14.596106589285766	13.217962849092093	14.410812518946203	13.751638229035771	14.3358239223276	14.185171518116306	12.888202775567253	14.084575891200236	14.386660408486556	14.14542108383564	7.908053768168808	11.633812320819525	12.613823904236304	13.405438273600168	12.117600544112433	11.42741721824788	431.0	13.0	0.059069058238018064	13.355903700780866
10995	PF11 (142-160)	142.0	160.0		14.646324509491684	12.187815752604305	9.690096420884814	13.002375981581642	11.349175854570756				13.410156366344468			9.848646218354146			1.5068611682503568	11.125910930392642	1.11766207052788									16.960730192868095	16.808367836705784	17.837868854987452	16.69884827628092	14.599217371995827	17.140778233650575	15.013311764357338	16.690317128987033	13.98310405162397	9.24731140951834	15.854358336538446	15.03595609334864	14.85842912759198	13.9097312303751			867.0	18.0	0.23251510344686582	12.71600933591368
10996	PF11 (142-161)	142.0	161.0		14.877544354700104	11.002423891649697						9.602670218746129	17.539291525581955	12.5489420110936	13.671496991115085										12.051440876168494					16.748102249622463	13.09190326581394	14.764574592629224	14.178421161404854	13.306520991993716	16.355270661535993	12.241148377791635	13.34655418261978	13.076733717780844	12.78515019827103	12.959324166411252	14.28616159404281		13.481417589465904	8.265430241317373		426.0	19.0	0.13677830336758642	12.163280644996025
10998	PF11 (143-151)	143.0	151.0		12.310551597485452			1.9096848996393807	1.4457458630036046				11.808565729418111	9.654983648503924	2.6426585189934726	12.330801614608683														17.0698588317916	11.673568727856106	14.29971922047651	13.811177656820888	10.815277782943818	14.476891483541204	10.316968898109211	8.969445595628663	1.1367321876623624	12.006399127175714	9.690077288260705	11.735738137894646	11.243401189809664	10.730947207505992			406.0	8.0	0.09643797001178182	12.548393190578556
11037	PF11 (171-185)	171.0	185.0		11.484368155443882	10.04276822185884			1.4457458630036046		9.908045130157705		10.00107389221318		10.885308656698244								11.131645348781005							15.61465070703406	14.898787643411229	15.3773768921116	15.184488897657356	16.13960104303366	15.675627551916405	15.542655267433924	15.609618331983368	11.99307989892274	13.64778279566252	15.019527569470648	15.456284194183638	12.127693868311583	11.856881848363376	13.085746921077156	10.149349426302264	415.0	14.0	0.20091096103629794	13.284918822551692
11094	PF11 (191-202)	191.0	202.0								14.427771156157302		14.822670626081337						12.072248900515351		10.169142935869214		11.614491239957028		13.552330003829733		13.38014352266998	14.348380250404547		14.446549085561395	13.100312703635815	13.97826923496913	13.903974901302831	15.23934039828506	14.403711613957148	13.367037082824464	13.972105788937828	13.113618465066004	13.677828881477373	13.772733804644066	11.372545513009326	12.653411194405022	12.458315797117349	6.78562525189133		874.0	11.0	0.08059478119837739	12.664623042134895
11138	PF11 (24-38)	24.0	38.0								1.9896290784136472		10.812988341205752																					12.695726692013285	10.343674516846193	10.374857387032447	9.610073926218153		8.523316240473772	12.137668763032543	8.944962122007748		7.698992994504576			853.0	14.0	0.04637752889831861	9.90700197796963
11139	PF11 (24-39)	24.0	39.0		12.104135351071122						10.579036790562444	8.943350461840819	12.55676232479343	9.828295555522352	10.080327376513978								8.535380589598068					8.690793487276373	9.585779249865949	12.87789412402185	11.664177887648584	13.113141194197066	13.008074185032957	13.171353747577635	12.2961236681115	12.11559694815512	11.680804841237643	9.36886526666492	9.745418468700342	11.986714533887175	10.814707413331458	10.36908545422555	11.253361841549852	11.330003611269763	9.219872561318745	399.0	15.0	0.0824897747901936	11.385168568928874
11143	PF11 (25-36)	25.0	36.0																											11.412382155810857	10.546585051344955	11.56705091738034	11.84583148271232	11.43509472188897	10.444639308929908	10.330264596477408	11.82180853128722	10.52819060771203	9.73204793695381		9.629169693994438	10.64040856483839	11.744243256958756		9.837083678410302	422.0	11.0	0.06273113757658984	11.512880615019068
11146	PF11 (25-39)	25.0	39.0										6.592774895564629																2.5235171963982985	11.841436657508815	10.309157301647229	11.861965186831098	11.68837867344612	12.031029926054238	9.700466071815487	10.789541674156046	10.78279357805713		6.508382825137534	10.2455162932323	6.802919837957885	8.97972930568781	9.885775784299216	9.692812751093		425.0	14.0	0.024736113267025947	10.236016450220342
11150	PF11 (26-36)	26.0	36.0		10.612757806516637												6.86875731333075	7.335680824011462												13.479597380167156	13.81126740818948	14.12376843061587	14.60479326623004	13.923831081325794	13.511623643404777	12.988896775186726	14.08620136685337	13.273739315362407	12.603009112071886	12.530317938727476	11.348467278021522	14.088493537780646	14.644144584822948	13.477160670401933	15.177914905187247	417.0	10.0	0.5975409920835053	12.654360064474183
11151	PF11 (26-37)	26.0	37.0																						1.5741379499948376						9.486702469372675	9.969061736362942	10.004181235116969		9.94036823973872	9.995316497921191	9.904145619714848	1.1367321876623624	7.003593842643122	0.3186273288411587	8.504611890795584	8.741826647226413	9.124144829517387			857.0	11.0	0.025480154327154673	8.478043786165887
11152	PF11 (26-38)	26.0	38.0		10.563722799160862					2.050202805486741	10.114551664932074														8.145435532499691					12.85828480962874	12.317424917630827	13.288967833665094	12.970040793536407	14.477601507557344	12.86742295997168	12.89301958567441	12.84552125132896	9.041065746090505	9.244251497877158	13.123161731836383	9.060996345571008	11.149835376535956	11.123027839659668	11.127817831909605		427.0	12.0	0.07031023319657813	11.563142774615706
11153	PF11 (26-39)	26.0	39.0		12.77018374987228					10.373933143008088	10.572090996097726	10.265733430770291	9.6793783440228				9.066653353622902	7.781410082841596					10.499938592056726	8.103828254043462	9.769485548317055	2.5670073005036342	6.858139600964323	8.865962938092965	10.67567525852633	15.083250692535152	14.79342386032941	15.703282503608266	15.987243169824358	15.844868815148883	14.898389396366886	15.079185773406302	14.876514184539046	10.95227559612696	11.04904648783767	13.773183672803098	11.56415467548008	13.381082496122817	13.285189954328944	13.140478624743643	12.455909119766424	398.0	13.0	0.301501218490731	13.435755676539696
11159	PF11 (29-39)	29.0	39.0										7.334491361535818																								1.0437724813526814		9.74802810771318		10.176031543011565	10.706076505522482	10.662431769570022	10.821910692451445	12.675360994465072	1674.0	10.0	0.06877263877762818	9.949519180226837
11167	PF11 (39-60)	39.0	60.0		12.450202247905324						1.9896290784136472	1.8189189263697756	10.99335749114544												1.5741379499948376					16.32236403168434	15.01333391372428	15.558483464567775	15.94822710746201	7.602154670509821	13.830548681961378	12.453352392667869	13.25871384270124					9.484079167020209	7.031880510033337			404.0	21.0	0.8672820132815542	9.622712042015651
11175	PF11 (40-60)	40.0	60.0		11.057843957315251						8.175990969666634		10.242604491690535																	15.412250138299283	13.247468333343402	13.985540838671126	11.01946874432609	14.368864184091608	16.302981466209314	13.465398513824017	11.930650282721476	16.028492162148677	14.21573185709791	17.09267437486802	16.513338810257963	13.080707532905317	13.007695109277202	12.97254595832078	1.560447439893052	849.0	20.0	0.33021769506722076	13.936865553927243
11182	PF11 (41-60)	41.0	60.0										9.712844644703347																	14.57409982716982	12.665495427320424	11.644702085065989	13.382782469541317	15.422526140364493	15.006120721005615	11.89517575860735	12.205093351308534	14.618657723523018	13.978203601113858	14.14577151982544	11.159110093159422	12.340707144399444	13.665852179284109	13.217857137069153	9.650295120582216	413.0	19.0	0.1182068416854528	11.759132678370912
11187	PF11 (42-53)	42.0	53.0																						8.51559643842157					12.210207867410308	11.101047200258112	11.580937235201208	12.554651505084085	13.482024402973195	11.84831200587936	11.69671484640652	12.503460237592227	6.948716907014036	8.161226924053205	10.12146676977627	9.959764139956674	10.447376522993302		10.137907762459529		879.0	11.0	0.20438475826845973	10.11831555915298
11189	PF11 (42-55)	42.0	55.0																											11.932348495768018	10.652200203902478	10.609951358974104	12.437080898520245	13.16379540656514	11.735534711734845	11.567016775963545	12.585812833375629	10.261112023825346	9.764201573093189	9.59707678706164	10.549142104625057	10.941835113582297	11.067314867401809	10.534606989816446	1.560447439893052	869.0	13.0	0.23459334256063705	9.643206267252571
11190	PF11 (42-57)	42.0	57.0	5.655722361990899	11.227864315183185					9.036784396462137	11.261208824496224	7.7872401224760415	10.587069647016866		10.451075749319246		5.907734498476095	8.159400687687295				7.86564828617916	9.31062796906217	9.748149511467288	10.869562524695157		7.9620147302003			13.367520164129823	12.456925596973472	12.637969888451403	13.72558236152037	13.994306972184823	13.533501873818608	13.560717464034033	14.39588489435869	11.598620852095182	11.314497468844348	11.385826375317423	12.012800830584249	13.02817155001842	12.66679963201887	12.600221432070104	11.847813531076422	428.0	15.0	0.473965324449379	10.9723415990695
11191	PF11 (42-58)	42.0	58.0		10.66184752390407						11.11646258797629	7.182738299455197	10.124754810912142												8.202547034964146					14.5045226391127	14.089933990293924	14.378350790855118	15.431431406694273	14.359537992132784	14.74662287718643	15.231477837510417	16.011876736994893	13.186444627386807	11.47706319480825	9.28873321945334	9.87296610151751	12.475098446912112	12.366503814756074	11.702549641433803	9.7799306078451	418.0	16.0	0.3695611083224969	10.77439384799972
11192	PF11 (42-59)	42.0	59.0		10.383149546190774						10.889620345540584		10.603223324124423												7.839049643069302					15.742868631020476	14.694905676216983	14.760098210875922	16.101858089115172	16.20808905419772	15.333547287799275	15.047455840637468	15.892542109183568	15.106208649782136	14.62172104062061	9.423881108542044	12.316970373487331	13.51290660300092	14.397496084310673	13.578007839425023	12.078018414367364	416.0	17.0	0.5259279358283363	11.215866972961555
11193	PF11 (42-60)	42.0	60.0	0.4350248143834169	14.346455488141634	1.6513742476369275	1.6328627858423812	1.9096848996393807		8.910606984568416	13.278466321455236	11.625468548355736	13.775348296421962	2.778773690990171	12.027658063723514		1.131340947393687	6.183658393953234					11.86078126511795	8.899387003754175	10.079314340163757	2.5670073005036342		8.910912346932966		17.66014614026942	17.328549918619093	17.257449793995026	18.482873421537228	19.390909579970664	17.81687081696001	17.37243651781397	18.314163631425817	17.995338542205044	17.68603871308718	16.359741003740805	16.156958784662326	16.13825810583009	16.639199597829087	16.237079289389918	14.391160696844928	401.0	18.0	0.2407348279027379	15.292373246832373
11199	PF11 (43-60)	43.0	60.0																											12.147627505626785	10.93999834251235	10.67462890131993	12.74508446474038	14.74737580734534	11.955851804854184	11.638529318091416	11.574471424687594	8.712233617617485	11.842194392527064	9.799619432539066	9.424614324069076	9.482656919111522	10.43933218809889	10.029108965098546	10.061269406337525	859.0	17.0	0.04854149761324991	10.889766897135317
11204	PF11 (44-60)	44.0	60.0																											15.124369871104609	13.876462156973831	12.147769258121045	15.832957296933069	16.353645917865393	15.026503594942302	14.921194601178064	16.074461168213055	13.369872484108337	13.714269214857318	12.516151207098948	12.957162791214529	13.066927271688924	14.814026078333704	12.538096266875808	11.703256523063772	852.0	16.0	0.5582170286296848	10.752603735183897
11215	PF11 (49-60)	49.0	60.0																											10.039244124645728		8.959097693100365	9.432376607582627	13.706464017898073	0.8795372305695939	10.947959732543543	9.806254184671651	7.64381323078306	9.734431209745235	12.017635780270869	9.501807644889269	10.15705958067528	11.06049043812174	10.65452532215146	12.86676550968653	858.0	11.0	0.5550613971803492	11.502993879338717
11220	PF11 (50-60)	50.0	60.0		10.376644685270414	7.132527853074721									2.6426585189934726	0.3571939263167808	7.767748059827134	6.980191212043602					10.075173060080893		9.627004833227016		9.72838089256826	9.821084156660124		13.191223360653128	12.393039040878357	12.730498566647595	13.265717563617065	15.133582986275398	13.4599135835159	13.674242913268722	14.26671828585169	12.284000722094731	13.104186467419744	13.487612769819856	13.541278808791317	13.83719490644827	13.741003944674189	13.05852506084024	14.44404534734845	414.0	10.0	0.14031377465548026	12.319972115625
11224	PF11 (51-60)	51.0	60.0														7.283828614815308	7.892999706427356					2.056166199292987	1.6737939354699716			2.0624765376133625	1.59286671436669	2.5235171963982985	11.305725756179962	11.011449690704945	12.048931697098542	11.806367706906723	15.208103407729812	12.067662410825132	13.078490200462808	12.8366847571124	1.1367321876623624	11.06672452458316	12.588645187278708	10.83474331133262	11.250058293182343	11.29750524806611	10.243826891758696	12.45991765902508	862.0	9.0	0.13593533809936081	11.410796686828016
11244	PF11 (95-106)	95.0	106.0		9.567224048311076								8.15072968991819																	13.431085838941618	11.710469720226495	13.02460314185333	13.419616341520085	0.5910951800778476	11.810939591851293	8.660396641001682	10.3782692497431	7.237920002922101				10.530715097887436	11.92200072682972	8.146178369030944		864.0	11.0	0.08090369847652225	11.22810033421598
11249	PF11 (97-106)	97.0	106.0		10.028846481681606						1.9896290784136472		2.001693933460093																	14.918342786605816	13.799314280729869	14.230216659873294	15.352196149893729	14.469289818548203	13.869463861129484	12.271469556611262	13.680850138496345	14.232129210454918	13.17296406805826	12.604795198236486	11.80417773121975	14.54026353221194	14.777620045161914	12.642391004739364		855.0	9.0	0.3005131039430443	11.53523629714304
11977	PIAP (203-215)m	203.0	215.0	16.013397505744223	14.489527366133467												1.131340947393687	16.732308843213453	13.879726228362944		14.479331750020654		13.911735505958628	15.34737906679893		16.099606739176618		16.621074968103215	13.08575962061937	12.266726190694705		13.16162262096162			13.968739406408352			16.561160951700124				16.979888557818036	16.4703231443979	15.822188296928609	17.344123543910957	630.0	12.0	0.16031991896787182	14.09944225529633
12003	PLMN (19-31)	19.0	31.0	6.663939681342844	12.585169775636796						10.136528638757236	9.8332184209658	11.13213579337584				10.493942334924812	10.453131243881272	10.056183791824504		8.22832807099779	8.451153412379583		7.966023527374924	10.200431057536615	2.5670073005036342	8.939607266379022	11.34474546665782	11.304876909922958	9.502516702084211	12.404079299885012	13.924827721146633	13.3007054523622	11.175728904234944	12.36350412021018	13.080855585636598	12.450748064954968	9.551586520670332	9.529570206453132			11.522490281629263	10.707497905493016	11.3525241190843	11.668514448009937	539.0	12.0	0.5142183620449713	10.084226710987714
12005	PLMN (19-33)	19.0	33.0	6.340471993122266	12.35357397357916							7.279317482347382	9.739684829212427			0.3571939263167808		9.0516192240236	9.593554720679649						10.1541703424773	2.5670073005036342	9.08772685917494	13.197674732208618		9.592843153570652	7.847670728963875	9.236643294781484	8.096495096366947		8.749346960709381		7.25049383878357	10.007851966643864	8.771255971294096	8.585226494376256		7.427484733593824		7.872673596104994		538.0	14.0	0.07116357389875043	9.543904887850646
12517	PPIA (8-20)	8.0	20.0	8.865184615615691	13.454996174031974		9.4076169068246	9.315039133964207			11.234825226186429	12.026604395211365	11.774915577541076	8.68938644306956	10.045372170053668		10.086482262501908	10.205435571720804			8.114785084801142		9.88981532688797		8.84228223328734		9.660082198506196	10.436646471953877	8.118513532939229	14.041143500605672	13.85196088793867	15.155294075760736	14.548565759887753	12.591746640837076	14.398989203714743	14.029713946706863	14.054650204359715			9.291463556019735		13.034484740754175	12.81621228145901	12.422060630634142		561.0	12.0	0.2623183417220244	11.580354097982786
12518	PPIA (8-21)	8.0	21.0		10.56160585814876							8.16241558183414	2.001693933460093																	9.619895283295255	9.242295772448571	10.621077201907214	9.665442577186964		10.175076600976428	9.679661514975702	9.604296388347455			8.156349861864465						562.0	13.0	0.030831406611690346	9.25795607268975
12519	PPIA (8-22)	8.0	22.0		12.757094858746704							9.42839319276411	9.66275941326704				10.070743854189466						9.569499023033114	8.312157441367834	7.910867647233561		7.4615279716689535			14.017199466475631	13.01409708741992	14.440739661123052	14.452375605831396	13.38591715340907	13.45495829636446	10.985759036638555	11.53035614041995	10.097849025351032	0.5656337543086487	6.709570101643702		11.63756633203532	11.2854481958668	10.131900497495998		560.0	14.0	0.11970865763817637	11.090520858206862
12581	PR39 (142-150)	142.0	150.0		13.490441747545225						9.861411135143722		14.469299483543091										13.080301617666471		10.286252201516849		11.967261667344964	13.192151959271577		13.802169993105638	9.83591689381204	12.7138000253961	0.351425873285605		13.915367303404611	1.115702618165608	12.807482815740649					12.68657805834022	13.652677801592036			1812.0	8.0	0.27323004117044747	12.816994465976519
12605	PR39 (151-158)	151.0	158.0		1.6646680429664482							1.8189189263697756	2.001693933460093																	11.77098986584526	13.789293639506347	14.388458541732955	14.106104637108134	16.178008250021154	14.093324957995083	13.850941298883969	14.97025380531908	10.206987330087369	14.018132412001435	13.294475296847944	1.162848469474065	11.746371775990902	12.884552732917898	11.582763484279806		497.0	7.0	0.21355099288125107	13.277467595496365
12606	PR39 (151-159)	151.0	159.0																				2.056166199292987					1.59286671436669		14.282835667497704	7.526784997105047	9.768283962738384	0.351425873285605	18.07526116758923	16.101766111705125	14.39842909418646	14.094471425782707	14.61827937786565	16.61973987663585	0.3186273288411587	16.709803201124117		12.925116321785636	11.171313936204186		964.0	8.0	0.6402027013579793	14.353819008811245
12608	PR39 (151-162)	151.0	162.0		13.314171236157836						12.475810466371442	14.072810719492526	13.641102478842235				12.15755313257701	9.936938619131178	11.11298873491831				14.585596753439138	11.78492960570468	13.686463418108517		14.381442942633312	15.065557553609471		14.505587879310625	13.342825014412623	14.339942729252028	14.437105792101258	14.27737683522228	14.31227485235561	12.783944981503092	13.327743433503546	12.528754385938893	12.100617451505157	10.575602577194136		13.87490658081402	14.111178949354844	12.600307761546294		509.0	11.0	0.36499571146135196	14.491746253599759
12609	PR39 (151-163)	151.0	163.0																				2.056166199292987		11.932404527447964		11.98662097219082	11.945792927425948		16.833352178266736	12.86405190123781	13.638363211836802	11.607369119255834	14.597903362213248	16.481641615238278	12.029377440624868	12.716087318552884			13.767646972111542	17.460723024819476	13.327825732542824	13.546310019140916	1.308676578645392		3654.0	12.0	0.6161217208389935	14.262838270621106
12611	PR39 (151-166)	151.0	166.0		1.6646680429664482					10.18765509625878		1.8189189263697756	7.068515052121789		9.052219173976248								10.50875751595746		8.23812292916568			12.289703870700963		14.586234180432768	8.38759962458249	9.26522874622998			9.436809453629625			8.348085150337972			11.39550922626434	7.926984611193149	8.848975037782594			947.0	15.0	0.11408097927316187	10.559635287319729
12618	PR39 (155-163)	155.0	163.0		15.23600592312294			10.30945414345363		12.807842826991756	14.928289788182838	16.340243313847697	15.553702525044372	15.391642188281212	14.851776760283212								16.17198205049509	12.1475504118713	12.594770711652544		15.603331069726998	11.960226858408952		15.290856847191314	14.582375918227145	15.191516010902722	14.363613906431656	17.01237930489285	16.417923222081853	15.386180460298704	14.902530581288104	14.698318475372432	16.00250792876529	8.167125084226305	15.587080381574074	12.606888125074326	12.73708616567665	9.858788438516786		962.0	8.0	0.1083688233385918	12.51611660138795
12619	PR39 (155-166)	155.0	166.0		17.176991856309577		12.357291370778205	15.046515845742109	13.811931451931748	13.541304302403278	15.319705633211104	16.008936469858998	17.035224479223857	15.323979518415776	17.35848648334429		13.878170141409807		14.59415824916951		11.869582654010305		16.357733841349507	15.518695811489756	15.576733240195829	12.792455769114373	15.79374252740454	16.25997825644172		15.966235579538807	14.971271108883665	15.95263250452	15.755735898138417	13.21691815589352	15.226362572154503	12.740543757122724	13.979397970446096	10.221939054972331		10.533796272133468	14.18876662772194	14.39797607370824	14.336216727241911	11.299206053504616		957.0	11.0	0.32314861989603005	12.185410304499177
12620	PR39 (155-167)	155.0	167.0		14.70298692735149						1.9896290784136472	14.645566714692556					1.131340947393687						12.251845984788968		13.566208851036832		13.696969978446726	8.247001471438681		15.908744559069882	14.839384981496393	15.62331045273188	14.708359211765892	6.98752871132884	15.687118562304777	8.071991644749552					14.095709114791234	12.300635006253207	10.720544026562154			2380.0	12.0	0.09674848137052176	12.535890904588237
12627	PR39 (159-166)	159.0	166.0		11.48125175075402			7.764553282899618			10.90094615802786	8.796771234340953	12.887085265030535	14.033034665663957	18.183694617342173		8.797103213902034				8.118112842298736		13.525146544902542	10.22916914855362	15.364435531991726		13.191888360865356	15.927663733645758		-0.1077699549968117	12.058966893974745	11.806290230025509	15.13690388468546	15.610251505662012	15.363541895831268	9.735225675550938	14.516272945389105	14.296288215721129	13.94724429644365	14.358745779605988	16.07255408068964	14.423839776520726	14.8071977426831	9.019999397856749		961.0	7.0	0.17023949739361605	12.530158630123033
12628	PR39 (159-167)	159.0	167.0																											14.98490461172842	10.135496359297472	13.53985896245215	12.189152347834794	12.390356561628376	10.449297921630802				13.029541228721506	15.617871127911735	15.160424919256174					508.0	8.0	0.01979825850530652	12.686442896292677
12651	PR39 (40-54)	40.0	54.0								1.9896290784136472		10.812988341205752																					12.695726692013285	10.343674516846193	10.374857387032447	9.610073926218153		8.523316240473772	12.137668763032543	8.944962122007748		7.698992994504576			949.0	14.0	0.04637752889831861	9.90700197796963
12652	PR39 (40-55)	40.0	55.0		12.104135351071122						10.579036790562444	8.943350461840819	12.55676232479343	9.828295555522352	10.080327376513978								8.535380589598068					8.690793487276373		12.87789412402185	11.664177887648584	13.113141194197066	13.008074185032957	13.171353747577635	12.2961236681115	12.11559694815512	11.680804841237643	9.36886526666492	9.745418468700342	11.986714533887175	10.814707413331458	10.36908545422555	11.253361841549852	11.330003611269763		494.0	15.0	0.10142117450544107	11.385168568928874
12656	PR39 (41-52)	41.0	52.0																											11.412382155810857	10.546585051344955	11.56705091738034	11.84583148271232	11.43509472188897	10.444639308929908	10.330264596477408	11.82180853128722	10.52819060771203	9.73204793695381		9.629169693994438	10.64040856483839	11.744243256958756			504.0	11.0	0.06718064614094099	11.512880615019068
12659	PR39 (41-55)	41.0	55.0										6.592774895564629																	11.841436657508815	10.309157301647229	11.861965186831098	11.68837867344612	12.031029926054238	9.700466071815487	10.789541674156046	10.78279357805713		6.508382825137534	10.2455162932323	6.802919837957885	8.97972930568781	9.885775784299216	9.692812751093		505.0	14.0	0.024736113267025947	10.236016450220342
12663	PR39 (42-52)	42.0	52.0		10.612757806516637												6.86875731333075	7.335680824011462												13.479597380167156	13.81126740818948	14.12376843061587	14.60479326623004	13.923831081325794	13.511623643404777	12.988896775186726	14.08620136685337	13.273739315362407	12.603009112071886	12.530317938727476	11.348467278021522	14.088493537780646	14.644144584822948	13.477160670401933		501.0	10.0	0.5866923743282033	12.654360064474183
12664	PR39 (42-53)	42.0	53.0																						1.5741379499948376						9.486702469372675	9.969061736362942	10.004181235116969		9.94036823973872	9.995316497921191	9.904145619714848	1.1367321876623624	7.003593842643122	0.3186273288411587	8.504611890795584	8.741826647226413	9.124144829517387			950.0	11.0	0.02545060085737745	8.478043786165887
12665	PR39 (42-54)	42.0	54.0		10.563722799160862					2.050202805486741	10.114551664932074														8.145435532499691					12.85828480962874	12.317424917630827	13.288967833665094	12.970040793536407	14.477601507557344	12.86742295997168	12.89301958567441	12.84552125132896	9.041065746090505	9.244251497877158	13.123161731836383	9.060996345571008	11.149835376535956	11.123027839659668	11.127817831909605		506.0	12.0	0.09061136303180051	11.563142774615706
12666	PR39 (42-55)	42.0	55.0		12.77018374987228					10.373933143008088	10.572090996097726	10.265733430770291	9.6793783440228				9.066653353622902	7.781410082841596					10.499938592056726	8.103828254043462	9.769485548317055	2.5670073005036342	6.858139600964323	8.865962938092965		15.083250692535152	14.79342386032941	15.703282503608266	15.987243169824358	15.844868815148883	14.898389396366886	15.079185773406302	14.876514184539046	10.95227559612696	11.04904648783767	13.773183672803098	11.56415467548008	13.381082496122817	13.285189954328944	13.140478624743643		493.0	13.0	0.3441380951106203	13.435755676539696
12672	PR39 (45-55)	45.0	55.0										7.334491361535818																								1.0437724813526814		9.74802810771318		10.176031543011565	10.706076505522482	10.662431769570022	10.821910692451445		1804.0	10.0	0.0621194718589177	9.949519180226837
12680	PR39 (55-76)	55.0	76.0		12.450202247905324						1.9896290784136472	1.8189189263697756	10.99335749114544												1.5741379499948376					16.32236403168434	15.01333391372428	15.558483464567775	15.94822710746201	7.602154670509821	13.830548681961378	12.453352392667869	13.25871384270124					9.484079167020209	7.031880510033337			496.0	21.0	0.8672820132815542	9.622712042015651
12688	PR39 (56-76)	56.0	76.0		11.057843957315251						8.175990969666634		10.242604491690535																	15.412250138299283	13.247468333343402	13.985540838671126	11.01946874432609	14.368864184091608	16.302981466209314	13.465398513824017	11.930650282721476	16.028492162148677	14.21573185709791	17.09267437486802	16.513338810257963	13.080707532905317	13.007695109277202	12.97254595832078		946.0	20.0	0.33021769506722076	13.936865553927243
12695	PR39 (57-76)	57.0	76.0										9.712844644703347																	14.57409982716982	12.665495427320424	11.644702085065989	13.382782469541317	15.422526140364493	15.006120721005615	11.89517575860735	12.205093351308534	14.618657723523018	13.978203601113858	14.14577151982544	11.159110093159422	12.340707144399444	13.665852179284109	13.217857137069153		498.0	19.0	0.1182068416854528	11.759132678370912
12700	PR39 (58-69)	58.0	69.0																						8.51559643842157					12.210207867410308	11.101047200258112	11.580937235201208	12.554651505084085	13.482024402973195	11.84831200587936	11.69671484640652	12.503460237592227	6.948716907014036	8.161226924053205	10.12146676977627	9.959764139956674	10.447376522993302		10.137907762459529		967.0	11.0	0.20438475826845973	10.11831555915298
12702	PR39 (58-71)	58.0	71.0																											11.932348495768018	10.652200203902478	10.609951358974104	12.437080898520245	13.16379540656514	11.735534711734845	11.567016775963545	12.585812833375629	10.261112023825346	9.764201573093189	9.59707678706164	10.549142104625057	10.941835113582297	11.067314867401809	10.534606989816446		959.0	13.0	0.23459334256063705	9.643206267252571
12703	PR39 (58-73)	58.0	73.0		11.227864315183185					9.036784396462137	11.261208824496224	7.7872401224760415	10.587069647016866		10.451075749319246		5.907734498476095	8.159400687687295					9.31062796906217	9.748149511467288	10.869562524695157		7.9620147302003			13.367520164129823	12.456925596973472	12.637969888451403	13.72558236152037	13.994306972184823	13.533501873818608	13.560717464034033	14.39588489435869	11.598620852095182	11.314497468844348	11.385826375317423	12.012800830584249	13.02817155001842	12.66679963201887	12.600221432070104		507.0	15.0	0.4784289076275507	10.9723415990695
12704	PR39 (58-74)	58.0	74.0		10.66184752390407						11.11646258797629	7.182738299455197	10.124754810912142												8.202547034964146					14.5045226391127	14.089933990293924	14.378350790855118	15.431431406694273	14.359537992132784	14.74662287718643	15.231477837510417	16.011876736994893	13.186444627386807	11.47706319480825	9.28873321945334	9.87296610151751	12.475098446912112	12.366503814756074	11.702549641433803		502.0	16.0	0.4545192911904722	10.77439384799972
12705	PR39 (58-75)	58.0	75.0		10.383149546190774						10.889620345540584		10.603223324124423												7.839049643069302					15.742868631020476	14.694905676216983	14.760098210875922	16.101858089115172	16.20808905419772	15.333547287799275	15.047455840637468	15.892542109183568	15.106208649782136	14.62172104062061	9.423881108542044	12.316970373487331	13.51290660300092	14.397496084310673	13.578007839425023		500.0	17.0	0.5442293412516722	11.215866972961555
12706	PR39 (58-76)	58.0	76.0		14.346455488141634		1.6328627858423812	1.9096848996393807		8.910606984568416	13.278466321455236	11.625468548355736	13.775348296421962	2.778773690990171	12.027658063723514		1.131340947393687	6.183658393953234					11.86078126511795	8.899387003754175	10.079314340163757	2.5670073005036342		8.910912346932966		17.66014614026942	17.328549918619093	17.257449793995026	18.482873421537228	19.390909579970664	17.81687081696001	17.37243651781397	18.314163631425817	17.995338542205044	17.68603871308718	16.359741003740805	16.156958784662326	16.13825810583009	16.639199597829087	16.237079289389918		495.0	18.0	0.2643039445109016	15.292373246832373
12712	PR39 (59-76)	59.0	76.0																											12.147627505626785	10.93999834251235	10.67462890131993	12.74508446474038	14.74737580734534	11.955851804854184	11.638529318091416	11.574471424687594	8.712233617617485	11.842194392527064	9.799619432539066	9.424614324069076	9.482656919111522	10.43933218809889	10.029108965098546		952.0	17.0	0.04854149761324991	10.889766897135317
12717	PR39 (60-76)	60.0	76.0																											15.124369871104609	13.876462156973831	12.147769258121045	15.832957296933069	16.353645917865393	15.026503594942302	14.921194601178064	16.074461168213055	13.369872484108337	13.714269214857318	12.516151207098948	12.957162791214529	13.066927271688924	14.814026078333704	12.538096266875808		948.0	16.0	0.5959093546277885	10.752603735183897
12728	PR39 (65-76)	65.0	76.0																											10.039244124645728		8.959097693100365	9.432376607582627	13.706464017898073	0.8795372305695939	10.947959732543543	9.806254184671651	7.64381323078306	9.734431209745235	12.017635780270869	9.501807644889269	10.15705958067528	11.06049043812174	10.65452532215146		951.0	11.0	0.5481681990643286	11.502993879338717
12733	PR39 (66-76)	66.0	76.0		10.376644685270414										2.6426585189934726		7.767748059827134	6.980191212043602					10.075173060080893		9.627004833227016		9.72838089256826	9.821084156660124		13.191223360653128	12.393039040878357	12.730498566647595	13.265717563617065	15.133582986275398	13.4599135835159	13.674242913268722	14.26671828585169	12.284000722094731	13.104186467419744	13.487612769819856	13.541278808791317	13.83719490644827	13.741003944674189	13.05852506084024		499.0	10.0	0.1412155638571858	12.319972115625
12737	PR39 (67-76)	67.0	76.0														7.283828614815308	7.892999706427356					2.056166199292987	1.6737939354699716			2.0624765376133625	1.59286671436669		11.305725756179962	11.011449690704945	12.048931697098542	11.806367706906723	15.208103407729812	12.067662410825132	13.078490200462808	12.8366847571124	1.1367321876623624	11.06672452458316	12.588645187278708	10.83474331133262	11.250058293182343	11.29750524806611	10.243826891758696		954.0	9.0	0.13908958786569153	11.410796686828016
12763	PROC (198-213)	198.0	213.0	10.637332331320366	15.037261076107194	14.094835859864322	12.862973312097314	13.364575340590186	12.727704859448128		13.430757700218344	13.066282776965444	13.863168608585866	12.849364273682884	12.428274456082097	7.90836384018954	8.943197261686231			7.751922541041028			12.21786496893865	10.59532250269023	7.944389431420014	7.859476186528311	7.188829972179036	11.281291885028583		13.02585393178617	13.455989774517974	14.00191613080002	14.090468072975389	10.313305021463671	14.077982272021956	13.657767160449051	13.225949545045092	13.28774872655461	11.778221330997264	10.270931770743726	9.22508353524044	8.245642783320314	8.47836868050879			1181.0	15.0	0.1424434157626889	10.58111778578319
12816	PRP (77-91)	77.0	91.0	5.942423055337721		13.350773185373937	9.93227688880124		10.77890121331422	15.49210951002898	14.534110600724436	14.420457602309623	11.647712544385438	13.57079119645453	15.231138931823232	11.009949288148142			12.923948894272876	13.594290922706584	11.244753618910902	11.15847859890622	14.83803814255528	14.405325111931914	10.937944184838123	12.230476456538698	13.11225703380601	13.057182717898506																		1122.0	14.0	0.4121217382281518	10.58901339915417
12818	PRP (77-93)	77.0	93.0	10.10691965624197	11.77436813069998	14.559203792215062	11.0734205468166	13.21975798970114	12.857203887670495	15.851709092123176	14.730780019311856	15.13180188165413	12.3335066172793	14.087624627751204	14.656068435489784	12.179864332450126	11.473137719785516		14.314618571839624	14.566933799004037	13.429835980218323	13.893276414042289	14.924988754067986	14.789487887666985	12.716245007297388	11.335820185713734	14.400237796770034	13.733057417558529	14.374504874793802	7.904463480897929	12.768488415561864	13.264186163721204	13.184513611707612	11.951832549436295	12.645879785925407	12.740566598128716	12.787134288218546			10.074599783795271						575.0	16.0	0.19935404591861997	12.75469534939545
12821	PRP (78-93)	78.0	93.0	9.576748804451547	7.852811772701461	13.727622005737691	9.314979550792456	12.36213207755408	12.383230033007075	13.9664741677622	13.739666056480315	13.9264302660415	12.33328271799416	12.61221726480137	13.212893733968077	11.184735116489284			13.133323120668084	12.837587923037184	12.093116001475272	12.768525470409656	12.906040393088608	12.831961785898036	8.017495953831158		13.120400590162584	12.99409291066518			11.086447010180692	11.696818792350667	11.924812708458871			11.606804115082143	11.513465168465473									576.0	15.0	0.3692443964928084	10.684610767223376
12905	RBM20 (42-51)	42.0	51.0																											10.059460000947375		9.571176986749029		10.950954530365673			9.987825627088576	7.067824242689861	10.897782221916382	9.656137735409454	9.1761990612562				10.858853738314776	599.0	9.0	0.07172071670800707	9.258007517509677
12915	RL22 (114-128)	114.0	128.0	8.69946741461002	10.520579899397337	8.92311738330665					9.945308042951336		2.001693933460093		9.758586508184266		7.644120908494019	7.742821970025425													8.01316765790595	9.556651805794631	8.445952268964056		8.474272374923537	1.115702618165608	8.054216666521668	8.828964081976062	7.705645467836985		7.873930331780762					591.0	14.0	0.11626803829993938	8.747666355004977
12939	RL31 (103-125)	103.0	125.0	0.4350248143834169	12.891922966641316	8.963258766601601				10.13216550887967	10.815017223235817	7.892953320582332	10.77985321868813	7.875520465845408	10.089038828556369		9.820535257096228							9.069413751835071	7.662343163833779					11.573270753598097	10.097146898837902	11.733050504295695	10.493149863353736	6.310141684007792	9.04371508531812	7.899028302979128	10.207925189117288						10.308446189042028			584.0	22.0	0.18224751148593124	8.526240736283537
12983	RS19 (1-15)	1.0	15.0	7.576672178797619	12.387987682657336	10.084521493601	1.6328627858423812	9.54736034734488	7.479939564394254	9.144650027186657	8.712026791843229	9.865906471449255	11.790901508807435	2.778773690990171	11.3346462464013	0.3571939263167808	9.53909731793128	7.806992248773385		9.195914974521331	1.11766207052788		9.739722306788662	8.59747796468558		8.184055946934707		9.932716717251315	11.113074719171795	11.882422667336112	11.285275090700615	12.674982864529447	12.301234349664558	11.088198537094724	12.090665051195248	11.666689832687128	10.39095089780162	1.1367321876623624					8.347292425446854	7.5859174769774596		581.0	14.0	0.04191242689922808	9.6573335411033
13101	S10AC (78-92)	78.0	92.0		11.300114102126708												14.2529554036123	8.24324417236673												11.64851531554137	9.089636355733438	10.806047862105428	12.28025880911337	9.444747822152827	11.02572402206033	9.263568944756845	9.549067986027389					15.776254137381477	17.673854255244578	13.286457350975503	10.934726214024582	612.0	14.0	0.261333498966008	14.863196811200195
13281	SAA2 (58-72)	58.0	72.0		10.801018384420605																								11.277218663169077	12.20907722860566	11.72485795655296	13.065225837823412	12.482157298558825	12.412430707433158	13.460973220023975	12.306206368406515	11.904549096984285	12.383591521601923	11.573396902392195	11.861393212297685	9.389838587911209	10.3730868006015	10.448996111773528	10.58573145479412		564.0	14.0	0.18334959172192464	10.210423306557598
13289	SAA2 (59-72)	59.0	72.0		1.6646680429664482												10.120877367954767												13.026150131481216	9.442976830386431	12.113286838919125	13.480938282162937	13.47562797894568	15.170145891985474	15.318459003003936	14.180697933470713	12.729594397104323	8.724997081969859	12.277150170445353	14.18711231520634	12.07045272202516	14.21627079380099	13.108392039975833	13.578387699788172	13.224027780299023	563.0	13.0	0.3475869659490972	11.288287324888703
13323	SAA2 (73-82)	73.0	82.0		10.55041016700877																									11.455736182082484	11.38301692324116	12.360471674025304	12.346362635048102		13.193695590422845	11.90715043527788	10.781780271577622	10.657743652060134	10.965285523944782	13.03694613932042	12.486860204144852	11.37618547513635	11.103176446175636			567.0	9.0	0.1414279608247204	11.271164222971034
13324	SAA2 (73-83)	73.0	83.0		1.6646680429664482												8.109879817104133			1.6840042258504035										9.42370898162108	9.729739337979035	10.522179952854469	10.767642828879596	10.07752800062327	11.344899562241812	9.856377253061073	9.3335608474092	9.3056549695153	11.081136489642608	13.32337448638792	11.88685063787828	10.447875811816727	9.592523112653817	9.567525235307723	9.217086814366066	566.0	10.0	0.15906670402697362	9.9009659421186
13337	SAA2 (75-85)	75.0	85.0		10.969361600437455																								8.775898792068757	11.105243105802163	13.08522094195031	14.352674993217818	14.024514066194968	8.016730715445604	12.600123521822464	11.739904062091895	11.231000818969168	9.781561868073547		8.540383600412023	1.162848469474065	10.433224960724642	10.04090940267094	8.849385841316824		1074.0	10.0	0.1704076174830593	9.566137631400975
13342	SAA2 (76-85)	76.0	85.0		11.809772279808383																								9.08369715416248	14.18044727947249	15.446912056576013	16.572434280545938	16.32766553282773	11.146403281479175	15.505845169871868	14.49420069441462	13.943223818401076	12.417589934373735		9.056820945208472		11.950599307940076	12.783106842182343	10.463747769891093		565.0	9.0	0.5624984452699041	9.447580358340458
13632	TBB5 (408-422)m	408.0	422.0	7.105822670789062	11.281676270618412						8.905030466674058		9.135452660256696				9.048593667638157	11.493762087919386					9.575684515841118			2.5670073005036342					9.199518264169908	10.724098903451168	10.54784357877085	10.506152914766544	7.904621410017681	9.91073572195804	9.764683628831206					7.938968144953341	10.097696859942998		9.763722021409611	1083.0	14.0	0.005152999223981806	10.096942672369648
13634	TBB5 (408-425)m	408.0	425.0															9.073046627872984																9.1885704867767									8.96426587253437		8.921689428358034	1081.0	17.0	0.12754956560191316	9.11338140285496
13664	THRB (199-213)	199.0	213.0																												9.610285178738147		10.84773042346288					10.64808952835948	10.799013760822614		9.179350360815263	11.246733581270242	9.894003430845006	11.548752347409582	10.876615814649458	513.0	14.0	0.24947732841022402	8.631381619598844
13708	THRB (315-329)	315.0	329.0	7.395953481695113		11.553372433305425			9.388406976243068	8.042178079723909		10.36361294920585			10.564380466003078	6.787395552676716												12.08221295508579		9.087233072114522	-0.0406767898100176	10.773802656029236	11.048523757640025		0.8795372305695939	7.83049762928377	8.125442319315312	11.795211472606718	11.28433785998354	8.481396277032463		7.932303888486098				511.0	14.0	0.17890454121984786	8.638203033515126
13709	THRB (315-330)	315.0	330.0	8.530474585573298	14.700154494258603	10.684384204830986	10.0276684281077	11.49821216006184	9.485268134715213	12.09411867961617	12.266683954562376	12.117382505280691	13.070505793341455	12.05780382743982	9.7694146079094	0.3571939263167808	11.193926813904945		8.915657931150688	10.00705898619205			10.875754557245331	10.96956286989048	10.659079176530556		10.437537696131631	10.198086931456167	10.55443257620746	13.150280738633708	13.525139317290874	14.588699734284214	14.66359978297605	8.458404812284185	13.002591639566884	12.888223394480365	13.32139406906293	10.373463959801509		11.98189633141301	12.522652925823529	12.426400826821626	10.95520450108027	9.856920522868242		510.0	15.0	0.17734112868363397	11.543197359659773
13711	THRB (315-332)	315.0	332.0		11.593630483802428	8.812304517227357					10.38993217524014	8.554779534088679	10.51166682476915						8.769989496485206					6.697492852736379	8.215972951550205			6.765534235496827		10.485574477879522	9.852700590530908	11.18666279321915	9.922894120486186			7.890357918778527										2011.0	17.0	0.13260771550830633	8.126434156782246
13726	THRB (318-330)	318.0	330.0		12.838938373443426								7.83433082102696				10.019505784877335													12.513137140888526	12.55026106741152	12.975398199114371	13.117437074540168		13.110878430834186	11.328989138215173	9.765264767992562	1.1367321876623624				9.760436478664584	8.988803496252144			3496.0	12.0	0.14643158122490937	9.771578550091336
13771	THRB (346-363)	346.0	363.0		16.44369481213213		13.2329847664681	13.67414186325927	9.952985513758684	13.273510709514762	15.7514919192774	13.900468938609922	15.630765902858888	15.187634127014933	14.095826246692068				13.005685448944076	12.760920006578292			11.79662159628196	11.723642484920534	12.917629053546538		11.59969493815196	11.115742443027472		15.860953079891582	15.081180455802636	16.57954160468508	14.982745053829948	10.038798342574726	15.973924244148304	11.260934256547795	11.31716015273573	9.945036786003849	7.842781644547277	9.27455325433217	14.671757398968062		9.517608300525955	10.386693920905977		516.0	17.0	0.21911215066977735	12.2486335652205
13781	THRB (348-363)	348.0	363.0		11.975508002807832			9.978194494312556			13.319397391982966	9.464253121213147	11.673677205551956	11.991026870681033	9.865694856895349				10.128656648556992	10.60992949082326					10.13035658658814		10.342644125863355	10.6927404799492		13.153737354205244		11.755621841681169			12.68356738867454	10.094841961496762	10.42995831996005			11.259601551065094	11.875074518821766					2014.0	15.0	0.04797885397325468	10.68268788957512
13798	THRB (364-380)	364.0	380.0	0.4350248143834169	12.938288830090803	10.08055080914404				8.37357287454801	10.563768440095451		8.839763279546025		8.022574005841642																	6.4185539731612415								7.830419507958629						515.0	16.0	0.06189376367486477	9.66753475147478
13801	THRB (365-380)	365.0	380.0		10.247487452266826						9.33645303522114		8.627183616328544		8.794131775572504															9.560849151876868	9.838217109606855	11.28245897376595	10.288505386042852		7.542098801760642	9.027364243434558	8.85251146890377			10.20188156018244						2010.0	15.0	0.029025835400018234	9.595875996712833
13805	THRB (366-380)	366.0	380.0	8.717348776558108	13.234381273050898	9.425502391930513				9.702187281396224	8.038388390333504	9.235252015058473					9.556200067442486	9.717969269253771	10.43385387727047		8.428229412257929		9.54934116031468		7.382909109322013	9.162376686730116		9.912335624518096		12.0053861599343	12.495084588176638	14.098647121540584	13.343124856698486	8.926172842519492	12.383983829719174	12.367510456506588	11.991738097187389	11.74373878351642	11.13192568431652	11.340752360257936	9.101163670203857	8.999236419036722	8.78638284970164	9.738146090151664		512.0	14.0	0.27651182618992726	11.235630038845292
14071	TRFE (74-83)	74.0	83.0		13.01643548692634						9.981831013301854						13.708651749083325	9.914612255565451	10.03660404475328		9.718355541580852		13.62877169548438	11.97426090006778	12.912484362289074	10.465699373064124	11.559130620206858	11.9093745334698		10.298807105070198	-0.0406767898100176	11.223144192012386	8.039501299693448			8.60615241204514	1.0437724813526814					9.704422661175943	12.12777228589741			2238.0	9.0	0.5069912572269346	12.854782309750803
14235	TTHY (134-150)	134.0	150.0	8.208823388135102	12.50000792467876	9.2533306991349	8.344564170327073	1.9096848996393807	6.939665341671398	9.094596924845195	10.815033124644328	7.686197666079437	10.577478965851252	9.76296426288314	10.527256439983535	6.185901661771921	13.115634785002	14.580421934254847	12.670479398957472	13.290131792518356	11.985635731462036	11.83931146043128	14.63489268025974	13.54130435278218	13.182739309876064	12.825691100610594	12.556782133519002	12.7189581051332	8.632250724264566	9.71575651412534	10.247670235945494	11.834897925001712	10.95713687069649		10.34958595658092	9.728607965434067	9.685463003909293					12.025163497181191	12.884287538587008	10.997626206765064	8.567194272333637	585.0	16.0	0.3245673149295747	13.088666786923858
14238	TTHY (136-150)	136.0	150.0	0.4350248143834169	11.19048245075484	10.255019136142003	8.687928258407469	1.9096848996393807	7.82754834617238	9.219576672315055	10.109633616934026	9.496145254605093	10.887664789256911	10.534395711947122	12.052261600568052	9.38247193637054	11.02684049576344	11.22059330495188	14.241994052390304	12.67651776099998	14.089205624478652	14.719841054882826	14.718945820910047	13.399926927291837	12.472059016966584	13.093359817429702	12.880898939354438	12.537176140705872		9.344986074035685	10.30078643717938	11.77746093465864	10.23940800634406		11.005983595345024	9.83408137021182	9.719129736442104	7.499640359078667				13.135928362722456	13.743616860665153	9.836896244627548	10.107920404783783	586.0	14.0	0.10921734593401553	11.118808187681243
14243	TTHY (138-150)	138.0	150.0	0.4350248143834169	11.129622141743784		1.6328627858423812				10.003286736467263						12.907383231291448	12.951225052567938	13.391832962048031	11.26699294237114	13.442123926505198	13.211702330346313	14.247564758972732	12.68572000177678	12.280374933125644	12.650154171320375	12.157477885939604	12.773024523465232			7.927183481359137	10.05134213969913	9.51318761659028									9.632067136722013	10.29425805060724	10.641720087796148		3921.0	12.0	0.2738970801238598	13.070339355150304
14302	TYB10 (27-41)	27.0	41.0		11.41512381259485						9.924234035535225	10.834333978756463	9.929649629362862										6.692587813287373							11.492746982202815	10.79762109203822	12.14645102929506	11.261731310943675	13.466844531497904	12.046076946827268	12.775720801755895	12.258637974074723		9.727143586482793	9.936370266568655		0.951022034428686	7.5193073696391535			1176.0	14.0	0.21723934569320685	11.039930956182904
14312	TYB10 (32-41)	32.0	41.0																												9.492847625046666	9.399888514173036	10.13171956604209	0.5910951800778476		9.671902091517596	9.836107287059374			8.805683513178922		9.89947687641232	9.312867001844351			2425.0	9.0	0.02156884042985739	8.798746359401276
14359	TYB4 (19-44)	19.0	44.0		15.165945453105069	10.559166245986978	10.50493738010783	12.708845077073445	1.4457458630036046		13.642115573331813	11.53599552967365	14.81537493404263	13.227509489019567	12.379314125846378	0.3571939263167808	9.840907301233678		9.368041148342805	8.747507168156561			11.725405610545636					8.746925310349981	2.5235171963982985	15.901435394747804	12.775906917977553	14.266977103427518	14.643028280268426	16.153441962144882	17.428863163581397	14.93672915428185	13.338536803418622	11.640259817372955	11.526613085290096	16.682565282834098	15.330736982654711	9.745519131320796	14.416877337271194	9.222583224816304	11.49730618266733	558.0	25.0	1.0201602762291206	15.930772843512875
14387	TYB4 (20-44)	20.0	44.0	8.109782042168565	15.521288096643294		10.215738633090576	13.121816461202384	1.4457458630036046		12.668317237710252	11.59724250894919	13.135253606282992	12.540906538052845	12.61010094970124	10.594344122161962	11.544704428604655	0.962380627403074	9.287007196028483	1.6840042258504035			13.127963721577194				9.050536299866522	8.876557029607362	14.863784585381854	16.670903980530667	13.526804011333027	15.02749350432367	15.570670036429178	18.770885238955078	18.8704638465959	17.099865146799356	15.365876675726486	15.83163413909092	15.339082076847305	19.719666193390218	17.004179392278093	13.446377426664668	15.831055131812183	15.983034385225125	14.935147341681354	559.0	24.0	1.3663968677174583	18.14954344669728
14397	TYB4 (21-44)	21.0	44.0		11.363806668242365																		2.056166199292987						10.20215254422104	12.996992582985158	12.43682852755969	12.132772648441277	13.04098712757113	9.579353811314832	11.764089364556828	11.67679959171842	11.740783461602453						0.9895644931362292			2118.0	23.0	0.16560453097684646	8.648803089893043
14403	TYB4 (22-44)	22.0	44.0		13.122125877403327	13.957293483839688	10.103175941024526	12.802758858129272	10.928553819730272	13.874644500907063	16.24366117165488	13.862458925141508	15.525562135679476	16.37490519761238	14.271536893844058	0.3571939263167808	7.399812770306059			9.480076290896436			11.336589010654956						10.823732459626706	13.593644813334814	12.474283773520163	13.69719639657948	13.509325399024071	10.376711117166472	13.243398207299126	13.661270461830217	13.654220638882226		9.773258222535404	11.095019234843354			9.858433336849084			1111.0	22.0	0.028000650877380504	11.345085886458222
14410	TYB4 (25-44)	25.0	44.0		13.687867940055778	13.797688345109735	11.989094648497778	12.918288595436394	10.855667104253284	14.06960241273866	17.193072676657124	13.9978949377443	15.857535729510031	17.143352962502224	15.694886912340875						7.284477922289825		10.25262079087184		8.045731883503406					13.842740378703596	12.577938130440783	13.631388529636393	13.451513253401004	11.318377509290036	13.765233603908989	13.712824046955175	14.28172929465888	10.16104078416525	9.740434630801992	7.750166719461203	12.686802408970763		9.879327008135183			1110.0	19.0	0.09845650790697032	10.961618104149133
14419	TYB4 (26-44)	26.0	44.0		11.301926874923971	10.026848160252277	10.337112287844244	9.748888687736326	9.204801802163775	9.25203267168908	13.253573100309865	11.214774338983142	10.919528436712342	11.519262819056426	11.464002019440354		7.948964204905119			8.88960200797891			11.132046413058497						11.54671709348763	11.43820806395207	8.539657161483333	9.915446369272212	10.39315346234324	14.13853199520121	12.25791337805148	12.71512735272906	11.334885609891362		8.349024925381725	12.003857935735196	1.162848469474065	8.089089000888727	9.292043489369656	7.713222115458907		1109.0	18.0	0.9327158858732236	12.446557214798203
14422	TYB4 (27-44)	27.0	44.0	9.685441675296332	14.20721630530166	12.70254919439434	11.655091871524135	11.528987855055068	7.150479525677664	13.376969331517454	13.38191966509756	12.907707165086682	13.066066210740273	13.309618915191203	14.748599756209744	8.893577147247674	11.061412954547508		11.487214991620307	11.763955610059517	9.483153402958187	8.280529220942359	14.313789757212188	11.722008320078007	10.870136411906229	11.17146786796596	8.682549703057605	12.255401583240625	14.49974119032065	14.907666877041915	14.236392620185564	14.902298579519604	15.579868813019916	15.283737922735805	14.990305984366632	15.140885446801116	15.169952623809984	12.975187659291024	9.063824774285386	10.869806857828372	11.062809536057967	13.806669200455952	13.710129409704251	12.976608608711253	11.721642321285302	557.0	17.0	0.20820139173623545	12.49401254469812
14438	TYB4 (30-44)	30.0	44.0		8.477102090046886	1.6513742476369275				7.031690173285003	8.37626760838839		2.001693933460093	2.778773690990171	2.6426585189934726		1.131340947393687			1.6840042258504035			9.115889199590926	1.6737939354699716	1.5741379499948376				2.5235171963982985	10.075803400420767	9.815126082335892	9.611924612885266	10.646104053161531	9.85846711134312	9.789280338245016	10.737845976281378	10.594615443199473	1.1367321876623624				8.57837351861792	9.61746310900798	1.308676578645392		2111.0	14.0	0.20219674305030252	9.347631010408017
14440	TYB4 (31-44)	31.0	44.0			1.6513742476369275							2.001693933460093																2.5235171963982985	7.489947428688645	9.161202073489948	10.275239855702823	11.932555825460756		7.555776425655972	1.115702618165608	10.411514832428542					9.208834136804116	9.244734728180108	7.673511613564469		2112.0	13.0	0.02776668315002973	7.899153256676986
14442	TYB4 (32-41)	32.0	41.0																												9.492847625046666	9.399888514173036	10.13171956604209	0.5910951800778476		9.671902091517596	9.836107287059374			8.805683513178922		9.89947687641232	9.312867001844351		10.091536432582387	2386.0	9.0	0.13412056118243623	8.798746359401276
14443	TYB4 (32-44)	32.0	44.0	8.951453699529234	11.260205270085669	11.7152411613536	1.6328627858423812		1.4457458630036046	11.403018699674533	10.65977188456828	10.023147695580125	10.655631714798073	2.778773690990171	10.316850787139156	8.797668634167717	10.221453367057975	7.73195403533716	1.5068611682503568	9.12337802820382			10.491940622176148	8.487190356704494	9.572982204044996	2.5670073005036342	9.853378870805402	9.437195869746692	8.96820082604742	13.181960785086943	12.789145028071374	13.007372557272204	13.781551690708795	13.873314875750436	12.85160158388602	12.238627651976993	13.40954811667895	12.1279705687522	13.312043102547811	13.729211177479002		12.477985795481446	12.01248708219186	10.296651102941546	1.560447439893052	556.0	12.0	0.010879886629682804	12.714441795916525
14445	TYB4 (33-44)	33.0	44.0																												8.356548602024311		9.309412999407	12.310569567583276	10.014348560366498	10.074588782354684	10.541823847387985	6.574009871301615	9.581606262282214	7.130997194813377	9.13378837931002	10.926798367338217	11.154785561357173	9.84280434251044	11.026013844702453	2384.0	11.0	0.20617185484899792	10.425392165805736
14561	VIME (14-25)	14.0	25.0		9.691993528202302						9.933579699159663	9.569525431205369																		9.796187186010432	8.184217245751457	9.859242263643008	9.234588443834523	10.334330742974297	8.192147953559362	9.350472158196242	8.563330111070401			6.798811652539862	1.162848469474065		0.9895644931362292			473.0	11.0	0.11128374517019363	9.086585465588447
14610	VIME (28-38)	28.0	38.0		11.330181621015203						10.091841022195805	8.380168679234481																	7.94885900213468	9.707853503130222	9.033196986692367	10.447074492903011			10.398288726111526	11.407276248656371	9.974894092232493						8.448094145479134			466.0	10.0	0.05682420977244262	8.57863346005524
14613	VIME (29-38)	29.0	38.0		10.682868221779676						8.30205828466426												9.028571664077454						8.067275982708809	10.308974802988695	8.675868336220987		9.534689058418223	10.773365371939988	10.355675856045297	11.6345524468733	10.007882268370828				6.702565635116921					982.0	9.0	0.1919555187259275	9.335306525044334
14635	VIME (38-63)	38.0	63.0	0.4350248143834169	14.354447672343722	8.607953689311508	8.300896789918271	10.640562568204826		8.221629832094285	13.392987349865498	11.12930449406854					8.702410945561397				7.529003568990779		11.201461534226585		9.097425454261144					12.338150172178374	8.627463614244352	11.778092629576076	10.333135847937946		10.98354620622527	9.477449049295531	11.51000192456774						8.0586114044044			462.0	25.0	0.04957303900999483	10.257787018870708
14659	VIME (419-436)	419.0	436.0		11.516260940106053	1.6513742476369275	8.54515336919349				11.839346924873338		12.402573369742278	9.380915781688152																12.143253773750828	10.63889127622336	12.670788723059689	11.993206696911995	9.373126901802255	11.772952534155335								9.746654430735386			472.0	17.0	0.07297941576860317	9.243193893861228
14717	VIME (447-458)	447.0	458.0		9.087825982946791																								8.432330104137845	9.354732317600453	8.9996129312157	10.053521712125605	9.868012341756865	10.706203873635385	9.028471335095931	1.115702618165608	10.407797671279235			8.841267704376843						1626.0	11.0	0.03791007098406073	8.69350336232662
14724	VIME (450-466)	450.0	466.0		11.047508187441684	1.6513742476369275	1.6328627858423812	1.9096848996393807	1.4457458630036046			7.656736053042322	9.67337652064107		2.6426585189934726		7.29785555780269						10.659662732972848	1.6737939354699716		2.5670073005036342			12.026349000465045	11.920187861584964	11.00781008418232	11.731633318483418	11.871356924694204	10.32029103920994	11.844924719533529	12.684537538435055	11.898056501528892	1.1367321876623624		6.597541348341098		8.398022582335734	8.997572851561301			467.0	16.0	0.02843979283899907	7.772717842387001
14751	VIME (53-68)	53.0	68.0		8.073804363394887						1.9896290784136472	1.8189189263697756												1.6737939354699716								9.3199400324863	8.530737862495622			9.040247931282453	1.0437724813526814						8.013263410402637			458.0	15.0	0.1908930536922411	9.610646475663437
[truncated: 80 more columns]
