# Supplementary material for: Peptide clustering enhances large-scale analyses and reveals proteolytic signatures in mass spectrometry data
Source: Nat Commun. 2024 Aug 20;15:7128. doi: 10.1038/s41467-024-51589-y (PMC11336174; doi:10.1038/s41467-024-51589-y)
Supplement: Supplementary file 4 — Source Data [file 41467_2024_51589_MOESM4_ESM.zip › source_data/s3dclus.csv]

index	A	R	N	D	B	C	E	Q	Z	G	H	I	L	K	M	F	P	S	T	W	Y	V	*
-4	0.004808328809735167	0.0026863913545901027	0.0018557309640808012	0.0018099142623014802	1.3028368651799705e-10	0.00043327662350490777	0.003572359702353049	0.0022831743654676243	1.3028368651799705e-10	0.0033376557633546843	0.001139884306553804	0.0018423704582408902	0.003974247760782918	0.004499039892441772	0.0007795700776038959	0.002465222160238292	0.006957239553008758	0.003965085901141245	0.0028945066044207164	0.0005863039738424992	0.0020501555740700603	0.0037095977792156896	1.3028368651799705e-10
-3	0.003092460374698126	0.0031659683809456304	0.001409652884655552	0.002358259265775985	1.1223945677611331e-10	0.00012807940582688118	0.0028988236289638177	0.0023710854688965646	1.1223945677611331e-10	0.004081610604877824	0.0007203716739709783	0.0018134525878758816	0.004340044188522144	0.003997060862232116	0.0011656438134887632	0.0013857271729917997	0.004728751274959588	0.002304260869336049	0.0024066581160737946	0.0012711702245716218	0.0007334310661209945	0.0035700372697048525	1.1223945677611331e-10
-2	0.0033375645679784914	0.0023996850071175335	0.0010198386276077183	0.001440233636283124	1.0259778149670707e-10	7.018978720730013e-05	0.0030360761916824863	0.0028354738016712626	1.0259778149670707e-10	0.0027975286919363802	0.0012472744166511795	0.0010185686800735856	0.0055068542340102975	0.0029405466681662706	0.0005423436392601189	0.00172690249431758	0.0055547398065381014	0.002836472835868705	0.0022072413100665995	0.0002724168936106815	0.0009660672615092985	0.0020681349304677555	1.0259778149670707e-10
-1	0.022232086725749084	0.018435665078349095	0.0030752509096682746	0.0031559853664617525	4.655461949378572e-10	0.002911390172473524	0.003758940620823913	0.003370202945638583	4.655461949378572e-10	0.009298117806373704	0.003608422316466404	0.003772226949908127	0.01089425820399868	0.04351102641871135	0.004086109653470953	0.00883224892100838	0.008348155392779064	0.010575634029171138	0.004523672213024123	0.0016362706972295178	0.011047177178856478	0.021782997213311173	4.655461949378572e-10
1	0.006794775455444595	0.0048627108622894145	0.002839309185979844	0.0071189415676474604	1.976189567899288e-10	0.00020000719625883648	0.004942294094223249	0.002184851897882267	1.976189567899288e-10	0.005325847530582675	0.0020768267287396987	0.0037832158042394462	0.004399678828378335	0.00606290524222429	0.0020130653393052172	0.005695786098940667	0.002093994288414864	0.008058852273863108	0.006006205080928761	0.000768731143164154	0.001021469682956826	0.004853647304526046	1.976189567899288e-10
2	0.00355586236748716	0.0030937258351043345	0.0014178002917078839	0.0036906944205295747	1.6607085200867806e-10	0.0005376654602770576	0.004390363255787231	0.0034573219261723265	1.6607085200867806e-10	0.005313385785593305	0.001257829677888854	0.002231294346067819	0.009473060599600654	0.003035964416008462	0.0013921458553410853	0.004167058933256184	0.00663935162345844	0.004155401380891136	0.003370435125856025	0.0004369170929985498	0.0011842555269049174	0.004815149777905891	1.6607085200867806e-10
3	0.004219279341646137	0.002011544496402522	0.00213541596674421	0.004431040667590721	1.5578431128585304e-10	0.0009096382681542062	0.004400392847454589	0.0028457986845951792	1.5578431128585304e-10	0.004236370272827885	0.0014099838845969132	0.0023522667997703415	0.005474095581086741	0.004636124706069958	0.00039450541967335235	0.0024082789491732953	0.008453652176157834	0.003924172917656767	0.004419399483415292	0.000358941988607713	0.0015266269130097066	0.0027150068095172382	1.5578431128585304e-10
4	0.005735335119971443	0.004641578982970612	0.0029309924208474852	0.005612163159861347	1.9820466932277402e-10	0.00030955803581833986	0.009627213755792752	0.005150027769681629	1.9820466932277402e-10	0.006062247048650069	0.0023173011558766366	0.00322982391047559	0.005341088018325415	0.00370651543176531	0.0007749229110301617	0.0024501477445694115	0.007893573975633781	0.004076710776835202	0.002732844721723477	0.0004932237529967174	0.0011664860564786295	0.006148053232672592	1.9820466932277402e-10
-4	0.0047692338246836784	0.002555513580533158	0.000982160604255151	0.0011905121875350963	1.1405964114518212e-10	0.00010827298133646822	0.003546732541760788	0.0018025890757632321	1.1405964114518212e-10	0.003420619934204412	0.0007348370760543736	0.0018122823145906323	0.0037922504501746116	0.003441815803486103	0.0004343227548903337	0.0019072819237686972	0.008446126251439326	0.002911760043150153	0.0020182735186642818	0.00057194071776437	0.001985738528968561	0.003742442127118982	1.1405964114518212e-10
-3	0.003691604773962288	0.0035885826490210148	0.0022560128664080217	0.003984953691015786	1.4433216421929588e-10	0.0002858813637630066	0.0050183317645786	0.003780365943608903	1.4433216421929588e-10	0.004367787867105045	0.0012185054030038743	0.0026704488657272683	0.005213637447162388	0.006246331005725693	0.001330644848124209	0.001729994796448293	0.004611602465634221	0.003749306327721763	0.0031043551042494303	0.0005013019313933297	0.0008693752703947331	0.005272530278790894	1.4433216421929588e-10
-2	0.0028818358788732187	0.0014160623173073788	0.0011126597728607494	0.0009746087114865119	8.007139467705495e-11	6.27569015608482e-05	0.0029489192032405923	0.0016408739682132086	8.007139467705495e-11	0.0019954751849282754	0.0008180430113717761	0.001068282754581701	0.003994010885957882	0.0024427591970987393	0.0006867620660768571	0.0015833076769357663	0.005106633396311429	0.0016786463010279927	0.0015041428748371435	0.00040335608565964827	0.0007697742283162709	0.002134404910516391	8.007139467705495e-11
-1	0.017249272986433667	0.011717386078350817	0.001962725300885269	0.0012601467515880797	2.6930410103789697e-10	0.0018654304668840284	0.0007105076356380859	0.0023582705866219238	2.6930410103789697e-10	0.004428459471282711	0.0007291587917185717	0.004116089124434196	0.007962601493080257	0.005496045285642458	0.0017840799088534127	0.007200935278186806	0.0038891052854893547	0.005607996688120204	0.00645764969692445	0.0007077795684796795	0.010318385043247846	0.022644541901120453	2.6930410103789697e-10
1	0.006391012113750708	0.007884007232829515	0.0024841534247214566	0.012278777683111013	2.3801114089561864e-10	0.001318319963130186	0.008487057876473155	0.0019926977650846366	2.3801114089561864e-10	0.004789658470012571	0.0019324411791356306	0.0018341835740109404	0.004358193749529699	0.006537546626751948	0.0018834660222371274	0.006388673189025029	0.00351483746297359	0.012373219239060658	0.008789282285584404	0.001291633143478691	0.0017472703328339676	0.0035658449858988147	2.3801114089561864e-10
2	0.0033454199106473497	0.0028475701773754245	0.0014427606137866137	0.004978739238010221	1.622536604381443e-10	0.0003950621462239395	0.005102838543941381	0.0033687457480341483	1.622536604381443e-10	0.005260760491531182	0.0009267703125534749	0.0016466791041853629	0.010732953379741655	0.0022215077405886023	0.0019326813527312243	0.0035091509180172776	0.006443084433832297	0.003897310458524485	0.0034564982448639986	0.0006018136922418901	0.0009818215777993796	0.004558941858333013	1.622536604381443e-10
3	0.004247491531704009	0.0023137587320845284	0.0030744174179804435	0.004827029958979526	1.5115167478908014e-10	8.781654290802847e-05	0.004011293056156328	0.002630951928537637	1.5115167478908014e-10	0.005955008739249089	0.0012361502058701307	0.001806991382067004	0.0038531417741890844	0.004402631517093314	0.0006865721963082269	0.0022681587562754816	0.008129958267265496	0.003877426849584685	0.004453086880945626	0.0006294119371085825	0.0013483509596611987	0.003007508815429017	1.5115167478908014e-10
4	0.002820180435505736	0.002321237887208563	0.0009578972599621141	0.0024682432161581215	9.264495554389466e-11	0.0002499571025780165	0.0038017466840099988	0.0023725210079426	9.264495554389466e-11	0.002411852422128676	0.0007425304252759989	0.0014839193694295523	0.0025432885142178145	0.0024207705774605655	0.00014863751283082408	0.0014092883023133637	0.004574939650234373	0.002056525177059927	0.002125805748166775	0.0004011597660271881	0.0005309427893101918	0.002615504568044746	9.264495554389466e-11
-4	0.002888782283469691	0.0013794981182822215	0.000604764528209502	0.0011274993978601263	7.84483722460281e-11	5.818524225211004e-05	0.0022586698164027276	0.001250809488173671	7.84483722460281e-11	0.002024392425783821	0.0007668443496749122	0.00126045194082454	0.0022567650225667735	0.0022120647989572295	0.00033928342749063714	0.0007419348750672936	0.003308201130347949	0.0021082984359547447	0.001476673022378883	0.0002658108452971575	0.001168239843602561	0.0018372027168107941	7.84483722460281e-11
-3	0.002724407753195297	0.0026281047728895085	0.0013566423390585546	0.0016995425957586079	1.0458749118298714e-10	0.0002005786734887145	0.0014756750277889416	0.0028412072283067135	1.0458749118298714e-10	0.00253877887552321	0.0007752436585750347	0.001797642100109612	0.0035647732106923982	0.00366069781681575	0.0008989311930486173	0.001335451315624569	0.00261988353296611	0.0020688600115118224	0.0020760738809168545	0.0007342892084292777	0.000800207859079262	0.003311638668891322	1.0458749118298714e-10
-2	0.004174809983564133	0.002005313976416985	0.000962381191823493	0.0011117967068817098	1.0222080073281441e-10	5.719639704812401e-05	0.003022679842333366	0.0024773384371855624	1.0222080073281441e-10	0.0022279520100493585	0.0007626624667307504	0.0010171348614940873	0.003336258678517297	0.002289417639394916	0.0006346129518882387	0.0014381226584323768	0.004595336266486188	0.002642555614416172	0.0019515764763495139	0.000321901065161254	0.0009989046821921744	0.0021956960710014474	1.0222080073281441e-10
-1	0.029812748075122245	0.02111381010557979	0.002577257081878405	0.0020182124574017156	6.879058647027602e-10	0.0012887714101103517	0.002914154266881205	0.003838460532092862	6.879058647027602e-10	0.007711889088241767	0.001986154333960902	0.004263021780592573	0.011164625454884001	0.07024041826943656	0.004541430372812406	0.014511342918993232	0.007007531312709591	0.008686550994672766	0.008181770564580505	0.0012579503531928435	0.024997629323011174	0.029116418450636214	6.879058647027602e-10
1	0.006675233741250539	0.006297169537039127	0.0026304209219872175	0.0075270428757398125	2.195875614912174e-10	0.00031583320713146775	0.00565638139426303	0.002084638059576982	2.195875614912174e-10	0.004175820541439517	0.0022160990876296457	0.0022743103516448928	0.004186603459233117	0.005301499460400921	0.0018637730890318244	0.0038894658488729207	0.0013036612488985433	0.008150886609576052	0.006468354499071527	0.0002713219461729321	0.001077051729335167	0.0052761270388902584	2.195875614912174e-10
2	0.005367644931937058	0.0036564862248619993	0.001587997196794663	0.00590108970825754	2.273723201380802e-10	0.0005256475018232068	0.005440215042333741	0.004042899520072805	2.273723201380802e-10	0.007218296171317238	0.000994206587885868	0.0030004288495615347	0.011603573840768204	0.0026206143338223568	0.0020994189788766373	0.0035023427369810893	0.004815333729450477	0.005612238359585175	0.0037936659979856202	0.000601185848130664	0.001855319965466401	0.005686796421870581	2.273723201380802e-10
3	0.0031395827821294403	0.000990411823292453	0.001188711868174931	0.0020583714197497808	9.090374022316855e-11	0.0001832862749062169	0.0017881191347468616	0.0011619402512594679	9.090374022316855e-11	0.0023535660562158675	0.0009260634730878554	0.0015874283661214913	0.00276230604566546	0.0015571649841483784	0.00023008728035388162	0.0012293306290646717	0.0034135239701288717	0.002644480204440017	0.0017461597309416236	0.0005919127314908951	0.0009298484984813342	0.0013957398000253537	9.090374022316855e-11
4	0.004282945114537659	0.0034374356043693744	0.0026842274999937157	0.0045954853798772085	1.7848929337228287e-10	0.00011330745342297314	0.005951004076057186	0.004458313725241651	1.7848929337228287e-10	0.0048305196598046	0.001926189981401778	0.0025193542334767784	0.0034774467840275897	0.003308425507125676	0.00039975622274233063	0.0022598787133963016	0.006295078602470705	0.003654806892292263	0.0032356021372306446	0.0002420958221151236	0.0009000409317333298	0.003990167296699577	1.7848929337228287e-10
-4	0.004391553283776869	0.0018445157416129394	0.0007857803276781806	0.0011740783223419553	1.5314727886111771e-10	1.5314727886111771e-10	0.00305243717278325	0.0007944143660262339	1.5314727886111771e-10	0.0025674018995489175	0.0011696450475036616	0.0018031381492608987	0.0034636770564845983	0.0029643768216476717	0.0005398135185077603	0.0018127891467676468	0.007949461289472163	0.002392379180471781	0.002079008003960775	0.00021078718120329834	0.0015040497552905629	0.002443517401676357	1.5314727886111771e-10
-3	0.0028749801932505797	0.00253100978003126	0.0016992577333186428	0.0022948054050492234	1.488443834808105e-10	9.326844695233891e-05	0.0027873488583548193	0.002640335609021841	1.488443834808105e-10	0.0034874790849703753	0.0006471355919521771	0.002146828552536338	0.0030671933449702925	0.0042128956155930534	0.0006607008673717475	0.0007348396903874205	0.0030127623427441664	0.0016572935033794666	0.0025297531354887817	0.0009073556693696727	0.0007422931878220587	0.0030087461592947272	1.488443834808105e-10
-2	0.002483917323996592	0.00124591116208135	0.0008800021012146633	0.0011608601949712682	1.0251989300096808e-10	7.562258416345927e-05	0.0016928998206693234	0.0015091442209989722	1.0251989300096808e-10	0.001640320409473574	0.0006061491686013983	0.0005571535055085515	0.003041327008101506	0.0017027379127535804	0.0004995901641084727	0.0016920996989898745	0.004567339065197489	0.0014278147294317168	0.0018244991495558929	0.0002781876696382632	0.0005333558831878033	0.0013278650091156825	1.0251989300096808e-10
-1	0.014983560642586038	0.010830977922314544	0.0006779205436810888	0.0007907117106477149	3.5056493477629494e-10	0.0010278824831969498	0.0006802110136097102	0.0013711623777711006	3.5056493477629494e-10	0.002881283408325879	0.0009468097709848352	0.0030046214019669205	0.005527760247545796	0.00614465778835316	0.0010590704877189443	0.004494286761692698	0.005317212437719098	0.004166175838743135	0.00454647861204997	0.0006147712988281728	0.009735802854063303	0.019497798238421547	3.5056493477629494e-10
1	0.0034480990689339766	0.006243946770777608	0.0011173791305603266	0.009528949989817698	2.2533207489818583e-10	0.00025427560095951337	0.005218024163463329	0.0007874275682230353	2.2533207489818583e-10	0.003805137486791191	0.0010020151778957207	0.0014042256242732792	0.0026960834474977387	0.004317290928205548	0.001126100317715041	0.002955776722935299	0.001640283869696757	0.0073671934224958146	0.004158025491826197	0.0004074831813596218	0.00029153850889045553	0.00244586020207193	2.2533207489818583e-10
2	0.004088676959123963	0.002123299463895278	0.0022978594106959935	0.0049697663871851	2.616827197298139e-10	0.0004800353914601961	0.005979310162692117	0.004691415991115808	2.616827197298139e-10	0.007543301344394888	0.0008587353957964357	0.0016959765464593022	0.009090801749227679	0.0018223077994057222	0.002085159172508726	0.003813632313513459	0.0065625160337986245	0.0037129040429444444	0.003328473733173924	0.00017318369340097185	0.0005217426486086034	0.0037931220092529507	2.616827197298139e-10
3	0.003003573759527803	0.0017570117370949757	0.0022048037323969334	0.004070054395242343	1.8312279310058848e-10	0.0003141969904586326	0.003323455281023862	0.002002639242642093	1.8312279310058848e-10	0.0033267990182535728	0.0009525877058945444	0.0020594838317223745	0.0034238875713331323	0.0026576445429489677	0.0003459820790780986	0.0016416052718569098	0.00678151739044045	0.0037247264157469363	0.0028814386387316752	0.0008738837028416616	0.0013194377651554886	0.0019083062647150145	1.8312279310058848e-10
4	0.002141196472363589	0.0019178076559693475	0.0008684004623830578	0.0014998128668012624	1.1264066563539631e-10	0.00012337450665353533	0.002603909972784799	0.0017047340508561245	1.1264066563539631e-10	0.0026890301912449364	0.0004930872568714283	0.0011948025698580685	0.0022080015517327387	0.001585451774230368	0.00012256245767973168	0.0009249411639989325	0.0036853923758721273	0.0021128111521156465	0.0014600970734198648	0.00018454088019650728	0.00044312251993847075	0.0018871486119804602	1.1264066563539631e-10
