# Supplementary material for: Peptide clustering enhances large-scale analyses and reveals proteolytic signatures in mass spectrometry data
Source: Nat Commun. 2024 Aug 20;15:7128. doi: 10.1038/s41467-024-51589-y (PMC11336174; doi:10.1038/s41467-024-51589-y)
Supplement: Supplementary file 4 — Source Data [file 41467_2024_51589_MOESM4_ESM.zip › source_data/2a.csv]

	6PGD (232-250)	A1AT (337-358)	A1AT (407-421)	A1AT (411-421)	ACRO (347-355) | BAG6 (654-662)	ACTB (22-36)	ACTS (32-45) | ACTB (30-43)	ACTB (145-169)	ACTB (153-169)	ACTS (180-193) | ACTB (178-191)	ACTS (187-200) | ACTB (185-198)	ACTB (201-209)	ACTB (221-240)	ACTB (227-240)	ACTS (233-250) | ACTB (231-248)	ACTS (242-257) | ACTB (240-255)	ACTB (285-299)	ACTS (42-52) | ACTB (40-50)	ACTB (291-312)	ACTB (296-312)	ACTS (301-319) | ACTB (299-317)	ACTS (301-325) | ACTB (299-323)	ACTB (315-327)	ACTS (325-339) | ACTB (323-337)	ACTB (352-370)	ACTS (47-63) | ACTB (45-61)	ACTB (55-67)	ACTB (79-89)	ACTB (91-113)	ACTB (105-120)	ACTB (118-138)	ACTB (138-154)	ACTS (24-38)	ACTS (93-115)	ACTS (100-115)	ACTS (107-122)	ACTS (149-171)	ACTS (203-214)	ACTS (230-242)	ACTS (301-314)	ACTS (317-328)	ACTS (47-69)	ACTS (57-79)	ACTS (63-79)	ACTS (73-86)	ACTS (81-91)	ACTS (93-105)	ACTZ (103-114)	ALBU (24-42)
Sample 34 Day 1	0.0	0.0	0.0	0.0	0.0	11.716359660954588	0.0	0.0	9.369453461268545	0.0	0.0	0.0	8.271366453378864	0.0	0.0	12.496345217029383	0.0	0.0	9.365498457801621	0.0	0.0	0.0	0.0	0.0	0.0	7.327700859277332	0.0	0.0	11.827595273515513	0.5868926315021677	0.0	0.0	11.716359660954588	0.0	0.5868926315021677	0.5868926315021677	10.871591778786756	0.0	0.0	0.0	0.0	0.0	0.0	0.0	0.0	0.0	0.0	0.0	0.0
Sample 35 Day 1	0.0	0.0	0.0	0.0	0.0	8.93109408162478	0.0	4.016218878506812	9.263306174073124	8.886642155256757	0.0	7.909042049857719	1.7029638629076218	5.863303425935876	9.560873817874112	8.092283818173739	0.0	0.0	5.945389615135579	0.0	0.0	0.0	0.0	0.0	0.0	7.742568778927092	0.0	0.0	9.83534920469686	9.065633009082072	0.0	0.0	8.93109408162478	10.443468587122803	6.674127301530127	8.99941176032816	8.530187146949668	0.0	5.863303425935876	0.0	0.0	0.0	0.0	0.0	0.0	0.0	6.994067707424711	0.0	14.58857238684064
Sample 36 Day 1	0.0	0.0	0.0	0.0	0.0	12.315272928856567	0.0	0.0	9.186262879470814	0.0	0.0	0.0	0.0	0.0	0.0	10.007484178186028	0.0	0.0	0.0	0.0	0.0	0.0	0.0	0.0	0.0	8.920250682527719	0.0	0.0	8.07491546812414	5.230615889224173	0.0	0.0	12.315272928856567	0.0	12.689041997281493	5.230615889224173	0.0	0.0	0.0	0.0	0.0	0.0	0.0	0.0	0.0	0.0	0.0	0.0	0.0
Sample 37 Day 1	0.0	0.0	0.0	0.0	0.0	0.0	0.0	0.0	9.637859478961618	0.0	0.0	0.0	0.0	0.0	0.0	0.0	0.0	0.0	0.0	0.0	0.0	0.0	0.0	0.0	0.0	6.497793747795326	0.0	0.0	2.008960253996894	2.008960253996894	0.0	0.0	0.0	0.0	9.373241734472597	2.008960253996894	0.0	0.0	0.0	0.0	0.0	0.0	0.0	0.0	0.0	0.0	0.0	0.0	0.0
Sample 38 Day 1	0.0	0.0	0.0	0.0	0.0	9.653499678188295	0.0	0.0	6.815384279343754	0.0	0.0	0.0	0.0	0.0	0.0	0.0	0.0	0.0	0.0	0.0	0.0	0.0	0.0	0.0	0.0	7.668536204902009	0.0	0.0	9.678998557224965	0.0	0.0	0.0	9.653499678188295	0.0	7.0512976699862975	0.0	0.0	0.0	0.0	0.0	0.0	0.0	0.0	0.0	0.0	0.0	0.0	0.0	0.0
Sample 39 Day 1	0.0	0.0	0.0	0.0	0.0	9.44941004879262	0.0	0.0	10.67352948860021	1.683424899580256	0.0	0.0	0.0	0.0	0.0	9.831393200272117	0.0	0.0	0.0	0.0	0.0	0.0	0.0	0.0	0.0	4.757748297844629	0.0	0.0	9.49715979166687	9.310390383903696	0.0	0.0	0.0	0.0	0.0	0.0	0.0	0.0	0.0	0.0	0.0	0.0	0.0	0.0	0.0	0.0	0.0	0.0	0.0
Sample 40 Day 1	0.0	0.0	0.0	0.0	0.0	0.0	0.0	0.0	10.472363446464632	0.0	0.0	0.0	0.0	0.0	0.0	8.744542662805756	0.0	0.0	0.0	0.0	0.0	0.0	0.0	0.0	0.0	0.0	0.0	0.0	7.568509111209937	10.716075789132743	0.0	0.0	0.0	0.0	0.0	0.0	0.0	0.0	0.0	0.0	0.0	0.0	0.0	0.0	0.0	0.0	0.0	0.0	0.0
Sample 41 Day 1	0.0	0.0	0.0	0.0	0.0	8.546276828881043	0.0	2.095932403099693	8.97525858754747	0.0	0.0	0.0	0.0	0.0	8.280332801646725	9.891411865132891	0.0	0.0	0.0	0.0	0.0	0.0	0.0	0.0	10.105224586849811	6.503117823791648	0.0	0.0	11.247416556306714	10.543751375209583	0.0	0.0	8.546276828881043	0.0	12.118485908435286	10.543751375209583	0.0	0.0	0.0	0.0	0.0	0.0	0.0	0.0	0.0	0.0	0.0	0.0	13.315692107509191
Sample 42 Day 1	0.0	0.0	0.0	0.0	0.0	1.9610249944674885	0.0	7.575856265962152	8.638355788165862	10.018538935396396	0.0	0.0	0.0	0.0	0.0	9.414285818752147	0.0	0.0	8.191374119991497	0.0	0.0	0.0	0.0	0.0	0.0	5.429112506028938	0.0	0.0	8.361297385948166	8.142323645739044	0.0	0.0	0.0	0.0	0.0	0.0	0.0	0.0	0.0	0.0	0.0	0.0	0.0	0.0	0.0	0.0	0.0	0.0	14.648350722049011
Sample 43 Day 1	0.0	0.0	0.0	0.0	0.0	8.015800376537271	0.0	9.585908999284776	10.594821855212135	5.607047396155802	0.0	0.0	0.0	0.0	10.424142168082337	8.490196306610077	0.0	0.0	0.0	0.0	0.0	0.0	0.0	0.0	10.120116216938111	8.784506800965998	0.0	0.0	9.187327794014497	7.629607346171926	0.0	0.0	0.0	0.0	0.0	0.0	0.0	0.0	0.0	0.0	0.0	0.0	0.0	0.0	0.0	0.0	0.0	0.0	0.0
Sample 44 Day 1	0.0	0.0	0.0	0.0	0.0	0.0	0.0	0.0	8.870472440625722	0.0	0.0	0.0	0.0	0.0	0.0	0.0	0.0	0.0	0.0	0.0	0.0	0.0	0.0	0.0	0.0	6.914715899372002	0.0	0.0	11.535029016520848	11.404166481476828	0.0	0.0	0.0	0.0	0.0	0.0	0.0	0.0	0.0	0.0	0.0	0.0	0.0	0.0	0.0	0.0	0.0	0.0	2.84773250969978
Sample 45 Day 1	0.0	0.0	0.0	0.0	0.0	2.7057760707576075	0.0	0.0	11.663495612359	0.0	0.0	0.0	0.0	0.0	0.0	2.7057760707576075	0.0	0.0	0.0	0.0	0.0	0.0	0.0	0.0	0.0	7.428043827888597	0.0	0.0	7.630906718529724	13.010837314902048	0.0	0.0	0.0	0.0	0.0	0.0	0.0	0.0	0.0	0.0	0.0	0.0	0.0	0.0	0.0	0.0	0.0	0.0	0.0
Sample 46 Day 1	0.0	0.0	0.0	0.0	0.0	0.0	0.0	0.0	0.0	0.0	0.0	0.0	0.0	0.0	0.0	0.0	0.0	0.0	0.0	0.0	0.0	0.0	0.0	0.0	0.0	0.0	0.0	0.0	0.0	11.996058706585833	0.0	0.0	0.0	0.0	0.0	11.996058706585833	0.0	0.0	0.0	0.0	0.0	0.0	0.0	0.0	0.0	0.0	0.0	0.0	0.0
Sample 34 Day 2	0.0	0.0	0.0	0.0	0.0	0.0	0.0	0.0	9.813663656474802	0.0	0.0	0.0	0.0	0.0	0.0	9.078897937471837	0.0	0.0	9.68141544241636	0.0	0.0	0.0	7.896898992324472	0.0	1.2039898001972382	6.69883305840558	0.0	0.0	8.118015946938497	6.264831928305192	0.0	0.0	0.0	0.0	10.68329848235626	6.264831928305192	7.487629268632671	0.0	0.0	0.0	7.896898992324472	0.0	0.0	0.0	0.0	0.0	0.0	0.0	0.0
Sample 35 Day 2	0.0	0.0	0.0	0.0	0.0	0.0	0.0	0.0	9.618980311606512	0.0	0.0	0.0	0.0	0.0	0.0	8.202123788798527	0.0	0.0	10.010763292728516	0.0	0.0	0.0	0.0	0.0	0.0	6.676386401495773	0.0	0.0	0.0	5.687053216796127	0.0	0.0	0.0	0.0	0.0	0.0	0.0	0.0	0.0	0.0	0.0	0.0	0.0	0.0	0.0	0.0	0.0	0.0	0.0
Sample 36 Day 2	0.0	0.0	0.0	0.0	0.0	1.5436452130923601	0.0	10.055358777189822	8.475012715274328	0.0	0.0	0.0	0.0	0.0	8.416852000343955	0.0	0.0	0.0	9.093410156061461	0.0	0.0	0.0	0.0	0.0	0.0	8.127774788678641	0.0	0.0	10.465282152435599	7.235854151798155	0.0	0.0	1.5436452130923601	0.0	11.057607282268894	7.235854151798155	0.0	0.0	0.0	0.0	0.0	0.0	0.0	0.0	0.0	0.0	0.0	0.0	0.0
Sample 37 Day 2	0.0	0.0	0.0	0.0	0.0	9.277981767300831	0.0	0.0	0.0	0.0	0.0	0.0	0.0	0.0	0.0	7.252577181023178	0.0	0.0	8.361230501078541	0.0	0.0	0.0	0.0	0.0	0.0	8.62511862611942	0.0	0.0	11.96541966248675	9.209357162786365	0.0	0.0	9.277981767300831	0.0	10.825388577114373	9.209357162786365	0.0	0.0	0.0	0.0	0.0	0.0	0.0	0.0	0.0	0.0	0.0	0.0	0.0
Sample 38 Day 2	0.0	0.0	0.0	0.0	0.0	9.751340186429388	0.0	0.0	0.0	0.0	0.0	0.0	0.0	0.0	0.0	0.0	0.0	0.0	0.0	0.0	0.0	0.0	0.0	0.0	0.0	0.0	0.0	0.0	10.977777003435435	0.0	0.0	0.0	9.751340186429388	0.0	7.775857809692293	0.0	0.0	0.0	0.0	0.0	0.0	0.0	0.0	0.0	0.0	0.0	0.0	0.0	0.0
Sample 39 Day 2	0.0	0.0	0.0	0.0	0.0	0.0	0.0	0.0	0.0	0.0	0.0	0.0	0.0	0.0	0.0	0.0	0.0	0.0	0.0	0.0	0.0	0.0	0.0	0.0	0.0	0.0	0.0	0.0	0.0	0.0	0.0	0.0	0.0	0.0	0.0	0.0	0.0	0.0	0.0	0.0	0.0	0.0	0.0	0.0	0.0	0.0	0.0	0.0	0.0
Sample 40 Day 2	0.0	0.0	0.0	0.0	0.0	9.676246118932138	0.0	10.244620301605973	10.432588950530253	0.0	0.0	0.0	6.565743064702362	0.0	0.0	9.52541369116215	0.0	0.0	11.17819444986738	0.0	0.0	0.0	0.0	0.0	0.0	8.438315802705535	0.0	0.0	9.015017013311875	10.369218475993504	0.0	0.0	9.676246118932138	0.0	0.0	10.369218475993504	0.0	0.0	0.0	0.0	0.0	0.0	0.0	0.0	4.848093102730462	0.0	0.0	0.0	0.0
Sample 41 Day 2	0.0	0.0	0.0	0.0	0.0	8.854894223508646	0.0	0.0	8.894416542807425	0.0	0.0	0.0	9.752672836563603	0.0	0.0	10.222620007745348	0.0	0.0	12.101581569537336	0.0	0.0	0.0	0.0	0.0	0.0	6.226859248686977	0.0	0.0	8.151277230470608	10.847338765473033	0.0	0.0	8.854894223508646	0.0	0.0	10.847338765473033	0.0	0.0	0.0	0.0	0.0	0.0	0.0	0.0	9.394914913229377	0.0	0.0	0.0	0.0
Sample 42 Day 2	0.0	0.0	0.0	0.0	0.0	0.0	0.0	0.0	9.187733419594384	0.0	0.0	0.0	9.457324634422994	0.0	0.0	9.827302596961315	0.0	0.0	10.912203324669807	0.0	0.0	0.0	0.0	0.0	0.0	9.229255715553455	0.0	0.0	11.555555963783982	9.05413293218891	0.0	0.0	0.0	0.0	0.0	0.0	0.0	0.0	0.0	0.0	0.0	0.0	0.0	0.0	0.0	0.0	0.0	0.0	0.0
Sample 43 Day 2	0.0	0.0	0.0	0.0	0.0	0.0	0.0	0.0	9.980348774705508	0.0	0.0	0.0	0.0	0.0	0.0	9.863966826131037	0.0	0.0	2.7916320741876177	0.0	0.0	0.0	0.0	0.0	0.0	2.7916320741876177	0.0	0.0	12.274248866339438	0.0	0.0	0.0	0.0	0.0	0.0	0.0	0.0	0.0	0.0	0.0	0.0	0.0	0.0	0.0	0.0	0.0	0.0	0.0	0.0
Sample 44 Day 2	0.0	0.0	0.0	0.0	0.0	0.0	0.0	0.0	8.344333180891793	0.0	0.0	0.0	0.0	0.0	0.0	0.0	0.0	0.0	9.750200204718285	0.0	0.0	0.0	0.0	0.0	0.0	5.34458254475954	0.0	0.0	9.229315462123527	9.451011576597697	0.0	0.0	0.0	0.0	0.0	0.0	0.0	0.0	0.0	0.0	0.0	0.0	0.0	0.0	0.0	0.0	0.0	0.0	0.0
Sample 45 Day 2	0.0	0.0	0.0	0.0	0.0	10.247421746402225	0.0	9.648524949278793	8.66198170578438	0.0	0.0	0.0	8.132809717938354	0.0	0.0	6.677304849106034	0.0	0.0	9.59017776594452	0.0	0.0	0.0	0.0	0.0	0.0	7.836677722157829	10.057686965838222	0.0	8.501857854557008	9.173031262199213	0.0	0.0	0.0	0.0	0.0	0.0	0.0	0.0	0.0	0.0	0.0	0.0	0.0	0.0	0.0	0.0	0.0	0.0	0.0
Sample 46 Day 2	0.0	0.0	0.0	0.0	0.0	9.249594047282846	0.0	0.0	0.0	0.0	0.0	0.0	0.0	0.0	0.0	10.76678436754065	0.0	0.0	0.0	10.969589243751338	0.0	0.0	12.617368492823942	0.0	0.0	4.93135325328956	0.0	0.0	11.144291242127428	10.587317510527939	0.0	0.0	0.0	0.0	0.0	0.0	0.0	0.0	0.0	0.0	0.0	0.0	0.0	0.0	0.0	0.0	0.0	0.0	0.0
Sample 54 Day 2	0.0	0.0	0.0	0.0	0.0	9.618126259173293	4.033863998383826	8.30949127164784	9.615980269312692	9.106752167252445	9.00467504548051	9.675634676781183	8.162128449925964	9.376563909731573	8.809222967928111	9.668696259425468	10.706046935592608	0.0	9.208933343331546	8.869726315738932	9.738220943279758	9.503502923811034	10.00880024855506	8.609870674813694	9.9467198688125	8.588407756225177	9.542692873023173	8.903744721581928	10.71762425224062	9.637539085765104	0.0	0.0	9.618126259173293	0.0	0.0	9.637539085765104	0.0	9.034581109530421	9.376563909731573	8.869726315738932	10.00880024855506	9.65288432069058	6.345472519184733	6.535548726290304	8.614965740191884	8.99103140322291	9.22772448207737	0.0	10.470914330466512
Sample 55 Day 2	0.0	0.0	0.0	0.0	0.0	9.489426987008768	0.0	8.497643794930154	9.659030863784285	7.442510514756261	0.0	5.847391044373122	7.119642985005156	9.681709466152341	6.023720011186249	9.420406422656617	10.103489288605962	0.0	8.98091490968541	10.047010157393657	0.0	0.0	10.202670983142688	9.163331147538647	10.152738554795782	8.713110258764079	10.273511150239377	9.085424212427162	9.355652078740796	9.83937978434989	0.0	0.0	9.489426987008768	0.0	0.0	9.83937978434989	0.0	9.254103415530038	9.681709466152341	10.047010157393657	10.202670983142688	10.273511150239377	0.0	10.246406975502707	0.0	9.085424212427162	8.238535101938908	0.0	9.263497515848943
Sample 56 Day 2	0.0	0.0	0.0	0.0	9.972759248294945	8.22749982225155	6.874423115552202	7.478645805865578	9.858568145229935	9.843198582589448	0.0	6.371136978491656	6.8440669903531255	9.43437111919383	8.815357562721344	10.154447544401838	9.554517278146468	0.0	9.483851297450787	0.4126742929498902	8.424078856141088	0.0	8.71361351413716	5.699908935701007	9.579593514695553	9.796339718227005	9.691667076067224	9.658207569434968	8.681890190378484	9.983888756100418	0.0	0.0	8.22749982225155	0.0	0.0	9.983888756100418	0.0	9.155601411481797	9.43437111919383	0.4126742929498902	8.71361351413716	9.691667076067224	0.0	9.904937807190958	9.172965876172025	9.727527811329674	8.616533244061031	9.262883874122911	6.338022170241309
Sample 57 Day 2	0.0	0.0	0.0	0.0	0.0	8.774183143800592	6.955040713650722	9.035489552687615	10.484407900624142	10.321216711989562	0.0	8.899890341668602	7.081358114815961	9.375564336661341	8.455562865832595	9.851598876046829	9.704935026159166	0.0	9.341068764976704	9.346168708039668	8.651537313629941	8.144416045361195	8.66669296019634	4.404727460932704	8.528390888979468	9.857547951135333	10.269103785537682	9.93698660184005	9.789663039593416	9.499032414877925	0.0	0.0	8.774183143800592	0.0	0.0	9.499032414877925	0.0	9.499285919547503	9.375564336661341	9.346168708039668	8.66669296019634	10.269103785537682	0.0	9.857953055533741	0.0	9.93698660184005	8.063638831323098	0.0	0.0
Sample 54 Day 3	9.004879378752886	0.0	0.0	0.0	5.491620270996929	9.02409580864019	0.0	8.403857125667043	8.343913408312195	8.039200103304738	0.0	7.655719550280613	7.296445299671017	9.206685310870865	0.0	9.59837745982888	0.0	0.0	0.5624772643401399	10.657088690664528	0.0	0.0	10.236410251461482	0.0	9.488278996460775	7.640065373824611	0.0	9.598976281540962	8.667687045553025	9.50152415842934	7.026270302137828	0.0	9.02409580864019	0.0	0.0	9.50152415842934	0.0	7.655719550280613	9.206685310870865	10.657088690664528	10.236410251461482	0.0	0.0	0.0	7.2195427263406655	9.821947662881557	8.66069802497514	0.0	11.076482748679533
Sample 55 Day 3	9.574749113735066	0.0	0.0	0.0	0.0	7.972605997742975	0.0	7.9061230466327554	9.040770777207285	8.943496349926274	0.0	8.07405826200307	7.920227488505659	8.692568796511274	8.835773150852404	9.761588161559187	8.917789746529571	0.0	8.626988367136065	4.832878610359572	0.0	0.0	0.0	4.718229852813243	8.23060315793231	7.599926734407973	8.437415994914726	6.279997496754542	8.610691173716559	9.415080651759014	0.0	0.0	7.972605997742975	0.0	0.0	9.415080651759014	0.0	8.861391705633872	8.692568796511274	8.821425049337359	0.0	8.437415994914726	0.0	8.088333694773862	9.139516533550497	6.279997496754542	7.2404177864360815	0.0	9.333457977438663
Sample 56 Day 3	6.738193448276942	0.0	0.0	0.0	0.0	9.634360842138998	0.0	6.852544357830158	8.392343833786843	10.962008797023065	0.0	1.1385384957945128	8.003478773075429	10.206351967270885	1.1385384957945128	9.735342750260127	0.0	0.0	9.12005656040507	5.417443424168823	0.0	0.0	9.970280113262035	0.0	9.358168088444119	8.824178354383621	7.744829000483077	1.1385384957945128	8.327552279186442	9.946218569566918	0.0	0.0	9.634360842138998	0.0	0.0	9.946218569566918	0.0	0.0	10.206351967270885	9.696348352543133	9.970280113262035	7.744829000483077	0.0	0.0	1.1385384957945128	1.1385384957945128	9.196490741369178	0.0	0.0
Sample 57 Day 3	0.0	0.0	0.0	0.0	9.903231108524693	8.845463345852998	0.0	8.762687752869107	9.248987503430882	6.872529202334969	0.0	9.313741479018873	8.118336066092716	10.167603873664465	0.0	9.165131184997964	10.020424633006822	0.0	9.579671575964625	0.0	0.0	0.0	9.80965590500234	0.0	9.6655746056651	7.1279042894439195	9.115750862477691	9.540272425416203	7.180460801562794	10.17889272965491	0.0	0.0	0.0	0.0	0.0	0.0	0.0	0.0	0.0	0.0	0.0	0.0	0.0	0.0	0.0	0.0	0.0	0.0	0.0
Sample 17 Day 1	0.0	0.0	0.0	0.0	10.164273361384277	9.989062891000946	0.0	8.131314774906722	7.167718428934019	8.516246131328991	0.0	0.0	9.530785747122279	0.0	0.0	8.207036998443447	0.0	9.107605643559543	0.0	0.0	0.0	0.0	8.719221415614957	0.0	8.44995073073811	8.727036501913307	0.0	0.0	8.881366531514095	9.403119815895918	0.0	0.0	9.989062891000946	0.0	0.0	9.403119815895918	0.0	0.0	0.0	0.0	8.719221415614957	0.0	0.0	0.0	4.97499441484765	0.0	0.0	0.0	9.729622958973387
Sample 18 Day 1	0.0	0.0	0.0	0.0	9.527684182441309	11.074496107382835	0.0	6.208646794353695	7.999342683875188	8.63313502261926	0.0	0.0	0.0	0.0	0.0	6.282136090340092	0.0	8.214963915800714	0.0	6.694208369685955	0.0	0.0	0.0	0.0	9.165309024831918	9.34502183324406	0.0	0.41678455679995896	9.899568895921515	9.887721528238604	0.0	0.0	11.074496107382835	0.0	0.0	9.887721528238604	0.0	0.0	0.0	0.0	0.0	0.0	0.0	0.0	10.358066949844439	0.0	8.927310217002454	0.0	11.426685374094408
Sample 19 Day 1	0.0	0.0	0.0	0.0	9.683974081682846	10.076413821637729	0.0	6.121779403014355	8.38757258374136	9.292093090988104	0.0	3.9385741115876183	9.875987908912736	0.0	0.0	0.0	0.0	8.237920663728165	0.0	8.407137350288913	0.0	0.0	6.631972896327582	0.0	8.26600647643961	9.06397202214574	-0.06860338910779024	10.50912953072371	9.789564347025067	11.078269751869914	0.0	0.0	10.076413821637729	0.0	0.0	11.078269751869914	0.0	7.9457516122830265	0.0	7.592061473779454	6.631972896327582	-0.06860338910779024	0.0	0.0	5.3665062652390905	10.301918564424515	8.04172374680818	0.0	9.016197139961806
Sample 20 Day 1	0.0	0.0	0.0	0.0	5.960083823635689	9.240903131804261	0.0	0.0	9.713833629981188	0.0	0.0	0.0	8.69065200966503	0.0	0.0	8.787134082475811	0.0	0.0	0.0	7.737612941577416	0.0	0.0	0.0	0.0	7.903422987344721	8.596982380770154	0.0	0.0	8.11522201515092	9.496115968837392	0.0	0.0	9.240903131804261	0.0	0.0	9.496115968837392	0.0	0.0	0.0	7.737612941577416	0.0	0.0	0.0	0.0	9.21461729390763	0.0	0.8139465965482116	0.0	11.03644708479868
Sample 21 Day 1	0.0	0.0	0.0	4.235999194237691	0.0	8.669039257176937	0.0	8.059051322389092	9.219602737604728	9.43805708417895	0.0	0.0	0.0	0.0	0.0	0.0	0.0	0.0	0.0	6.657053494750997	0.0	0.0	0.0	0.0	10.100745136626818	9.327980301364951	0.0	5.896749282461761	9.834477559125776	9.811536943516538	0.0	0.0	8.669039257176937	0.0	0.0	9.811536943516538	0.0	0.0	0.0	0.0	0.0	0.0	0.0	0.0	5.2019540103825195	8.657971659482158	8.433008728402253	0.0	5.407539817699379
Sample 22 Day 1	0.0	0.0	0.0	0.0	0.0	9.422835901103284	0.0	4.537871963583864	7.258678808132743	7.722521911115399	0.0	0.0	7.5173996202306475	0.0	0.0	9.935023664318493	0.0	0.0	0.0	0.0	0.0	0.0	0.0	7.650668457455217	7.253148142529264	9.054107202085236	0.0	7.745033776353654	8.810300425742298	9.404619902615202	0.0	0.0	9.422835901103284	0.0	0.0	9.404619902615202	0.0	0.0	0.0	0.0	0.0	0.0	0.0	0.0	7.806898799529943	7.745033776353654	8.249654000748869	0.0	11.155157361867733
Sample 23 Day 1	0.0	0.0	0.0	0.15570975580179103	8.95790276508263	8.71082744215226	0.15570975580179103	3.677286004031796	7.2443680379428095	0.0	0.0	0.0	9.344347552661002	0.0	0.0	8.321179946547636	0.0	7.164486916587533	0.0	4.255466783760415	0.0	0.0	0.0	0.0	9.726095998535765	9.23184060235169	0.0	0.15570975580179103	9.973210926774406	7.188531169762974	0.0	0.0	8.71082744215226	0.0	0.0	7.188531169762974	0.0	0.0	0.0	8.35522381171904	0.0	0.0	0.0	0.0	7.1164413924880625	0.0	9.321064070543954	0.0	10.243743051935436
Sample 24 Day 1	0.0	0.0	0.0	10.31666297653745	8.983940433921465	9.911680549770013	0.0	9.628785425616918	8.759452616894688	0.560577202872873	0.0	5.51462135475095	0.0	0.0	0.0	0.0	0.0	0.560577202872873	0.0	0.0	0.0	0.0	5.763433362823049	0.0	10.629779848638142	9.411195788698581	0.0	0.0	11.367634737788585	11.721364329119995	0.0	0.0	0.0	0.0	0.0	0.0	0.0	0.0	0.0	0.0	0.0	0.0	0.0	0.0	0.0	0.0	0.0	0.0	7.926301632757962
Sample 25 Day 1	0.0	0.0	0.0	0.0	7.830377344965822	9.884536583286458	0.0	8.574761099012271	7.680721540498072	0.28676074565843807	0.0	0.0	7.519430459950948	0.0	0.0	0.0	0.0	5.937194397202657	0.0	0.0	0.0	0.0	0.0	0.0	9.943153082331316	8.559906202839707	0.0	8.923060126604724	9.83231552554278	9.029111142270292	0.0	0.0	9.884536583286458	0.0	0.0	9.029111142270292	0.0	0.0	0.0	0.0	0.0	0.0	0.0	0.0	7.840505642039771	0.0	8.792167950802167	0.0	11.43350802425365
Sample 26 Day 1	0.0	0.0	0.0	0.0	7.89066697686383	8.422015353915278	0.0	9.38974145380358	8.857686922203742	0.7667842358105482	0.0	0.0	0.0	0.0	0.0	0.0	0.0	0.0	0.0	0.0	0.0	0.0	0.0	0.0	0.0	7.415153894119351	0.0	8.332689707839792	11.066961879249094	9.609403044603495	0.0	0.0	0.0	0.0	0.0	0.0	0.0	0.0	0.0	0.0	0.0	0.0	0.0	0.0	0.0	0.0	0.0	0.0	8.400034873434722
Sample 27 Day 1	0.0	0.0	0.0	0.0	0.0	8.167471996556582	7.757844287789847	7.675200180853207	9.359701897362182	9.230534769777584	0.0	0.0	0.0	0.0	6.860263587377018	8.316707506238359	0.0	0.0	0.0	0.0	0.0	0.0	0.0	0.0	7.746640951924795	8.817326274970783	8.384328748410494	9.510780748727965	8.827283831125259	8.664245071282911	0.0	0.0	8.167471996556582	0.0	0.0	8.664245071282911	0.0	0.0	0.0	0.0	0.0	8.384328748410494	0.0	9.388469992190833	7.510541525276238	9.510780748727965	8.929662609142616	0.0	11.539765668969697
Sample 28 Day 1	0.0	0.0	0.0	0.0	0.0	9.969801930238921	9.564394418239901	5.047164885404094	7.925960314915554	11.182216937199033	0.0	0.0	9.028085166312021	0.0	0.0	0.0	0.0	9.607896391041848	0.0	7.7596051238054375	0.0	0.0	9.33794980589003	0.0	8.780315783852204	8.707458889969303	0.0	10.229226095069043	9.949900301700703	10.098940956599352	0.0	0.0	9.969801930238921	0.0	0.0	10.098940956599352	0.0	0.0	0.0	0.0	9.33794980589003	0.0	0.0	0.0	7.54866991375375	0.0	8.74145675887	0.0	9.998959886763746
Sample 29 Day 1	0.0	4.944845837155459	0.0	0.0	0.0	9.080650865318587	9.108368233622707	6.833149004572898	8.528637659424856	10.114533833649151	0.0	0.0	7.215539954898471	8.221702794735954	0.0	0.0	0.0	8.705009363344171	0.0	0.0	0.0	0.0	4.860229920621642	3.7703360746691295	7.628246595298573	8.37240584451789	0.8978470152992585	9.005483243258489	9.636317435789511	9.781520690309673	0.0	0.0	9.080650865318587	0.0	0.0	9.781520690309673	5.359522821880982	0.0	8.221702794735954	0.0	4.860229920621642	0.8978470152992585	0.0	0.0	6.800669631783535	7.885854079667864	9.61462397909421	0.0	11.676359849637429
Sample 30 Day 1	0.0	0.0	0.0	0.0	0.0	9.854955670188875	0.0	6.630363047134926	8.448884143129304	9.660769265148513	0.0	0.0	8.180788148517902	8.994010799958973	0.0	6.879602498547681	0.0	0.0	0.0	0.0	0.0	0.0	0.0	0.0	9.325137317616083	9.32262454518747	0.0	0.0	10.438270133183307	9.644383501431768	0.0	0.0	9.854955670188875	0.0	0.0	9.644383501431768	0.0	0.0	8.994010799958973	0.0	0.0	0.0	0.0	0.0	8.54600653911337	0.0	9.45343311567191	0.0	11.536315757689364
Sample 31 Day 1	0.0	9.385312960883883	9.091486467381143	10.611645583506435	0.0	10.817301692149185	9.332275246698117	8.74133255517137	9.287846731294517	6.886198970011772	0.0	0.0	6.64249425702108	0.0	0.0	0.2251716692811725	0.0	9.611978765498986	0.0	6.96024640995215	0.0	0.0	9.893628984307473	5.713858587335962	8.681440932497313	8.948736794597993	11.801121101229597	9.386906612269923	9.705610532728565	7.337281363508617	5.5179337136484925	0.0	10.817301692149185	0.0	0.0	7.337281363508617	0.0	0.0	0.0	9.896247599319361	9.893628984307473	11.801121101229597	0.0	9.26398207948266	9.513529390963678	0.0	8.08390272828061	0.0	10.616838516713095
Sample 32 Day 1	0.0	9.383166332713436	8.3968301381609	10.467200945816037	0.0	9.5749354608858	8.953941819065674	9.636374744733422	9.025415929895452	10.680191392778765	0.0	8.854570374549645	7.970258720325499	0.0	0.0	9.832800642400947	9.48145052199227	9.97834305603464	8.46462308455644	0.4155946254181872	0.0	0.0	0.0	7.373535258538555	8.4624306908933	7.947118241024408	9.74758195182748	7.954269754815102	8.698886533284718	8.273611519645174	0.0	0.0	9.5749354608858	0.0	0.0	8.273611519645174	0.0	8.854570374549645	0.0	0.0	0.0	9.74758195182748	0.0	9.72147059065679	9.012426154697852	7.901987400714922	0.0	0.0	10.826990357676426
Sample 33 Day 1	0.0	6.210802753334168	0.0	0.0	4.399644045823626	9.334544415448963	0.0	6.025320128213615	9.481083925580569	9.941816977290685	0.0	7.993621341998592	0.0	8.562168329622773	0.0	5.12125816608701	7.8468845442449595	0.0	0.0	0.0	0.0	0.0	0.0	7.038295107961611	9.474750398617608	8.756646383409734	6.851493404326313	9.461000241815423	8.932943757930941	7.891290413026855	0.0	0.0	9.334544415448963	1.305858221305824	0.0	7.891290413026855	0.0	0.0	8.562168329622773	0.0	0.0	6.851493404326313	0.0	0.0	7.999819075807051	9.461000241815423	9.446642808417979	0.0	10.626836096251623
Sample 17 Day 2	0.0	0.0	0.0	0.0	9.35866818533162	8.035598295163894	0.0	10.05908225820654	10.055987256940256	6.379744986780572	0.0	7.947729315136815	10.554094318077084	8.487555252863695	8.934703253630573	10.271850977567784	0.0	0.0	10.525476919765962	8.084249837567931	0.0	0.0	10.791522690197425	0.0	7.75529488835173	8.823325520709671	0.0	1.009633781509295	10.196027878136253	10.437894757221581	0.0	0.0	8.035598295163894	0.0	0.0	10.437894757221581	0.0	0.0	8.487555252863695	8.084249837567931	10.791522690197425	0.0	0.0	9.503755309810662	0.0	1.009633781509295	0.0	0.0	0.0
Sample 18 Day 2	0.0	0.0	0.0	0.0	0.0	8.756281048660648	0.0	7.875271962926838	9.962751791882145	7.862842436406534	0.0	10.076958449814107	10.325865403087027	8.913371652757057	9.299854872871808	9.944280531521043	0.0	0.0	9.914805014726596	8.983107329210913	0.0	0.0	11.404476564628618	0.0	8.968044449674576	8.71877617315208	0.0	0.0	8.923309977968893	7.33803065966398	0.0	0.0	8.756281048660648	0.0	0.0	7.33803065966398	0.0	9.643551551441504	8.913371652757057	8.983107329210913	11.404476564628618	0.0	0.0	9.76361630251241	7.043099674967225	0.0	8.381072742458208	0.0	8.361860148436008
Sample 19 Day 2	0.0	0.0	0.0	0.0	10.522921315304819	7.470638518597064	0.0	5.640960892530084	8.089831149411824	8.934795749849464	0.0	0.0	9.557241461433948	0.0	0.0	8.515916346431746	0.0	0.0	4.988238705418322	5.4452024686687395	0.0	0.0	12.244306044522373	0.0	6.754351121365178	6.352921210700249	0.0	7.120941353539088	10.749555209777117	9.39755102288531	0.0	0.0	7.470638518597066	0.0	0.0	9.39755102288531	0.0	0.0	0.0	10.186287571593015	12.244306044522373	0.0	0.0	0.0	7.496681840726132	7.120941353539088	9.108103993313849	0.0	9.95284753043943
Sample 20 Day 2	0.0	0.0	0.0	0.0	8.395371641756148	8.82447211076877	0.0	0.0	11.709083558440474	0.0	0.0	0.0	8.118839007962956	0.0	0.0	0.0	0.0	0.0	0.0	0.0	0.0	0.0	0.0	0.0	10.156376929210438	9.165707999481949	0.0	0.0	7.962646694552338	9.70740400255417	0.0	0.0	0.0	0.0	0.0	0.0	0.0	0.0	0.0	0.0	0.0	0.0	0.0	0.0	0.0	0.0	0.0	0.0	0.0
Sample 21 Day 2	0.0	0.0	0.0	0.0	0.0	8.14879662196465	0.0	7.5414114436086255	8.91878151556735	0.0	0.0	0.0	9.04232946651351	0.0	0.0	0.0	0.0	0.0	0.0	4.970493914494273	0.0	0.0	0.0	0.0	10.193432076204576	8.341322545624848	0.0	0.0	9.257879834860788	6.575897897745318	0.0	0.0	0.0	0.0	0.0	0.0	0.0	0.0	0.0	0.0	0.0	0.0	0.0	0.0	0.0	0.0	0.0	0.0	8.839841412739752
Sample 22 Day 2	0.0	0.0	0.0	0.0	0.0	9.550939295868897	0.0	8.866730858237434	8.959274020204575	9.182623799110534	0.0	0.0	0.0	0.0	0.0	0.0	0.0	0.0	0.0	7.506926851486671	0.0	0.0	0.0	0.0	10.889313001259215	8.020550371288827	9.539013661514014	0.0	9.990150920811226	9.129377724940477	0.0	5.6833404805548575	0.0	0.0	0.0	0.0	0.0	0.0	0.0	0.0	0.0	0.0	0.0	0.0	0.0	0.0	0.0	0.0	6.940133864417527
Sample 23 Day 2	0.0	0.0	0.0	10.85590834869781	0.0	10.180742537661644	0.0	0.0	8.331590500394539	0.0	0.0	0.0	8.497837716387998	0.0	0.0	0.0	0.0	0.0	0.0	9.47448306905947	0.0	0.0	10.15469544625133	0.0	9.208807427331559	8.04781244419795	0.0	0.0	8.038153940216429	9.330256717566973	0.0	0.0	0.0	0.0	0.0	0.0	0.0	0.0	0.0	0.0	0.0	0.0	0.0	0.0	0.0	0.0	0.0	0.0	0.0
Sample 24 Day 2	0.0	0.0	0.0	0.0	0.0	8.637948632007786	0.0	7.202032661092572	10.271926487931156	8.59720334136739	0.0	0.0	0.0	8.24497504358045	0.0	0.0	0.0	0.0	0.0	0.0	0.0	0.0	7.2769430625012035	0.0	9.008030189372276	8.424788359780676	0.0	0.0	10.370600551098223	10.108996883750313	0.0	8.35529524238043	0.0	0.0	0.0	0.0	0.0	0.0	0.0	0.0	0.0	0.0	0.0	0.0	0.0	0.0	0.0	0.0	9.710316515049314
Sample 25 Day 2	0.0	0.0	0.0	0.0	0.0	0.0	0.0	5.024157340208516	9.20607097193676	0.0	0.0	0.0	0.0	8.973199099793133	0.0	0.0	0.0	0.0	0.0	0.0	0.0	0.0	0.0	0.0	0.0	7.874881056119215	0.0	0.0	9.916411656630407	1.4317237984539324	0.0	0.0	0.0	0.0	0.0	0.0	0.0	0.0	0.0	0.0	0.0	0.0	0.0	0.0	0.0	0.0	0.0	0.0	10.054397736079318
Sample 26 Day 2	0.0	0.0	0.0	0.0	0.0	7.955445658520544	0.0	9.847278369030185	9.01895949824007	0.0	0.0	0.0	0.0	9.080510615463787	0.0	0.0	0.0	0.0	0.0	0.0	0.0	0.0	7.827681865117374	0.0	0.0	9.59979175405792	0.0	0.0	6.525253066199112	9.838487129190458	0.0	0.0	0.0	0.0	0.0	0.0	0.0	0.0	0.0	0.0	0.0	0.0	0.0	0.0	0.0	0.0	0.0	0.0	6.255268335055663
Sample 27 Day 2	0.0	0.0	0.0	0.0	0.0	3.121684427635408	0.0	9.310520702288507	10.297040254243324	1.4005520601381511	0.0	0.0	0.0	9.814966172392982	0.0	0.0	0.0	0.0	0.0	0.0	0.0	0.0	0.0	0.0	8.61479621938277	8.083542147165744	0.0	0.0	8.721362743567074	9.902823307370152	0.0	0.0	3.121684427635408	0.0	0.0	9.902823307370152	0.0	0.0	9.814966172392982	0.0	0.0	0.0	0.0	0.0	1.4005520601381511	0.0	9.226250245407659	0.0	7.812789029693662
Sample 28 Day 2	0.0	0.0	0.0	0.0	0.0	8.040082964599092	0.0	9.65191439641985	9.382365373825866	7.501186236915716	0.0	0.0	8.153034989769676	6.619524520963847	0.0	0.0	0.0	0.0	0.0	0.0	0.0	0.0	7.449349202112677	0.0	9.20814662920899	8.640020098644813	0.0	0.0	9.454244234495663	9.066526743434576	0.0	8.755066036791138	0.0	0.0	0.0	0.0	0.0	0.0	0.0	0.0	0.0	0.0	0.0	0.0	0.0	0.0	0.0	0.0	10.83943231903832
Sample 30 Day 2	0.0	0.0	0.0	0.0	10.031170530218548	7.448398210107757	0.0	9.24509492051056	10.166902619616211	9.092445844031271	0.0	7.660437329898911	9.85395538042986	9.304778998987366	0.0	7.813894490291678	0.0	0.0	9.118913510640125	4.762481044959788	0.0	0.0	9.520011344406612	0.0	9.188950171028262	10.003222465878043	0.0	0.0	10.387803743703945	9.550536926217685	0.0	0.0	7.448398210107757	0.0	0.0	9.550536926217685	0.0	7.660437329898911	9.304778998987366	4.762481044959788	9.520011344406612	0.0	0.0	8.340780283189345	0.0	0.0	0.0	0.0	10.370983800454992
Sample 31 Day 2	0.0	9.293797840167663	0.0	0.0	0.0	9.726844928160856	0.0	8.860584408628048	9.198900414671547	6.700576559641175	0.0	8.18614960281989	3.985803469001866	8.422277355392321	0.0	9.389996007413753	0.0	0.0	4.464279649305209	9.325396984788643	0.0	0.0	10.130143043801535	1.328857901670599	4.740799359870427	8.285786780245985	0.0	8.035204298922089	9.423823572842792	9.820523554105549	0.0	0.0	9.726844928160856	0.0	0.0	9.820523554105549	0.0	8.18614960281989	8.422277355392321	9.325396984788643	10.130143043801535	0.0	0.0	6.9155189070300604	9.297284567885033	6.744096833301535	8.138854233328994	0.0	10.891876604340126
Sample 32 Day 2	0.0	0.0	0.0	0.0	0.0	8.44316391281465	0.0	7.415001813215799	6.893258264986161	8.496710256106336	0.0	0.0	8.643290621208015	8.721963399628777	0.0	9.253044591833167	0.0	0.0	8.484321755685393	8.597683033931638	0.0	0.0	10.169374235095006	0.0	9.101377817430581	8.083809114513427	0.0	8.27169033942919	11.659192299541065	9.906682993551991	0.0	0.0	8.44316391281465	0.0	0.0	9.906682993551991	0.0	0.0	8.721963399628777	8.597683033931638	10.169374235095006	0.0	0.0	7.046558423732554	0.959862905224906	8.27169033942919	0.0	0.0	8.484881255837976
Sample 33 Day 2	0.0	9.037270828427259	0.0	0.0	0.0	9.869071138473473	0.0	8.939697517247083	9.928901234577182	9.528235166494959	0.0	8.828251216509823	7.921488627405761	8.77087210019551	0.0	9.847011514123338	0.0	0.0	9.230910961077612	7.224523761001019	0.0	0.0	10.125441515495309	4.895039573590084	7.209247058827851	8.412699871823486	0.0	0.0	11.178419929462365	10.679637116080887	0.0	0.0	9.869071138473473	0.0	0.0	10.679637116080887	0.0	8.828251216509823	8.77087210019551	10.617543442293687	10.125441515495309	0.0	0.0	7.730524283785019	7.789242643321034	0.0	0.0	0.0	9.333543863252148
Sample 1 Day 1	0.0	0.0	0.0	0.0	4.983925545545641	1.2010712826832233	0.0	5.468035228102669	10.408170150721245	0.0	0.0	0.0	10.766264757731197	0.0	0.0	5.183509799804141	0.0	0.0	11.623941698454093	0.0	0.0	0.0	0.0	0.0	1.2010712826832233	5.411030901594472	0.0	0.0	8.568400170227571	8.433804067257412	0.0	0.0	0.0	0.0	0.0	0.0	0.0	0.0	0.0	0.0	0.0	0.0	0.0	0.0	0.0	0.0	0.0	0.0	14.610544661950648
Sample 2 Day 1	0.0	0.0	0.0	0.0	7.05089891930759	11.523060412732159	0.0	9.804185596139204	7.8132381239823205	9.362085651271366	0.0	1.4972590108051782	11.538822641366172	8.554242215771767	0.0	9.630911719873495	0.0	0.0	12.542909018000225	0.0	0.0	0.0	0.0	0.0	9.555514593139927	6.937225659406472	0.0	10.101363314337663	7.425090608020434	10.493985922063858	0.0	0.0	11.523060412732159	0.0	0.0	10.493985922063858	8.15497675851223	1.4972590108051782	8.554242215771767	0.0	0.0	0.0	0.0	0.0	0.0	10.101363314337663	6.621836963666927	0.0	0.0
Sample 3 Day 1	0.0	0.0	0.0	0.0	8.605377401729775	9.951013710589272	0.0	9.112269795389656	10.094712275882571	9.707629712812812	0.0	8.724969065268374	9.975895346059561	10.441655135687252	9.742074058990937	6.727273200713001	9.10128542953581	0.0	0.0	0.0	1.6430815445423037	0.0	0.0	7.393243561882312	10.284416671751243	9.448994137358412	8.896396287003178	6.959986732737218	10.045695198321294	9.244355654620806	0.0	0.0	9.951013710589272	0.0	0.0	9.244355654620806	0.0	10.73075840682089	10.441655135687252	0.0	0.0	8.896396287003178	0.0	11.330910478222208	0.0	6.959986732737218	10.277844588687262	0.0	1.6430815445423037
Sample 4 Day 1	0.0	0.0	0.0	0.0	1.9608502962340382	4.108433506515408	0.0	7.933081226283906	7.979797720303815	0.0	0.0	7.914112284782953	6.319726722229389	7.86874125786452	0.0	1.9608502962340382	0.0	0.0	0.0	0.0	0.0	0.0	0.0	0.0	0.0	9.337247706524954	0.0	0.0	7.145418656222471	11.285742621649009	0.0	0.0	4.108433506515408	0.0	0.0	11.285742621649009	0.0	0.0	7.86874125786452	0.0	0.0	0.0	0.0	1.9608502962340382	0.0	0.0	1.9608502962340382	0.0	0.0
Sample 5 Day 1	0.0	0.0	0.0	0.0	10.907019006185376	8.772588005423893	9.712363314393274	8.591019412443123	10.248987778108289	5.53987663120339	0.0	9.320498706727914	8.537272883305727	9.263983818149606	7.0811453748377415	8.653238175468934	9.270248260805973	0.0	10.196530849262723	9.937435733341331	9.658971592139023	0.0	0.0	6.565917241006529	9.010305201980225	9.295609080389404	8.664187662337806	8.505469903033674	10.295186753348075	8.832920026185496	0.0	0.0	8.772588005423893	0.0	5.13778033715994	8.747316161121601	7.0541238053594775	10.010462881767852	9.263983818149606	9.937435733341331	0.0	8.664187662337806	0.0	9.689020909995305	6.082592502301818	8.505469903033674	9.99335381241418	0.0	10.311579593115209
Sample 10 Day 1	0.0	0.0	0.0	0.0	6.4138267582464845	4.098089619569019	0.0	4.560063033568118	10.233089335751552	7.288058859965549	0.0	0.0	6.193098216915129	0.0	0.0	9.79276644598142	0.0	0.0	11.458451501306424	0.0	0.0	0.0	0.0	0.0	8.132108356925855	9.047215742725689	0.0	0.0	7.428106659936696	10.799691571510763	0.0	0.0	0.0	0.0	0.0	0.0	0.0	0.0	0.0	0.0	0.0	0.0	0.0	0.0	0.0	0.0	0.0	0.0	0.0
Sample 11 Day 1	0.0	0.0	0.0	0.0	4.838793767922824	1.2247645684800692	0.0	12.404887417770704	8.82944130389185	0.0	0.0	0.0	7.9237877706788415	0.0	0.0	7.729759709245625	0.0	0.0	0.0	0.0	0.0	0.0	0.0	1.2247645684800692	1.2247645684800692	6.743258038348877	0.0	0.0	7.7758051012389355	11.198747241949258	0.0	0.0	0.0	0.0	0.0	0.0	0.0	0.0	0.0	0.0	0.0	0.0	0.0	0.0	0.0	0.0	0.0	0.0	0.0
Sample 12 Day 1	0.0	0.0	0.0	0.0	10.169579782803218	9.945974666467613	0.0	8.08336123305311	9.369942936556711	11.464576824124904	0.0	10.566778759256438	7.974324590418126	9.457131547222495	8.637024840818228	9.385172947960003	0.0	0.0	0.0	0.0	0.0	0.0	0.0	4.540081433224496	8.617096316159486	10.065961526461448	0.0	6.10033478003804	10.061589527981443	9.424449353546501	0.0	0.0	0.0	0.0	0.0	0.0	0.0	0.0	0.0	0.0	0.0	0.0	0.0	0.0	0.0	0.0	0.0	0.0	11.15992501896185
Sample 13 Day 1	0.0	0.0	0.0	0.0	0.0	10.100099808357308	0.0	7.785362330860326	8.620958609132316	10.410077193440447	0.0	10.075272293921985	7.523187972197988	8.219002094184988	0.0	9.621805971021576	0.0	0.0	0.0	0.0	0.0	0.0	0.0	9.90011673207234	10.87291146509058	9.362060717456494	0.0	0.6555136752197922	10.196529330674457	8.560069057462773	0.0	0.0	0.0	0.0	0.0	0.0	0.0	0.0	0.0	0.0	0.0	0.0	0.0	0.0	0.0	0.0	0.0	0.0	9.422656871998573
Sample 14 Day 1	0.0	0.0	0.0	0.0	9.12364069751308	9.069542378597141	0.0	7.360084144682607	9.24806072344206	6.91559462553971	0.0	9.30935190023192	9.74676910284184	9.463838848591777	8.298507547759511	5.149771664808572	9.834892346150658	0.0	0.0	0.0	0.0	0.0	0.0	5.135271236969645	9.665291044115254	9.535925198148277	9.48363850456381	10.416485690613912	10.022916577407754	10.600230317219484	0.0	0.0	0.0	0.0	0.0	0.0	0.0	0.0	0.0	0.0	0.0	0.0	0.0	0.0	0.0	0.0	0.0	0.0	8.717459706537106
Sample 15 Day 1	0.0	0.0	0.0	0.0	10.362779840487852	10.121460314961464	0.0	8.156896937838885	9.125121517962416	9.088986569629416	0.0	7.216333736986903	9.919664358182377	9.441719460341188	0.0	11.740593811260531	9.861015682454813	0.0	0.0	0.0	8.748792438804788	0.0	0.0	0.9457884418994742	9.794041333323289	9.233723466572435	10.401314255458999	9.398652504157322	10.155425771220798	8.849258228185061	0.0	0.0	10.121460314961464	0.0	0.0	8.849258228185061	0.0	5.295072261579447	9.441719460341188	0.0	0.0	10.401314255458999	0.0	8.039168454189086	0.0	9.398652504157322	9.067587651543008	0.0	10.118054833454554
Sample 16 Day 1	0.0	0.0	0.0	0.0	9.799687687380992	9.216349510311439	0.0	9.199065160573376	8.944059946867592	10.406502751083536	0.0	9.102221187539977	9.22985827737523	9.152258049604104	0.0	9.428921658226995	0.0	0.0	0.0	0.0	0.0	0.0	0.0	0.0	9.30390871944877	9.522138970712897	9.273412672646902	9.345654964483131	10.149929781298095	8.943251388109461	0.0	0.0	9.216349510311439	0.0	0.0	8.943251388109461	0.0	10.097792432545951	9.152258049604104	0.0	0.0	9.273412672646902	0.0	10.969254215732557	7.71776396715815	9.888285296924792	8.531727485521746	0.0	9.640596426729655
Sample 54 Day 1	0.0	0.0	0.0	0.0	0.0	9.906361586727867	9.786556383927538	8.839160590772638	10.605579965928332	9.014323464495513	7.787555462116955	8.46082967375598	8.28450557990677	9.779344034596447	6.718381669715687	7.204825813321555	11.199313676689053	0.0	10.777214160387615	8.684387419400986	9.615049441493616	10.64428914346919	0.0	9.502255977328495	9.967085810008042	8.905465992713916	8.996116973600747	9.597407306291936	9.657376774339854	10.180663567462092	0.0	0.0	9.906361586727867	0.0	0.0	10.180663567462092	0.0	7.0016394736398455	9.779344034596447	8.684387419400986	0.0	7.982299863442425	8.953392054178673	7.888918625416536	6.930172183154627	9.560255641647116	8.201229676998837	0.0	9.065553197134602
Sample 55 Day 1	0.0	0.0	0.0	0.0	0.0	7.598277079268568	0.0	9.651842519992163	10.198102576495515	6.136446847792285	0.0	9.58327068814502	8.673116518807086	9.376619697186623	8.937118967940707	8.704830963019315	9.593753952520016	0.0	8.918243165845116	0.0	9.435716654594883	10.12287474520448	0.0	8.311042718947315	9.510100683033906	9.142843236561722	9.319719738710926	6.893638496313842	9.482308841013387	8.45894574032122	0.0	0.0	7.598277079268568	0.0	0.0	8.45894574032122	8.176611364093418	8.880203339646783	9.376619697186623	0.0	0.0	9.319719738710926	0.0	8.534253341041074	0.25512890047464926	6.893638496313842	7.7390321494874525	0.0	10.273272281114567
Sample 56 Day 1	0.0	0.0	0.0	0.0	0.0	5.662887432750881	0.0	9.29392733351597	9.893414243189351	11.255908183209325	0.0	9.12689745589891	9.067800417247232	5.696520432670129	9.955012524554157	9.48171520922763	10.021995344787824	0.0	8.777818489370947	8.12636672120572	7.456116181489132	0.0	8.521328747940839	1.1708841109974513	9.717065219535186	9.640701181081736	9.32967008571998	6.132729024643907	8.32458605490356	9.606679616652734	0.0	0.0	0.0	0.0	0.0	0.0	0.0	0.0	0.0	0.0	0.0	0.0	0.0	0.0	0.0	0.0	0.0	0.0	0.0
Sample 57 Day 1	0.0	0.0	0.0	0.0	0.0	7.609679610809362	0.0	9.386004481928785	9.728074549375918	10.312112729039445	0.0	8.219000405920468	8.186806235622445	8.300426484652244	5.204232245274971	9.594450113824916	9.530845825366688	0.0	0.8785415563330244	0.0	8.318455424151324	0.0	0.0	4.991646590947528	9.737529890013837	10.10447098738825	9.446381700419842	10.084752087208187	9.228210906139452	8.583683538308543	0.0	0.0	0.0	0.0	0.0	0.0	0.0	0.0	0.0	0.0	0.0	0.0	0.0	0.0	0.0	0.0	0.0	0.0	0.0
Sample 66 Day 1	0.0	0.0	0.0	0.0	7.255273952415817	8.581198104730904	0.0	9.342208988319989	9.54477950887029	10.473799144107467	0.0	5.107338277942703	8.897416288223896	0.0	7.019930977349976	0.0	9.442026171762345	0.0	0.0	0.0	7.310918641309002	0.0	0.0	3.485939826864435	9.78697870873577	8.668389492876122	9.342519319789465	9.091934947332831	10.648079465925425	8.49346693364751	0.0	0.0	8.581198104730904	0.0	0.0	8.49346693364751	0.0	9.290549510226013	0.0	0.0	0.0	9.635056874794522	7.39942901224645	11.304453116059827	9.22210668374866	9.048544368527557	9.772404207028696	0.0	10.37448109060357
Sample 67 Day 1	0.0	0.0	0.0	0.0	8.77755656363249	7.260743902340811	0.0	11.087863918728148	9.837543677958559	1.5919109221972463	0.0	0.0	9.556372706493004	0.0	0.0	0.0	0.0	0.0	11.392860252743223	0.0	0.0	0.0	0.0	0.0	10.630842486765426	8.623512344680595	0.0	0.0	6.880653093440463	4.11803652249696	0.0	0.0	7.260743902340811	0.0	0.0	4.11803652249696	0.0	0.0	0.0	0.0	0.0	0.0	0.0	10.232579375750744	0.0	0.0	0.0	0.0	0.0
Sample 68 Day 1	0.0	0.0	0.0	0.0	5.831132548489223	8.012564810359988	0.0	9.08437165430195	8.702373313025706	10.846131778719323	0.0	8.800804653854632	9.965480365673658	9.642494975385933	0.0	0.0	9.491214678750088	0.0	0.0	0.0	0.0	0.0	0.0	0.0	9.419688674818133	7.938816385358219	0.0	9.164496496570624	9.232950476413817	8.112678447618373	0.0	0.0	0.0	0.0	0.0	0.0	0.0	0.0	0.0	0.0	0.0	0.0	0.0	0.0	0.0	0.0	0.0	0.0	8.820483922069416
Sample 69 Day 1	0.0	0.0	0.0	0.0	9.717956167479466	10.29598199897164	0.0	8.988131719008887	9.100779875197532	10.42796657763193	0.0	9.467620700854962	0.0	0.0	0.0	0.0	0.0	0.0	0.0	0.0	0.0	0.0	0.0	0.0	7.489140178148932	8.255258308888104	0.0	10.572652202041622	8.719126672835577	6.996859176694253	0.0	0.0	0.0	0.0	0.0	0.0	0.0	0.0	0.0	0.0	0.0	0.0	0.0	0.0	0.0	0.0	0.0	0.0	0.0
Sample 70 Day 1	0.0	0.0	0.0	0.0	9.129467004396446	7.575188983584676	0.0	9.468812554125721	9.827433434004039	9.951662195061962	0.0	8.821522576932	0.0	0.0	8.837830274419225	3.8710958194627914	8.2612952975107	0.0	0.0	0.0	7.888317924773642	1.3170738530233939	0.0	1.3170738530233939	9.236830215233844	9.54773008325571	8.43408530646296	6.36673721664376	7.649121628598405	8.139727301815343	0.0	0.0	7.575188983584676	0.0	0.0	8.139727301815343	0.0	8.821522576932	0.0	0.0	0.0	8.376051837586363	1.3170738530233939	0.0	4.961444195534572	5.9935576630767615	0.0	0.0	12.160347471148256
Sample 1 Day 2	0.0	0.0	0.0	0.0	9.411335252945385	8.647837162761776	0.0	7.688152045350907	10.395994315635761	8.09628260833829	0.0	5.441598673463444	11.062599772984964	8.906646244936681	8.550145344615734	9.036021218894861	0.0	0.0	10.07684486470271	6.154312036123591	0.0	0.0	9.971824127509702	0.0	6.026899480575566	9.58687175889077	0.0	1.321290884933221	9.16775229383673	10.606873150517318	0.0	0.0	0.0	0.0	0.0	0.0	0.0	0.0	0.0	0.0	0.0	0.0	0.0	0.0	0.0	0.0	0.0	0.0	0.0
Sample 2 Day 2	0.0	0.0	0.0	0.0	6.224168221794572	7.513135167461477	0.0	9.715079262612768	9.233457402457953	8.003594128237557	0.0	9.341495638047924	10.30872780308241	0.0	0.0	0.0	0.0	0.0	8.701932363010869	8.30437699120596	0.0	0.0	7.975252678929754	0.0	7.945942026010221	9.617458718383617	0.0	0.0	11.12818615033416	10.18565945594524	0.0	0.0	0.0	0.0	0.0	0.0	0.0	0.0	0.0	0.0	0.0	0.0	0.0	0.0	0.0	0.0	0.0	0.0	0.0
Sample 3 Day 2	0.0	0.0	0.0	0.0	10.50891426630414	6.395251410393552	0.0	10.013309270007701	10.0992357181081	9.134322139024246	0.0	7.545509695457407	11.185437618702224	0.0	0.0	8.883574932086963	0.0	0.0	9.700102165146943	7.480732114362426	0.0	0.0	9.357829527787864	0.0	8.550857497397958	8.630293004501294	0.0	9.81054101328148	11.728747107142826	10.61394420674462	0.0	0.0	0.0	0.0	0.0	0.0	0.0	0.0	0.0	0.0	0.0	0.0	0.0	0.0	0.0	0.0	0.0	0.0	0.0
Sample 4 Day 2	0.0	0.0	0.0	0.0	8.530180575374931	0.0	0.0	8.514393298045109	7.708866328283596	0.0	0.0	0.0	10.001041225813406	0.0	0.0	7.360815241910545	0.0	0.0	9.526901768504992	0.0	0.0	0.0	8.62398893999466	0.0	0.0	8.432146514286485	0.0	0.0	11.344156116805488	10.40332791458809	0.0	0.0	0.0	0.0	0.0	0.0	0.0	0.0	0.0	0.0	0.0	0.0	0.0	0.0	0.0	0.0	0.0	0.0	0.0
Sample 5 Day 2	0.0	0.0	0.0	0.0	0.0	0.0	0.0	0.0	9.344340831442011	0.0	0.0	0.0	1.7279650952049146	0.0	0.0	7.145613506714361	0.0	0.0	1.7279650952049146	0.0	0.0	0.0	0.0	0.0	0.0	7.508340341390843	0.0	0.0	6.247696090563196	9.904018447870044	0.0	0.0	0.0	0.0	0.0	0.0	0.0	0.0	0.0	0.0	0.0	0.0	0.0	0.0	0.0	0.0	0.0	0.0	0.0
Sample 10 Day 2	0.0	0.0	0.0	0.0	6.182349707850513	8.77984820353832	0.0	8.413023325328316	9.593449318040038	9.065616510483258	0.0	8.498377313463736	10.187075420900864	9.654266878712958	8.770107164253426	9.404357881495525	0.0	0.0	0.0	0.0	0.0	0.0	8.775804123823256	0.0	8.940239275823604	8.001022600547586	0.0	0.6514344242702051	10.902903795524608	8.498164514045126	0.0	0.0	0.0	0.0	0.0	0.0	0.0	0.0	0.0	0.0	0.0	0.0	0.0	0.0	0.0	0.0	0.0	0.0	0.0
Sample 11 Day 2	0.0	0.0	0.0	0.0	0.0	8.823187427778839	0.0	10.230703474447063	8.792706203310416	9.680829024346714	0.0	8.67611436430505	10.54160221581616	8.518968026227375	0.0	5.645945153426704	0.0	0.0	0.0	7.8473274246114135	0.0	0.0	0.0	0.0	4.3363849539453785	8.210037232539287	0.0	0.0	8.832732511602504	9.55967266660985	0.0	0.0	0.0	0.0	0.0	0.0	0.0	0.0	0.0	0.0	0.0	0.0	0.0	0.0	0.0	0.0	0.0	0.0	0.0
Sample 12 Day 2	0.0	0.0	0.0	0.0	12.278319589067953	11.248767190316492	0.0	9.907256066263312	8.43449173272894	0.0	0.0	0.0	10.84638997137301	8.568448855483933	0.0	9.206516002099733	0.0	0.0	8.814688172460261	0.0	0.0	0.0	8.979382951998506	0.0	0.0	9.611553452510222	0.0	0.0	10.135539686367862	10.280826495852944	0.0	0.0	0.0	0.0	0.0	0.0	0.0	0.0	0.0	0.0	0.0	0.0	0.0	0.0	0.0	0.0	0.0	0.0	0.0
Sample 13 Day 2	0.0	0.0	0.0	0.0	9.57715522787796	10.583641388116435	0.0	10.375639727544657	9.480748024007355	10.134175472602976	0.0	9.07568149375152	9.754102968936563	10.893726993070732	0.0	8.50376068770288	0.0	0.0	8.778934597031801	8.181390867354136	0.0	0.0	10.593376649104208	0.0	9.810379522866171	8.952068127805315	0.0	0.0	9.203911111590905	10.951165733413134	0.0	7.763000737269424	0.0	0.0	0.0	0.0	0.0	0.0	0.0	0.0	0.0	0.0	0.0	0.0	0.0	0.0	0.0	0.0	0.0
Sample 14 Day 2	0.0	0.0	0.0	0.0	0.0	10.124193849568357	0.0	9.5348517369557	9.215662189552134	10.384454385534585	0.0	10.672124087862013	10.261350629864001	9.334549567761469	0.0	9.3325581632327	9.010213905126928	0.0	0.0	10.618865610565418	0.0	0.0	0.0	0.0	8.993759646866774	9.755139251461017	0.0	9.297936586582924	10.711406518919501	8.539970359684757	0.0	0.0	0.0	0.0	0.0	0.0	0.0	0.0	0.0	0.0	0.0	0.0	0.0	0.0	0.0	0.0	0.0	0.0	0.0
Sample 15 Day 2	0.0	0.0	0.0	0.0	0.0	10.61643329922318	0.0	6.98877461420112	9.60075149139298	9.477787014166934	0.0	0.0	9.266849537868412	9.123109597845769	0.0	0.0	0.0	0.0	0.0	9.98507645667536	0.0	0.0	0.0	0.0	8.134281682390633	9.302970470074246	0.0	0.0	11.906799545180334	10.126445351325222	0.0	0.0	0.0	0.0	0.0	0.0	0.0	0.0	0.0	0.0	0.0	0.0	0.0	0.0	0.0	0.0	0.0	0.0	0.0
Sample 16 Day 2	0.0	0.0	0.0	0.0	0.0	10.795592695297167	0.0	7.38587116579796	10.197804322998886	10.689425376170254	0.0	6.586284321487354	10.026011883670783	9.794877220804057	9.016487582334054	8.457407359313724	10.375385923907032	0.0	0.0	8.732649095533935	0.0	0.0	0.0	0.0	8.650669168197874	8.480184545935304	0.0	9.31278757147064	9.852280559429861	8.42988635459443	0.0	0.0	10.795592695297167	0.0	0.0	8.42988635459443	0.0	8.996551858211536	9.794877220804057	8.732649095533935	0.0	0.0	0.0	0.0	0.0	9.31278757147064	7.665688497873237	0.0	0.0
Sample 66 Day 2	0.0	0.0	0.0	0.0	0.0	12.700222046177696	0.0	6.40195998878164	10.998993526010029	10.665250219768248	0.0	0.0	10.047138628188517	0.0	0.0	0.0	0.0	0.0	0.0	0.0	0.0	0.0	0.0	0.0	8.340162138139306	8.622938748757026	0.0	1.296913350671869	11.472201508079554	10.849876776082471	0.0	0.0	0.0	0.0	0.0	0.0	0.0	0.0	0.0	0.0	0.0	0.0	0.0	0.0	0.0	0.0	0.0	0.0	0.0
Sample 67 Day 2	0.0	0.0	0.0	0.0	5.8428188947691275	6.240399535555377	0.0	9.194183469004386	7.965465207408581	10.524725175764335	0.0	0.0	9.457892826085951	0.0	0.0	0.0	8.94308151192228	0.0	0.0	0.0	0.0	0.0	0.0	0.0	0.0	8.800146492642936	0.0	0.8916711213136951	12.850893211118219	7.6736563973960354	0.0	0.0	0.0	0.0	0.0	0.0	0.0	0.0	0.0	0.0	0.0	0.0	0.0	0.0	0.0	0.0	0.0	0.0	0.0
Sample 68 Day 2	0.0	0.0	0.0	0.0	8.47993151854309	10.074946063177643	0.0	7.5938225535440464	9.829669343946854	9.475327647093813	0.0	9.523068686452325	9.43952036694182	9.726647185508734	0.0	5.584237313526747	9.038201626754617	0.0	7.832309021359642	8.980406140636806	0.0	0.0	8.187310283115611	3.2645379245546122	9.050357314866014	9.56747021761482	0.0	8.89082942990573	10.265584621739075	8.954354408643542	0.0	0.0	10.074946063177643	0.0	0.0	8.954354408643542	0.0	0.0	9.726647185508734	8.980406140636806	8.187310283115611	0.0	0.0	0.0	0.5372538185029511	8.89082942990573	8.9425432098001	0.0	0.0
Sample 69 Day 2	0.0	0.0	0.0	0.0	0.0	8.323614035758592	0.0	8.288620351152801	9.758499031388876	10.734563324825235	0.0	0.0	10.098597917620719	0.0	0.0	9.256843455454947	0.0	0.0	0.0	8.008606415751036	0.0	0.0	0.0	0.0	9.517299388812292	9.105732539868535	0.0	0.0	10.058374307082278	9.597042588005358	0.0	0.0	0.0	0.0	0.0	0.0	0.0	0.0	0.0	0.0	0.0	0.0	0.0	0.0	0.0	0.0	0.0	0.0	0.0
Sample 70 Day 2	0.0	0.0	0.0	0.0	5.430992411075683	9.638190334077006	0.0	8.694177346023938	9.119818072688027	9.999466258535762	0.0	8.071003524120362	7.3480015648999455	8.7392712390286	7.922956488948226	8.576915643829068	10.077241794688849	0.0	0.0	0.0	0.0	0.0	0.0	0.0	8.842710781655585	9.444824075241584	8.825634728720129	5.050278611319616	8.81972012964896	9.92929464724067	0.0	0.0	9.638190334077006	0.0	0.0	9.92929464724067	0.0	6.709614302183524	8.7392712390286	0.0	0.0	4.783187567962911	0.0	0.0	7.7059157282721555	5.050278611319616	8.948351176556633	0.0	7.455325223006646
[truncated: 694 more columns]
