# Supplementary material for: Peptide clustering enhances large-scale analyses and reveals proteolytic signatures in mass spectrometry data
Source: Nat Commun. 2024 Aug 20;15:7128. doi: 10.1038/s41467-024-51589-y (PMC11336174; doi:10.1038/s41467-024-51589-y)
Supplement: Supplementary file 4 — Source Data [file 41467_2024_51589_MOESM4_ESM.zip › source_data/zymo_and_sds_key.xlsx]

## Sheet: Sheet1
Image file (SDS)/Gel number (zymogram)	Lane	Content	Gel type	Species
SDS-10-13-pig6 w34611,14-16-pig17 w125-Day1.tif	1	Ladder	SDS-PAGE	Porcine		The SDS files can be found in the source data as separate files
SDS-10-13-pig6 w34611,14-16-pig17 w125-Day1.tif	2	Sample 10 Day 1	SDS-PAGE	Porcine		The zymogram gels can be found in a combined pdf.
SDS-10-13-pig6 w34611,14-16-pig17 w125-Day1.tif	3	Sample 11 Day 1	SDS-PAGE	Porcine
SDS-10-13-pig6 w34611,14-16-pig17 w125-Day1.tif	4	Sample 12 Day 1	SDS-PAGE	Porcine
SDS-10-13-pig6 w34611,14-16-pig17 w125-Day1.tif	5	Sample 13 Day 1	SDS-PAGE	Porcine
SDS-10-13-pig6 w34611,14-16-pig17 w125-Day1.tif	6	Ladder	SDS-PAGE	Porcine
SDS-10-13-pig6 w34611,14-16-pig17 w125-Day1.tif	7	Sample 14 Day 1	SDS-PAGE	Porcine
SDS-10-13-pig6 w34611,14-16-pig17 w125-Day1.tif	8	Sample 15 Day 1	SDS-PAGE	Porcine
SDS-10-13-pig6 w34611,14-16-pig17 w125-Day1.tif	9	Sample 16 Day 1	SDS-PAGE	Porcine
SDS-1-5-pig2 w124910,6-9-pig5 w34610-Day1.tif	1	Sample 1 Day 1	SDS-PAGE	Porcine
SDS-1-5-pig2 w124910,6-9-pig5 w34610-Day1.tif	2	Sample 2 Day 1	SDS-PAGE	Porcine
SDS-1-5-pig2 w124910,6-9-pig5 w34610-Day1.tif	3	Sample 3 Day 1	SDS-PAGE	Porcine
SDS-1-5-pig2 w124910,6-9-pig5 w34610-Day1.tif	4	Sample 4 Day 1	SDS-PAGE	Porcine
SDS-1-5-pig2 w124910,6-9-pig5 w34610-Day1.tif	5	Sample 5 Day 1	SDS-PAGE	Porcine
SDS-1-5-pig2 w124910,6-9-pig5 w34610-Day1.tif	6	Ladder	SDS-PAGE	Porcine
SDS-1-5-pig2 w124910,6-9-pig5 w34610-Day1.tif	7	Sample 6 Day 1	SDS-PAGE	Porcine
SDS-1-5-pig2 w124910,6-9-pig5 w34610-Day1.tif	8	Sample 7 Day 1	SDS-PAGE	Porcine
SDS-1-5-pig2 w124910,6-9-pig5 w34610-Day1.tif	9	Sample 8 Day 1	SDS-PAGE	Porcine
SDS-1-5-pig2 w124910,6-9-pig5 w34610-Day1.tif	10	Sample 9 Day 1	SDS-PAGE	Porcine
SDS-17-19-pig3 w123,20-23-pig4 w34610-Day1.tif	1	Ladder	SDS-PAGE	Porcine
SDS-17-19-pig3 w123,20-23-pig4 w34610-Day1.tif	2	Sample 17 Day 1	SDS-PAGE	Porcine
SDS-17-19-pig3 w123,20-23-pig4 w34610-Day1.tif	3	Sample 18 Day 1	SDS-PAGE	Porcine
SDS-17-19-pig3 w123,20-23-pig4 w34610-Day1.tif	4	Sample 19 Day 1	SDS-PAGE	Porcine
SDS-17-19-pig3 w123,20-23-pig4 w34610-Day1.tif	5	Ladder	SDS-PAGE	Porcine
SDS-17-19-pig3 w123,20-23-pig4 w34610-Day1.tif	6	Sample 20 Day 1	SDS-PAGE	Porcine
SDS-17-19-pig3 w123,20-23-pig4 w34610-Day1.tif	7	Sample 21 Day 1	SDS-PAGE	Porcine
SDS-17-19-pig3 w123,20-23-pig4 w34610-Day1.tif	8	Sample 22 Day 1	SDS-PAGE	Porcine
SDS-17-19-pig3 w123,20-23-pig4 w34610-Day1.tif	9	Sample 23 Day 1	SDS-PAGE	Porcine
SDS-17-19-pig3 w123,20-23-pig4 w34610-Day1.tif	10	Ladder	SDS-PAGE	Porcine
SDS-24-28-pig8 w3461011-Day1.tif	1	Ladder	SDS-PAGE	Porcine
SDS-24-28-pig8 w3461011-Day1.tif	2	Sample 24 Day 1	SDS-PAGE	Porcine
SDS-24-28-pig8 w3461011-Day1.tif	3	Sample 25 Day 1	SDS-PAGE	Porcine
SDS-24-28-pig8 w3461011-Day1.tif	4	Sample 26 Day 1	SDS-PAGE	Porcine
SDS-24-28-pig8 w3461011-Day1.tif	5	Sample 27 Day 1	SDS-PAGE	Porcine
SDS-24-28-pig8 w3461011-Day1.tif	6	Sample 28 Day 1	SDS-PAGE	Porcine
SDS-24-28-pig8 w3461011-Day1.tif	7	Ladder	SDS-PAGE	Porcine
SDS-29-33-pig11 w34678, 34-35-pig10 w611-Day1.tif	1	Ladder	SDS-PAGE	Porcine
SDS-29-33-pig11 w34678, 34-35-pig10 w611-Day1.tif	2	Sample 29 Day 1	SDS-PAGE	Porcine
SDS-29-33-pig11 w34678, 34-35-pig10 w611-Day1.tif	3	Sample 30 Day 1	SDS-PAGE	Porcine
SDS-29-33-pig11 w34678, 34-35-pig10 w611-Day1.tif	4	Sample 31 Day 1	SDS-PAGE	Porcine
SDS-29-33-pig11 w34678, 34-35-pig10 w611-Day1.tif	5	Sample 32 Day 1	SDS-PAGE	Porcine
SDS-29-33-pig11 w34678, 34-35-pig10 w611-Day1.tif	6	Sample 33 Day 1	SDS-PAGE	Porcine
SDS-29-33-pig11 w34678, 34-35-pig10 w611-Day1.tif	7	Ladder	SDS-PAGE	Porcine
SDS-29-33-pig11 w34678, 34-35-pig10 w611-Day1.tif	8	Sample 34 Day 1	SDS-PAGE	Porcine
SDS-29-33-pig11 w34678, 34-35-pig10 w611-Day1.tif	9	Sample 35 Day 1	SDS-PAGE	Porcine
SDS-29-33-pig11 w34678, 34-35-pig10 w611-Day1.tif	10	Ladder	SDS-PAGE	Porcine
SDS-36-39-pig14 w36711-Day1.tif	1	Ladder	SDS-PAGE	Porcine
SDS-36-39-pig14 w36711-Day1.tif	2	Sample 36 Day 1	SDS-PAGE	Porcine
SDS-36-39-pig14 w36711-Day1.tif	3	Sample 37 Day 1	SDS-PAGE	Porcine
SDS-36-39-pig14 w36711-Day1.tif	4	Sample 38 Day 1	SDS-PAGE	Porcine
SDS-36-39-pig14 w36711-Day1.tif	5	Sample 39 Day 1	SDS-PAGE	Porcine
SDS-36-39-pig14 w36711-Day1.tif	6	Ladder	SDS-PAGE	Porcine
SDS-36-39-pig14 w36711-Day1.tif	7	Ladder	SDS-PAGE	Porcine
SDS-40-45-pig16 w3467811,46-pig24 w1-Day1-FORMS.tif	1	Ladder	SDS-PAGE	Porcine
SDS-40-45-pig16 w3467811,46-pig24 w1-Day1-FORMS.tif	2	Sample 40 Day 1	SDS-PAGE	Porcine
SDS-40-45-pig16 w3467811,46-pig24 w1-Day1-FORMS.tif	3	Sample 41 Day 1	SDS-PAGE	Porcine
SDS-40-45-pig16 w3467811,46-pig24 w1-Day1-FORMS.tif	4	Sample 42 Day 1	SDS-PAGE	Porcine
SDS-40-45-pig16 w3467811,46-pig24 w1-Day1-FORMS.tif	5	Sample 43 Day 1	SDS-PAGE	Porcine
SDS-40-45-pig16 w3467811,46-pig24 w1-Day1-FORMS.tif	6	Sample 44 Day 1	SDS-PAGE	Porcine
SDS-40-45-pig16 w3467811,46-pig24 w1-Day1-FORMS.tif	7	Sample 45 Day 1	SDS-PAGE	Porcine
SDS-40-45-pig16 w3467811,46-pig24 w1-Day1-FORMS.tif	8	Ladder	SDS-PAGE	Porcine
SDS-40-45-pig16 w3467811,46-pig24 w1-Day1-FORMS.tif	9	Sample 46 Day 1	SDS-PAGE	Porcine
SDS-40-45-pig16 w3467811,46-pig24 w1-Day1-FORMS.tif	10	Ladder	SDS-PAGE	Porcine
SDS-66-70-Pig12 w12578-Day1.tif	1	Ladder	SDS-PAGE	Porcine
SDS-66-70-Pig12 w12578-Day1.tif	2	Sample 66 Day 1	SDS-PAGE	Porcine
SDS-66-70-Pig12 w12578-Day1.tif	3	Sample 67 Day 1	SDS-PAGE	Porcine
SDS-66-70-Pig12 w12578-Day1.tif	4	Sample 68 Day 1	SDS-PAGE	Porcine
SDS-66-70-Pig12 w12578-Day1.tif	5	Sample 69 Day 1	SDS-PAGE	Porcine
SDS-66-70-Pig12 w12578-Day1.tif	6	Sample 70 Day 1	SDS-PAGE	Porcine
SDS-66-70-Pig12 w12578-Day1.tif	7	Ladder	SDS-PAGE	Porcine
20210408_PigWF-SDSPAGE-gel1.jpg	1	Ladder	SDS-PAGE	Porcine
20210408_PigWF-SDSPAGE-gel1.jpg	2	Sample 1 Day 2	SDS-PAGE	Porcine
20210408_PigWF-SDSPAGE-gel1.jpg	3	Sample 2 Day 2	SDS-PAGE	Porcine
20210408_PigWF-SDSPAGE-gel1.jpg	4	Sample 3 Day 2	SDS-PAGE	Porcine
20210408_PigWF-SDSPAGE-gel1.jpg	5	Sample 4 Day 2	SDS-PAGE	Porcine
20210408_PigWF-SDSPAGE-gel1.jpg	6	Sample 5 Day 2	SDS-PAGE	Porcine
20210408_PigWF-SDSPAGE-gel1.jpg	7	Other	SDS-PAGE	Porcine
20210408_PigWF-SDSPAGE-gel1.jpg	8	Other	SDS-PAGE	Porcine
20210408_PigWF-SDSPAGE-gel1.jpg	9	Other	SDS-PAGE	Porcine
20210408_PigWF-SDSPAGE-gel1.jpg	10	Other	SDS-PAGE	Porcine
20210408_PigWF-SDSPAGE-gel2.jpg	1	Ladder	SDS-PAGE	Porcine
20210408_PigWF-SDSPAGE-gel2.jpg	2	Sample 6 Day 2	SDS-PAGE	Porcine
20210408_PigWF-SDSPAGE-gel2.jpg	3	Sample 7 Day 2	SDS-PAGE	Porcine
20210408_PigWF-SDSPAGE-gel2.jpg	4	Sample 8 Day 2	SDS-PAGE	Porcine
20210408_PigWF-SDSPAGE-gel2.jpg	5	Sample 9 Day 2	SDS-PAGE	Porcine
20210408_PigWF-SDSPAGE-gel2.jpg	6	Other	SDS-PAGE	Porcine
20210408_PigWF-SDSPAGE-gel2.jpg	7	Other	SDS-PAGE	Porcine
20210408_PigWF-SDSPAGE-gel2.jpg	8	Other	SDS-PAGE	Porcine
20210408_PigWF-SDSPAGE-gel2.jpg	9	Ladder	SDS-PAGE	Porcine
20210408_PigWF-SDSPAGE-gel2.jpg	10	Ladder	SDS-PAGE	Porcine
20210408_PigWF-SDSPAGE-gel3.jpg	1	Ladder	SDS-PAGE	Porcine
20210408_PigWF-SDSPAGE-gel3.jpg	2	Sample 10 Day 2	SDS-PAGE	Porcine
20210408_PigWF-SDSPAGE-gel3.jpg	3	Sample 11 Day 2	SDS-PAGE	Porcine
20210408_PigWF-SDSPAGE-gel3.jpg	4	Sample 12 Day 2	SDS-PAGE	Porcine
20210408_PigWF-SDSPAGE-gel3.jpg	5	Sample 13 Day 2	SDS-PAGE	Porcine
20210408_PigWF-SDSPAGE-gel3.jpg	6	Sample 24 Day 2	SDS-PAGE	Porcine
20210408_PigWF-SDSPAGE-gel3.jpg	7	Sample 25 Day 2	SDS-PAGE	Porcine
20210408_PigWF-SDSPAGE-gel3.jpg	8	Sample 26 Day 2	SDS-PAGE	Porcine
20210408_PigWF-SDSPAGE-gel3.jpg	9	Sample 27 Day 2	SDS-PAGE	Porcine
20210408_PigWF-SDSPAGE-gel3.jpg	10	Sample 28 Day 2	SDS-PAGE	Porcine
20210408_PigWF-SDSPAGE-gel4.jpg	1	Ladder	SDS-PAGE	Porcine
20210408_PigWF-SDSPAGE-gel4.jpg	2	Sample 17 Day 2	SDS-PAGE	Porcine
20210408_PigWF-SDSPAGE-gel4.jpg	3	Sample 18 Day 2	SDS-PAGE	Porcine
20210408_PigWF-SDSPAGE-gel4.jpg	4	Sample 19 Day 2	SDS-PAGE	Porcine
20210408_PigWF-SDSPAGE-gel4.jpg	5	Sample 20 Day 2	SDS-PAGE	Porcine
20210408_PigWF-SDSPAGE-gel4.jpg	6	Sample 21 Day 2	SDS-PAGE	Porcine
20210408_PigWF-SDSPAGE-gel4.jpg	7	Sample 22 Day 2	SDS-PAGE	Porcine
20210408_PigWF-SDSPAGE-gel4.jpg	8	Sample 23 Day 2	SDS-PAGE	Porcine
20210408_PigWF-SDSPAGE-gel4.jpg	9	Sample 34 Day 2	SDS-PAGE	Porcine
20210408_PigWF-SDSPAGE-gel4.jpg	10	Sample 35 Day 2	SDS-PAGE	Porcine
20210408_PigWF-SDSPAGE-gel5.jpg	1	Ladder	SDS-PAGE	Porcine
20210408_PigWF-SDSPAGE-gel5.jpg	2	Sample 29 Day 2	SDS-PAGE	Porcine
20210408_PigWF-SDSPAGE-gel5.jpg	3	Sample 30 Day 2	SDS-PAGE	Porcine
20210408_PigWF-SDSPAGE-gel5.jpg	4	Sample 31 Day 2	SDS-PAGE	Porcine
20210408_PigWF-SDSPAGE-gel5.jpg	5	Sample 32 Day 2	SDS-PAGE	Porcine
20210408_PigWF-SDSPAGE-gel5.jpg	6	Sample 33 Day 2	SDS-PAGE	Porcine
20210408_PigWF-SDSPAGE-gel5.jpg	7	Sample 36 Day 2	SDS-PAGE	Porcine
20210408_PigWF-SDSPAGE-gel5.jpg	8	Sample 37 Day 2	SDS-PAGE	Porcine
20210408_PigWF-SDSPAGE-gel5.jpg	9	Sample 38 Day 2	SDS-PAGE	Porcine
20210408_PigWF-SDSPAGE-gel5.jpg	10	Sample 39 Day 2	SDS-PAGE	Porcine
20210408_PigWF-SDSPAGE-gel6.jpg	1	Ladder	SDS-PAGE	Porcine
20210408_PigWF-SDSPAGE-gel6.jpg	2	Sample 40 Day 2	SDS-PAGE	Porcine
20210408_PigWF-SDSPAGE-gel6.jpg	3	Sample 41 Day 2	SDS-PAGE	Porcine
20210408_PigWF-SDSPAGE-gel6.jpg	4	Sample 42 Day 2	SDS-PAGE	Porcine
20210408_PigWF-SDSPAGE-gel6.jpg	5	Sample 43 Day 2	SDS-PAGE	Porcine
20210408_PigWF-SDSPAGE-gel6.jpg	6	Sample 44 Day 2	SDS-PAGE	Porcine
20210408_PigWF-SDSPAGE-gel6.jpg	7	Sample 45 Day 2	SDS-PAGE	Porcine
20210408_PigWF-SDSPAGE-gel6.jpg	8	Sample 14 Day 2	SDS-PAGE	Porcine
20210408_PigWF-SDSPAGE-gel6.jpg	9	Sample 15 Day 2	SDS-PAGE	Porcine
20210408_PigWF-SDSPAGE-gel6.jpg	10	Sample 16 Day 2	SDS-PAGE	Porcine
20210408_PigWF-SDSPAGE-gel7.jpg	1	Ladder	SDS-PAGE	Porcine
20210408_PigWF-SDSPAGE-gel7.jpg	2	Sample 46 Day 2	SDS-PAGE	Porcine
20210408_PigWF-SDSPAGE-gel7.jpg	3	Other	SDS-PAGE	Porcine
20210408_PigWF-SDSPAGE-gel7.jpg	4	Other	SDS-PAGE	Porcine
20210408_PigWF-SDSPAGE-gel7.jpg	5	Other	SDS-PAGE	Porcine
20210408_PigWF-SDSPAGE-gel7.jpg	6	Other	SDS-PAGE	Porcine
20210408_PigWF-SDSPAGE-gel7.jpg	7	Other	SDS-PAGE	Porcine
20210408_PigWF-SDSPAGE-gel7.jpg	8	Other	SDS-PAGE	Porcine
20210408_PigWF-SDSPAGE-gel7.jpg	9	Other	SDS-PAGE	Porcine
20210408_PigWF-SDSPAGE-gel7.jpg	10	Other	SDS-PAGE	Porcine
3	2	Sample 10 Day 1	Zymogram	Porcine
3	3	Sample 11 Day 1	Zymogram	Porcine
3	4	Sample 12 Day 1	Zymogram	Porcine
3	5	Sample 13 Day 1	Zymogram	Porcine
3	6	Sample 14 Day 1	Zymogram	Porcine
3	7	Sample 15 Day 1	Zymogram	Porcine
3	8	Sample 16 Day 1	Zymogram	Porcine
2	2	Sample 1 Day 1	Zymogram	Porcine
2	3	Sample 2 Day 1	Zymogram	Porcine
2	4	Sample 3 Day 1	Zymogram	Porcine
2	5	Sample 4 Day 1	Zymogram	Porcine
2	6	Sample 5 Day 1	Zymogram	Porcine
2	7	Sample 6 Day 1	Zymogram	Porcine
2	8	Sample 7 Day 1	Zymogram	Porcine
2	9	Sample 8 Day 1	Zymogram	Porcine
2	10	Sample 9 Day 1	Zymogram	Porcine
6	2	Sample 17 Day 1	Zymogram	Porcine
6	3	Sample 18 Day 1	Zymogram	Porcine
6	4	Sample 19 Day 1	Zymogram	Porcine
6	5	Sample 20 Day 1	Zymogram	Porcine
6	6	Sample 21 Day 1	Zymogram	Porcine
6	7	Sample 22 Day 1	Zymogram	Porcine
6	8	Sample 23 Day 1	Zymogram	Porcine
7	1	Sample 24 Day 1	Zymogram	Porcine
7	2	Sample 25 Day 1	Zymogram	Porcine
7	3	Sample 26 Day 1	Zymogram	Porcine
7	4	Sample 27 Day 1	Zymogram	Porcine
7	5	Sample 28 Day 1	Zymogram	Porcine
7	6	Sample 29 Day 1	Zymogram	Porcine
7	7	Sample 30 Day 1	Zymogram	Porcine
7	8	Sample 31 Day 1	Zymogram	Porcine
7	9	Sample 32 Day 1	Zymogram	Porcine
7	10	Sample 33 Day 1	Zymogram	Porcine
4	2	Sample 34 Day 1	Zymogram	Porcine
4	3	Sample 35 Day 1	Zymogram	Porcine
4	4	Sample 36 Day 1	Zymogram	Porcine
4	5	Sample 37 Day 1	Zymogram	Porcine
4	6	Sample 38 Day 1	Zymogram	Porcine
4	7	Sample 39 Day 1	Zymogram	Porcine
5	2	Sample 40 Day 1	Zymogram	Porcine
5	3	Sample 41 Day 1	Zymogram	Porcine
5	4	Sample 42 Day 1	Zymogram	Porcine
5	5	Sample 43 Day 1	Zymogram	Porcine
5	6	Sample 44 Day 1	Zymogram	Porcine
5	7	Sample 45 Day 1	Zymogram	Porcine
5	8	Sample 46 Day 1	Zymogram	Porcine
1	2	Ladder	Zymogram	Porcine
1	3	Sample 66 Day 1	Zymogram	Porcine
1	4	Sample 67 Day 1	Zymogram	Porcine
1	5	Sample 68 Day 1	Zymogram	Porcine
1	6	Sample 69 Day 1	Zymogram	Porcine
1	7	Sample 70 Day 1	Zymogram	Porcine
10	2	Sample 10 Day 2	Zymogram	Porcine
10	3	Sample 11 Day 2	Zymogram	Porcine
10	4	Sample 12 Day 2	Zymogram	Porcine
10	5	Sample 13 Day 2	Zymogram	Porcine
10	6	Sample 14 Day 2	Zymogram	Porcine
10	7	Sample 15 Day 2	Zymogram	Porcine
10	8	Sample 16 Day 2	Zymogram	Porcine
9	2	Sample 1 Day 2	Zymogram	Porcine
9	3	Sample 2 Day 2	Zymogram	Porcine
9	4	Sample 3 Day 2	Zymogram	Porcine
9	5	Sample 4 Day 2	Zymogram	Porcine
9	6	Sample 5 Day 2	Zymogram	Porcine
9	7	Sample 6 Day 2	Zymogram	Porcine
9	8	Sample 7 Day 2	Zymogram	Porcine
9	9	Sample 8 Day 2	Zymogram	Porcine
9	10	Sample 9 Day 2	Zymogram	Porcine
13	2	Sample 17 Day 2	Zymogram	Porcine
13	3	Sample 18 Day 2	Zymogram	Porcine
13	4	Sample 19 Day 2	Zymogram	Porcine
13	5	Sample 20 Day 2	Zymogram	Porcine
13	6	Sample 21 Day 2	Zymogram	Porcine
13	7	Sample 22 Day 2	Zymogram	Porcine
13	8	Sample 23 Day 2	Zymogram	Porcine
14	1	Sample 24 Day 2	Zymogram	Porcine
14	2	Sample 25 Day 2	Zymogram	Porcine
14	3	Sample 26 Day 2	Zymogram	Porcine
14	4	Sample 27 Day 2	Zymogram	Porcine
14	5	Sample 28 Day 2	Zymogram	Porcine
14	6	Sample 29 Day 2	Zymogram	Porcine
14	7	Sample 30 Day 2	Zymogram	Porcine
14	8	Sample 31 Day 2	Zymogram	Porcine
14	9	Sample 32 Day 2	Zymogram	Porcine
14	10	Sample 33 Day 2	Zymogram	Porcine
11	1	Ladder	Zymogram	Porcine
11	2	Sample 34 Day 2	Zymogram	Porcine
11	3	Sample 35 Day 2	Zymogram	Porcine
11	4	Sample 36 Day 2	Zymogram	Porcine
11	5	Sample 37 Day 2	Zymogram	Porcine
11	6	Sample 38 Day 2	Zymogram	Porcine
11	7	Sample 39 Day 2	Zymogram	Porcine
11	8	Ladder	Zymogram	Porcine
12	2	Ladder	Zymogram	Porcine
12	3	Sample 40 Day 2	Zymogram	Porcine
12	4	Sample 41 Day 2	Zymogram	Porcine
12	5	Sample 42 Day 2	Zymogram	Porcine
12	6	Sample 43 Day 2	Zymogram	Porcine
12	7	Sample 44 Day 2	Zymogram	Porcine
12	8	Sample 45 Day 2	Zymogram	Porcine
12	9	Sample 46 Day 2	Zymogram	Porcine
8	3	Ladder	Zymogram	Porcine
8	4	Sample 66 Day 2	Zymogram	Porcine
8	5	Sample 67 Day 2	Zymogram	Porcine
8	6	Sample 68 Day 2	Zymogram	Porcine
8	7	Sample 69 Day 2	Zymogram	Porcine
8	8	Sample 70 Day 2	Zymogram	Porcine
8	9	Ladder	Zymogram	Porcine
15	2	Sample 54 Day 1	Zymogram	Porcine
15	3	Sample 55 Day 1	Zymogram	Porcine
15	4	Sample 56 Day 1	Zymogram	Porcine
15	5	Sample 57 Day 1	Zymogram	Porcine
16	2	Sample 54 Day 2	Zymogram	Porcine
16	3	Sample 55 Day 2	Zymogram	Porcine
16	4	Sample 56 Day 2	Zymogram	Porcine
16	5	Sample 57 Day 2	Zymogram	Porcine
17	2	Sample 54 Day 3	Zymogram	Porcine
17	3	Sample 55 Day 3	Zymogram	Porcine
17	4	Sample 56 Day 3	Zymogram	Porcine
17	5	Sample 57 Day 3	Zymogram	Porcine
20	2	Sample 1	Zymogram	Human
21	2	Sample 2	Zymogram	Human
20	3	Sample 3	Zymogram	Human
21	3	Sample 4	Zymogram	Human
23	2	Sample 5	Zymogram	Human
24	2	Sample 6	Zymogram	Human
23	3	Sample 7	Zymogram	Human
24	3	Sample 8	Zymogram	Human
22	2	Sample 9	Zymogram	Human
22	3	Sample 10	Zymogram	Human
26	4	Sample 11	Zymogram	Human
26	5	Sample 12	Zymogram	Human
26	6	Sample 13	Zymogram	Human
26	7	Sample 14	Zymogram	Human
26	8	Sample 15	Zymogram	Human
26	9	Sample 16	Zymogram	Human
25	2	Sample 17	Zymogram	Human
26	2	Sample 18	Zymogram	Human
18	1	Ladder	Zymogram	Human
18	2	Sample 9	Zymogram	Human
18	3	Sample 10	Zymogram	Human
18	4	Sample 11	Zymogram	Human
18	5	Sample 12	Zymogram	Human
18	6	Sample 13	Zymogram	Human
18	7	Sample 14	Zymogram	Human
18	8	Sample 15	Zymogram	Human
18	9	Sample 16	Zymogram	Human
18	10	Sample 17	Zymogram	Human
19	1	Ladder	Zymogram	Human
19	2	Sample 18	Zymogram	Human
19	3	Sample 1	Zymogram	Human
19	4	Sample 3	Zymogram	Human
19	5	Sample 2	Zymogram	Human
19	6	Sample 4	Zymogram	Human
19	7	Sample 5	Zymogram	Human
19	8	Sample7	Zymogram	Human
19	9	Sample 6	Zymogram	Human
19	10	Sample 8	Zymogram	Human
