# Supplementary material for: Peptide clustering enhances large-scale analyses and reveals proteolytic signatures in mass spectrometry data
Source: Nat Commun. 2024 Aug 20;15:7128. doi: 10.1038/s41467-024-51589-y (PMC11336174; doi:10.1038/s41467-024-51589-y)
Supplement: Supplementary file 4 — Source Data [file 41467_2024_51589_MOESM4_ESM.zip › source_data/s1d.csv]

	Infection type	sample	# peptides	# peptides	# peptides	2/1	3/2	Fold
Day			1	2	3
0	Ctrl	34	323.0	603.0		1.86687306501548		1.86687306501548
1	Ctrl	35	1853.0	305.0		0.1645979492714517		0.1645979492714517
2	Ctrl	36	657.0	604.0		0.9193302891933028		0.9193302891933028
3	Ctrl	37	472.0	558.0		1.1822033898305084		1.1822033898305084
4	Ctrl	38	615.0	295.0		0.4796747967479675		0.4796747967479675
5	Ctrl	39	444.0	226.0		0.509009009009009		0.509009009009009
6	Ctrl	40	382.0	795.0		2.081151832460733		2.081151832460733
7	Ctrl	41	986.0	561.0		0.5689655172413793		0.5689655172413793
8	Ctrl	42	814.0	643.0		0.7899262899262899		0.7899262899262899
9	Ctrl	43	1211.0	294.0		0.24277456647398843		0.24277456647398843
10	Ctrl	44	741.0	504.0		0.680161943319838		0.680161943319838
11	Ctrl	45	616.0	961.0		1.5600649350649352		1.5600649350649352
12	Ctrl	46	267.0	568.0		2.1273408239700373		2.1273408239700373
13	Double infection	54		4049.0	1699.0		0.41960978019264017	0.41960978019264017
14	Double infection	55		2037.0	2645.0		1.2984781541482573	1.2984781541482573
15	Double infection	56		2880.0	1622.0		0.5631944444444444	0.5631944444444444
16	Double infection	57		2657.0	1364.0		0.5133609333835153	0.5133609333835153
17	P. aeruginosa	17	1513.0	1102.0		0.728354263053536		0.728354263053536
18	P. aeruginosa	18	2223.0	1509.0		0.6788124156545209		0.6788124156545209
19	P. aeruginosa	19	3038.0	1348.0		0.4437129690585912		0.4437129690585912
20	P. aeruginosa	20	1497.0	688.0		0.45958583834335337		0.45958583834335337
21	P. aeruginosa	21	2043.0	1090.0		0.5335291238374938		0.5335291238374938
22	P. aeruginosa	22	1736.0	1900.0		1.0944700460829493		1.0944700460829493
23	P. aeruginosa	23	2252.0	769.0		0.34147424511545293		0.34147424511545293
24	P. aeruginosa	24	1284.0	1055.0		0.8216510903426791		0.8216510903426791
25	P. aeruginosa	25	2571.0	924.0		0.35939323220536756		0.35939323220536756
26	P. aeruginosa	26	1617.0	1199.0		0.7414965986394558		0.7414965986394558
27	P. aeruginosa	27	3042.0	1094.0		0.3596318211702827		0.3596318211702827
28	P. aeruginosa	28	2570.0	1297.0		0.5046692607003891		0.5046692607003891
29	P. aeruginosa	29	3429.0
30	P. aeruginosa	30	1979.0	1391.0		0.7028802425467408		0.7028802425467408
31	P. aeruginosa	31	4140.0	1820.0		0.4396135265700483		0.4396135265700483
32	P. aeruginosa	32	4422.0	1434.0		0.3242876526458616		0.3242876526458616
33	P. aeruginosa	33	3606.0	1676.0		0.4647809206877426		0.4647809206877426
34	S. aureus	1	641.0	940.0		1.466458658346334		1.466458658346334
35	S. aureus	2	1012.0	639.0		0.6314229249011858		0.6314229249011858
36	S. aureus	3	2087.0	849.0		0.4068040249161476		0.4068040249161476
37	S. aureus	4	935.0	628.0		0.6716577540106952		0.6716577540106952
38	S. aureus	5	3386.0	535.0		0.15800354400472533		0.15800354400472533
39	S. aureus	10	612.0	850.0		1.3888888888888888		1.3888888888888888
40	S. aureus	11	849.0	664.0		0.7820965842167256		0.7820965842167256
41	S. aureus	12	1425.0	227.0		0.15929824561403508		0.15929824561403508
42	S. aureus	13	1176.0	420.0		0.35714285714285715		0.35714285714285715
43	S. aureus	14	2443.0	1061.0		0.43430208759721656		0.43430208759721656
44	S. aureus	15	2569.0	619.0		0.24094978590891397		0.24094978590891397
45	S. aureus	16	1518.0	997.0		0.6567852437417655		0.6567852437417655
46	S. aureus	54	4145.0
47	S. aureus	55	2518.0
48	S. aureus	56	1642.0
49	S. aureus	57	2139.0
50	S. aureus	66	2836.0	718.0		0.2531734837799718		0.2531734837799718
51	S. aureus	67	931.0	996.0		1.0698174006444683		1.0698174006444683
52	S. aureus	68	1530.0	1526.0		0.9973856209150327		0.9973856209150327
53	S. aureus	69	1242.0	619.0		0.49838969404186795		0.49838969404186795
54	S. aureus	70	2724.0	1744.0		0.6402349486049926		0.6402349486049926
