# Supplementary material for: Peptide clustering enhances large-scale analyses and reveals proteolytic signatures in mass spectrometry data
Source: Nat Commun. 2024 Aug 20;15:7128. doi: 10.1038/s41467-024-51589-y (PMC11336174; doi:10.1038/s41467-024-51589-y)
Supplement: Supplementary file 4 — Source Data [file 41467_2024_51589_MOESM4_ESM.zip › source_data/s1b.csv]

	sample	day	Bacteria	cfu	log(cfu)
0	54	1	S. aureus	25.66	1.4092566520389096
1	55	1	S. aureus	18.66	1.2709116394104811
2	56	1	S. aureus	6.5	0.8129133566428556
3	57	1	S. aureus	10.0	1.0
4	54	2	S. aureus	15.0	1.1760912590556813
5	54	2	P. aeruginosa	13.3	1.1238516409670858
6	55	2	S. aureus	283.0	2.45178643552429
7	55	2	P. aeruginosa	0.0	0.0
8	56	2	S. aureus	43.5	1.6384892569546374
9	56	2	P. aeruginosa	0.0	0.0
10	57	2	S. aureus	58.3	1.765668554759014
11	57	2	P. aeruginosa	8.33	0.9206450014067876
12	54	3	S. aureus	916.0	2.9618954736678504
13	54	3	P. aeruginosa	13330.0	4.124830149413859
14	55	3	S. aureus	2500.0	3.3979400086720375
15	55	3	P. aeruginosa	8166.0	3.9120093755869783
16	56	3	S. aureus	2483.0	3.394976719554564
17	56	3	P. aeruginosa	1200.0	3.0791812460476247
18	57	3	S. aureus	11660.0	4.066698550422995
19	57	3	P. aeruginosa	2330.0	3.367355921026019
