# Supplementary material for: Peptide clustering enhances large-scale analyses and reveals proteolytic signatures in mass spectrometry data
Source: Nat Commun. 2024 Aug 20;15:7128. doi: 10.1038/s41467-024-51589-y (PMC11336174; doi:10.1038/s41467-024-51589-y)
Supplement: Supplementary file 4 — Source Data [file 41467_2024_51589_MOESM4_ESM.zip › source_data/s1c.csv]

	pig	wound	day	swab av	Bacteria	dilution	sample	swab av sa	swab av pa	dilution sa	dilution pa	cfu	log(cfu)
0	2	1	1	38.66	S. aureus	10.0	1					386.59999999999997	2.5872618496925344
1	2	2	1	31.66	S. aureus	10.0	2					316.6	2.5005109105263372
2	2	3	1	36.33	S. aureus	10.0	3					363.29999999999995	2.5602653978627146
3	2	9	1	8.66	S. aureus	10.0	4					86.6	1.9375178920173466
4	2	10	1	0.0	S. aureus	1.0	5					0.0	0.0
5	2	1	2	4.33	S. aureus	1.0	1					4.33	0.6364878963533654
6	2	2	2	82.33	S. aureus	1000.0	2					82330.0	4.91555811541152
7	2	3	2	11.66	S. aureus	100.0	3					1166.0	3.0666985504229953
8	2	9	2	10.0	S. aureus	1.0	4					10.0	1.0
9	2	10	2	0.0	S. aureus	1.0	5					0.0	0.0
10	2	1	3	48.66	S. aureus	100.0	1					4866.0	3.6871721045948
11	2	2	3	32.66	S. aureus	1000.0	2					32659.999999999996	4.514016180400649
12	2	3	3	27.33	S. aureus	100.0	3					2733.0	3.436639631692661
13	2	9	3	55.66	S. aureus	10.0	4					556.5999999999999	2.745543201998024
14	2	10	3	0.0	S. aureus	1.0	5					0.0	0.0
15	6	3	1	23.5	S. aureus	10.0	10					235.0	2.3710678622717363
16	6	4	1	25.66	S. aureus	10.0	11					256.6	2.4092566520389096
17	6	6	1	31.0	S. aureus	10.0	12					310.0	2.4913616938342726
18	6	11	1	34.66	S. aureus	10.0	13					346.59999999999997	2.539828558377898
19	6	3	2	7.67	S. aureus	1000.0	10					7670.0	3.884795363948981
20	6	4	2	22.8	S. aureus	100.0	11					2280.0	3.357934847000454
21	6	6	2	39.3	S. aureus	100.0	12					3929.9999999999995	3.5943925503754266
22	6	11	2	8.33	S. aureus	100.0	13					833.0	2.9206450014067875
23	6	3	3	26.17	S. aureus	1000.0	10					26170.0	4.417803722639881
24	6	4	3	44.83	S. aureus	1000.0	11					44830.0	4.651568738865792
25	6	6	3	9.0	S. aureus	1000.0	12					9000.0	3.9542425094393248
26	6	11	3	7.0	S. aureus	1000.0	13					7000.0	3.845098040014257
27	17	1	1	35.16	S. aureus	10.0	14					351.59999999999997	2.5460488664017342
28	17	2	1	5.33	S. aureus	100.0	15					533.0	2.7267272090265724
29	17	5	1	67.0	S. aureus	10.0	16					670.0	2.8260748027008264
30	17	1	2	7.0	S. aureus	100.0	14					700.0	2.845098040014257
31	17	2	2	14.33	S. aureus	100.0	15					1433.0	3.1562461903973444
32	17	5	2	12.833	S. aureus	100.0	16					1283.3	3.108328194266184
33	17	1	3	35.33	S. aureus	100.0	14					3533.0	3.5481436374348454
34	17	2	3	4.833	S. aureus	1000.0	15					4833.0	3.6842167951388807
35	17	5	3	32.0	S. aureus	100.0	16					3200.0	3.505149978319906
36	3	1	1	19.5	P. aeruginosa	100.0	17					1950.0	3.290034611362518
37	3	2	1	20.5	P. aeruginosa	1000.0	18					20500.0	4.311753861055754
38	3	3	1	8.5	P. aeruginosa	1000.0	19					8500.0	3.929418925714293
39	3	1	2	45.83	P. aeruginosa	100.0	17					4583.0	3.6611498572447867
40	3	2	2	64.16	P. aeruginosa	100.0	18					6416.0	3.807264355276107
41	3	3	2	23.66	P. aeruginosa	1000.0	19					23660.0	4.374014740291911
42	3	1	3	2.33	P. aeruginosa	100.0	17					233.0	2.367355921026019
43	3	2	3	41.33	P. aeruginosa	100.0	18					4133.0	3.616265405281708
44	3	3	3	15.66	P. aeruginosa	1000.0	19					15660.0	4.194791757721925
45	4	3	1	8.0	P. aeruginosa	100.0	20					800.0	2.9030899869919438
46	4	4	1	6.33	P. aeruginosa	100.0	21					633.0	2.801403710017355
47	4	6	1	8.33	P. aeruginosa	1000.0	22					8330.0	3.9206450014067875
48	4	10	1	7.33	P. aeruginosa	100.0	23					733.0	2.8651039746411278
49	4	3	2	41.66	P. aeruginosa	100.0	20					4166.0	3.619719265611727
50	4	4	2	7.5	P. aeruginosa	1000.0	21					7500.0	3.8750612633917
51	4	6	2	48.5	P. aeruginosa	100.0	22					4850.0	3.6857417386022635
52	4	10	2	16.16	P. aeruginosa	100000.0	23					1616000.0	6.208441356438567
53	4	3	3	16.66	P. aeruginosa	10.0	20					166.6	2.2216749970707688
54	4	4	3	5.66	P. aeruginosa	100.0	21					566.0	2.7528164311882715
55	4	6	3	21.66	P. aeruginosa	100.0	22					2166.0	3.3356584522893016
56	4	10	3	5.0	P. aeruginosa	100.0	23					500.0	2.6989700043360187
57	8	3	1	23.17	P. aeruginosa	1000.0	24					23170.0	4.364926033789976
58	8	4	1	14.17	P. aeruginosa	1000.0	25					14170.0	4.151369850247461
59	8	6	1	26.67	P. aeruginosa	1000.0	26					26670.0	4.426023015689876
60	8	10	1	14.33	P. aeruginosa	1000.0	27					14330.0	4.156246190397344
61	8	11	1	9.17	P. aeruginosa	1000.0	28					9170.0	3.962369335670021
62	8	3	2	20.83	P. aeruginosa	1.0	24					20.83	1.318689269947746
63	8	4	2	11.5	P. aeruginosa	10.0	25					115.0	2.060697840353612
64	8	6	2	6.67	P. aeruginosa	10.0	26					66.7	1.824125833916549
65	8	10	2	34.83	P. aeruginosa	10.0	27					348.29999999999995	2.541953474458236
66	8	11	2	7.17	P. aeruginosa	10.0	28					71.7	1.8555191556678001
67	8	3	3	37.0	P. aeruginosa	10.0	24					370.0	2.568201724066995
68	8	4	3	55.5	P. aeruginosa	10.0	25					555.0	2.7442929831226763
69	8	6	3	7.33	P. aeruginosa	1000.0	26					7330.0	3.8651039746411278
70	8	10	3	21.5	P. aeruginosa	100.0	27					2150.0	3.3324384599156054
71	8	11	3	27.5	P. aeruginosa	10.0	28					275.0	2.439332693830263
72	11	3	1	22.17	P. aeruginosa	100.0	29					2217.0	3.345765693114488
73	11	4	1	17.67	P. aeruginosa	100.0	30					1767.0000000000002	3.247236549506764
74	11	6	1	32.33	P. aeruginosa	100.0	31					3233.0	3.5096057046115563
75	11	7	1	25.0	P. aeruginosa	100.0	32					2500.0	3.3979400086720375
76	11	8	1	12.33	P. aeruginosa	1000.0	33					12330.0	4.090963076595732
77	11	3	2	10.5	P. aeruginosa	100.0	29					1050.0	3.0211892990699383
78	11	4	2	24.83	P. aeruginosa	10.0	30					248.29999999999998	2.394976719554564
79	11	6	2	10.33	P. aeruginosa	1000.0	31					10330.0	4.014100321519621
80	11	7	2	8.33	P. aeruginosa	1000.0	32					8330.0	3.9206450014067875
81	11	8	2	25.33	P. aeruginosa	1000.0	33					25330.0	4.403635189790548
82	11	3	3	45.14	P. aeruginosa	100.0	29					4514.0	3.6545615547417434
83	11	4	3	165.14	P. aeruginosa	1000.0	30					165140.0	5.217852280259893
84	11	6	3	35.57	P. aeruginosa	100.0	31					3557.0	3.55108386518578
85	11	7	3	149.0	P. aeruginosa	1000.0	32					149000.0	5.173186268412274
86	11	8	3	171.71	P. aeruginosa	1000.0	33					171710.0	5.234795588220643
87	10	6	1	0.0	Ctrl	1.0	34					0.0	0.0
88	10	11	1	0.0	Ctrl	1.0	35					0.0	0.0
89	10	6	2	0.0	Ctrl	1.0	34					0.0	0.0
90	10	11	2	0.0	Ctrl	1.0	35					0.0	0.0
91	14	3	1	0.0	Ctrl	1.0	36					0.0	0.0
92	14	6	1	0.0	Ctrl	1.0	37					0.0	0.0
93	14	7	1	0.0	Ctrl	1.0	38					0.0	0.0
94	14	11	1	0.0	Ctrl	1.0	39					0.0	0.0
95	14	3	2	0.0	Ctrl	1.0	36					0.0	0.0
96	14	6	2	0.0	Ctrl	1.0	37					0.0	0.0
97	14	7	2	0.0	Ctrl	1.0	38					0.0	0.0
98	14	11	2	0.0	Ctrl	1.0	39					0.0	0.0
99	16	3	1	0.0	Ctrl	1.0	40					0.0	0.0
100	16	4	1	0.0	Ctrl	1.0	41					0.0	0.0
101	16	6	1	0.66	Ctrl	1.0	42					0.66	-0.1804560644581313
102	16	7	1	0.33	Ctrl	1.0	43					0.33	-0.4814860601221125
103	16	8	1	1.66	Ctrl	1.0	44					1.66	0.22010808804005508
104	16	11	1	0.0	Ctrl	1.0	45					0.0	0.0
105	16	3	2	0.0	Ctrl	1.0	40					0.0	0.0
106	16	4	2	0.0	Ctrl	1.0	41					0.0	0.0
107	16	6	2	0.66	Ctrl	1.0	42					0.66	-0.1804560644581313
108	16	7	2	2.0	Ctrl	1.0	43					2.0	0.3010299956639812
109	16	8	2	10.5	Ctrl	100.0	44					1050.0	3.0211892990699383
110	16	11	2	21.0	Ctrl	1.0	45					21.0	1.3222192947339193
111	24	1	1	0.0	Ctrl	1.0	46					0.0	0.0
112	24	1	2	0.0	Ctrl	1.0	46					0.0	0.0
125	12	1	1	30.66	S. aureus	10.0	66					306.6	2.4865721505183562
126	12	2	1	46.5	S. aureus	10.0	67					465.0	2.667452952889954
127	12	5	1	16.33	S. aureus	100.0	68					1632.9999999999998	3.212986184736668
128	12	7	1	27.83	S. aureus	100.0	69					2783.0	3.444513206334043
129	12	8	1	23.66	S. aureus	100.0	70					2366.0	3.3740147402919116
130	12	1	2	2.33	S. aureus	100.0	66					233.0	2.367355921026019
131	12	2	2	8.17	S. aureus	100.0	67					817.0	2.9122220565324155
132	12	5	2	5.67	S. aureus	100.0	68					567.0	2.7535830588929064
133	12	7	2	5.67	S. aureus	100.0	69					567.0	2.7535830588929064
134	12	8	2	7.83	S. aureus	100.0	70					783.0	2.8937617620579434
