# Supplementary material for: Peptide clustering enhances large-scale analyses and reveals proteolytic signatures in mass spectrometry data
Source: Nat Commun. 2024 Aug 20;15:7128. doi: 10.1038/s41467-024-51589-y (PMC11336174; doi:10.1038/s41467-024-51589-y)
Supplement: Supplementary file 4 — Source Data [file 41467_2024_51589_MOESM4_ESM.zip › source_data/7c.csv]

	SVIDQSRVLNLGPITR	HTSDSDVPSGVTEVVVKL	SVIDQSRVLNLGPI	VIDQSRVLNLGPI	SVIDQSRVLNLGPIT	SVIDQSRVLNLGPITRK	TGLSMDGGGSPKGDVDPF	TVVQPSVGAAAGPVVPPCPGRIRH	SHTSDSDVPSGVTEVVVKL	YGEMADCCAKQEPERNECFLQ	LSALEEYTKKLNTQ	SGSVIDQSRVLNLGPI	SGSVIDQSRVLNLGPITR	VRYTKKVPQVSTPTL	GRTGDAGPVGPPGPPGPPGPPGPPS
pep1	1.1142887097419139	1.3286180520300355	0.5510762535310632	0.9443953261330631	0.8061885598935454	1.3286499959159188	-0.06573305529971361	-0.2391744386016784	1.1092490574379146	0.9345187951571787	1.3604361884194098	-0.35876234255357126	-0.8456639244922635	0.12749977498646084	0.2107959570650202
pep2	0.4209715611901064	0.9665614043723522	-0.508588175572853	0.021242712889557615	-0.28452746532271794	0.2508537346674395	-0.0026611694774619755	-0.06904325424102759	0.9777800129354512	0.02579532300206634	-0.33582575432510986	-0.8909641449534306	-0.12099940800185854	0.4965058736449961	0.005000291512148796
pep3	-0.47698332232493956	-1.3794679014664235	-0.6293852558992732	-0.1682362367109643	0.022250545958791196	-0.5196347527315712	0.3161012203211489	-1.249572637963227	-1.9038552663494206	-0.08951628936933209	-0.8318447536816648	0.6534368229626454	0.7557649413261741	0.6852398378584793	2.5206584084041035
pep4	0.4691352013361104	1.1744004794846732	-0.5253704139765621	0.26143102916198574	-0.6328004606612951	0.010196531223191432	-1.2546594342905488	-0.15447128076246872	1.6037129658210287	0.07913249621308081	1.1719633003340426	-1.0837828886839032	0.4016634748937652	-0.07553256795846441	1.198688850869809
pep5	-0.8780373753421399	-1.2859289466199677	-0.0671615705858355	-0.8362295231096469	0.570102867869686	0.08194011531419915	0.6593821005993509	-1.8894531417335585	-1.0779765580431837	-1.3608180914796526	-0.36534517820980844	0.24130019318724213	0.9440531426497748	1.206611117161137	1.4182466263266482
pep6	0.1462998236221412	0.9096271057848694	0.9413814284584422	1.3098281153787141	0.6177600278416407	0.39503450811188306	-0.21828705604162815	1.0591078462996988	0.8743407652942828	0.4244964492937302	-0.19289852481448302	1.4530222886568935	-0.73002248997899	0.022943888406908513	-0.7094389793766689
pep7	-0.3368866330143154	0.006812977254579081	-0.6065587688748848	0.317009094219946	-0.642725839224999	-0.327163221215509	0.7081973017285924	-0.4316271527793713	0.38213736082831884	0.03602877845676039	-0.20233723257268602	0.3208728492405526	0.5514139849588648	-0.6947604125328489	0.37589269903073613
pep8	0.7480140485651993	-1.474467951581502	0.0474876014892739	-1.0620742265245227	0.452155058771255	0.3833188652430862	1.159132770500519	0.9538150674715085	-2.1512080012526877	0.3509438856241977	-1.1574697897498865	0.742139246527182	0.7625760241943443	0.7515496585058432	0.25494567720209205
pep9	0.7621797412339297	1.1980770647527046	0.4489846066558934	0.6291311825213624	0.6766318535437309	0.9182013330207822	-0.9712623457726259	0.6893342942907347	1.1478391585351122	0.07860041592722056	1.5664808030971211	0.4387289659069084	0.08792024410728953	1.2051579530058334	0.614889715597398
pep10	0.041790457657004995	1.0441782740169614	-0.6086957222751099	0.3898386787227987	-0.20372832315444442	0.1623937236126687	-0.2513635644647285	0.6091043582843944	1.425807299921413	0.8250419138303183	0.4499053403595452	-0.16939419490339377	0.19038240819957153	0.2076352103688233	-0.7244568204201293
pep11	-0.02860180769939852	-0.5160933713982571	0.043680010110665114	-0.1724533828730807	0.12089825571398591	0.10187458591191342	1.1596387624241884	-1.0065671007939614	-0.4884726721849888	-0.41294280987819715	-0.5580954003651568	0.2680307115813342	0.5582378830789182	-0.5911320540361665	0.37133548658247956
pep12	-1.372332106755102	-1.6289487596202452	-1.5556123906856043	-2.4295647822637014	-0.7558463446763625	-1.5622583311544942	0.08382786296032027	-0.5298087591493353	-1.7745872414300385	0.13703670534783924	-1.4958393416104023	-2.081531025455802	0.20972910536701228	-0.45096658182787036	0.038536110357019676
pep13	-1.1372082852761398	-1.2474882496703958	-0.3696156008018121	-0.11161002560551186	-1.6625140165167849	-2.024012531859614	-1.5912042405420272	-0.9171912859824294	-1.0893448657742624	-0.014054490962882488	-0.9603105166300748	-0.7452113837064269	-1.4833139081417042	-1.2142489296163839	0.36375106993026035
pep14	-0.44643483945292006	-1.0993012368446216	0.7345930392245299	-0.062385303196205534	0.1720987213527695	-0.2375519443061953	0.6422287351972483	-0.17481952177967736	-0.9433056883367291	0.30052886405009704	-0.09242939986267885	0.9657408090736385	-0.2675439378166775	-1.1902560082761775	-0.6401012509521808
pep15	-1.1717373994798652	0.10411728138969534	-2.190881125449892	-1.021125162761655	-1.975444626194069	-1.9726905097045804	-0.01800775897355459	-0.7302399210798047	0.5544395929836669	0.009038387370753489	0.6120671373392937	-2.567632298541299	-0.055314044576695635	-0.39072417143998284	-1.3236365018316871
pep16	0.5535950273930406	0.111397024831065	0.992363979801959	1.3572792648381498	0.4804627335090772	-1.4716833260870024	-0.9532428889091096	0.9957783816115319	-0.10094144887846665	-0.09119466650292782	-0.7940784814702154	1.033588699536964	-0.5543811677129913	-0.6651463465824394	-1.9029285100237707
pep17	-1.8403902451144494	-0.3017744871915571	-0.9016466937463835	-1.0778849879764796	-0.6272687707754281	-1.1751061317103149	0.3833228206741131	-0.5404285914910943	0.07597237349958269	-0.5715115928561166	-0.9915047588680251	-0.25250334071237057	0.09498928283224525	-1.0542431909541639	-1.3631264425399467
pep18	-0.10366599173837746	-0.229108133198131	0.21284763345297159	-0.10847310305200303	0.5673712793650462	0.9478023360411081	1.1151336275399721	-1.1004720186356944	-0.4354185577729773	-1.2728445463475062	-0.6453028635261087	0.6439582196360304	0.30234808555545795	-0.41776708708075566	0.7715455795285313
pep19	0.8140940313890306	-1.291445491763424	0.18254683847825867	0.5064981019636262	-0.0068770970152936045	0.050476071412773084	0.5229393281279885	1.1553597247691785	-1.6797117731655657	0.937604678996873	-0.5593975923823302	0.34898729597431494	1.5474370826611936	0.1591684839437094	0.2023128905850605
pep20	-2.2744627499930323	-0.4169214426915028	-0.6789574172177364	-1.9139681646914897	-0.23929738638021805	-1.0278168573411077	0.7909556203261938	-0.06999753234701826	0.46152011346483723	0.8488777469114908	-2.1142394007850736	-0.9961103403551584	0.17440473240527704	-0.9475250863353529	0.6760671450808007
pep21	1.079379558373948	0.9798763724426871	1.3289564339241555	0.7106262959917549	1.6571758015463744	-0.09585185141524202	-1.1560501728844688	0.4986588789443567	0.5900180182752738	0.28298044485372065	0.006953801515356402	1.5756944401526543	0.23803974462933636	0.1879896164367706	-0.4284153908662995
pep22	0.4316326741746821	0.5146861177431192	0.29777959967683515	0.8228709986320788	0.6173780182053352	0.6512011832762834	0.29414982618740265	-0.02171513924978446	0.5146084596133838	0.7850218855743599	0.89683391252491	0.6588279245947157	0.6231844112331753	0.31396421465539137	0.9859742471398703
pep23	-0.026600323426906398	-0.1375683763577473	-0.17910355287676555	0.7947486424916459	-1.1019917169009597	0.5939786780828985	0.2654904880082222	-1.2742981058653382	0.2261100765229985	0.16774578627670725	0.309302870897402	-0.2532365976448318	0.04145873476304481	-1.463251243222985	0.6446264545175701
pep24	-0.5160280190944284	-0.2540396777557098	0.1960385772882677	-0.11408761628012072	0.3721628772957653	-0.1389789729183215	0.7784252844451548	-0.3539343150363028	-0.1531825142253493	-1.3278261032075678	-0.3174300246382026	0.49343203970583815	0.4455397926726358	-0.9857342575011825	-0.08734335249023378
pep25	1.8015849789289662	1.7947340482170226	1.8422323296941028	1.5085570738415224	1.8361448755009573	1.7352567693218375	-2.783984380629221	-0.4079611176753881	0.33625204414078935	1.1010274293700348	2.7166112506079902	-0.581189216613843	-4.044668973236238	3.8589215162588943	-0.5180014886730278
pep26	-0.2218836991421684	-1.0142076958323782	-1.5178643928097868	-1.1287645605332317	-1.9311770920892697	0.13522751517472595	0.6900345218589043	2.0430631382508686	-0.3111932423655176	0.43121847213337633	0.7717481632069448	-0.9456596743679194	0.7506016581001186	0.4155632970301342	0.4931544786599092
pep27	2.0753025687426963	1.7651126356572304	1.313465212806822	0.868473783054353	0.7149664403179314	1.9464148206517407	-2.2096369432198757	2.9617814318308735	1.1888252535465131	0.7016043175051012	0.5199719371104852	-0.2303251925674444	0.03112078015816473	-0.2690659101083086	-1.8336272983994353
pep28	1.0289727985424912	0.4509584339894764	1.6110241847746036	1.0044924026792545	1.4882502611108246	1.530150486090301	0.04522138223957582	0.14134400335902417	0.04066116385907076	0.27364840191658457	-0.5081858963439824	1.3317695921212838	-0.5459631616619058	0.6959202383881802	-1.9936066392448133
pep29	-1.1347072589540652	-0.4000360490030612	-1.730821865689664	-1.8413598935117543	-1.9392553004827104	-0.7969344901026874	1.4547639932996326	-0.13614735715013013	0.4763966542799911	-4.196764030044328	1.0659984399486155	-1.2317896674103304	1.1625963244196893	-0.23064534291441316	0.3241762294287792
pep30	0.47871887591701373	0.3276404990284429	1.325805217094215	0.6017942665705729	0.8314562615979149	0.12671166747397244	0.4071473640664251	0.18957554720527806	0.12352745881953704	0.6065814428368727	0.6742617644747516	1.2185622096114195	-1.2255908225869803	0.30632850973600523	0.054084756999921796
