# Supplementary material for: Peptide clustering enhances large-scale analyses and reveals proteolytic signatures in mass spectrometry data
Source: Nat Commun. 2024 Aug 20;15:7128. doi: 10.1038/s41467-024-51589-y (PMC11336174; doi:10.1038/s41467-024-51589-y)
Supplement: Supplementary file 4 — Source Data [file 41467_2024_51589_MOESM4_ESM.zip › source_data/6g.csv]

	UMAP1	UMAP2	group	Trial person	sample	new_group
17	9.178018	5.623838	P. aeruginosa	2105	18	High NE
10	9.292222	5.1544466	P. aeruginosa	2105	11	High NE
9	8.571802	5.229881	P. aeruginosa	2103	10	High NE
16	8.819182	5.8357015	P. aeruginosa	2105	17	High NE
6	9.733783	5.5820837	S. aureus	2104	7	High NE
7	9.564107	6.1614523	S. aureus	2104	8	High NE
15	6.791681	4.369399	P. aeruginosa after antibiotics	2105	16	Low NE
14	6.1702595	4.599435	P. aeruginosa after antibiotics	2105	15	Low NE
0	5.1769443	4.3369517	S. aureus	2101	1	Low NE
4	6.8221354	3.6471756	S. aureus	2104	5	Low NE
3	5.807782	4.098221	S. aureus	2101	4	Low NE
2	5.5604305	3.4300382	S. aureus	2101	3	Low NE
1	5.550025	4.683254	S. aureus	2101	2	Low NE
5	6.1147633	3.4132242	S. aureus	2104	6	Low NE
8	6.325308	3.9699733	P. aeruginosa MALDI+ Zymo-	2103	9	Low NE
11	7.8889565	5.4084606	P. aeruginosa	2105	12	Medium NE
12	6.629346	5.254063	P. aeruginosa	2105	13	Medium NE
13	7.2818074	5.331341	P. aeruginosa	2105	14	Medium NE
