# Supplementary material for: Peptide clustering enhances large-scale analyses and reveals proteolytic signatures in mass spectrometry data
Source: Nat Commun. 2024 Aug 20;15:7128. doi: 10.1038/s41467-024-51589-y (PMC11336174; doi:10.1038/s41467-024-51589-y)
Supplement: Supplementary file 4 — Source Data [file 41467_2024_51589_MOESM4_ESM.zip › source_data/s6a.csv]

	0	1	Day	Infection type	sample
0	6.9552464	-0.5039174	Day 1	S. aureus	Sample 1 Day 1
1	5.3551817	0.025561918	Day 1	S. aureus	Sample 2 Day 1
2	4.6493716	-0.34087107	Day 1	S. aureus	Sample 3 Day 1
3	5.6693683	0.52421933	Day 1	S. aureus	Sample 4 Day 1
4	4.2450294	0.8158479	Day 1	S. aureus	Sample 5 Day 1
5	5.9491954	-0.30502856	Day 1	S. aureus	Sample 10 Day 1
6	6.278467	-0.33116102	Day 1	S. aureus	Sample 11 Day 1
7	4.9961214	0.07051658	Day 1	S. aureus	Sample 12 Day 1
8	5.3311205	0.31369355	Day 1	S. aureus	Sample 13 Day 1
9	4.409495	0.04052148	Day 1	S. aureus	Sample 14 Day 1
10	4.3273773	0.02772565	Day 1	S. aureus	Sample 15 Day 1
11	4.536677	-0.36169523	Day 1	S. aureus	Sample 16 Day 1
12	5.6544533	3.5180924	Day 1	P. aeruginosa	Sample 17 Day 1
13	4.8635216	4.4196	Day 1	P. aeruginosa	Sample 18 Day 1
14	5.03199	4.7603865	Day 1	P. aeruginosa	Sample 19 Day 1
15	5.7234015	3.7747562	Day 1	P. aeruginosa	Sample 20 Day 1
16	5.6477647	4.0767326	Day 1	P. aeruginosa	Sample 21 Day 1
17	5.6437044	4.041555	Day 1	P. aeruginosa	Sample 22 Day 1
18	4.9037313	4.345541	Day 1	P. aeruginosa	Sample 23 Day 1
19	5.282949	3.4758506	Day 1	P. aeruginosa	Sample 24 Day 1
20	4.9950233	4.2472324	Day 1	P. aeruginosa	Sample 25 Day 1
21	5.2389116	3.6651025	Day 1	P. aeruginosa	Sample 26 Day 1
22	5.164691	4.1472178	Day 1	P. aeruginosa	Sample 27 Day 1
23	4.7482243	4.594022	Day 1	P. aeruginosa	Sample 28 Day 1
24	5.379702	4.6234975	Day 1	P. aeruginosa	Sample 29 Day 1
25	5.5223975	4.2340784	Day 1	P. aeruginosa	Sample 30 Day 1
26	5.154542	4.855138	Day 1	P. aeruginosa	Sample 31 Day 1
27	5.382623	4.7696843	Day 1	P. aeruginosa	Sample 32 Day 1
28	5.5788746	4.3964396	Day 1	P. aeruginosa	Sample 33 Day 1
29	7.746772	-0.7002282	Day 1	Ctrl	Sample 34 Day 1
30	6.7304883	-0.9908746	Day 1	Ctrl	Sample 35 Day 1
31	7.9432015	-1.0309589	Day 1	Ctrl	Sample 36 Day 1
32	7.9398947	-1.1601609	Day 1	Ctrl	Sample 37 Day 1
33	8.149286	-1.2468342	Day 1	Ctrl	Sample 38 Day 1
34	8.21035	-1.06524	Day 1	Ctrl	Sample 39 Day 1
35	8.155942	-0.8424504	Day 1	Ctrl	Sample 40 Day 1
36	7.9943123	-1.5596392	Day 1	Ctrl	Sample 41 Day 1
37	8.008252	-1.5295945	Day 1	Ctrl	Sample 42 Day 1
38	8.48744	-1.4537697	Day 1	Ctrl	Sample 43 Day 1
39	8.4031315	-1.3279238	Day 1	Ctrl	Sample 44 Day 1
40	8.411029	-1.2233756	Day 1	Ctrl	Sample 45 Day 1
41	8.445665	-0.4662773	Day 1	Ctrl	Sample 46 Day 1
42	4.065155	0.7740238	Day 1	S. aureus	Sample 54 Day 1
43	4.560413	0.95304596	Day 1	S. aureus	Sample 55 Day 1
44	4.7153788	0.8597567	Day 1	S. aureus	Sample 56 Day 1
45	4.559197	0.5790995	Day 1	S. aureus	Sample 57 Day 1
46	4.553879	0.23018064	Day 1	S. aureus	Sample 66 Day 1
47	5.648543	-0.12950021	Day 1	S. aureus	Sample 67 Day 1
48	4.9611073	-0.08880877	Day 1	S. aureus	Sample 68 Day 1
49	5.203766	-0.27544206	Day 1	S. aureus	Sample 69 Day 1
50	4.847736	0.32451338	Day 1	S. aureus	Sample 70 Day 1
51	6.1508484	1.6842695	Day 2	S. aureus	Sample 1 Day 2
52	6.6682677	1.1403822	Day 2	S. aureus	Sample 2 Day 2
53	6.6957264	1.2996188	Day 2	S. aureus	Sample 3 Day 2
54	7.420547	1.1038157	Day 2	S. aureus	Sample 4 Day 2
55	7.501133	0.7449223	Day 2	S. aureus	Sample 5 Day 2
56	5.993647	1.4164999	Day 2	S. aureus	Sample 10 Day 2
57	6.4736114	1.0177113	Day 2	S. aureus	Sample 11 Day 2
58	7.047588	0.2611901	Day 2	S. aureus	Sample 12 Day 2
59	6.849583	0.4823691	Day 2	S. aureus	Sample 13 Day 2
60	6.3107405	1.202246	Day 2	S. aureus	Sample 14 Day 2
61	6.512635	0.94399166	Day 2	S. aureus	Sample 15 Day 2
62	6.1807547	1.1060796	Day 2	S. aureus	Sample 16 Day 2
63	6.329727	2.2538607	Day 2	P. aeruginosa	Sample 17 Day 2
64	6.5054474	2.0389297	Day 2	P. aeruginosa	Sample 18 Day 2
65	6.338365	2.4486277	Day 2	P. aeruginosa	Sample 19 Day 2
66	6.3754697	3.1376488	Day 2	P. aeruginosa	Sample 20 Day 2
67	6.718556	3.2074177	Day 2	P. aeruginosa	Sample 21 Day 2
68	6.907671	3.0600064	Day 2	P. aeruginosa	Sample 22 Day 2
69	6.55153	3.312243	Day 2	P. aeruginosa	Sample 23 Day 2
70	7.4633446	2.1137428	Day 2	P. aeruginosa	Sample 24 Day 2
71	7.573295	2.3678548	Day 2	P. aeruginosa	Sample 25 Day 2
72	7.400715	2.4586957	Day 2	P. aeruginosa	Sample 26 Day 2
73	7.6104574	1.9375647	Day 2	P. aeruginosa	Sample 27 Day 2
74	7.443975	2.294776	Day 2	P. aeruginosa	Sample 28 Day 2
75	6.8338976	2.3585021	Day 2	P. aeruginosa	Sample 30 Day 2
76	7.1030645	2.6213772	Day 2	P. aeruginosa	Sample 31 Day 2
77	7.174793	2.52822	Day 2	P. aeruginosa	Sample 32 Day 2
78	6.9595876	2.710845	Day 2	P. aeruginosa	Sample 33 Day 2
79	7.9794803	0.56946325	Day 2	Ctrl	Sample 34 Day 2
80	7.788511	-0.16359335	Day 2	Ctrl	Sample 35 Day 2
81	8.029299	0.1859771	Day 2	Ctrl	Sample 36 Day 2
82	8.223879	0.14987133	Day 2	Ctrl	Sample 37 Day 2
83	8.337528	-0.04556257	Day 2	Ctrl	Sample 38 Day 2
84	8.389995	-0.08655081	Day 2	Ctrl	Sample 39 Day 2
85	7.7532864	0.36591947	Day 2	Ctrl	Sample 40 Day 2
86	7.810384	0.06545003	Day 2	Ctrl	Sample 41 Day 2
87	7.5877852	0.024740323	Day 2	Ctrl	Sample 42 Day 2
88	8.113692	-0.14695361	Day 2	Ctrl	Sample 43 Day 2
89	7.738537	-0.22266366	Day 2	Ctrl	Sample 44 Day 2
90	7.4393964	0.50810945	Day 2	Ctrl	Sample 45 Day 2
91	8.2464	0.38374966	Day 2	Ctrl	Sample 46 Day 2
92	4.124464	0.98195666	Day 2	Double infection	Sample 54 Day 2
93	4.8542075	1.3852919	Day 2	Double infection	Sample 55 Day 2
94	4.4262676	1.2122822	Day 2	Double infection	Sample 56 Day 2
95	4.6188083	1.1674016	Day 2	Double infection	Sample 57 Day 2
96	6.2203307	0.27942827	Day 2	S. aureus	Sample 66 Day 2
97	6.0838094	0.48486644	Day 2	S. aureus	Sample 67 Day 2
98	5.237168	0.95163596	Day 2	S. aureus	Sample 68 Day 2
99	6.3410697	0.22423445	Day 2	S. aureus	Sample 69 Day 2
100	5.3009624	0.69617534	Day 2	S. aureus	Sample 70 Day 2
101	5.4451323	2.698646	Day 3	Double infection	Sample 54 Day 3
102	5.1794496	1.7719961	Day 3	Double infection	Sample 55 Day 3
103	5.362223	1.752062	Day 3	Double infection	Sample 56 Day 3
104	5.3023458	1.4162999	Day 3	Double infection	Sample 57 Day 3
105	5.712377	3.271699	Unknown	Unknown	Sample A
106	5.332533	3.445641	Unknown	Unknown	Sample B
107	8.452025	-0.55861926	Unknown	Unknown	Sample C
108	5.4289274	3.990828	Unknown	Unknown	Sample D
109	8.161207	-0.6446736	Unknown	Unknown	Sample E
110	8.613499	-0.23358104	Unknown	Unknown	Sample F
111	7.3538313	-0.5312968	Unknown	Unknown	Sample G
112	5.727024	3.5931563	Unknown	Unknown	Sample H
113	5.8361597	0.08968647	Unknown	Unknown	Sample I
114	5.9707	0.8175532	Unknown	Unknown	Sample J
115	4.855652	-0.18942721	Unknown	Unknown	Sample K
116	6.3447933	-0.37171882	Unknown	Unknown	Sample L
