# Supplementary material for: Peptide clustering enhances large-scale analyses and reveals proteolytic signatures in mass spectrometry data
Source: Nat Commun. 2024 Aug 20;15:7128. doi: 10.1038/s41467-024-51589-y (PMC11336174; doi:10.1038/s41467-024-51589-y)
Supplement: Supplementary file 4 — Source Data [file 41467_2024_51589_MOESM4_ESM.zip › source_data/6f.csv]

index	A	R	N	D	B	C	E	Q	Z	G	H	I	L	K	M	F	P	S	T	W	Y	V	*	group
-4	0.008574085460027905	0.005268641474269984	0.0028002227291767617	0.004046550002900873	1.181030136655488e-10	0.0004390435265860742	0.0069292611344676	0.004979390344609226	1.181030136655488e-10	0.010083592072761388	0.002487765347431437	0.005026418860060629	0.007886321887125907	0.007480936090025573	0.0022944225078489386	0.002411912036444286	0.009638315105421942	0.007153375275973878	0.004762078303531245	0.0005991219834819438	0.002886272565338766	0.006595652456846474	1.181030136655488e-10	Medium NE
-3	0.020140924573277923	0.009947795316193808	0.009407169273251336	0.01287213732729195	2.7949601168524197e-10	0.0021066848221227663	0.03407503724226609	0.02155901553204641	2.7949601168524197e-10	0.011525571913616773	0.004773472374919705	0.00922564753545981	0.018412298152173105	0.015268306874856592	0.00540105033986129	0.004838410748601391	0.005268287336606199	0.018248665606936686	0.016153216116575733	0.0008726361659039245	0.004720675818861374	0.017383135698074998	2.7949601168524197e-10	Medium NE
-2	0.008234312871006061	0.004176602071048385	0.0028937232649110683	0.002095740282494968	1.0574045821995444e-10	0.00043695443008673395	0.007340484384061411	0.004849354460830783	1.0574045821995444e-10	0.004732432767079901	0.0009960749317779836	0.00348739700160556	0.0072533970582369205	0.008594463414607846	0.001655064756396343	0.0032090696387745135	0.010549724804634905	0.005481971507915175	0.007215281664512088	0.0006791552711736918	0.0021592484542169482	0.005590026769833351	1.0574045821995444e-10	Medium NE
-1	0.03243798539819627	0.019831959817259725	0.004976638229184503	0.0024774089265331032	4.411558906806016e-10	0.0020974031225478836	0.009107749925205041	0.0044863643344356255	4.411558906806016e-10	0.009126402069356417	0.0031209275517598972	0.03595061180946145	0.035363700822145475	0.058805253845926504	0.009534926866271089	0.02258926858071378	0.00580348290644826	0.011017439483975076	0.02288467053562672	0.0016275275172012585	0.01868596786462863	0.07236247721636474	4.411558906806016e-10	Medium NE
1	0.02390107725345179	0.01270931663734795	0.011526383143538222	0.014459160431821027	2.7424417104094093e-10	0.0014912911520742883	0.012467849421619832	0.0067121814499526014	2.7424417104094093e-10	0.01508619673747525	0.004432306195371991	0.008131815620410696	0.012215225004923605	0.01633409551860183	0.006491677095546531	0.006071912027302946	0.0012191171904914607	0.03336435786064657	0.02470448393294803	0.003597534045980984	0.0041445653919022244	0.012467954082682515	2.7424417104094093e-10	Medium NE
2	0.01596175693357867	0.005568164257735839	0.005845794721934582	0.016039682175242598	2.1732870589759137e-10	0.001256131890359799	0.019059445358799228	0.00832230044719891	2.1732870589759137e-10	0.01660695176531911	0.0029468547009202125	0.008048956523840248	0.02606011154581567	0.005722109831479911	0.0038028203438546723	0.0049109180162694305	0.003938328894842014	0.011034744947799014	0.007556594592184072	0.002494111347393368	0.006333946841318691	0.01169692528268457	2.1732870589759137e-10	Medium NE
3	0.010031122138379856	0.005701696564615683	0.0053689721881009225	0.008193100450355663	1.6139079447082537e-10	0.0004434327064852614	0.012976328868740622	0.007296001985624889	1.6139079447082537e-10	0.011809592804385772	0.002825921523888651	0.006058144606650777	0.011171555937407854	0.00837110321564069	0.0021831276397241083	0.003459833755429894	0.009572408877542044	0.010094371840840645	0.007972574839894416	0.0011315124382634116	0.0037313143481752646	0.0074401717165450704	1.6139079447082537e-10	Medium NE
4	0.014858845380900052	0.004642156802208696	0.00471624177815745	0.011537472201298632	1.8585730786781808e-10	0.0017330442859775606	0.01663228717779895	0.008630564811981834	1.8585730786781808e-10	0.012174116351998561	0.0023801585087274194	0.00672479141324026	0.011231491704721397	0.007489434978991585	0.0036988567328276214	0.0035362615654198695	0.012322102675660774	0.010762113619942178	0.0075377250171413	0.0012774618393696327	0.0032366726010963796	0.01114158206922147	1.8585730786781808e-10	Medium NE
-4	0.009717157008787603	0.006201135653634341	0.003355090481477913	0.004649776506247006	1.242241048238455e-10	0.0005245259207630613	0.007120342538636746	0.00473838102045336	1.242241048238455e-10	0.009645756865328987	0.002050147826148626	0.004837850817176212	0.008095496081735798	0.007444286018296862	0.0022890122550128914	0.0030494166740363086	0.009140364359897868	0.007377456812656514	0.005586960469763027	0.000690702772713068	0.0035751107018483497	0.007283120261077561	1.242241048238455e-10	Medium NE
-3	0.01600690843742738	0.009519769012586965	0.007158319240248138	0.011329847505438176	2.519865471063481e-10	0.0024211818377950067	0.02875907020536018	0.019479762608373953	2.519865471063481e-10	0.009465564600700393	0.005448856682685058	0.00710365909304595	0.017663134907420382	0.014731886173951221	0.004867773602508915	0.006553860094991614	0.006988684522567563	0.015819541644450343	0.013970043987501774	0.0014819944176550845	0.0062898743200789356	0.01274278229789064	2.519865471063481e-10	Medium NE
-2	0.009037813695195273	0.004068931534241506	0.00286848417963994	0.0019516953479074462	9.657675064842997e-11	0.0003320815811034185	0.006749303057360572	0.004880597959912732	9.657675064842997e-11	0.004515472085288145	0.0010365942902208643	0.0031565869161322663	0.006691085151323245	0.005876580271629014	0.001615170790398911	0.0022945674716703325	0.008612937399580911	0.005101187283496482	0.006952580334586266	0.0004824293615315194	0.0016767604233065274	0.005574466996621894	9.657675064842997e-11	Medium NE
-1	0.05906119139529785	0.01985318677589062	0.007236320716275476	0.004179204699808	7.795228012651226e-10	0.006679572424802839	0.007434062469062138	0.00875701112125301	7.795228012651226e-10	0.01098728417550122	0.004807186895761207	0.08609094596418851	0.039018653051181504	0.130309154665482	0.01543208631983697	0.024470374371359696	0.0062221720438649306	0.020583932289585202	0.03981167965094923	0.0019122421255539936	0.018549548470548946	0.1623783609208098	7.795228012651226e-10	Medium NE
1	0.027395922587916982	0.015053231619006171	0.009824348545122793	0.013333521709816205	2.920175893791738e-10	0.0014854604113188705	0.009223553953080135	0.0065516990984980225	2.920175893791738e-10	0.013428955104584256	0.005009161044015705	0.009856478969516871	0.016260753661117053	0.014889170711775446	0.008343835611655904	0.008611381636024098	0.0010492564201599146	0.03485235555060287	0.026451867744652684	0.0029000258402133517	0.005650577392048085	0.015339799834950863	2.920175893791738e-10	Medium NE
2	0.018196205512981026	0.007134662277913783	0.0065895575120525655	0.013929685739323417	2.487906347344745e-10	0.0015565574652601265	0.016553259275991966	0.007886698468218658	2.487906347344745e-10	0.016586236160797196	0.0036784264012685868	0.009899122197936745	0.03491095349729972	0.00817704585253546	0.003888316409752124	0.00850013047371799	0.0034134401072888503	0.013309721535927608	0.008970803479458347	0.0032433562450917782	0.009717612289810136	0.012930159955290503	2.487906347344745e-10	Medium NE
3	0.010880665283464147	0.006281982017359897	0.005828279185952213	0.008056501917652597	1.7162337371554866e-10	0.0006204088979864291	0.013278804877143958	0.0066597857883528766	1.7162337371554866e-10	0.0117224195597547	0.0033907321252718368	0.006289610968581793	0.013954726320286883	0.007997081001988232	0.002948479602481134	0.004070272039830637	0.009151386403718962	0.01058068166609702	0.008073697838603035	0.0009653629162120066	0.0036976256736804525	0.00948506513254764	1.7162337371554866e-10	Medium NE
4	0.012568935439726894	0.004835362966616466	0.0053751946063656	0.009041555676229725	1.6785916880782189e-10	0.001383188474353869	0.014589621211517198	0.0077771452073870035	1.6785916880782189e-10	0.010134463323910416	0.0020667878246815245	0.005251737377125911	0.010394780730424519	0.0069604546580026416	0.003132121916048979	0.004223856672471982	0.011085103035840604	0.009500944444002419	0.007780530959646768	0.0013839804947875288	0.0031058132525865205	0.010065972532802463	1.6785916880782189e-10	Medium NE
-4	0.011281157044002553	0.007892654557593054	0.0032039591188789776	0.0039974879913902426	8.977728974533442e-11	0.0004813157865397492	0.00604119230018796	0.004890429980780236	8.977728974533442e-11	0.009598071161052102	0.0022213415929715286	0.006002034041873114	0.00843233852420372	0.009903604732364936	0.0031204746251402363	0.0034720712010071686	0.009895630559518476	0.007384241914985575	0.00658541485516482	0.0007221573079599626	0.004016317408922234	0.009046013440154842	8.977728974533442e-11	Medium NE
-3	0.017839883401323003	0.012688650118331698	0.0079801365986775	0.014210942448162938	1.9477759999168152e-10	0.0025123044092388263	0.0326825498511747	0.02198379329902791	1.9477759999168152e-10	0.009976158780904808	0.0065947105561968205	0.008355678745039636	0.019876749367895498	0.019512899735778216	0.006572659660053858	0.008369184384445819	0.003229286542162885	0.020797790811076973	0.017148775823147094	0.0014645937329211892	0.009511257662057074	0.01510825660114454	1.9477759999168152e-10	Medium NE
-2	0.011537833786986435	0.0048199563791006435	0.0027224817301007794	0.0018977269986700982	7.529860181155768e-11	0.0003886374704401305	0.006761821015650656	0.004959045559982436	7.529860181155768e-11	0.0047800869404392675	0.0012385996300914282	0.0030967645975292684	0.009387200815038712	0.00805482391924224	0.0019295423348741915	0.003014086063113068	0.010174418590482178	0.005307534182783281	0.009042711689062125	0.0004990579393607508	0.0022753457385511523	0.007239668065517661	7.529860181155768e-11	Medium NE
-1	0.12886402753142465	0.01844234017175578	0.011193393980439762	0.006444395758942242	8.822931105283482e-10	0.018587502034139745	0.007682601811889558	0.01057112080478102	8.822931105283482e-10	0.010297439151546496	0.006199001080394933	0.24097179855982537	0.06078299335752842	0.0669627412939897	0.02570250679258573	0.027919185325849215	0.004672821793030536	0.02881996020081497	0.08096424280810811	0.002160004435670922	0.02065367537953584	0.383608861074539	8.822931105283482e-10	Medium NE
1	0.032779776995121836	0.018002062222505402	0.012653346883818653	0.011815625390240376	2.2701810341425384e-10	0.0022572028464126915	0.008477281401815483	0.00897910424004604	2.2701810341425384e-10	0.015559389657945592	0.006334210609006429	0.011080971604822342	0.01854087966868861	0.019515667547439688	0.011228408038776724	0.00963779069628651	0.0015921431391872668	0.04484671899721945	0.031136136245269803	0.0025523209457670145	0.00665918925217353	0.01702364030985446	2.2701810341425384e-10	Medium NE
2	0.02694491003592262	0.009448290428431797	0.00921673830792976	0.013007903591580326	2.0868417501456576e-10	0.0017857103920939945	0.014756722225079358	0.008390281208503882	2.0868417501456576e-10	0.021169231382267888	0.005356885463574355	0.014617138284291712	0.044840312664278306	0.013725169253889231	0.00629521901087083	0.01331937772326229	0.0034199080151446314	0.014190007356705328	0.009853587644418642	0.004883568078101044	0.015128066599634423	0.01664323994975013	2.0868417501456576e-10	Medium NE
3	0.0115231571024851	0.007160514635159578	0.006021516946485162	0.008477875159921336	1.1895576365301454e-10	0.00094716421784088	0.011446100574208074	0.0070096428070536895	1.1895576365301454e-10	0.012015123836102367	0.0035010860775402225	0.006240647662827073	0.016636235349666035	0.011366621672519395	0.0035444779918829914	0.004416180554251089	0.008201805793415198	0.00913898821592997	0.0079842681086793	0.0014007398007302172	0.004682205157365885	0.010283417302675301	1.1895576365301454e-10	Medium NE
4	0.012214607557967438	0.005811762039142555	0.006389644207972247	0.00877626398645722	1.1586704004541202e-10	0.001525527934354739	0.012006050612339643	0.007576275133654862	1.1586704004541202e-10	0.010381182063344733	0.002327344310366402	0.005941506155771819	0.012261804250523773	0.008389525123560069	0.0032148431612913945	0.005849603780985959	0.011209535685013707	0.009946237756818842	0.007635833706867656	0.0013041823480889093	0.0035604648237667195	0.01163926248294803	1.1586704004541202e-10	Medium NE
