# Supplementary material for: Peptide clustering enhances large-scale analyses and reveals proteolytic signatures in mass spectrometry data
Source: Nat Commun. 2024 Aug 20;15:7128. doi: 10.1038/s41467-024-51589-y (PMC11336174; doi:10.1038/s41467-024-51589-y)
Supplement: Supplementary file 4 — Source Data [file 41467_2024_51589_MOESM4_ESM.zip › source_data/7b.csv]

	Start	End	Peptide	Protein	DEScoreType 1 diabetes-Healthy control	GroupType 1 diabetesMean	GroupHealthy controlMean	GroupType 1 diabetesStdev	GroupHealthy controlStdev	Log2FoldChangeType 1 diabetes-Healthy control	PValueType 1 diabetes-Healthy control	GroupType 1 diabetesRepCounts	GroupHealthy controlRepCounts	CorrectedPValueType 1 diabetes-Healthy control	-Log10CorrectedPValueType 1 diabetes-Healthy control	pep1	pep2	pep3	pep4	pep5	pep6	pep7	pep8	pep9	pep10	pep11	pep12	pep13	pep14	pep15	pep16	pep17	pep18	pep19	pep20	pep21	pep22	pep23	pep24	pep25	pep26	pep27	pep28	pep29	pep30
7	221.0	239.0	AADHDVGSELPPEGVLGAL	PCSK1N	0.10781000465095943	26.271601508954834	26.545194657513537	1.3258505858829455	1.6883168447205883	-0.2735931485587031	0.6371561922611073	15	15	0.9591389545457135	0.018118470179857536	24.888742652518687	23.925469158357814	26.06411276757632	25.277816760488424	21.38988239557884	25.987825382241137	26.610714346912076	26.560206178626625	26.64823352634084	25.630467968610407	27.474378548454453	25.31308751910595	26.45575378850436	24.037460530629353	26.13574436496461	27.796273254760663	27.584683001100313	25.890170350390996	27.060170274487774	26.315730873846736	28.758331652779667	28.03492515703632	27.670590370248966	26.933473272419693	26.80940724184702	27.81286310046404	26.34774435598072	26.672802227108022	29.466564888647877	26.6983165869969
52	2.0	11.0	AATDFVQEMR	SMIM5	0.4507416407337089	25.1044255280195	26.24629030981248	2.537634437535725	1.3545358160082046	-1.1418647817929788	0.14863950195785036	15	15	0.7164002637513738	0.14484426293223956	26.875762314132434	27.426822226428218	26.76266214507895	26.738429772328836	24.886328223709235	21.49037543992507	27.080325911016992	27.05716902133185	26.528039899290803	26.509515334728345	27.46990526188444	28.389431949688536	26.576052681706	28.278364242480936	27.832914485071996	24.514841364139563	25.941062588188114	27.422850749933765	26.074304336420976	26.642351302092866	27.95105064748406	25.55643104402796	23.913228350875478	26.367002362052286	23.343562163658373	24.509172476944872	20.214177131404604	22.003436942976936	23.826761822522673	22.078405375954564
79	112.0	135.0	ADCCAKQEPERNECFLQHKDDNPN	ALB	0.13998524339029583	25.820509245165	25.488774034654185	0.9560783932358456	1.3125492305762034	0.3317352105108142	0.4510331226255838	15	15	0.9591389545457135	0.018118470179857536	25.04385104191475	24.784921997563476	24.968299345759675	25.90760914380572	22.05947552587517	24.94888051857994	25.610626915264707	24.31488412380797	26.61345784635191	25.924812190006136	25.56532963859806	24.919737497224332	27.4123567469045	24.639274703839014	26.927487440226464	25.1482684628327	26.072995779275146	23.976259574832003	26.685626983472023	26.326027431855852	26.313218245337104	27.409797123288755	26.204742925063364	24.728328864191113	25.614669335936792	26.39568280037892	27.13254698817699	27.096962115077183	24.478633050891396	26.414484840956497
108	183.0	203.0	ADRGECVPGEQEPEPILIPRV	AMBP	0.07996607562315149	24.651147440786477	24.46596856704225	1.1678955542592386	0.702297999971817	0.1851788737442277	0.6151388716302786	15	15	0.9591389545457135	0.018118470179857536	23.195761951635344	23.3357641578241	23.455377014307587	24.37031368554959	24.239458607207638	24.480065396578777	24.923004789509804	25.57212872236611	23.775642461629854	24.230491330794646	23.724465814318414	23.340080367687126	23.380557184021967	23.135952134223725	25.01596098628754	23.54589658084696	24.52855333718025	24.41801213009842	25.267828212397774	25.053714708906238	26.42881931518798	24.87321177819794	24.569615801912622	25.24115922604667	24.828382135884684	25.55134859000771	27.2850986199783	25.46710994849426	24.280391735744043	25.242573392604836
185	649.0	672.0	AGPPGEAGKPGEQGVPGDLGAPGP	COL1A1	0.28172045820173386	32.728226027129	32.094696144528434	0.6077673513059292	1.5238244944073565	0.6335298826005626	0.1595828592295495	15	15	0.7262298383399647	0.13892591135788412	33.145695559283986	33.263180020917545	31.962314808222466	33.39401303740367	33.02897045307972	33.36270050071163	28.041774972138835	32.54162555679072	32.21825889432624	32.89086670131795	31.54183685762193	32.19376111467449	30.391590357726027	32.17824728395706	32.01765018499901	33.82854102896125	31.66136445011619	32.03237573674251	34.24592830317832	31.692534896806233	31.832480063960492	31.893089860186297	32.22639584972405	31.896508698880094	32.25413186747973	34.337728288079575	32.856512094297294	32.06617191915059	34.14970719593704	33.19787601819053
192	838.0	854.0	AGPPGPAGPAGPPGPIG	COL1A1	0.07775752616117267	24.67620583593924	24.482242887334035	1.299704837538667	1.3166729150149166	0.19396294860520413	0.6978267852724498	15	15	0.9591389545457135	0.018118470179857536	24.427302583936964	24.204965312444006	22.468738266296747	24.860680045687115	24.9460639858079	21.213771510028604	25.01272457113947	24.729502417783593	24.663550770126168	25.70310206174779	22.455112435844956	23.884984616486527	25.674530577060494	24.80960123465795	26.28802440901414	25.579376763342253	25.61541061530723	25.005470984593643	24.49253848598423	25.782772213295416	26.205551442007454	24.866250505267146	25.052114463542733	25.29569633052307	24.788686343074772	23.40623479228873	22.294600611181693	25.67974995955931	21.853226562825235	26.116395978243677
203	1174.0	1193.0	AGPVGPPGPPGPPGPPGPPS	COL1A1	0.03347191030361385	28.799804569816658	28.713960101761803	1.5012459711700625	1.4404853545872331	0.08584446805485513	0.8784162315998715	15	15	0.9591389545457135	0.018118470179857536	28.98224150084313	28.885881157726928	28.208178442842158	28.74273622586292	28.920811087757	29.732078179813854	29.195365955477975	28.68132608862791	30.022899487283198	29.74700124062747	29.502821730160413	29.37626422319871	30.23071370700993	29.7819413842538	29.3271220867185	28.937598681522108	29.361866084284937	28.96891144832096	26.912460853582722	29.1312996033348	29.765189761268743	29.540875628502327	29.00269187895441	28.542647600462374	28.111712463010107	29.93484255262903	23.580779709524702	28.353293628861707	24.093404271693082	29.131513409521013
242	598.0	615.0	AIQDPRLFAEEKAVADTR	PIGR	0.051504899080447475	22.301682359623026	22.433153368653098	1.5980129092601423	1.303768863476963	-0.13147100903007214	0.8132156603958065	15	15	0.9591389545457135	0.018118470179857536	25.11480149738646	23.637828399725674	22.695147040073277	22.264696339526143	24.657912014745015	21.783109522891667	22.22652383085433	24.105565476876034	22.898071528044852	21.53433212899957	22.644156703233612	22.294313354136364	20.346564035945093	22.355301013153024	22.269851823437943	19.997063646406193	21.643354534232213	23.689064547214446	22.65556408715165	20.86090017668161	22.85243615180585	21.7368893732071	21.26028420920191	22.715513332182557	24.954568296346658	21.217665224816955	20.037779082127383	20.165811963123705	25.320485615889435	21.086980974725066
410	357.0	376.0	ASHTSDSDVPSGVTEVVVKL	CLU	0.33924296440687424	28.42682403334026	27.62459107469575	1.5884511553436362	1.2048666377196762	0.8022329586445096	0.14337509100865287	15	15	0.7164002637513738	0.14484426293223956	29.464296072620165	29.598604259678016	25.46276702723205	30.206461481492095	26.862612154735427	29.311326141815297	28.978166513666864	26.728716079375896	30.087934862621754	30.091106518886274	27.78702598770217	25.82537329807361	26.445935522996628	26.27527865085431	29.263811561667886	27.710189446851857	28.366635255778963	28.12512558738184	26.13276178488355	28.73361910949872	29.098125683250824	29.083356907271263	28.336650153773764	27.861139485492167	26.15445057352902	27.071411476618543	29.4365092829873	25.16515651053687	29.115831200934103	27.990848028333016
487	60.0	74.0	AVLADIAPSTDDLAS	MFAP5	0.09843126233110847	29.759359854054203	30.01380086210439	2.117557871107512	1.2259019129188204	-0.2544410080501862	0.7001526018986854	15	15	0.9591389545457135	0.018118470179857536	30.235205423283013	29.64148192686156	28.758126553056467	29.881436808809582	28.555059082122987	29.02013029802709	30.36624069485517	31.702420519442214	30.944765514730467	30.278010229983558	29.651762158157684	28.84711198445818	31.77957356105763	30.038353011351223	30.558855865833312	31.542549296497683	30.632548432939178	29.996912878032372	30.707740131164545	31.926909498815213	31.729349729045435	31.609892308542168	29.708751246328752	30.805111127638106	28.780921461241643	30.73453509142739	23.4957470852529	26.72038011631222	27.17777462567879	30.769754081432282
562	58.0	75.0	CRICVCDNGKVLCDDVIC	COL1A1	0.05575241269009482	23.02498488679892	23.156061641129643	1.1538806094451868	0.7347823152240734	-0.1310767543307243	0.7226437275382533	15	15	0.9591389545457135	0.018118470179857536	24.638983343091382	22.021291507766048	24.17611380861704	22.655652829643397	22.27896990706672	22.770648614343322	24.68256840753807	23.91734415108779	24.079670217912934	21.362914193547102	23.39453120982565	23.27196933048767	22.703823777256424	24.461611017435033	24.08127223109376	21.009587448937037	22.818776365744903	23.46759035100635	22.81889229729189	22.96662591521368	21.302270726478614	23.432343015467215	23.20898970383163	22.331622581625876	23.98433801977035	21.82900199289344	23.49744248231503	22.39033375569575	23.31017673745157	23.85034197849283
602	837.0	854.0	DAGPPGPAGPAGPPGPIG	COL1A1	0.35811695265218474	25.504448864346863	24.596054655597978	1.4359183962526985	2.316856088890968	0.9083942087488843	0.22274179974638444	15	15	0.7636861705590324	0.11708507387858615	25.38798101488533	25.629190162060787	23.645280036055226	25.828420946215466	26.076398264135	25.54434580581649	26.462814575495408	24.753381561681	26.35860068358552	26.069211848657538	25.926561268630334	24.160967010875144	26.954349953122044	26.12017660819619	26.433742094741838	23.643281102053063	26.459953089007215	25.925367610596936	21.988586718063548	22.29738803583183	27.74536240775582	26.015850926233213	26.073520202058226	19.337226454870287	25.900803484823225	26.234660684288862	21.19205164170489	25.763517832013015	20.9640038361978	26.614556939521442
604	1173.0	1191.0	DAGPVGPPGPPGPPGPPGP	COL1A1	0.18786319011183342	25.848064180066164	25.372638998707945	1.611333650323876	1.6676610471705258	0.47542518135821865	0.44943775123402097	15	15	0.9591389545457135	0.018118470179857536	25.022091123571688	24.406446191794853	23.567574658745293	24.894348850820286	26.765930498331954	23.710096122346393	26.01684306738577	26.827800725526288	25.301765481476128	27.794105233166338	23.067524474900527	26.472174540926964	26.84635616506833	25.40518588726633	24.11938949434119	26.28510226303115	23.399572314459924	25.615702935375403	25.43616308616309	27.34904548829951	28.143846627057354	26.576717850170418	27.052078096593966	26.601478667003153	25.35405193668292	26.442549405416894	22.648802728628556	26.59967085021605	21.837202087607164	28.750930829237692
605	1173.0	1192.0	DAGPVGPPGPPGPPGPPGPP	COL1A1	0.009375988139602977	27.41651615102768	27.440702096172416	1.523152046389844	1.4510076763959139	-0.02418594514473682	0.9659925081096805	15	15	0.9591389545457135	0.018118470179857536	27.514426901700173	27.250179693916504	26.16916469809177	27.140124809252963	27.866450057004094	28.299526887577237	28.379600072080805	27.458178709619748	28.40546173100101	28.306261149725685	27.927008407961633	28.204224704492148	28.956862462785786	28.04027888754466	27.828208878098255	28.36901527865744	28.29110026590246	28.092525606997835	25.700805533832863	27.688738422186564	28.927928089452315	28.109137100521398	28.15153497194421	27.174022061177524	27.023266928617115	28.233155282396794	22.296034523627615	26.20606975938498	22.947130017633405	27.901851814816325
606	1173.0	1193.0	DAGPVGPPGPPGPPGPPGPPS	COL1A1	0.05159065303727387	34.48803498760536	34.35451072185348	1.5429632547980439	1.7380768145744065	0.13352426575188048	0.8313551892862477	15	15	0.9591389545457135	0.018118470179857536	34.574463531187185	34.59440432419387	33.33456206047464	34.637322823111475	34.94168224308248	35.280163984651594	35.40156327265453	34.48925733327087	35.54504986179414	35.10971525296255	34.94758683156269	35.03995422178322	35.82313458961272	35.23377658143791	34.90755459977779	35.172696139372285	35.55107079760592	35.184396805523136	32.25077071382766	34.97729525634815	35.830445305081646	35.274973497233596	34.18355447816821	34.552840601414594	33.65003071058468	35.46325917016343	29.110591822766434	33.9288168393611	28.758435185803005	34.888816807071066
607	1173.0	1194.0	DAGPVGPPGPPGPPGPPGPPSA	COL1A1	0.0788756298059429	26.583956141756115	26.37691544132455	1.829029678426327	2.1471058692190788	0.2070407004315662	0.7855972814773113	15	15	0.9591389545457135	0.018118470179857536	26.43813928495745	26.156311524621277	25.009123119176362	26.753006013539093	27.670536299542924	28.3488127460964	27.352102890210414	26.658350347873814	27.4124559776039	27.623395488112617	27.134210167667153	27.505505097221583	27.990058320474578	27.905983011518288	27.272542683542014	27.26766500100944	26.914677255251465	26.879547933760325	23.69661267807631	27.10576617278178	27.858274642750494	26.886341230715313	27.065561748834355	26.632799793070532	26.968075662297323	27.978922923950925	20.350666754018665	25.173815503251664	19.445764536307504	26.958048937976
608	1173.0	1195.0	DAGPVGPPGPPGPPGPPGPPSAG	COL1A1	0.046113680355617206	29.823594240716673	29.702285748829173	1.7965134265851703	2.1377704578164707	0.12130849188750048	0.8720431398123829	15	15	0.9591389545457135	0.018118470179857536	29.911068166664474	30.096579929550458	28.208547879172308	29.95096971876097	30.535885668207833	30.834481257949452	31.043422238974372	30.119944759280624	30.996633832589392	30.829530946562	30.85187794406746	30.895908960616996	31.604951180176126	30.874154620935865	30.354836137069363	30.265359191902533	30.983381978412805	30.040349141689752	26.30873600738034	30.603908917670488	31.04049044329947	30.72285533716716	30.451616264930127	29.414555408563146	29.208884149896146	30.92272637970354	23.462671363886503	29.200651832899634	23.31358212580294	29.839638059405445
661	1411.0	1432.0	DDGGPYGESEAPAPPGPGTRWP	LTBP4	0.34864076087374896	24.10693571455722	24.761201841386715	0.7464053204600514	0.9609576570292011	-0.6542661268294943	0.053942860827801795	15	15	0.48548574745021617	0.31382351528137536	24.058133970513246	25.181990257232936	24.297704026885864	25.178052278931627	24.23805486587491	22.548866942118014	25.129931260788798	23.963557930254808	24.45451016648095	23.94267697290806	24.77007914320857	24.327534644710983	22.938532260866083	23.20838824543264	24.69855089167986	23.98965968242515	24.685280686708136	25.130285936296698	24.971564913878694	25.21205075067432	24.736844434926002	23.092791081079024	23.537660775661973	24.110894951930007	24.638122712099157	26.65458296719079	24.655712913011907	24.521498846217394	26.715319544445098	23.433229284727346
670	1299.0	1318.0	DDILASPPRLPEPQPYPGAP	COL18A1	0.00801086620538714	26.742892251182248	26.7618731657967	0.8959175182915463	0.8853271566320104	-0.018980914614452615	0.9554354147667141	15	15	0.9591389545457135	0.018118470179857536	25.875429367431945	25.730381713724316	24.826513528036717	26.645037378264448	26.462489779891104	24.732807115209354	26.35753153346218	26.920476014005114	27.694806164355004	26.56416534965433	26.363523432333746	27.308363825693487	26.870150465408003	26.028002080867132	26.4403888430549	27.010952633471444	28.042796989652057	27.584231569120284	28.046943640283324	27.65347327643193	27.60958824578088	28.22407683190177	26.822652681551013	26.148294683914976	26.435641205786553	27.121886389153396	26.622724619781177	27.96259513136728	25.37885684896333	27.086699916132986
672	1299.0	1320.0	DDILASPPRLPEPQPYPGAPHH	COL18A1	0.04835595402809099	28.675986742808323	28.79532970036656	0.9770163426153028	1.3424443686782883	-0.11934295755823499	0.7899433025571976	15	15	0.9591389545457135	0.018118470179857536	28.615960891463608	28.956949059569563	29.069975039722106	27.992950247824744	28.622887722719756	29.325848165733195	29.299083342651457	29.128316651201363	28.368270853055403	27.543313444397345	30.020376251574575	28.032194556367397	24.75282492071156	28.65786111956261	29.29499492901136	27.902418192078482	27.78848046268226	29.721563863264546	27.278378792510793	29.402317803629025	26.179407969734626	29.224533919380924	29.673474415403906	29.6092579405971	29.05242541105049	29.207020914567334	30.600524894134328	29.393116580724065	30.157114550085193	29.197903742214166
673	1299.0	1321.0	DDILASPPRLPEPQPYPGAPHHS	COL18A1	0.04005943605234704	27.31092851266523	27.410351681664963	1.2088403605792912	1.173050316116659	-0.09942316899973136	0.8268124292933484	15	15	0.9591389545457135	0.018118470179857536	27.11265298409877	27.657831960748265	27.699800593415702	25.82465983350245	27.6715928320258	28.32273267314926	25.864104254828398	28.110489502932708	27.499841102096017	27.593826851556024	28.41272260868161	26.932098375429437	25.806700926128347	27.676302866162533	26.8748845687276	25.171850838096603	25.29712682803003	27.522208544724965	26.497880003595434	27.608127229337317	25.158409570731003	27.863044312227586	28.21153992403105	28.64006424044069	28.000874316574627	28.326444530294744	29.989157076873635	26.972139651883516	29.789979765283377	26.710114149345436
674	1299.0	1322.0	DDILASPPRLPEPQPYPGAPHHSS	COL18A1	0.3136633218080965	28.889243679798444	29.616153765601133	1.4788464426684067	1.0847774528878955	-0.7269100858026896	0.14925005494820284	15	15	0.7164002637513738	0.14484426293223956	29.245404743658053	29.561356488629794	29.57305082520735	28.65032284928809	30.376936221971736	30.074679842965967	29.67624318702227	29.661920749932893	28.98755881554953	29.885436090431405	30.353928023619016	28.7562284841734	26.130224658211443	29.71564402603024	29.79425316599779	26.596799650407373	28.822823874481365	29.85880790948844	29.633013003862594	30.47382939906276	27.20933436935145	29.872262426721935	29.762387105068058	29.924129164133305	28.063862232263446	30.16394180157608	31.728933383564577	25.65105637463515	30.94250966014135	28.434083153546744
691	49.0	73.0	DDPRPPNPPKPMPNPNPNHPSSSGS	CD99	0.4307908299082503	24.949098437899934	25.940754505863968	1.5129108100960704	1.2620227592992934	-0.9916560679640334	0.07008565914322763	15	15	0.5067240729953026	0.2952284631443378	25.91847578132454	27.13306457776618	25.929046685793214	23.980454912324856	27.948734761748558	23.018106615117922	25.381881540206816	26.09489977196928	25.805276607587235	24.045831826885404	26.399411596125265	25.0698682831494	25.34192780377762	24.084618789001926	23.799860560274283	21.62463142218236	24.05720340128016	26.596733337480643	25.915948345014336	26.068426545311375	24.84043457833854	27.09692882197623	26.602816153773098	26.694123737013243	25.59984627101964	24.70065407884303	24.342116008972216	23.985176662825538	28.604680758168513	26.66661392120715
715	1423.0	1440.0	DELPAKDDPDAPLQPVTP	C4A	0.07116986946315526	27.236013885432385	27.413651402127226	1.387279613622184	1.2038778909132601	-0.1776375166948405	0.7201768899055575	15	15	0.9591389545457135	0.018118470179857536	27.777817645846554	28.2401843447012	27.10891325873744	27.860516505486196	27.075170438494176	23.222356572443246	24.58898571681711	26.95554169242686	28.346568041947442	27.678894171090924	27.113773726206347	27.808593092357384	25.010622678179207	25.577743201516643	27.465131528121542	26.58311098971121	28.273935367226738	27.44997641360155	28.945623699434	27.883831436734944	28.901575954880713	27.36249438583736	27.48754064135746	27.747210580261658	28.618802532657057	29.39106387544421	28.18752589984462	26.61509158017956	27.85439857893465	26.611984762916215
718	534.0	548.0	DELPEPPATFCDPEE	DBN1	0.0036841187856038447	24.774963823038227	24.78440802056472	1.4912562911802132	1.2800041452962554	-0.009444197526491394	0.9857817032830944	15	15	0.9591389545457135	0.018118470179857536	24.569561328228566	25.702589257698975	23.299439245204898	24.24977356759159	25.462827827911187	24.189635154419022	24.914483290281645	25.00040650964649	24.967651868041656	25.699995018893617	25.283319859714073	25.440547852748836	25.55103840839961	24.556887838918104	25.56455487834094	25.055690497963162	24.739857742050997	25.553136432251986	24.236888437584923	25.497036009561636	27.53296299100998	25.89144204199033	25.14079399942598	24.562797884672477	25.323564567527132	25.885716148720082	21.039684817555095	22.160749822575646	20.633682291601506	25.683862063514074
734	1241.0	1253.0	DESMPDPLPEFTE	COL5A2	0.07109594493722315	28.554396407341123	28.73733925297815	1.7375639177578543	1.4556774810707256	-0.1829428456370259	0.7648995676920407	15	15	0.9591389545457135	0.018118470179857536	28.57214880510687	28.318184401362696	27.701442071623152	27.952091818241442	28.20982361374356	27.057165313786978	29.87378396677368	29.096058748710174	30.09759623432944	29.72468363489239	28.853266633329703	30.076356315480318	30.353881277350975	29.38669686426901	28.717531325097415	30.374068774573836	29.231939698977506	28.73466115418634	27.09886594163457	29.94310063492267	30.219607818179384	29.70298348960917	29.65833937209118	28.01667512581468	27.917485964122807	30.016600776211675	23.699899176275107	26.352418328616206	24.573820887434827	29.84485673804137
758	1109.0	1116.0	DFGYDGDF	COL1A2	0.059434564957136705	27.685885794631574	27.533091879299985	1.532638967499256	1.5940020009516103	0.15279391533158915	0.7978832257581525	15	15	0.9591389545457135	0.018118470179857536	28.15403589623487	27.92116902092419	26.986293972073486	27.574235333673748	28.8350219266471	25.569276907681402	27.442393140100478	28.25222820328051	28.192373716954652	28.74917077251229	27.56179820106132	28.422911975256376	28.433834108903753	27.896682231949246	28.401350057773392	27.226094077570377	27.540708537811582	28.20180341165037	26.52709763242352	28.896095257095656	29.289986919304443	27.872473087632812	26.233425615366546	28.503471479074992	28.352886038432533	28.63391769401918	22.84749820864007	28.649257525360113	22.37625518024192	28.74091897932239
762	1197.0	1205.0	DFSFLPQPP	COL1A1	0.4863699588600913	28.298816307476088	29.573128608396587	3.10529661712822	2.158995866744897	-1.2743123009204993	0.21782416818491893	15	15	0.7636861705590324	0.11708507387858615	29.67812820614066	29.4526794520429	28.831139383803965	27.06120650333079	31.037131956540765	23.578720087027836	29.890924262996997	29.831734596029357	30.14022686034167	31.115024293557486	30.15224012168754	30.35108821577851	30.99400421387954	30.606925152466115	30.556456142225635	29.14843381393173	29.945103114556204	30.9427326246117	28.359986127323012	30.70380217523411	30.88126483143618	30.280509919467352	29.780197528907923	29.828728981618628	29.558701587553315	30.25670288371759	20.044981939018047	24.15766866234889	21.966691393066714	28.94603870744897
810	329.0	351.0	DGQPGPPGPPGTAGFPGSPGAKG	COL3A1	0.322793024082145	27.436770020452652	26.70753957898997	0.875004536390734	1.4853175070756826	0.7292304414626827	0.12470429776472997	15	15	0.7164002637513738	0.14484426293223956	28.31174281543529	28.086495632448337	26.793033173477774	28.573045830135015	28.38686704790513	27.836146947314326	23.14585045883491	27.673933755567468	26.8096721997955	26.99248278913367	27.423759030690572	27.240328477587468	24.800898692643326	26.9042999747491	25.941634521402445	27.550273170848953	26.068945199139872	26.748985364588787	28.321141833344456	24.815684876060438	24.81533967712061	27.20020977158672	27.871693736987343	26.751124214203983	27.328499347153926	28.621013733976483	28.364525532493555	27.74709692719969	27.68213332400651	27.35778593580769
822	223.0	239.0	DHDVGSELPPEGVLGAL	PCSK1N	0.2386127831456792	30.144469550237435	30.70575023556417	1.200812622613305	1.3220130591473336	-0.5612806853267358	0.2495355795376376	15	15	0.8356540338004609	0.07797348608919226	28.703150160699543	29.51041231779959	29.358110942753207	29.024032086860643	27.010096197554763	28.99418038323938	30.804608390171364	30.078222855437957	30.894587967965094	29.940774882308347	31.044221276097208	29.932400949078513	31.048026727900833	27.981168368668897	30.542253258076993	31.399590457114382	32.095625063724846	30.026785340494744	30.978189151483157	30.601308181568427	32.21158569629763	31.77036976889585	30.69782415317779	31.627203139523342	31.09042727337771	31.80115032001	30.167622150908066	29.228510849081292	33.018450441847435	31.172408034907118
823	223.0	240.0	DHDVGSELPPEGVLGALL	PCSK1N	0.13496336169173342	29.34115546359441	29.66113879624147	1.2819998942683226	0.9819743084681327	-0.3199833326470589	0.46462240353744955	15	15	0.9591389545457135	0.018118470179857536	27.595892166976714	28.624765808168622	28.33278917124922	28.177365637102938	27.239502452123713	29.898058958395392	29.855361847907954	29.97140262190137	30.31217254032468	28.2746404766668	30.325465284235534	29.135094356277396	29.955339003691556	28.03166383648885	30.022005039010754	31.654592525663666	31.34347767680764	28.673156085160603	30.612550338235103	29.453506812473357	31.18955246819331	30.930342351709466	30.56515033338616	30.160867623359202	29.023756986381684	29.759108438168916	28.196101306221312	28.015848776718606	29.483707481534957	30.221175493002846
865	50.0	71.0	DKKREEAPSLRPAPPPISGGGY	FGB	0.07329876663843976	24.90253034573692	24.72556393469973	1.200116841637809	1.009899955383623	0.17696641103719202	0.6761361277959353	15	15	0.9591389545457135	0.018118470179857536	24.42634322767528	25.442217730065764	26.281939763793137	24.476703700148004	23.857593286470244	24.040992689143685	23.907620175325007	24.566053996569085	25.30546963312469	24.648011356481714	23.24050341007102	24.3425672706601	23.1676727888119	22.828414204689736	24.65039667196371	23.451114335233687	24.57893701178854	24.499791577119044	26.424091803981586	24.35926672376555	26.778706911402754	25.115208194260948	24.773011467973006	24.821501134643825	27.451686043053996	25.558051063571884	26.457935216840514	24.541214691884647	26.420514870557373	24.007883255479307
945	1081.0	1104.0	DQGASGPAGPSGPRGPPGPVGPSG	COL2A1	0.3310574924991835	26.791590768244745	25.969676175247628	1.2977795931497822	2.0037572819525757	0.8219145929971177	0.20822295549734565	15	15	0.7636861705590324	0.11708507387858615	26.86350374373225	25.740020901471027	25.59668471480539	28.476654453845978	28.12176274243298	28.902815570416713	20.28656968216509	24.344985802336154	26.330034617034134	27.36760930371752	27.206858581399022	24.5145699304322	26.017220778396585	28.009443353651292	25.854593164734524	27.483683944477445	28.10367106091661	25.979547377975177	27.714711258599067	24.059085398928634	24.421045579588597	25.936902665661044	26.388984276888035	25.00072105849685	26.109462810174637	28.63822431869411	27.092864473295982	27.998599571337177	26.061938283850086	26.79623473293116
968	56.0	68.0	DSDDDEPPPLPRL	PGRMC1	0.0910730014463986	25.269428612183738	25.496673529173766	1.1120504584615396	1.5303941708945865	-0.2272449169900277	0.6565593724756328	15	15	0.9591389545457135	0.018118470179857536	21.88116379897114	24.97304437624245	25.943345378361194	25.73535956568305	26.76273077205242	25.106611843679772	22.70283254890051	26.290001124324423	26.614463158749988	25.111019322372883	26.297138963287882	24.465693191399588	23.097971703150183	23.795075305350473	25.343484588448966	25.772230656836	26.106784989207025	27.264499118810694	27.408804433906617	23.75059412356104	25.504782775955743	25.837453765912574	24.40863098214745	26.254565312601443	26.233145651218756	27.857952250516124	25.60143125197214	25.386732819979986	24.785074581255323	25.1989137655067
1009	325.0	343.0	DVELPTNKDVCDPGNTKVM	GC	0.11684779766025834	26.352560921885296	26.590953071283998	0.8504601206689322	0.6391665686400366	-0.23839214939870246	0.4088887508239212	15	15	0.9591389545457135	0.018118470179857536	27.747361869890653	25.67750683042465	25.557197904374373	26.540442875661256	25.477624063380066	27.141154120853983	26.186379479900225	26.385746693604798	26.810925627364256	26.725418451619028	26.942660064106587	26.98021355082219	26.762387863498912	27.242010369609044	27.22776894644143	25.698602449169037	26.47769582315439	26.33892746188774	27.631503434779702	27.0564417546242	24.832517511755874	26.403459373815487	26.33065135095003	25.809765663617473	26.71013450500324	26.550405395177563	24.70013611925714	25.61197100670525	27.534673312545106	27.06102602354577
1084	138.0	152.0	EASNCFAIRHFENKF	ITM2B	0.003817193665070382	23.911792185705256	23.921488330923673	1.3287745685148173	1.2485315211627426	-0.009696145218416774	0.984266138910842	15	15	0.9591389545457135	0.018118470179857536	25.10053333202138	22.756908223375767	23.35108393602553	21.67980989140683	22.379574555338777	23.424814256276957	22.243223207109445	26.038507321003237	23.710727563494235	22.89513343165321	25.19346628570784	24.62083345125264	22.466740861465443	23.15587947092861	22.139277429694626	22.902793351057444	24.227544052165435	24.493012710097368	23.03209831954306	25.90523335156438	26.988015818917727	23.724533146652032	23.505406938033488	24.812939416557153	25.00536182535647	24.53824600641415	24.370678781810813	23.567431219587057	25.91364444288574	23.35575515203711
1090	374.0	391.0	ECCDVEDSTTCFNAKGPL	GC	0.18503913204861058	25.06311429509322	24.642056246135454	1.0250150229429043	1.1236083403861266	0.421058048957768	0.30912810771140836	15	15	0.9314308991001462	0.030849358967060196	24.87025884368681	22.85123402095841	26.50213131904912	27.526111141055722	24.261648328725425	25.95304680564691	26.165422245930596	25.092840947199775	24.94001031716065	24.60317069751457	24.431759173492285	24.074954876273978	24.97309204776431	25.374281240355096	24.972446624983068	25.460359448837977	24.062761253372464	23.522929286182368	26.25484869338898	24.996551362443125	24.128159232921874	24.84790802765584	24.776493419047767	21.824267835149843	25.944388639722646	24.55268372800523	23.799430336248665	25.050225524283636	24.25885349822331	25.505289203149722
1134	292.0	312.0	EEAVEEETGDGLDEDSDRAIE	F2	0.1571273520184966	24.879048668798337	24.53331267133126	0.7257553643732272	1.1284305397958996	0.3457359974670773	0.3432041787039516	15	15	0.9591389545457135	0.018118470179857536	25.42803429528096	24.886846964741867	23.740530170581234	24.22590889493866	24.261561973412142	24.345869279959622	23.859377916752077	24.01495715914949	24.88983915936139	25.97459506781763	24.661070491879336	25.770022906229713	23.38389130944488	26.070643626415645	23.96663028305801	25.881525216908997	26.80197862318269	24.888849359185244	25.73189450111041	25.67399486820652	24.94160302634939	25.40561088422973	25.0673800717801	22.86999907810327	24.0588065840074	24.703343826043195	23.65803220471776	24.63501723267105	22.619164691000123	24.768440435425447
1160	204.0	217.0	EFDAPSPLPETTEN	HLA-DRA	0.27748365625389326	22.65186784080256	23.239575709270063	1.1882905010155203	0.7814980088894731	-0.5877078684675041	0.13329714668702813	15	15	0.7164002637513738	0.14484426293223956	22.19372186754387	22.354972248399783	22.313740966626394	22.378208840823604	23.401277702685775	20.6405291716096	23.287109555612098	22.978089888114482	23.47893948709572	22.58800519633322	22.927097819200288	24.05112505967568	22.85054416807879	21.145547371862406	23.167172779536507	23.027969565589473	22.41410290361789	23.909200054886384	23.403666143841907	24.26511883746058	25.513778273155438	23.897569879495148	23.049632134549725	23.368803458477743	22.99279959851855	24.68283224136933	21.078426423341405	21.97959171312223	21.50221181343178	23.529868087033563
1310	56.0	75.0	EPCRICVCDNGKVLCDDVIC	COL1A1	0.08437264362730909	25.258344519712995	25.085342740978582	0.7596642075478162	0.6643485598999916	0.17300177873441314	0.5264636434627045	15	15	0.9591389545457135	0.018118470179857536	26.102352250840188	25.42882116821362	25.400199882377713	24.3809479359966	24.70331582072356	24.844272864191257	25.347982996439317	26.477271481607684	25.11995164305644	24.80823580231957	25.30318650277237	23.34746710993896	25.651587092648537	26.421236669528916	25.69876517188387	24.484293056107983	25.95093058179699	25.23460419695518	25.209809498019162	24.735640248686423	23.911855682955338	25.154374096361497	25.567938101561477	24.331301940903877	25.394311993186978	25.51567065972199	26.03798530136313	24.50541240023203	24.281741310249274	25.80384544973371
1389	106.0	125.0	ETYGEMADCCAKQEPERNEC	ALB	0.09416503217440032	27.140940686820947	26.90861949962404	1.3904043678526083	1.1301774499761001	0.23232118719690575	0.6313530882067642	15	15	0.9591389545457135	0.018118470179857536	25.810268594495604	27.07356779734695	27.872992119614594	24.525381281131867	25.20282479955804	26.70587515926827	26.2765049954891	28.731253288736294	28.383009645941172	27.95452861370435	27.361738450270597	27.93756674874081	26.816640291797512	28.518672496110227	26.85723524412937	26.851776977372904	25.66820616802568	26.860701023157798	27.672272209286746	29.31620979851001	27.699286011821034	28.31711639072954	27.31013370899469	25.87697424130427	26.734973483687515	27.67027892237648	23.977064966749317	27.464709399962977	24.92901377310499	28.366626195256167
1390	106.0	126.0	ETYGEMADCCAKQEPERNECF	ALB	0.03718435236033822	26.92560417884447	27.021957548268002	1.7167744529024165	1.533671919445878	-0.09635336942353234	0.8766772704569734	15	15	0.9591389545457135	0.018118470179857536	24.561627230759797	22.34061805835799	25.429368221651174	25.484659488312275	23.626605524296785	26.478402445661093	26.461490112870447	26.78808701463401	26.94689070170582	26.390191221393465	26.681163854200996	25.98633756491347	29.13898557861778	26.824181096819743	27.50917013373746	27.70485129319399	28.439121081381963	25.17178666474033	29.45461399837492	26.62685947839408	28.1619902014192	27.639292104631284	27.909569929879535	27.35301001796161	28.141821747407732	28.62843480504606	28.422281594692123	29.139873869903937	26.91284625795345	28.85929461377465
1392	106.0	128.0	ETYGEMADCCAKQEPERNECFLQ	ALB	0.35826227655503307	29.712411263653625	29.006747195586968	0.9743938507204225	0.9080685036258478	0.7056640680666568	0.05733055938305515	15	15	0.4856235618329378	0.3137002500098502	31.025729532262112	30.03888283658584	29.238388509127418	29.954038655983943	29.094721641424155	28.58363676192015	28.04522936724266	29.494648674029282	28.771296332942438	28.901676731438616	30.315510049086765	27.426760311268303	28.043393012127883	29.07284054470818	27.668971515412615	30.729241902593323	29.940467177406653	29.335179454803058	28.343443053788675	29.80297490033737	28.671503140517505	29.170995972446693	28.731865068895736	29.625534113776986	31.020182747975067	29.090293630525554	31.191895195251103	28.367498400370295	30.398476128580704	30.69210152577982
1398	72.0	83.0	EVCELNPDCDEL	BGLAP	0.17585287877251543	27.2574170743545	27.713270115859125	1.3801400681430152	2.3610572901338185	-0.4558530415046249	0.5378912091262057	15	15	0.9591389545457135	0.018118470179857536	26.23628622870818	28.007953883048014	27.24073847024486	26.77453114302584	27.437863347476753	26.1721480454865	29.125109007827053	27.59254907601773	26.83835199235744	28.791216392339667	27.634070175731203	29.697250832771704	29.225223175696904	28.95350196437774	28.88918470511813	28.30330295925372	28.1504535085615	28.259829373274716	26.13636156163096	29.297943551554013	27.99085400204389	28.67911487936157	28.231427772524047	28.420301733430136	27.60296052890907	28.42268206213902	23.68549124282413	27.77515580444545	19.53061245990584	25.45783797311851
1399	72.0	86.0	EVCELNPDCDELADH	BGLAP	0.28186864944116896	26.395215144068523	25.71766975893833	1.5060478400465687	1.3252476843018544	0.6775453851301911	0.2167534148023843	15	15	0.7636861705590324	0.11708507387858615	26.474865538772903	27.892545162835916	26.32438520595217	24.084767879223588	25.578472595329952	23.712274542894512	23.218927229245296	27.417350828779536	25.569464140693487	27.509993059621483	24.566110678239294	26.92967549902342	24.105059664473607	27.332397860709804	26.374146221837346	27.085012199537317	26.46135097771641	26.451766785224724	26.48361160491983	28.44473546834415	28.39219499322562	26.84796076833986	26.39688082118293	25.747132199191476	26.88636078639651	23.831230013763225	25.59193157953484	27.62206366857492	24.85156141963112	23.50904415188756
1435	842.0	865.0	FAGEKGPSGEAGTAGPPGTPGPQG	COL1A2	0.013923754012492953	25.041071656981856	25.00499929326391	1.400739478011824	1.7143340857364486	0.03607236371794542	0.9518184906227779	15	15	0.9591389545457135	0.018118470179857536	23.78056640940943	25.015485500766943	28.48776736152771	25.551551054979427	25.67383336990782	24.097418439180828	21.820475177801207	27.722703293101386	25.81602835627107	25.166166724782197	24.633018169456616	25.7833900924019	24.472638443054695	24.485848627731237	25.886524124473215	25.10261124036528	21.88932600633623	26.055236733868774	26.28680838023069	25.598978642971865	25.48242744669483	25.525340298512425	25.550383675112812	22.53106448203768	26.051061532520176	25.56254112632131	25.134692935475886	20.96093171210336	24.84300361345618	25.723241282833406
1471	377.0	390.0	FDSDPITVTVPVEV	CLU	0.17339200989043588	29.462928297091782	28.999906866307484	3.2145179198404126	2.5961869842889174	0.46302143078429836	0.6782094208263431	15	15	0.9591389545457135	0.018118470179857536	30.214149107796295	31.032836045557108	27.192155815563467	30.716511415794304	28.213846000292236	18.356383913118787	28.820129904911315	28.982706806111185	31.534549155202	31.56952801621751	29.262853512084025	28.235535552008084	30.729234141316415	28.510668761918105	30.72857591862401	30.324401222433885	29.330577388367786	30.0715853658956	28.91638919911735	31.203659297119156	31.403330665001395	31.70463176895236	30.399152036023782	29.361099077903848	30.65758760766117	32.07225024785264	28.917821686052513	27.350175731604253	20.461559537532455	30.668642552955827
1639	454.0	473.0	FRSGSVIDQSRVLNLGPITR	UMOD	0.11005129148483662	29.5418202884149	29.82276764013738	1.6948799852923149	1.4710131570902925	-0.2809473517224781	0.6431187006779684	15	15	0.9591389545457135	0.018118470179857536	30.438890558212176	30.30428425696355	30.732119872939855	30.488445968618265	31.531024247624813	30.65017505207778	32.01339021827162	29.825102106351313	31.26790634812201	31.669363759644614	30.539572545774814	27.171841593670194	27.38380560127335	30.22073477248264	29.434256946494376	29.29137279678452	28.636011413033696	29.487954554500384	30.0107584279022	30.39115139257692	28.09442181458531	29.959985491686233	30.854215262321276	31.76414192873307	24.331910510552657	29.41014489741518	29.471972141697435	28.32309510236551	27.981125699528945	28.789643646079533
1656	1198.0	1206.0	FSFLPQPPQ	COL1A1	0.3590043224173274	25.64043599788798	26.54878519371461	1.674842992188661	2.1021799429764676	-0.9083491958266308	0.2164737821055539	15	15	0.7636861705590324	0.11708507387858615	25.757585398729432	24.227429613353994	22.96663163640091	25.17445387844945	26.452519386932863	24.667844143468137	26.74982249229874	27.293925089345596	24.127214764828633	24.46689993830026	23.845661913497434	26.294218192694366	26.19581462176043	26.028720805059194	28.08762727458718	28.612175339189186	28.988395681008313	26.884246937552053	29.436439756034662	26.953689415265945	27.170058729035862	28.133248037079156	27.827972359558025	27.346385232599303	24.641581304335247	28.456116129443252	22.05485133507951	26.69181096411545	21.746236876085668	25.558740627950552
1755	1172.0	1193.0	GDAGPVGPPGPPGPPGPPGPPS	COL1A1	0.12246215158453952	27.092123832527992	27.403302031794723	1.5194293281366877	1.6006067875192858	-0.31117819926673107	0.6019525021393799	15	15	0.9591389545457135	0.018118470179857536	26.96060629482261	27.106901260014492	26.46463956207487	27.01696631687082	28.482633748319262	27.958226329446013	28.413407190982003	27.409100841925476	28.352949750782766	27.783192718648223	27.95542852911226	28.378439934298264	28.740250706776	27.97476762697293	27.970107367696567	27.78929734663501	28.087147833069437	28.06916503687609	25.70147075935874	27.121309053144635	27.902913972450474	27.705405173435985	28.085242894197737	27.43217314758192	26.615709937601675	27.971895371800425	21.73110900394447	26.580793726731617	22.17621934163263	27.49391718763741
1795	1417.0	1438.0	GESEAPAPPGPGTRWPYRSRDT	LTBP4	0.10410290451310325	25.670473221813666	25.90081876817375	0.9205630548150457	0.8452076913121743	-0.23034554636008409	0.4960900662604466	15	15	0.9591389545457135	0.018118470179857536	25.731782154755212	26.175798674211112	26.111088524100513	24.18309110494016	26.019599696203258	25.275426166279523	24.838475730624918	26.836460938094845	26.24343485450869	25.367970760636286	25.603044708945212	25.930568611170997	24.105000246626318	25.229223295076892	25.53341615275627	24.43232700284071	24.676358052228675	26.29269641506058	26.67737928419105	26.62553893364203	26.408866433701483	26.684883892133932	25.77508402092284	26.01268138360724	24.432129459149987	26.91026253766187	26.67064436268058	24.58168017532534	27.40108722486446	26.803379052870223
1878	802.0	823.0	GISGPPGPPGPAGKEGLRGPRG	COL1A2	0.029257295224935177	22.616806340812545	22.547401775662667	0.9319271002630416	0.9556521467263024	0.06940456514987758	0.8471512433790594	15	15	0.9591389545457135	0.018118470179857536	21.518884291334466	23.024502183920685	22.43400113329457	21.00635750088275	21.181412350474762	21.636925257234182	23.17754917538755	24.311046847727393	23.86813546138009	21.961864551801074	21.189703000543123	23.84255720939058	22.949559960034925	22.935801084128776	21.216495286442967	22.297538821969884	22.235824304225833	22.01634435438182	23.47614904857663	23.71706208714156	22.898237994725594	23.781973757471064	22.15958960273708	23.252461089196316	22.41846213023945	23.83794504039811	22.18035574836589	21.884273054497108	21.52437299271416	23.52773642650972
1909	288.0	311.0	GLPGENGAPGPMGPRGAPGERGRP	COL3A1	0.19455573898692788	26.882772657609017	27.252196305989795	0.8122952922728203	0.668524415990725	-0.3694236483807778	0.19954158519517803	15	15	0.7636861705590324	0.11708507387858615	26.34368495951061	27.319112222175256	27.217890807947235	26.397881109370907	27.566725970891685	26.22154114495742	27.001498866493453	27.20922580544291	27.07688046950076	26.778498632365356	26.723786574507184	27.105035665983962	26.954432399905556	25.559178036997203	27.240611876729595	25.6050290889536	26.715586307280237	27.346734898779122	28.980088267651496	25.886634351408304	28.0694568461089	27.8645440292477	28.02495836642247	27.661848560486263	26.403723441251454	26.840792703897456	28.260492488727195	26.50164365114318	27.51631897146288	27.630697938382834
1927	139.0	158.0	GLPGPPGPPGPPGPPGLGGN	COL1A1	0.02235343308130483	29.199410553536502	29.140666843761256	1.656874579313971	2.089317522791773	0.058743709775246344	0.9348926429691411	15	15	0.9591389545457135	0.018118470179857536	28.54945816789194	28.880174487910352	25.938876933938396	29.523630492827902	29.33869098360201	30.028622941395135	29.626485266044348	29.268628382777486	29.89386363069044	30.34188793449921	29.576949781677452	31.123982757758853	31.473049980959868	30.4462127416858	30.710757513334812	30.831309934343203	30.597827521660818	28.58520433826824	28.64566464435445	30.30890634826736	29.926854256100995	29.974430770960403	29.24513224986457	28.75830415998031	27.41614884781669	30.175697165464573	24.495766583898533	27.281301652566782	23.004473011242773	31.13286747768266
1991	538.0	553.0	GPKGDIGPPGPEGPPG	SCARA3	0.15996282306742185	28.28552895197386	27.915377284404588	0.8004786576620307	1.3212260778244063	0.37015166756927087	0.3776060633724635	15	15	0.9591389545457135	0.018118470179857536	28.02597954440049	28.391804845808878	26.659563993187653	28.958453541126076	29.108230515929066	28.34150143004468	28.552690435578693	28.952427380040035	28.964878767938345	28.719175303507907	28.490592364577928	28.931365565794962	28.44435133648594	28.143158521178268	29.069746595721362	27.67841734593399	27.888203932274017	27.892737740084716	27.169286712415843	27.170131203555318	27.321646867407686	28.61055305227168	28.40601544633939	28.461530742607184	27.50360332389599	28.748866830741576	26.236597450515458	29.13733527672246	23.737345850775096	29.297401628815894
2004	650.0	672.0	GPPGEAGKPGEQGVPGDLGAPGP	COL1A1	0.30217079383541523	29.899709651169506	29.163188365027093	1.083809053391462	1.8610216038955474	0.7365212861424126	0.21117979113016552	15	15	0.7636861705590324	0.11708507387858615	30.337117800880886	31.478417606710707	30.335434474423316	31.574705109210303	31.168150284712084	31.812544691591235	25.19602652124615	29.890168926532187	29.791993032560676	29.525619262810643	27.847798301572304	29.367928790415217	29.175976572093845	28.743952787459968	28.516634204552474	29.799577877364733	29.162156074181645	27.920651700027523	30.964265335578336	28.545755441096716	28.10956693135533	28.398768730501214	27.134075487283702	28.298025640795714	29.024526740987277	30.57870627151826	29.635568214658562	29.678480881155014	33.236240375909	30.694636173763787
2029	932.0	947.0	GPPGLPGPPGPPGPPG	COL15A1	0.10154107882822185	28.945475025242256	29.205675298313647	1.5930956289669618	1.6357952874925406	-0.2602002730713906	0.6730922189804429	15	15	0.9591389545457135	0.018118470179857536	30.00400131236117	30.103776712895023	24.59207659057632	28.836093031546977	28.825743177046125	30.174503574058413	30.326424597312794	30.232690948235593	30.36624736283501	27.726652101789224	30.43373656395711	29.899024845752745	30.610716988459103	25.39471985551694	29.518323487636728	30.450813597505057	30.379479489907588	30.00373525620657	28.507875265311252	29.463482175533056	29.521975161500013	28.250800228448977	30.276404486678043	28.263050323168432	27.548471899943767	30.463650621811713	27.05900422381663	27.315654991469515	26.521405605347127	31.19672037671159
2073	805.0	829.0	GPPGPPGPAGKEGLRGPRGDQGPVG	COL1A2	0.030541685191066138	24.08573669932757	24.16230045760472	1.4509541873289946	0.9864112859425819	-0.07656375827714967	0.8714706333447699	15	15	0.9591389545457135	0.018118470179857536	24.47149172700263	24.969401829591256	24.295479897654666	22.77089445431261	23.710988568076964	22.972427891378924	23.36072349147058	25.852121704447548	24.990664833692286	24.851012020735535	22.668730845119015	25.28542839875936	23.431200183874182	24.044186925319313	23.570509588025853	23.592049665627343	23.836912164854155	24.139030920354873	25.842272616496295	25.539304238345157	19.881296689845673	24.990035808076577	24.22662646509926	22.50390914373516	23.06626381629088	25.419166477978944	25.576434849233618	24.097670533967374	24.604223864226313	25.160097740392036
2133	203.0	218.0	GPPGPPGPPGPPGEKG	COL4A1	0.0795928508342858	29.877439598490046	30.082002385029735	1.9331320928590578	1.1913190952987065	-0.2045627865396895	0.73857548022197	15	15	0.9591389545457135	0.018118470179857536	29.405650913596375	30.292972457434956	29.294584064947887	30.4259521629469	30.762654501531355	30.427614943748537	30.528232043624037	30.891574793006562	31.978900381749337	31.63520547602065	31.012023437654573	32.090660241252316	30.31532054897619	30.03567391115534	29.5345270383509	24.10533949839196	30.343366189999433	30.345013029272895	28.208208092774395	29.824528073556117	28.869587441398593	29.906152848542366	31.253656614995634	29.890414987709107	30.634243254217882	30.770417439485833	27.10163526883838	31.579415484220725	27.056429471315422	30.87167514208209
2134	203.0	219.0	GPPGPPGPPGPPGEKGQ	COL4A1	0.33047707307204743	27.047607573921223	26.30500761788988	1.0562015417622161	1.3470204199045763	0.7425999560313414	0.1157444704873838	15	15	0.7164002637513738	0.14484426293223956	28.495052747514436	27.857210617916994	26.025843299418497	26.777865622023512	26.953887847043873	27.065283565854973	25.8487670112881	27.485700363403954	27.726169605213332	27.807547541270242	26.8233153854182	27.865875793538823	27.54704192994676	25.79649398429969	26.230161399187942	26.333262119629143	26.569192270908363	25.485180120727023	23.54061842740815	26.023432141970193	26.28385829244348	26.828982030836542	27.679328278202888	26.40724096288875	26.349680535694198	28.170782762333943	24.465421974902537	28.40206974328699	23.40444663806673	28.039514864528417
2150	243.0	258.0	GPPGPPGPPGPPGPPA	EMID1	0.04659283470367486	32.11227549199006	31.997576487048928	1.0505834861713885	1.250502578422362	0.11469900494113361	0.7946530541972396	15	15	0.9591389545457135	0.018118470179857536	32.43928169147765	31.96399273977731	30.99908369155845	32.578032298670756	32.331413777476456	31.903332081549205	32.070062508182744	31.785315706053364	33.685081490466246	33.27077966751839	32.08618865280421	33.801492471161346	33.45795444698687	31.550081709833943	32.168021851297915	31.998115426574337	32.34431355336836	31.751293733107122	31.024932820409642	31.971671086289334	31.311355306291958	32.436117076784555	33.16127176925195	32.205109432928246	31.688124928035602	32.36899218742313	29.051504145870727	33.04836134555556	28.22184532348822	32.974656765391295
2159	115.0	131.0	GPPGPPGPPGPPGPPGS	GLDN	0.042090925815622134	26.629303714612888	26.738949488786456	1.6757983337392781	1.79161913468898	-0.10964577417356836	0.868388466587284	15	15	0.9591389545457135	0.018118470179857536	27.632474177903525	26.88080302843996	25.306738965912007	25.412834489269787	27.72408346372685	27.473327137092767	28.240843196949633	25.970119993979612	28.56045290867888	28.279772202662087	27.663884585347564	28.84755113532574	27.934675968055114	26.927762737558044	27.454067255555984	25.126401113919787	25.860886850748983	27.80834494202546	24.413918244072395	25.476380843893306	26.533838412784956	26.398732727929815	27.63412826719994	27.028547449453864	26.357418095650274	27.89920734915287	21.638701727978003	28.36812241136365	21.79098381437717	27.87879455398226
2162	1178.0	1194.0	GPPGPPGPPGPPGPPSA	COL1A1	0.038540625829775174	29.31343900068653	29.218604097136886	1.0288895494131924	1.2307598586304005	0.09483490354964275	0.8265439448419142	15	15	0.9591389545457135	0.018118470179857536	29.316690158628973	29.402182787361554	27.84040643173988	29.34933165420232	29.903223003385726	27.892146101788427	28.84111754612395	30.0378454157366	29.36387947329734	29.858625346609873	28.92297915619814	30.278660450272955	30.1592815926323	28.314414097481254	30.30622321446057	29.581274878755664	30.001652734124143	28.3966717045997	28.76728503730432	29.469622136472832	29.67510981465987	29.662755378154465	30.05271438588294	29.574599008414822	29.489835649853426	30.225681553359827	26.470292423360497	30.486205696566664	25.538943502081217	30.800996133840965
2163	1178.0	1195.0	GPPGPPGPPGPPGPPSAG	COL1A1	0.014789597052058828	28.74267745662546	28.70641692678794	0.9495377097331363	1.1569750631322047	0.03626052983752004	0.9284184412400525	15	15	0.9591389545457135	0.018118470179857536	28.6433789542424	28.56627705940145	26.933188022010086	28.41806681699796	29.2056216679733	28.773502749109827	28.6379162733633	28.922334188131703	29.653011448958107	29.994922659562803	28.720875602962018	30.531786585826595	29.516626403570807	28.083394780021372	29.119239414235548	27.41669455987898	29.82434244208859	28.209557003072753	28.24192722519623	28.554074119732075	29.202541122624396	29.284022620906626	30.04291172720719	29.22987283572269	28.473238218005346	27.986860843547944	26.26120956963111	29.941835866708118	25.841453735309987	29.505731235201747
2164	1178.0	1196.0	GPPGPPGPPGPPGPPSAGF	COL1A1	0.1628658931273157	25.423101616458144	25.8445216670667	1.9260686135142673	1.8283666825006775	-0.4214200506085568	0.5574470296139449	15	15	0.9591389545457135	0.018118470179857536	25.69745330166281	24.958146432312414	23.080824687354166	25.136929102405713	24.180572225732618	25.218657973702044	26.311871252898964	25.53349072864334	26.46542404979686	27.399635752703876	24.936650709541073	27.423591839726424	28.36662275887724	26.00669538309224	26.740707779121404	27.904801018291927	27.469922425893753	24.696471480338026	26.342098250483886	27.19402546002282	26.570269285170543	26.50730440528833	26.82977659091063	25.541563365484365	21.30143934656935	27.19449744147567	21.08030005352798	24.181788250217593	21.358628738139437	27.38418916348713
2189	1181.0	1195.0	GPPGPPGPPGPPSAG	COL1A1	0.009613672638238167	24.827057630797654	24.851433233958	1.2502162730229198	1.3220851109400538	-0.02437560316034748	0.9603796745688821	15	15	0.9591389545457135	0.018118470179857536	24.922438468197946	24.6645498966798	23.19797983254379	24.886066826815874	25.908282400272615	22.827355420888047	24.63464517113568	24.88576674301391	25.954124209275566	26.074075358538124	23.92201045899541	26.397990394006648	25.90617936251326	23.211531483578536	24.450810875155234	25.21529814761746	25.00190703068799	24.730043800935327	23.382226035853773	25.501995612052255	24.238313436323214	24.765818113422323	26.237732816181857	25.493779525347794	25.278750553775552	26.390289869422304	22.251553625872628	26.271242318814796	21.61562532426609	26.958979859150993
2332	917.0	938.0	GRPGEVGPPGPPGPAGEKGSPG	COL1A1	0.16210890699560068	24.65284521739778	25.023516361146367	1.0527651560896472	1.06258865566726	-0.3706711437485879	0.36173934383541095	15	15	0.9591389545457135	0.018118470179857536	23.924478321622495	24.333666912156197	25.58352822931662	24.544551914309718	27.307687445240628	24.664360411685827	22.697222353313524	26.0646307304769	25.27556665751861	25.753056196183685	25.339620750395742	24.731682066631876	23.66760731323901	24.441759364512524	25.00378554363526	24.737550680227734	25.01875982384618	26.04598533649561	25.179864324380535	24.215144400760746	22.012600656695156	26.288294623346534	25.966913662036962	24.59955531435203	23.54135735689621	24.231108845273116	23.925335045138272	24.669923236469383	25.764280008277655	25.615546153727387
2334	1169.0	1193.0	GRTGDAGPVGPPGPPGPPGPPGPPS	COL1A1	0.41792367915459416	29.681218129059822	30.57189596104366	1.1801299827605096	1.1143414291198241	-0.8906778319838367	0.04949822245733383	15	15	0.4751829355904048	0.32313916380125524	30.386063781713826	30.13271280510874	33.22968979442901	31.602239198986492	31.87253243710593	29.253180738588092	30.589311117846794	30.44041562961849	30.883535621507733	29.234692571285642	30.583700823668533	30.173998088901154	30.574363798223136	29.338541045690427	28.49705430742948	27.78389936502239	28.44843902188575	31.07639155951421	30.375620446226026	30.958849945860337	29.59914332437383	31.340370454334536	30.920143933088234	30.019030370017482	29.488855649905087	30.733669777236873	27.869214717013758	27.672267312261923	30.525643994221895	30.193139720486464
2356	457.0	471.0	GSVIDQSRVLNLGPI	UMOD	0.43768933771378166	28.476285839055567	27.360800113252303	2.0934642398102534	2.0885258242600226	1.1154857258032642	0.16913367151169625	15	15	0.7262298383399647	0.13892591135788412	26.585752136660343	24.703834710941024	27.487348764385388	25.151974103237453	30.30229301174302	30.513269124613846	26.640880337140782	29.71920119308736	27.47269660997936	25.60792203912529	28.057953567627482	27.03094585579037	28.872072079235696	30.567219639861758	22.2582675710509	29.783122461703677	27.064926487218617	29.766381695577735	27.255667698585683	28.487414336053227	31.00925429943688	28.14214643292263	26.39945578574711	30.42085463530704	28.848054481482855	24.733158998318142	27.88269794637738	30.48823314045235	25.634380875003384	30.66890926595136
2357	457.0	472.0	GSVIDQSRVLNLGPIT	UMOD	0.028605332998796723	27.219377212751706	27.143209357629807	1.831421619599927	2.8585363930709913	0.0761678551218985	0.9336953180787648	15	15	0.9591389545457135	0.018118470179857536	25.858496132651645	24.835006288896338	27.596811724409925	24.40073887532526	31.868949857944934	28.196083429042872	25.845130056599476	29.685384468287857	26.654810005108907	25.06323487314685	27.104236905445084	29.594050436228237	25.963702286122967	29.534826270359904	22.817333546165443	27.53899993627198	27.064169024963363	29.87378099054144	26.163393084716166	30.498385729232158	30.024782800591357	27.82784602412206	21.665745229569115	30.90319244501911	26.52525644355525	24.995823914599963	25.081768630742317	29.091704530861314	25.193435132889757	27.97171948231174
2358	457.0	473.0	GSVIDQSRVLNLGPITR	UMOD	0.15456004401528572	30.477981524899068	30.855413286464987	0.9722310479904182	1.5860881636919737	-0.3774317615659193	0.4541275631088575	15	15	0.9591389545457135	0.018118470179857536	29.68632385696378	29.29241015667526	29.64546082554889	29.708076515043466	33.88795495859188	30.997607921876718	29.694713588354574	30.508409791112427	30.49892761645119	29.386074106690465	30.312090731160048	32.66974865085586	29.515648920565187	31.906457234086925	28.478648628540654	30.515215688614248	30.104171215208634	31.890822778536915	29.91503865774801	33.31260372492424	32.181581503988745	31.084686290026248	29.95155496985236	32.981522741907106	29.274948529635363	30.10816421134087	31.49062077802097	31.3808827961223	30.363054693839562	29.257500088177903
2392	21.0	35.0	HDGHDDDVIDIEDDL	CANX	0.015025614901397075	24.44887029313086	24.48807139641013	1.8521053250719577	1.5243976449787202	-0.03920110327927162	0.9516766190136234	15	15	0.9591389545457135	0.018118470179857536	22.24160638388877	22.272737145336116	23.522049660668696	22.690538664016533	21.41972132141853	23.75840244510526	24.166949148808367	22.926731171506763	24.452198566312557	23.826849203903144	23.821777330857934	21.023244287287877	25.331351332699203	21.985643896083683	24.786111423441156	23.805416502504517	26.365441146177947	25.282595141272605	24.208658105267794	26.03660753071793	26.86255370547553	25.472920512934575	24.249959658195042	25.876950362148065	25.246515342289662	25.623454297059013	26.674439341959708	27.90780516742595	25.606200200131774	26.608696348220093
2402	576.0	598.0	HGEFGLPGPAGPRGERGPPGESG	COL1A2	0.08754942640096285	24.87627556136402	25.084159368037508	1.276881161210283	0.7991471913238175	-0.20788380667348605	0.6096499697851083	15	15	0.9591389545457135	0.018118470179857536	23.544836188535832	24.76269808868259	25.810418201892514	22.400171236716183	25.0561038701081	24.705364896509437	23.94711776431532	27.526216750645602	25.89710406022302	24.895776982646254	24.133791867206174	26.02789686734856	24.016541792478453	25.259052820004857	24.582926338155612	25.053554019395012	25.185533977629426	25.691724237711114	26.224943739804953	26.12973556483211	25.900576091937673	25.30116045402114	23.900923326520516	24.816131110714426	22.33557229734659	25.65655660852431	24.80724471717061	25.18255639621503	25.082045253321116	25.57224842041051
2403	576.0	599.0	HGEFGLPGPAGPRGERGPPGESGA	COL1A2	0.0004125031580594203	24.2392254037259	24.23816772143058	1.4066058459781425	1.3603088239456211	0.0010576822953183296	0.9984006605628107	15	15	0.9648972826915755	0.015518916640245371	22.72657386375245	24.098650111366524	25.604004768575724	22.477045094951443	25.307499241714254	24.198105571967496	22.73666288485937	27.02619892881834	24.944220163581072	23.536563278091837	22.348017118472733	25.020581657016074	22.64169227252198	24.275375554067733	23.98255813788446	24.431622102969577	24.15101414465743	23.609769304612918	25.6630021422793	27.6598733411052	26.235823884297517	24.209762987493196	24.147889794494343	23.91754193379543	21.1640343641972	23.328571105267976	24.408352488109347	24.205051080962402	23.453837974201555	25.651001581262292
2457	359.0	376.0	HTSDSDVPSGVTEVVVKL	CLU	1.2537568448358265	26.769113419464837	24.24249264669294	1.699289617216962	1.0553012500072692	2.5266207727718957	5.8631981734107563e-05	15	15	0.004221502684855744	2.374532930181436	28.025479476790323	27.338852040862957	22.889691675213324	27.73301138623925	23.067084945413054	27.23087818730066	25.51872359988413	22.709527490284007	27.77791318030733	27.486049648015236	24.527050479866997	22.416560183068817	23.139986347313844	23.42101769782919	25.703257719849137	25.717063491972628	24.93349855059209	25.0713076825152	23.056623015569937	24.71512648279202	27.364103399855356	26.48188678024847	25.24490954545946	25.02402590320241	28.90945173189776	23.58239454384821	28.853275786265886	26.361029515573343	24.747149025805456	26.12716147853012
2581	316.0	335.0	IISNDVCNGADFYGNQIKPK	HPN	0.18208631605699216	23.781019437350775	23.332859658553676	1.599686497165916	1.1864823711784875	0.44815977879709834	0.4069565045827592	15	15	0.9591389545457135	0.018118470179857536	26.82838570047733	23.794052202241705	23.34880659531446	22.76492757450591	24.30125370815508	22.009865312075384	23.734845686405123	22.215981305022982	24.881845841410996	24.156539569983952	23.01989426001039	22.450203181909266	22.23298700612115	23.94252922853558	23.661707657653853	21.302507999661245	20.915632572783405	23.329160818061304	23.28394818486279	24.50012334725398	23.41171159602991	24.248554632905922	22.138261093296567	22.609293156336175	27.05292853051187	24.385141232141482	24.790333928228723	22.23670562907888	26.081636378000074	23.078422509591224
2590	1105.0	1125.0	IKGHRGFPGNPGAPGSPGPAG	COL3A1	0.2639728488429864	27.185759435349553	27.76710529417134	1.1218600781020676	1.041422068778738	-0.5813458588217877	0.1663526976821102	15	15	0.7262298383399647	0.13892591135788412	27.34942345158311	27.37686062895225	29.00661847650716	27.56977924788742	30.723025496459044	27.546728188096917	26.825727237882926	28.59193151039001	27.005652121497967	25.094659844538356	27.78505414971204	27.493467521828862	27.191274216741487	26.178465900491485	27.646166806758075	27.084918806105282	27.198924641749542	27.305822206458675	28.52148672687204	26.933554516844776	24.976725522693204	29.008302260270593	28.074182921325377	27.046387080846902	26.28418361657944	26.384964885112673	28.48550564741537	27.450429613624184	28.369922527470557	27.782825170117693
2638	18.0	28.0	IPGLATAYIHR	NDUFA1	0.24065411455466607	22.54702069632797	23.162518494416744	2.21044976223218	1.396505899176232	-0.615497798088775	0.38592194167982774	15	15	0.9591389545457135	0.018118470179857536	26.536647585293206	25.546583815690806	25.24756774466127	22.89856032821408	19.867077932051032	20.860391940975568	22.02633458847008	22.847087326414787	24.83899108171522	23.7010951991807	22.94444563269853	22.58635241853144	23.02171297401503	19.880153054578862	23.558398380405887	19.225617702075716	23.717239194657015	24.326761324716674	24.482331815120734	22.318096932663938	19.725677200514173	23.43585613034032	23.227786032508682	21.26961706347614	25.044710323278753	23.609348774544706	21.572206316191096	21.314113588630956	25.23470660772999	20.777618851825274
2664	1079.0	1102.0	IRGPQGHQGPAGPPGPPGPPGPPG	COL1A2	0.014345706271606857	26.473938163271395	26.44787036047879	0.426315174346388	0.5057439485523673	0.026067802792603345	0.8838271339750716	15	15	0.9591389545457135	0.018118470179857536	26.353280749431192	26.231377723752693	26.816732507244133	26.141077999639688	27.443012770103326	26.28145404637474	26.08255505121143	27.115946731727178	26.447709273466774	26.237612990888397	26.654626847751388	25.91731950015579	26.1299180823206	26.200066229741726	26.67347588884788	26.01564420112121	26.449102291843246	27.157511584246617	26.044404712366408	25.28990507471113	26.483095537821235	27.324526535638338	26.634856901074464	26.661502033681128	26.476037646067343	26.426017700305508	27.131276713259886	25.80730983533222	26.337114461318823	26.862656234808355
2967	604.0	622.0	LFAEEKAVADTRDQADGSR	PIGR	0.006399463138798313	24.18583602161416	24.169661641646428	1.3611913537609306	1.125456623099062	0.016174379967733188	0.9729090152655958	15	15	0.9591389545457135	0.018118470179857536	23.527988643544628	23.92676829850944	24.836348215165525	22.089017757668493	25.798734114200574	23.5497767805694	22.992361038201388	26.672322210118228	25.46429335482938	23.718490448138063	23.434327994877453	25.215418016281134	22.714876689595652	23.937700375039782	23.02485897260655	20.844425144432535	22.83873554037675	25.033109523575515	25.023398854246103	24.978251936766828	25.495163201556622	24.569283646100025	22.707479568749424	23.92328825338871	24.96210747664969	24.027688413255213	24.81999367068112	24.681782890267414	25.996047493409687	24.528426426107636
3170	254.0	267.0	LSALEEYTKKLNTQ	APOA1	0.9869020210209825	26.79629568295813	24.26769720396805	2.9725366697086666	2.488190824807055	2.52859847899008	0.021242863473740124	15	15	0.27808839456532525	0.5558171351250834	29.638618253516334	24.51827056728557	23.020984286386934	29.069692728450487	24.42916303620324	24.949711661660423	24.921219915065834	22.038050366810193	30.26058591042098	26.89008372378347	23.847325921802888	21.016645766317495	22.633196672046857	25.2529884366214	27.37958641262929	23.134985809183924	22.539033523041475	23.584080888140367	23.843395116239112	19.149939196790395	25.552987235393527	28.239185311651855	26.465660165695514	24.57380004039659	33.73237739932713	27.86160062914439	27.101587223045655	23.997983085650038	28.74982648962041	27.56732753157096
3263	432.0	447.0	LVRYTKKVPQVSTPTL	ALB	0.6674700346071486	24.911770034481787	23.20577273556184	2.8438353887831314	1.8509661594574904	1.7059972989199466	0.07037834347156981	15	15	0.5067240729953026	0.2952284631443378	24.867024808538666	25.44380661927267	26.39683220001328	22.971629357329444	27.670211056901433	24.10113608388871	22.516248961723466	24.879626574530107	25.105968464332513	23.149127850375486	23.30004163213376	23.568810965741186	22.75265804659059	20.629968131278115	22.916363891924014	23.598344614342917	21.86021875863308	21.873165514847575	23.697125906390625	21.152781622543536	25.07198080310936	23.363870800883518	20.712071705382726	21.616496438053744	34.340765290730644	25.084339280184494	25.828301778427743	25.90638060263323	22.969225052364102	24.41861873755361
3359	1.0	17.0	MEVKPPPGRPQPDSGRR	HNRNPA3	0.47068555473655016	23.547450490691524	24.662155170358755	1.8769684228024066	1.1482461863337872	-1.1147046796672306	0.06838571811322267	15	15	0.5067240729953026	0.2952284631443378	19.319485370017887	24.107024054763624	24.43941264149126	21.001911371236805	24.327230913492926	21.292561498733466	24.778980482152633	25.124683408638308	24.950466494602868	22.913292899833305	23.441055730594062	25.025032576594224	24.13166906769723	23.68777011007082	22.559791045824	21.951829536848678	22.953373044576338	25.67047373734259	25.402256745716983	25.018289125181962	26.15879790188636	23.76016826617798	24.195224050819224	26.32129848768704	25.571038707498023	24.619937078369468	24.751911338842028	23.287213707810295	27.048302827841457	25.333602693412473
3365	1.0	13.0	MFSSVAHLARANP	SLC25A3	0.01788827612307208	25.03986419763932	25.079242403886653	0.5345703519578232	0.8611216277968561	-0.03937820624733135	0.8854608749675608	15	15	0.9591389545457135	0.018118470179857536	25.63026137100756	25.316070276960275	25.965373029943553	25.2387038966126	23.17184991547461	25.657066081892598	25.741914531466172	25.60227168975946	25.446403309527238	25.333653364573202	24.71189971308556	24.313048381905787	25.353778140306552	24.629338982471765	25.079051624315866	24.35494099582636	25.529682550210723	23.69083821891068	25.447066658668387	24.6689013870638	25.40542165553435	25.204211702144217	24.91086396631237	25.094682200988903	23.89980715545057	25.91119657361587	24.21984476614529	24.915730727533422	26.59848916603096	24.744236989150984
3481	497.0	519.0	NGIPGEKGPAGERGAPGPAGPRG	COL3A1	0.06378005582409625	27.54506131863553	27.707833836874272	1.3441288612615516	1.6121317441319591	-0.16277251823874295	0.7738306829463868	15	15	0.9591389545457135	0.018118470179857536	25.891672355347314	27.924598543980487	28.83787138445101	27.016740542998544	30.3936550519799	27.2792516449008	26.676260592481967	29.63246453573982	28.05858275645915	28.106396321218693	28.1621307049268	27.523544338362868	23.96358759862143	24.004694894711402	27.803202731702758	27.39599084871906	26.86596221275278	29.57226952161845	28.437131198674734	24.959423947341207	28.93718680466716	28.858470339789786	29.172721415183187	27.69093530946189	26.19285786936714	27.173593042211373	27.673017394310904	28.45696618553992	28.38521850334378	27.747028741782795
3601	15.0	31.0	PAPLPQPPPPPPPPPPP	MEX3C	0.2595980897952811	25.252601737942083	25.923254905827267	2.3933660276832547	1.5752731204407553	-0.6706531678851846	0.3885971113637914	15	15	0.9591389545457135	0.018118470179857536	24.5200112822105	25.986767191286436	22.941461871414013	25.45387105820169	27.321422546849178	24.73409415056933	25.498831807868413	24.231442453489773	26.67146628064394	26.2197341437129	25.863786555915716	26.29251215229595	27.250489697031938	26.94849707774474	26.188711246536187	26.02398841567197	26.501663255639617	26.02065601381673	26.823873265469985	27.88410755590379	27.252377644417965	27.462675994049114	26.62706576893219	25.730312786763154	26.079462600979475	26.288589166551738	20.154780101337735	19.3088372175476	21.615339896420487	27.741020457268124
3654	34.0	44.0	PGGASYSCCRP	GRN	0.15958399402783022	23.485574070371854	23.855839784967323	1.0354683666207019	1.1623880467557235	-0.37026571459546886	0.3810706715877361	15	15	0.9591389545457135	0.018118470179857536	22.758877564571986	23.33939217705525	23.342895554193174	23.26325057782786	26.436104522603955	25.75849028737231	22.96411611102319	23.91491276619336	21.956939552183997	22.509624542937086	24.298549560443718	23.663574790141844	22.58344970877485	23.86138742261571	22.380421547263836	21.84180996518899	24.423934235952693	25.746474145432735	22.59070954330985	23.620032457335487	23.73532306912514	24.22006858010717	25.018300469255653	24.533344924663634	23.294277103632627	23.30406523856334	25.251311108564874	23.57843565633129	22.931623965551875	22.99951068187019
3695	836.0	848.0	PGPLPPPPPPPPP	PELP1	0.2302894312902379	26.858449382553996	27.442297465175614	2.161220782665876	1.1461306828083817	-0.5838480826216177	0.37946963345355134	15	15	0.9591389545457135	0.018118470179857536	27.342614810149804	28.32118661387251	25.93030153454806	22.354764158405196	28.581934788114385	25.775500761528555	27.03608962712075	26.7940701840612	27.833981398359054	27.49882764094615	26.872058442495806	28.50687444659497	28.278881091076013	27.61751046600701	28.187394753472965	28.32698979669457	27.119903056727473	27.61755680234914	28.253924576231547	28.620509810894667	30.19584310079083	28.403486287508198	27.985751646120377	26.895433473196597	27.418280384832197	27.539038696017	23.59864692218945	22.961289849706215	24.208809232674547	28.43374836325902
3717	87.0	103.0	PGPPGPPGPGPGGVAPA	C1QL4	0.19805170436687408	27.857687648013943	28.372266160010646	2.603785126749096	1.1668827806908901	-0.514578511996703	0.505343536016606	15	15	0.9591389545457135	0.018118470179857536	29.846948083633226	28.8103134517245	27.055698020745513	29.54382740930297	28.254929577514186	28.888538560631048	28.20895335021412	29.69110475569662	28.99007846897854	28.552850036426495	28.507672639600386	29.797795729902475	30.152829377210054	26.073014760095344	29.314789518715095	29.357425139394106	27.567604996379526	28.632387607274936	28.22592216984645	28.19518314259669	29.279758029549903	29.366342650257465	28.32239786411235	29.66236819468077	27.486436595349595	28.490074441268344	25.776235753851118	19.33643098417762	25.195385770098763	26.866010041140626
3718	87.0	104.0	PGPPGPPGPGPGGVAPAA	C1QL4	0.08681311162783584	27.58316521434716	27.371267229727653	1.0090838640202118	1.3475864426139197	0.21189798461950815	0.641326665389456	15	15	0.9591389545457135	0.018118470179857536	27.742501749354922	28.372014944108578	25.284377623204637	28.087189005557352	28.728034179925253	26.69517662697129	27.638666792878798	29.070396880525376	28.745701450013406	27.967655684352348	27.954463838310094	28.490918170119095	28.507383712988993	26.863467756310722	27.67313514035415	27.534766753275733	27.16248470919006	25.936524942298472	27.43069567131186	27.733435229089647	27.41525642609119	27.126252678214836	29.14330112963331	27.30571860960208	26.707928992582968	27.74113762875054	24.86620125369172	28.33012030873901	23.838731068257804	28.222847705417973
3737	245.0	259.0	PGPPGPPGPPGPPAP	EMID1	0.07487461724266632	30.372294473000615	30.558663018122346	1.0398916635764348	1.4932188140408034	-0.18636854512173073	0.7044483500021623	15	15	0.9591389545457135	0.018118470179857536	29.938774482797914	29.870185929567064	29.48723458044615	30.84343175929022	31.264750989755704	29.727934593304468	30.683327236550653	31.727167425042104	31.258749982339427	30.335548940697993	31.58508266466801	30.47541744364912	31.735334849146067	29.530646194881996	31.477575811492752	30.65096964070048	30.836893159226253	31.352404374500203	29.87681415363399	30.656660695907448	30.005418582988277	30.928083454496324	32.49335274305317	29.92381135171063	29.918816481581704	30.780612463805728	27.757167064293522	32.409604396112506	25.750672754289315	30.681918166915164
3742	1019.0	1034.0	PGPPGPPGPPGPPGTP	COL18A1	0.05093512761634674	27.65954166302555	27.78785275273983	1.1198953868708257	1.5071484253375491	-0.1283110897142805	0.8000619091870742	15	15	0.9591389545457135	0.018118470179857536	27.387345463541966	27.187594243645176	27.37400765726908	28.200410773217953	29.554089913840198	27.277107193040518	27.46384745823299	28.182647702241372	28.73662827989765	27.13804435124647	27.767484905628482	27.532900206137306	29.00887713042738	27.2901016096385	29.23563610810003	28.305428728335894	27.70305940972317	28.322176206235426	25.661109393411895	28.61569589838598	27.25838335392418	27.577417816902997	29.06931739301864	27.71591387682653	27.64051051413395	28.41913418522249	24.36107784770284	29.471079227236004	23.374541548637882	28.87934784067778
3819	1681.0	1694.0	PGVPGEMEPEPGYR	CHD3	0.07413268472340784	27.020978091105576	26.83743012668248	1.0226181492081152	1.440723691306091	0.18354796442309507	0.7004237408370224	15	15	0.9591389545457135	0.018118470179857536	27.00364167783708	27.68790143641659	24.423460605409126	27.447302059509298	27.89282418659786	26.503147656827636	27.74916073592693	27.686946797372816	28.12609741485048	27.310459310705404	26.80124177877457	28.209490597263674	27.07922109126351	25.83332621311591	26.78691790521236	27.010559341015963	27.14897442278382	28.2358516082487	24.80889746657467	27.80272662438562	28.033340329339897	25.83748032827812	27.459298191432097	27.090713638194938	26.526442599504588	27.825669738791067	24.372485139306608	28.245750818930006	23.24700330937827	27.689790243573245
3837	381.0	390.0	PITVTVPVEV	CLU	0.07724073468926133	25.98493753702349	25.790471624153504	1.44898656145506	1.3084057650121836	0.19446591286998682	0.7121776367082455	15	15	0.9591389545457135	0.018118470179857536	26.13459843893442	26.937372745671407	23.750205546852946	26.820656111648375	25.254897043715385	23.022092610778028	24.157005249050414	25.966732178049952	26.223317118020706	26.53065608746408	24.402784636459504	25.97762332263452	25.909415175298708	23.786533809901872	27.176569340641734	25.11674948215268	25.725037268372667	26.455340876720438	24.74143045723146	27.99006005825643	28.08777001258827	27.54736560550426	26.91782578960369	26.16788686089731	26.70746424423687	27.93969068901233	25.242099981986964	23.933576753195595	24.291302047555124	27.717077875218937
3895	651.0	672.0	PPGEAGKPGEQGVPGDLGAPGP	COL1A1	0.38162280941276666	29.810466300360563	28.846713913566003	1.1012404944157692	2.467608826370987	0.9637523867945603	0.19279637206145717	15	15	0.7636861705590324	0.11708507387858615	30.41768971966926	31.59010976994775	30.491775932159193	31.498839156904076	31.9239092813169	31.512227608498847	21.77338851304757	30.21228287520632	29.08568414769408	28.75023987432496	28.398928167832402	29.17956310504357	27.46943422007429	28.75589540675076	28.584304235853885	29.196014110942112	27.745929807982364	28.354006990503628	30.074585807542075	29.52543694210901	28.124631168593083	28.628241311342197	27.767684152623737	27.73006164075171	29.323845060924263	30.598209723566377	29.3989151154578	29.873029897221993	33.083490183083285	30.789349281930924
3910	1132.0	1147.0	PPGNPGPPGPPGPPGP	COL2A1	0.03034867492955993	24.73010216818503	24.65004580972129	2.0894862971629307	1.9421053254059815	0.08005635846373949	0.917120769860858	15	15	0.9591389545457135	0.018118470179857536	24.290152346480312	23.49387381754197	21.68473286943594	25.766819041882496	24.91976490585169	24.701970704812357	26.037694621994792	24.569772155316628	27.00860476729676	27.10905658192004	24.628054638258785	26.009925181197616	27.18271345256643	25.967708847284587	25.37167882775226	26.786773145983158	26.901046909340234	24.618967091512612	23.900005037458367	24.67038777697007	21.874282478360897	21.305537633804505	25.982129656139595	23.640528484618105	23.02390537104044	24.89311316657771	21.10167370432055	27.039960456343163	19.309944526145127	26.911441470387633
3927	1179.0	1193.0	PPGPPGPPGPPGPPS	COL1A1	0.029812692581909165	24.42048594047452	24.34186380508702	1.6089791978205101	2.339124682787163	0.0786221353875014	0.9182115823346715	15	15	0.9591389545457135	0.018118470179857536	23.522895774804965	23.81775390171547	22.887847480301794	25.576519498460478	26.623047373761604	24.290230183858977	24.182561347842977	25.17146453829108	26.28708722746045	25.872273489776095	24.446205807604205	24.949046269296602	24.190252403652252	24.150606456868122	24.37982029906139	24.494060297205408	23.478102081088494	29.861530098701564	21.901840652285067	23.20718594665987	21.04139792100259	25.191756941720673	26.842238275508862	24.19413299716048	23.888535404989128	25.037931112703703	20.95632867331567	26.589759692645753	18.946214930676447	25.456619105002925
3929	1179.0	1195.0	PPGPPGPPGPPGPPSAG	COL1A1	0.047944625510886435	27.422900227746222	27.543767664483067	1.1517345273777801	1.482223718537443	-0.12086743673684452	0.8113663375404601	15	15	0.9591389545457135	0.018118470179857536	27.715009310202486	27.794166600463516	25.881300020992324	28.07102524613668	28.8833849482085	27.694625839853035	28.28374299423745	27.870163315664673	28.136332539967988	28.658508538297035	28.41186031624769	27.627127618736967	28.99541728956632	26.273339218479038	28.81480266402925	27.504362552298566	27.21090217192702	27.44887354108467	26.956832203650986	27.25814805061782	25.74426806260458	26.809750295028543	29.040393334843536	27.03658655997379	26.88615546439504	28.220363495260038	24.56151523773284	28.603479165277456	23.08677975786964	29.020802029791863
4058	147.0	161.0	PPQYPVVPVHLDRII	RNASE2	0.06261808752624465	28.048042964127227	27.89724875475124	0.9116376138221988	1.2183211263486948	0.15079420937598798	0.7135790887204787	15	15	0.9591389545457135	0.018118470179857536	28.397300473751173	27.77355632078823	28.33338214085925	28.994269532489785	27.380171244548723	29.294477154959164	28.52554878508571	27.293211053085955	27.08581359427077	27.935754690987753	27.929732960945326	27.535250693166304	28.11525067196534	25.71004046879475	29.202467097583103	28.214999475075583	28.178771753012963	23.93518667162738	29.13153771040659	27.45952253755795	29.007410281713035	27.570562631149116	29.18247248894622	28.187996291622234	27.632698948296667	28.002175761219977	29.22034635247442	28.307946760413536	27.359264512721488	28.282256723658534
4086	51.0	73.0	PRPPNPPKPMPNPNPNHPSSSGS	CD99	0.14852096359612557	22.34578289609156	22.634909825370414	0.7795237610679489	0.6684869426655777	-0.2891269292788543	0.30113157594433826	15	15	0.9314308991001462	0.030849358967060196	22.325139786038918	22.88217648373631	21.660352814679502	21.225189946502958	23.428824696693756	22.579006607658297	22.321746450799115	22.617760813396625	22.136394531977412	21.206627803460016	22.493158877924248	22.08325825947778	21.324891504761762	21.309002179087646	22.437082140614645	21.765323735176146	22.48507833868936	22.71042693399094	23.72871517792182	22.962029504698318	22.706222502235427	22.805346175826816	22.169895476045344	23.23353288878743	22.230262677737514	22.854240483339225	24.095021955261355	21.914114910848053	23.63041383213308	23.38915333242987
4228	462.0	473.0	QSRVLNLGPITR	UMOD	0.11603119296053072	24.076954977683677	23.778418498270927	1.8048219535440926	1.5844264298195443	0.29853647941274986	0.6454489568905877	15	15	0.9591389545457135	0.018118470179857536	27.666388416608388	24.851321983910722	25.590518374955277	24.32595490860588	24.831535750868856	23.324525645023563	23.427497380014692	23.73847669216919	24.654865846685073	23.57537304165196	21.865579095025044	23.342367862498136	21.31625368960111	23.115312675749372	23.39636309113286	20.088146709679233	21.5109238546903	24.61970234764382	25.417846831902352	24.309083216423808	23.182196560152036	25.020397508691893	23.741560492118214	23.94859451591472	27.76599067621271	22.168146346380983	23.17938489029366	23.357277688041048	27.19030462489369	23.308711421780473
4336	1170.0	1193.0	RTGDAGPVGPPGPPGPPGPPGPPS	COL1A1	0.12735173151233767	27.55886921585172	27.85287550600336	0.8746950160299436	1.1728238227586476	-0.2940062901516427	0.4583936020639293	15	15	0.9591389545457135	0.018118470179857536	27.185189332809752	27.723844000679293	29.98513542968338	28.499576506440256	29.930196137264076	27.237636736881043	26.339057038237694	28.776795815356785	28.106887215849007	26.54217948610353	27.92248591945462	27.496658658476704	26.641217052233767	26.70783422466637	26.559357457291554	26.840535999705107	25.733555855816544	28.805735822000322	27.92878799312704	27.765142756264716	26.965687667648325	28.457111481902604	28.22933871470793	27.91783211523151	28.594188414772397	28.656967444179223	27.92648191768661	25.67365767854336	27.881664196081342	28.14543175873137
4440	328.0	351.0	SDGQPGPPGPPGTAGFPGSPGAKG	COL3A1	0.35757368639635156	28.32618358453847	27.406343502832236	1.1082286776244683	2.7735888752631843	0.9198400817062335	0.25893620751330115	15	15	0.8473578487449229	0.07193314348913475	29.439093960744128	29.40624246799375	29.715579691749554	29.64777366009339	30.570499663738964	28.78458713528231	26.127285345578017	28.74553972493277	27.293934154039405	27.015160131142988	27.116363773217554	27.585205589187233	26.825502304996185	26.046289606900547	27.13511113529833	27.75284495340381	24.983527921830785	25.71160910713168	29.617540781741656	19.67710557701927	26.57596190021796	28.812995954532198	27.654931076346603	27.851996785660244	28.2726530716477	28.267938193919267	29.371150512420932	28.31664415506047	32.254955595068196	29.41188237966468
4481	1174.0	1195.0	SEGSPGHPGQPGPPGPPGAPGP	COL3A1	0.3757902295698225	24.482073135146056	25.396849453725732	1.396189244165393	1.7923041221023777	-0.9147763185796762	0.14312678485739852	15	15	0.7164002637513738	0.14484426293223956	23.763235098378924	23.600753246098833	26.158228498323083	26.106444947304325	27.307164597033953	24.03270714293198	22.017568641942894	25.495903622295522	25.12673169265238	25.33207953211404	24.982903972250735	26.16998442614808	24.242665813287097	23.861451974173516	25.95779442327255	24.30565315504582	25.728865933957554	25.991999641105675	25.048070620062337	22.524054192551215	24.15332174973442	25.81107648816386	26.599833837381077	25.511423036739608	24.325019508443003	23.35765473086887	20.364144287098128	24.556857465405393	29.354529440961223	26.39571711735067
4501	2.0	24.0	SETAPAAPAAPAPAEKTPVKKKA	HIST1H1E	0.02538019540077084	26.498774887791743	26.433482836624965	1.8249248627362933	1.0558936204140803	0.06529205116677872	0.9085816345251353	15	15	0.9591389545457135	0.018118470179857536	27.04073658131107	27.384985172270863	27.54633683867256	24.679490443534007	25.920284672736226	26.31433189776486	25.34840250648615	27.51713745673474	26.331799552835616	25.213328287891954	27.25202691520528	25.376409372730485	24.433331371027105	21.52450259819075	24.79956088326973	25.426913948212984	26.13688100716538	27.31137001733473	27.552448881819174	26.160406868689638	26.870198642701073	27.28075413360943	27.176396222183335	27.586384704990092	28.267026528281352	26.249338350469245	30.03235055279343	26.363063826920687	27.65266393659533	27.235003693823305
4503	2.0	20.0	SETAPAETATPAPVEKSPA	HIST1H1B	0.39221798228969634	27.858912620714314	26.918681734859135	1.3015158846893777	1.7405283298147496	0.9402308858551791	0.11671822026738139	15	15	0.7164002637513738	0.14484426293223956	28.83301301432164	29.089476542275904	24.52442564118084	27.42943355109791	28.521195630256706	28.0106473126076	26.47914087657322	28.506100784214606	28.00526892829204	28.056252099728283	27.318086275682663	27.78056238659486	26.36885143343099	26.850761695923058	28.296146039090935	27.411937356196216	26.68437963582967	28.531257166047027	23.19430396414259	28.389985264230344	29.50054085864683	27.629737544815264	27.168114704122264	28.685934982121722	28.558427802345946	28.15166882479757	23.690184936354502	27.801266658964348	23.686173198785582	28.51064022493064
4537	54.0	68.0	SGDSDDDEPPPLPRL	PGRMC1	0.14863076751809287	27.247745377957926	27.548404681304913	0.6353097790673371	0.9021867150748537	-0.3006593033469862	0.31668726882958154	15	15	0.9314308991001462	0.030849358967060196	27.23181364687036	27.187013526460003	28.592218163123498	27.448306896771506	27.43834091874825	25.92176124615989	27.121917570494148	28.641236383325467	27.013947886438668	27.078554493522695	26.954726999781208	27.066668424629327	25.47808540041427	26.685948755150346	27.870373546245922	26.325678305934193	26.468451038677085	28.050927402460086	27.999775491038104	27.23391494757015	28.063327024877324	27.646511484382415	27.632061803882053	27.60704625190369	27.565689651555296	28.22301726739232	27.045047896867477	27.313064737228245	29.48854499321365	27.548278733824986
4580	456.0	470.0	SGSVIDQSRVLNLGP	UMOD	0.004145855194499081	29.197208996153332	29.207851557806904	1.5479090707505665	1.2527085228071975	-0.010642561653572358	0.9841873236248908	15	15	0.9591389545457135	0.018118470179857536	28.20633854711222	26.680837959955568	29.14714131184832	27.44117417446441	31.25820630793851	29.918840301225085	28.807598960273108	30.614652793330652	29.125845640004574	28.48927207772438	29.49189251214223	30.342246094922785	27.898452238561873	29.827055507194792	26.36303491506679	31.329435778645436	27.7766393899924	30.543562678459303	29.18739995743103	29.90917854380502	30.795618074464972	29.89381647568435	28.9966106158362	30.974112067763247	26.256303063721337	28.792108102643557	28.08311567745657	31.10838710379095	28.629589670419215	30.187441767524593
4581	456.0	471.0	SGSVIDQSRVLNLGPI	UMOD	0.49926008901227675	32.91653022247685	31.866342486644196	1.108270511065371	1.2452972036504517	1.0501877358326546	0.025641051361983316	15	15	0.30096805555948736	0.521479597530624	31.92847472942706	31.24169971958553	33.23465800187058	30.992878512994363	32.7028200097899	34.26647584539364	32.80550382521049	33.349123243329366	32.95759018665916	32.17284314546713	32.73731416586076	29.705343440093472	31.42978505411176	33.63766786047639	29.07805844199336	33.72522155802225	32.06559569877773	33.22242642380458	32.84178385910966	31.106014761255445	34.424777015496566	33.24161490028717	32.06464947399093	33.028181274245135	31.64144597842897	31.171118367582327	32.09421528977087	34.11000639812561	30.801884501966786	33.96391895368864
4582	456.0	472.0	SGSVIDQSRVLNLGPIT	UMOD	0.13247729346586778	32.7158658708971	33.032529991499175	1.1849115576359925	1.1589784600624307	-0.31666412060207705	0.4806208084533571	15	15	0.9591389545457135	0.018118470179857536	32.3344497412877	31.970756210786313	34.25415179989962	31.67472957040086	34.63128738218183	33.03634154853821	33.14569245002466	34.49989238513179	32.863346203207435	32.20604857785856	33.065268704067265	33.10531818728926	30.48836292795222	33.64961738338486	30.93848788578166	32.76316144150966	33.01235088277635	34.5206901242195	32.98923225109491	33.604055593709425	34.25933254985906	33.64633617779433	32.568014403008384	34.332820650486475	30.127649182223568	32.33523474047456	30.862283770107737	33.898646655549996	32.49698188952159	32.94539666581629
4583	456.0	473.0	SGSVIDQSRVLNLGPITR	UMOD	0.37595399375138217	35.524348089285894	36.11243591482291	0.8193386810339931	0.486366559392404	-0.5880878255370163	0.028514597979336826	15	15	0.30096805555948736	0.521479597530624	35.196730666678626	35.729443364919064	36.373967129534414	36.11366136963924	36.5123808554606	35.281740570166534	36.22374541054966	36.37897406757274	35.883023606614245	35.95834521359109	36.22876176928854	35.97256728603369	34.72798376988288	35.621716092348706	35.77772974625672	35.41085736915096	35.888220172207625	36.040653008077065	36.955938225035055	35.94659976367557	35.99337889842418	36.276505020775396	35.84886899376392	36.145915566030745	32.84508991096108	36.37017151587245	35.841269394823264	35.4170455826142	36.67303551067476	34.91744021100908
4584	456.0	474.0	SGSVIDQSRVLNLGPITRK	UMOD	0.2851230288319334	32.821593292544016	33.47732115213339	1.2589852613732067	1.212879265110804	-0.6557278595893763	0.17147093405249167	15	15	0.7262298383399647	0.13892591135788412	33.079613858501936	33.42211090368677	33.974992230828974	32.31634095521744	34.896832439619345	33.620775658656406	33.84765076732328	34.10108580248639	33.826676558617166	33.54802731568109	33.93857179317473	33.28998285804393	30.614374177610966	33.35974568406102	32.17537886418922	29.961449662713548	31.07095844470416	34.62306939507469	33.21937742941813	33.75350019599075	31.61419719407579	33.747205856632135	33.78401737944926	34.41862637619294	30.07277546598558	34.38611282073116	33.35880830616131	33.61541625207928	34.16637210964933	32.67966991360437
4593	358.0	376.0	SHTSDSDVPSGVTEVVVKL	CLU	0.6158773215561015	26.212461852190152	24.887021451204465	1.4014195913165028	1.2296044896011802	1.3254404009856877	0.012781231768306473	15	15	0.1969601395908481	0.7056216566166909	27.186457373927247	26.992472577924143	22.740571045339802	27.91604722347391	23.95916903059473	26.839846220682986	26.11359178285162	22.375597906586055	27.243397719979118	27.653544408169076	24.828991972367888	22.931308199767365	23.94239490049848	24.157878173773128	26.367826637010833	25.400800838724564	25.66184017215862	24.90727421439899	23.071298555874638	26.23072237533928	26.420323204536846	26.309055126875897	25.883370889169544	25.323718264323485	26.04588722296185	25.090570765757782	27.303873395525702	25.609737885839735	26.25267296261388	25.732008503872088
4756	463.0	473.0	SRVLNLGPITR	UMOD	0.21442348604495326	25.48398186356317	24.91396747892018	2.976085188393488	2.4921700413057826	0.5700143846429881	0.5870578168780224	15	15	0.9591389545457135	0.018118470179857536	29.824126924979247	23.700366431807772	28.058364930219007	19.98584994049343	23.42614593956561	21.676884980421324	21.445020526837325	24.13774079238023	25.22143311357295	24.342754019848986	25.02012898906099	20.63565574786633	23.43744276049933	23.399306700218812	24.113856236241187	23.43947400227004	24.07973585257852	23.9890626152174	26.560707259468177	27.3246772410474	26.645968796067763	27.23812933154655	25.266008511330305	23.61807451634651	32.08280465921628	25.901089172504953	26.798735076746926	27.511512374503994	30.833541885019674	26.25464080937332
4826	458.0	471.0	SVIDQSRVLNLGPI	UMOD	1.2828972537041645	31.575126521570912	28.853209773496133	1.5928885349407784	1.5653130401622568	2.7219167480747792	9.218204290421053e-05	15	15	0.004424738059402106	2.3541124340561925	31.362994567022685	29.153916450977814	28.90209127000343	29.11893058698384	30.074156695091148	32.17666217426723	28.949677554459917	30.31316535679357	31.150164526918733	28.945222656416924	30.30522768656674	26.97118933751743	29.443632011135595	31.745571262123374	25.646847195579134	32.282945291242605	28.334508960290947	30.65789074140272	30.59472279762829	28.79874838736438	32.984638208363506	30.83494806519763	29.840791700897004	30.622848970531713	34.05466237610645	27.04988243482418	32.95234372284411	33.572663698822446	26.605930859149442	32.978068879482834
4827	458.0	472.0	SVIDQSRVLNLGPIT	UMOD	1.004232433948739	31.265207129626443	29.312551419540053	1.0615976321975849	1.4149250180000694	1.9526557100863897	0.00029597993699215827	15	15	0.008524222185374158	2.069345238847045	31.568084158376866	29.837410547140248	30.32418491953226	29.284794771261005	31.193479524604097	31.269098647495035	29.26904585920268	31.006328005793915	31.362512435165137	29.965617101301273	30.48071236034656	29.08955397575336	27.650915707369585	30.561953758396523	27.15437881252633	31.051244688534048	29.29357207854327	31.18914522673697	30.277967167260055	29.90917854380502	32.91837252728166	31.268492500724008	28.540314166755408	30.87940188168436	33.20234841684397	27.224619508856524	31.423339136335695	32.650333029981965	27.211801560124336	31.608177219765306
4828	458.0	473.0	SVIDQSRVLNLGPITR	UMOD	1.2223501486844939	34.265704963630604	32.352331294258676	0.8378240667779431	1.0301784597750923	1.9133736693719285	9.519383496028947e-06	15	15	0.0013707912234281687	2.8630286848293593	34.80268800566116	33.87331760932762	32.66963659880426	33.937879493343985	32.13203592791026	33.50512856029231	32.85743191865405	34.311708043985945	34.33069672101114	33.365036957091	33.27067828200306	31.46944898426059	31.784625263416235	32.710585904174046	31.73834004370172	34.05109530256023	30.842031389783394	33.170057043055664	34.40028623645526	30.260170495762313	34.75589335777126	33.88760850465673	33.27336121035045	32.61729837900517	35.723987597669165	33.01158982814111	36.09089764087234	34.68832464053946	31.787977812576518	33.950726115502675
4829	458.0	474.0	SVIDQSRVLNLGPITRK	UMOD	0.839091701744286	30.962568723516117	29.081303361724128	1.5777637039033694	1.6044777364824478	1.8812653617919892	0.004081793077433728	15	15	0.09796303385840949	1.0089377734905305	32.477830965910464	30.485617535377354	29.061436019949394	30.040783451149967	30.173395278560765	30.75212325970409	29.417203045562758	30.730467904318544	31.719152013158435	30.322106834491937	30.210242428141086	27.13423626002578	26.28072344566119	29.582841762085266	26.375587777163826	27.301656344928507	27.84985370937534	31.77386691419737	30.115236707137726	28.122105229557743	29.84476216236402	31.225625264736443	31.119854399245632	29.765045397918072	33.22940851729914	30.27189244124099	33.619715963102806	32.85028724286897	28.54887137212429	30.25615163124582
4904	108.0	118.0	TCPPCPAPELL	IGHG1	0.24814721793431851	27.458611560759287	28.057243287329733	1.425193523795189	1.3577289170207434	-0.5986317265704457	0.2647993277327884	15	15	0.8473578487449229	0.07193314348913475	25.761534502858574	26.303248607723926	26.82867811215004	27.234011318452293	27.347794960529807	27.081454517293196	29.198835402958757	26.940135397821514	29.095463419129064	29.14904022046439	27.779914722332208	29.277131520978383	30.14418128862774	28.732219386123493	27.508711892852435	29.056981342613145	30.02963722207019	27.828837810658634	26.91982324551244	28.989675192472323	27.407107355746877	29.434570444634293	28.89765352935893	26.959753426167108	25.536917407756544	28.26188889811777	25.1343172336402	26.266997337863266	24.886132085159257	28.74517491926853
4905	108.0	119.0	TCPPCPAPELLG	IGHG1	0.2278773136171249	27.60548864560044	28.185101766903912	1.8286495585663214	1.6914358858309888	-0.5796131213034741	0.39135887773297295	15	15	0.9591389545457135	0.018118470179857536	26.14233722877363	26.592678901599943	27.03105366783478	28.117878446446475	28.16977611614847	27.902517499086365	28.70616422039174	27.270682723155964	29.35357347010919	29.453777953831015	28.297623147172864	29.113346874578617	30.514251366410672	29.684968825930703	27.430471717152276	29.414578054748695	30.071429682676957	28.107498699836686	27.85009337507225	29.579803430768727	27.896927862748182	29.56578062128199	28.355964720678898	27.67865872106453	25.026828887146163	28.969214430227197	24.649416361649276	24.189584279616632	22.90117633354396	28.820798567882463
4964	1171.0	1193.0	TGDAGPVGPPGPPGPPGPPGPPS	COL1A1	0.07403575542421098	29.740454786665484	29.550518512927805	1.4035687661466343	1.7198552742944726	0.18993627373767907	0.7512386288218309	15	15	0.9591389545457135	0.018118470179857536	29.307892637497353	29.381986112563062	28.195328010554913	29.730501064941695	30.357624761418354	30.543214324208307	30.86625108876214	30.004867306936724	30.49142295381702	30.472194650008014	30.109052603779237	30.40544334583545	30.888519037238908	30.781568326299844	30.420051448913362	30.34794153733496	30.388908548642036	30.194809929874058	27.746050900900535	29.545842705275838	30.539315004061173	30.024273623078532	29.87228602390991	29.953029933614125	29.878873334006514	30.356153220549526	24.814063389027506	29.218673723756577	23.958426134648754	30.570033812444937
4965	1171.0	1194.0	TGDAGPVGPPGPPGPPGPPGPPSA	COL1A1	0.04719996830825491	27.135795705092892	27.25914288261801	1.804720434280368	1.8211724654210166	-0.12334717752511892	0.8584437066971442	15	15	0.9591389545457135	0.018118470179857536	26.69638557685391	27.000206449474653	25.37573578090261	27.108268540202836	28.365330165777504	29.009835794320253	28.069711404480845	27.663861318686944	28.130571670850255	27.978989241699065	27.747877987619237	28.28730221016566	28.572404362068184	28.45585089649613	28.344238150775258	27.903795416116946	28.647723754093622	27.602199980414756	25.65931951427736	27.720628702161754	28.06818525892504	27.55981595098923	27.54726505771907	27.27170369563341	25.78958678527869	28.265485596804226	21.127474894720393	26.317921455052574	21.41021687637671	28.226186326726523
4966	1171.0	1195.0	TGDAGPVGPPGPPGPPGPPGPPSAG	COL1A1	0.05417728679945029	28.828376495588948	28.972312412774652	2.6621217411775264	1.9983942041880722	-0.1439359171857042	0.8726323749925874	15	15	0.9591389545457135	0.018118470179857536	28.791484879819365	29.4515718166404	26.142363452461204	29.50238104990785	29.63470861354794	30.39761295011333	29.836701446624797	29.71702221562954	30.017073692940585	30.379254514706098	29.37266158249923	30.174132762884064	31.20612574192239	30.052646467032	30.177602695175626	29.396837517325032	30.541797188247138	29.502926690236166	25.79635366486274	29.538792225262018	29.912599805971226	29.210578459186163	29.856624801623024	29.044209026611007	27.622628166502853	30.039381434315725	19.300220555053624	28.22137800890982	23.720304865346733	30.452357334096348
4976	2.0	19.0	TGLSMDGGGSPKGDVDPF	FXYD2	0.6835557037891592	26.060905398555974	27.48662450642523	1.50653454442762	0.9914256365612201	-1.4257191078692557	0.006232222696009797	15	15	0.1282057240322015	0.8920925843327717	26.677730459033175	26.76987704462435	27.235581620472995	24.940736156182695	27.73710715128581	26.45485254594433	27.808425045944656	28.467231473366084	25.35477283406167	26.40652852209865	28.467970716017465	26.896235546932118	24.44905187577424	27.712046475953283	26.747456027651438	25.381098849251067	27.33379084427767	28.40294972976675	27.537767374966734	27.92933306048424	25.08480203637289	27.203511134676972	27.161640495737196	27.911026525762853	22.706427315922816	27.781889639114542	23.545535812685756	26.839832359779386	28.89914194218977	27.368597958386438
4983	766.0	786.0	TGPIGPPGPAGAPGDKGESGP	COL1A1	0.27149622171613996	26.254779694502854	25.56707562770697	1.2878841902206477	2.172174252973765	0.6877040667958845	0.3169452364993553	15	15	0.9314308991001462	0.030849358967060196	27.2543948605413	27.016531784950875	25.368612486461537	27.09357202899613	27.88940522835598	28.060802811553057	22.133392112233732	26.191039720098424	23.628606640747986	26.149110324819077	25.846872291663665	23.67689639434289	23.651180229778618	24.03551658267185	25.344375119828896	27.06715799799793	21.94981559455284	26.759920842269942	27.712682151315366	23.833729156209056	25.37535435187936	25.328103960082796	27.340228564143015	24.595671879864803	24.92752734995631	28.297751403272695	26.64959163744112	27.327857848723497	29.105600961311527	27.71652751708308
4985	766.0	789.0	TGPIGPPGPAGAPGDKGESGPSGP	COL1A1	0.29207357016104263	29.612001688001147	28.955109561958707	0.6468164304238331	1.5259602085689183	0.6568921260424396	0.14924971932042183	15	15	0.7164002637513738	0.14484426293223956	30.13552171928922	30.33835092729951	29.701753741455082	30.428712489866175	29.832208221594296	30.432922143109494	25.52773437699315	28.555209224764177	28.98197778328623	29.397350499101826	29.281908268481725	28.000222832580857	26.823788408163054	29.110449263830333	28.798336555708076	30.621734778984425	28.85277030487556	29.736328830186586	30.90801755750975	27.237895753399847	28.6924934559219	29.13497808192985	30.137100118725083	28.095698288257484	29.62131810366571	31.2818122988259	29.50622124949956	29.941342637629507	30.11106787262413	29.28144296183921
4987	414.0	429.0	TGPPGKPGPPGPPGPP	COL19A1	0.1745163596954343	28.228090504982397	27.79752673012282	1.044922548290389	1.7008229993741038	0.43056377485957853	0.42643475397141206	15	15	0.9591389545457135	0.018118470179857536	28.400196483504267	28.3319081199819	23.96195877994477	27.998048621517572	28.851503042619303	28.040031862872823	28.97774288518078	28.588220554796223	28.93380474789116	29.340200257657745	28.60250736733431	29.170762136050897	28.883310161029254	28.536318029225587	29.0682184129662	28.6535381022928	28.05466703799212	29.03966252549171	25.705914775426287	28.545825252862276	28.61329837802683	28.32310446056914	28.261226730144205	28.21181069005427	27.788686343074772	27.553036940160478	24.581128939124596	28.414170355300644	24.07475421458542	28.878702318899858
5043	92.0	101.0	TLFGDKLCTV	ALB	0.08181726622354249	27.282346882664402	27.072681259849187	1.5460875962334393	1.599113829301701	0.2096656228152156	0.7269602745720405	15	15	0.9591389545457135	0.018118470179857536	23.94845286171797	26.81291915347178	23.146449261281994	27.54502166903495	26.421473167131268	28.771501965772448	27.617213147935527	26.585939770326934	27.04453240061769	28.61989046544156	28.158708119730896	27.12501418015128	29.67710576970334	27.418880980203454	28.29277867098536	29.454631569689962	27.665740180436906	25.325680249326343	25.230804391226197	27.569779566989528	27.484216281444645	28.263607941790873	28.746322070541606	27.363274091901552	23.728437271172062	28.049812912378037	27.890227250430204	27.306645276301015	25.700063118017983	28.36029838255045
5111	18.0	33.0	TRCPDGQFCPVACCLD	GRN	0.04581865302003669	24.520654548088135	24.41589078320726	0.9502186362141306	0.7638008138337277	0.10476376488087524	0.7501971513780334	15	15	0.9591389545457135	0.018118470179857536	25.189436611002268	24.769954599839668	23.837160772236224	23.79057246665725	26.212059657341968	25.09369118981209	23.960077428485828	24.943295696243105	23.825212692413455	24.241908615151686	24.422351578889153	23.48138090370223	24.37859232836805	24.321012687262233	23.851175310055222	22.01580881582731	23.508711307325957	25.20580783583761	24.71308820114661	24.42103797374245	24.29767739444133	24.314160731217243	23.57913657037754	24.695451299938565	26.589845314360115	24.344184327111996	24.692755721039543	24.37134827823259	25.628146253549545	25.353137407822203
5159	341.0	364.0	TVVQPSVGAAAGPVVPPCPGRIRH	AHSG	0.5277675356388479	26.307270427878738	25.39473016419323	0.7920962443478017	0.9225542682559252	0.9125402636855071	0.008979599385931434	15	15	0.16163278894676583	0.7914705333251966	25.61819572445212	25.78379585178888	24.634707182337415	25.700643006393474	24.01186843996994	26.881901214463703	25.430868550460485	26.779412669244227	26.521975739727438	26.443882545532624	24.871240819894783	25.335301787799693	24.95823631322093	25.680836694480746	25.140208653859123	26.82025838598437	25.324964790530796	24.77983684589332	26.975589643136246	25.78286698870913	26.33637853025634	25.829863490115223	24.61064022101908	25.506492216232026	25.453904294562918	27.8396510958457	28.733901417885114	25.988579923442344	25.718478913989813	26.035526929851567
5341	1177.0	1192.0	VGPPGPPGPPGPPGPP	COL1A1	0.12499307201789733	29.026499895621036	29.33926328085989	1.15160287200433	1.6546016220830444	-0.3127633852388527	0.566214898858076	15	15	0.9591389545457135	0.018118470179857536	29.50073046856632	29.260520314442484	28.263141017297006	27.596764819848616	29.110269957941362	29.275036305530755	30.330854121949653	29.75784276108283	29.46036886709915	30.07620606424987	29.727256601221633	29.693591478286336	30.806056877046935	27.961278093997443	30.16287379778951	30.479959943164573	29.661757915654288	30.866636531516775	27.3695641270381	30.79384829272157	29.315999781138608	30.065608238276777	29.533704073275818	29.684059647084634	28.90990626720111	29.926082213478768	26.064420994346328	29.934543582395452	24.159252560595984	27.738311932975176
5342	1177.0	1193.0	VGPPGPPGPPGPPGPPS	COL1A1	0.0230372376409844	35.47234870178442	35.41541981268298	1.0413478419557545	1.2006355565622575	0.05692888910144234	0.8943414752500267	15	15	0.9591389545457135	0.018118470179857536	35.17399681986551	35.62994478245826	34.40135167023424	35.35634800865876	35.864936548728906	35.45762719548223	35.74193511221551	35.865990131098094	36.66648523089706	36.196871811501126	35.554860462703054	36.21012039377318	36.45822702217568	35.38743690887908	36.21234451922731	35.76765953815978	35.90023051160506	35.93840325275469	34.30709475115795	35.92755428247498	35.874162309704055	35.8123203773525	35.74750685552505	35.37408306308544	35.05893808693939	36.093953141015206	31.88862707733724	35.706874663511606	31.49869560356826	36.24194758492159
5343	1177.0	1194.0	VGPPGPPGPPGPPGPPSA	COL1A1	0.022194416838237113	33.21457511214189	33.159519671962045	1.052797404704316	1.2318991609408763	0.05505544017984221	0.8997524613560954	15	15	0.9591389545457135	0.018118470179857536	32.917258792683654	33.44619779883689	31.938640343279676	32.837891280567	33.951543635015355	33.44354662306981	33.13839857719588	33.87925839499799	33.72323519366974	33.88308359704159	33.025891956997135	34.08474436204364	34.22001603545781	33.29167062965642	34.49127939634636	33.692936258308784	33.52832581926176	33.624834860278646	32.26317171268287	33.9748667488043	33.79923019090888	33.62557590084978	33.277498496535244	33.24638944262258	32.84391757205352	33.3404306974446	29.518959098291226	33.33519790846698	29.286762995464823	33.98066744272602
5344	1177.0	1195.0	VGPPGPPGPPGPPGPPSAG	COL1A1	0.05529025008203499	34.30128726866641	34.164604610971914	1.0897731643346247	1.2998896520963903	0.13668265769449306	0.7652631535777616	15	15	0.9591389545457135	0.018118470179857536	34.169937113762096	34.632224053752005	32.753165195337004	33.94929232515687	34.4311636962279	34.10956362992386	34.28651917268895	34.85846774142161	34.54086582814841	34.95834521359109	34.1037846084916	35.30604901446919	35.41169635091911	33.74146686379064	35.04730303898845	34.95108736089099	34.514591335113415	34.21268742060431	33.080418893167916	34.98825350649582	35.586864700642685	34.58041170802472	34.811845050032034	34.15830640323656	33.76423561711005	35.214492838263375	30.802084842328927	34.25931881758998	30.148792640543043	35.61514321386212
5345	1177.0	1196.0	VGPPGPPGPPGPPGPPSAGF	COL1A1	0.16513049771366337	29.278506512220975	29.70780004898905	2.2092892956221815	1.6871531787379606	-0.4292935367680748	0.5679968967407125	15	15	0.9591389545457135	0.018118470179857536	29.037784827363	29.1963251595845	27.42178874605702	29.053303109682247	29.20909615273745	28.715839142379313	30.172917296477557	29.661567638637774	30.197174703218476	30.979790105802792	29.389176749346145	31.073687795884652	31.62029740769234	30.147681521330536	30.856380100340527	32.15661620304755	30.35247961629486	29.29193550196388	30.003955751169876	31.165947323210055	31.441197217759143	30.526469358162824	30.05384991922837	29.121752581579102	26.055633219007376	31.148085011206994	23.15521964549719	27.738549023942205	24.735650781646914	31.114446807899615
5347	1177.0	1198.0	VGPPGPPGPPGPPGPPSAGFDF	COL1A1	0.18145512626580226	26.477212164199507	26.947952576029632	1.97070041367899	1.9457538652719235	-0.4707404118301248	0.5299397526741698	15	15	0.9591389545457135	0.018118470179857536	26.326872493097085	27.180999054829883	23.43834204250745	26.458931982990364	27.654841349135044	25.18438770324751	27.69994525580002	28.25496154247099	27.446725879688646	27.482576620240533	27.07395074405996	27.018399043841434	28.194802999735405	26.50409411113098	28.317190337025274	28.30004807873343	26.599202641622387	28.28237072316136	27.818128095487335	28.493724935549636	27.29960209052257	27.73927973202122	26.93912166450763	26.708418644985954	26.164559291535515	28.677316473116413	21.47459256079412	22.593320488756238	21.303533689909173	28.747230832933532
5348	1177.0	1199.0	VGPPGPPGPPGPPGPPSAGFDFS	COL1A1	0.19238252671537162	29.17350612065631	29.65410036607093	1.5297559232177718	1.5332926891097576	-0.4805942454146219	0.4134265923970638	15	15	0.9591389545457135	0.018118470179857536	28.729460809936988	29.74518796765822	27.297321998611228	29.659715876915506	30.214403779166723	28.758143279251367	30.22572391645554	30.373035137361825	29.654583126476705	30.186836209538427	29.161199805204568	30.34535896509836	30.397363576419384	29.011408184527703	30.564102872244245	30.120367302073895	29.890006403892695	29.992780262657458	30.8479139570994	30.895616013276502	30.43269979498631	30.54559850519594	29.59189762646902	29.84221493847369	28.92580036627653	30.66361582018859	25.739120096971885	25.433806655456863	24.88198555580666	30.286828497216515
5388	459.0	471.0	VIDQSRVLNLGPI	UMOD	1.1434994346803757	30.546504561426538	28.118776776706135	1.2384090621651562	1.7823197266384825	2.4277277847204033	0.00025511197387975167	15	15	0.008524222185374158	2.069345238847045	31.180527170565266	29.374206019209016	29.00345493267127	29.844179488132177	27.69640083904045	31.895564930458836	29.952928391645454	27.254493337672134	30.563653770977307	30.095433127097348	28.99520329561613	24.578741701728887	29.114254730422548	29.210572127981727	27.33461785765071	31.98841200004963	27.22355661884579	29.120392707477784	30.32369915882589	25.58760314297659	30.72311423838208	30.94274204162747	30.8877153797368	29.109406859793417	32.284415393436056	27.124001196738153	31.031972438509815	31.298118367234963	25.729674837422166	30.510163970064255
5389	459.0	472.0	VIDQSRVLNLGPIT	UMOD	0.3466906399964741	30.23557789234372	29.497053565697446	0.9160090284701264	1.230789026396993	0.7385243266462744	0.08247020898155956	15	15	0.5655100044449799	0.2475597075611317	31.691455433042574	30.40790467892539	31.469502973993908	30.58440192887262	29.89877058494077	30.48547801492364	30.731864402344954	28.645230376651288	30.93675012407548	30.967419654526257	29.90754188463625	26.78395496908918	28.65137350394876	28.943531938106258	28.94481100765911	30.445822353196576	28.808066772906447	30.32899223406137	30.0697883598931	27.79193656158902	29.577297752343878	31.28909361045405	31.08811662388259	30.06717786973566	30.736013459025806	29.571024248327333	29.55969185443854	30.63255069011749	28.342881488453262	28.631026516455897
5390	459.0	473.0	VIDQSRVLNLGPITR	UMOD	0.11743226902331519	33.92950556993199	33.63181375621959	1.529818327614896	1.5229062966775253	0.2976918137123974	0.6098993321739274	15	15	0.9591389545457135	0.018118470179857536	35.09567602400398	35.263825538110844	34.45183843491984	35.24518286517316	33.89449582686509	33.775885929390085	35.06638161182689	32.19961022699467	35.151061754217054	35.1074269088559	34.548563145141735	30.474870906141774	31.36159561742819	32.53965625137601	34.623474287060134	33.619076768777774	31.091814150190512	34.2422068288115	34.812180809432455	31.902822075428293	30.03531421297021	35.028288078268496	35.068109681954404	34.087199271725304	34.25435559701414	34.81770444073272	35.54092788393274	33.955395072772006	34.033949255635115	32.130900437122804
5391	459.0	474.0	VIDQSRVLNLGPITRK	UMOD	0.18191343472255453	28.516027612953504	28.048895220280826	1.9185506912028032	1.671690737333142	0.4671323926726778	0.4978177625683312	15	15	0.9591389545457135	0.018118470179857536	32.17820917392842	30.75904307632341	29.388366211268504	29.728055322252573	27.508334555957344	27.79990383393757	28.262522108023656	26.119242046489386	30.085994799967718	29.474836484729465	28.01178106265307	25.283552150430555	27.66034744029094	26.16257473269108	28.18820577896332	26.342385392679645	26.48287111074091	28.94615626052171	29.345449726465645	24.037402185125732	25.799756415082477	29.089224937026653	30.452133112932152	27.929737133051717	30.03692601180964	29.285876335278573	29.457278273242483	28.298773113584016	29.950693132508537	26.4082105805581
5516	580.0	604.0	VQGPEGKLGPLGAPGEDGRPGPPGS	COL5A2	0.08810836064009132	25.057094334324137	25.23385956550016	0.5595070428389147	0.796305647218851	-0.17676523117602372	0.5023399652519436	15	15	0.9591389545457135	0.018118470179857536	25.53299323377888	24.85644389692668	26.344510059676473	24.514996405905762	26.18829297600072	24.91324891084221	24.42159542245405	26.366694877277308	25.032612682017906	25.12220445040542	24.239178911986155	26.603833524623926	24.727922880763405	24.691514869534117	24.926710113751067	24.36562104383312	24.202744683534476	25.303551337347745	26.157288793186428	25.59180171206933	25.27503998676864	25.261322808996805	25.39447336733978	24.40555346462667	23.88475849930454	25.55734700459641	25.226792419242045	25.253153991353642	24.443089230545738	25.559016938674993
5540	433.0	447.0	VRYTKKVPQVSTPTL	ALB	0.8597338211121764	24.802072697783217	22.614608164880064	2.9647594395008223	1.9746320618176003	2.187464532903153	0.029260783179394605	15	15	0.30096805555948736	0.521479597530624	24.058459907536726	25.07176539762508	25.590036403982165	23.50092498190946	27.021742767677384	23.77134526559105	21.800500580242765	25.772125820804852	27.017752320847585	24.278515014806672	22.085068193014667	22.469968179832833	20.37396435682464	20.439849877431676	22.635396245667295	21.881821988535144	20.813346508018036	22.561135318852237	24.145423447616547	21.106398687088202	24.224567428954394	24.570498708818487	19.69019405508837	21.00147477646772	34.305093093307626	24.849493848282382	22.96947469198605	25.61936521055862	23.074979104545662	24.54953075803492
5725	290.0	310.0	YCEEAVEEETGDGLDEDSDRA	F2	0.03937988781951948	25.155306556884817	25.057347590057397	1.3471036406180048	1.043326506258071	0.09795896682742011	0.8312377369695587	15	15	0.9591389545457135	0.018118470179857536	25.658701972160763	25.677672191768277	24.52347571848585	26.78517445976655	25.041995004661885	25.63910624295266	23.04016369279098	24.282182282033194	25.984834859243076	26.606901565136937	25.779934524475365	24.76428051613761	24.892457497564696	26.06140093583383	25.460763377283758	27.019675772832276	26.215061176028236	24.70610399352385	27.44793600475628	24.13803905566118	23.94756258011977	25.193044635866816	25.44156995068483	26.16521037281337	22.431668083011235	24.008013184809464	23.27673698365898	25.46579357076611	24.23520978118356	23.299142218121826
5726	290.0	312.0	YCEEAVEEETGDGLDEDSDRAIE	F2	0.13502538124275285	27.572580759842882	27.87756432577086	0.8132651137624999	1.126718911715046	-0.3049835659279765	0.41845694088310015	15	15	0.9591389545457135	0.018118470179857536	27.217582619147883	27.594723620566675	26.890769437311405	27.880134261552907	25.585630156081525	26.877621055866975	28.722876665822756	26.803980209956205	28.03045146959501	28.584493376722374	27.908334667580892	28.224809915900448	27.774439896905935	27.91464107975826	27.111162127071925	29.32475717976135	29.67482421789078	28.143477351391002	29.76389013533307	28.220900941798817	27.50633287415131	28.625359570506113	28.206361441860572	28.422593870045578	26.401282939580355	27.618906481485055	26.459085711360526	27.483396360725358	25.89448758008305	26.884869068391943
5763	108.0	122.0	YGEMADCCAKQEPER	ALB	0.1636384081746352	23.321544684280745	23.687811997005735	1.0631574519075018	0.9322564789217781	-0.3662673127249896	0.3407453550542653	15	15	0.9591389545457135	0.018118470179857536	21.836037068526867	22.265890285456823	23.18071546994702	23.274866933408866	22.68814240198349	22.69032615190358	23.27229946914354	23.694160137615285	24.030677419424936	24.842887061638915	24.241654159945295	24.354025172582965	24.677630245319275	24.876573995417292	24.574777141352776	23.192941000322	25.035418022633348	23.727317447290787	23.709226105740242	23.73353330155771	22.9835136702095	25.11945264065712	24.911946453714766	23.140080282235324	21.751090919500864	21.966307513265132	22.100289381450008	23.134175162486383	22.1041067683744	24.030288436192723
5764	108.0	125.0	YGEMADCCAKQEPERNEC	ALB	0.03908689387466808	27.532766900417357	27.623702736770042	1.0146474092881907	0.765560940689148	-0.09093583635268487	0.7908995793649092	15	15	0.9591389545457135	0.018118470179857536	26.15936371304497	27.290113695662413	27.401493054489745	25.40867622005432	27.54152002846927	28.013852034114247	27.664446330849866	28.167640108208573	28.095411987067564	27.773334490801798	27.917589255629238	27.45877580870608	28.165651668959963	28.706015573908275	28.293266539949528	26.99235099948048	27.883672543445737	27.8772439220262	27.716357809458763	28.176502723496455	27.885061161658683	29.504743393905315	29.10465916015931	26.50627610758125	26.695913755217486	26.87709033056936	27.18318873666613	26.700114772691393	25.770995767759825	28.41572286377867
5766	108.0	128.0	YGEMADCCAKQEPERNECFLQ	ALB	0.5378194856279985	27.968113338801444	26.908822890162714	0.4165232136864199	1.4475902041089392	1.0592904486387305	0.013677787471586673	15	15	0.1969601395908481	0.7056216566166909	28.550124693679212	27.46915293395962	27.33198403675308	27.532600153879716	25.819707323021063	27.94342775055214	27.4813261381189	27.855933318397568	27.53196721792005	28.419896499203446	26.947252107043692	27.601480090143635	27.42174959857088	27.795962143164235	27.449219725726394	27.32998752368924	26.758626654280018	25.924356229761347	28.553795505963365	28.44825040797729	27.775087425870957	28.372290685451024	27.638010069029647	25.85895293371773	28.748194994324923	27.951423930997016	28.27306133998963	27.76398649672734	22.446208601336657	28.16002690521254
5818	638.0	647.0	YPPPPPPPPP	DDX17	0.048828946255694256	27.77979924667096	27.89220374405652	1.049513158874548	0.6868163138267093	-0.11240449738555824	0.7398848395707478	15	15	0.9591389545457135	0.018118470179857536	27.940676461727087	27.88576187744237	26.657400626272977	26.42579912883925	28.36954314924889	25.77138008932449	28.060672598583782	28.057258504665164	28.38931642764961	28.212515069758478	27.91086864942262	28.76286999447962	28.384142282660452	27.048771938040762	28.08440200088975	27.931379041750485	27.8421102967236	27.898252810172874	26.94786806481592	28.015337684271145	29.759218404070552	28.10241046619257	28.380284073988864	27.74302430226915	28.563733193656354	28.884313279464923	25.78428020782304	28.357107590740867	26.44196634758324	28.467380298383397
