# Supplementary material for: Peptide clustering enhances large-scale analyses and reveals proteolytic signatures in mass spectrometry data
Source: Nat Commun. 2024 Aug 20;15:7128. doi: 10.1038/s41467-024-51589-y (PMC11336174; doi:10.1038/s41467-024-51589-y)
Supplement: Supplementary file 4 — Source Data [file 41467_2024_51589_MOESM4_ESM.zip › source_data/6d.csv]

	Unnamed: 0	group	Trial person	Day	Wound	sample	bacteria	new_group	count
17	17	P. aeruginosa	2105	Day 8	2	Sample 18	P. aeruginosa	High NE	1
10	10	P. aeruginosa	2105	Day 15	2	Sample 11	P. aeruginosa	High NE	1
9	9	P. aeruginosa	2103	Day 8	1	Sample 10	P. aeruginosa	High NE	1
16	16	P. aeruginosa	2105	Day 8	1	Sample 17	P. aeruginosa	High NE	1
6	6	S. aureus	2104	Day 8	1	Sample 7	S. aureus	High NE	1
7	7	S. aureus	2104	Day 8	2	Sample 8	S. aureus	High NE	1
15	15	P. aeruginosa after antibiotics	2105	Day 31	2	Sample 16	P. aeruginosa	Low NE	1
14	14	P. aeruginosa after antibiotics	2105	Day 29	2	Sample 15	P. aeruginosa	Low NE	1
0	0	S. aureus	2101	Day 3	1	Sample 1	S. aureus	Low NE	1
4	4	S. aureus	2104	Day 3	1	Sample 5	S. aureus	Low NE	1
3	3	S. aureus	2101	Day 8	2	Sample 4	S. aureus	Low NE	1
2	2	S. aureus	2101	Day 8	1	Sample 3	S. aureus	Low NE	1
1	1	S. aureus	2101	Day 3	2	Sample 2	S. aureus	Low NE	1
5	5	S. aureus	2104	Day 3	2	Sample 6	S. aureus	Low NE	1
8	8	P. aeruginosa MALDI+ Zymo-	2103	Day 3	1	Sample 9	P. aeruginosa	Low NE	1
11	11	P. aeruginosa	2105	Day 17	2	Sample 12	P. aeruginosa	Medium NE	1
12	12	P. aeruginosa	2105	Day 22	2	Sample 13	P. aeruginosa	Medium NE	1
13	13	P. aeruginosa	2105	Day 24	2	Sample 14	P. aeruginosa	Medium NE	1
