# Supplementary material for: Peptide clustering enhances large-scale analyses and reveals proteolytic signatures in mass spectrometry data
Source: Nat Commun. 2024 Aug 20;15:7128. doi: 10.1038/s41467-024-51589-y (PMC11336174; doi:10.1038/s41467-024-51589-y)
Supplement: Supplementary file 4 — Source Data [file 41467_2024_51589_MOESM4_ESM.zip › source_data/s6c.csv]

	HBA (0-16)	index	sample	group	day	key
105	12.621779836740123	0	Sample A	Unknown	Unknown	P. aeruginosa
106	11.882790144850294	1	Sample B	Unknown	Unknown	P. aeruginosa
108	12.85265456581478	3	Sample D	Unknown	Unknown	P. aeruginosa
112	13.638311706950484	7	Sample H	Unknown	Unknown	P. aeruginosa
113	11.717464442981571	8	Sample I	Unknown	Unknown	S. aureus
114	8.069110365375895	9	Sample J	Unknown	Unknown	S. aureus
115	8.954267830408153	10	Sample K	Unknown	Unknown	S. aureus
116	9.327409175204187	11	Sample L	Unknown	Unknown	S. aureus
