# Supplementary material for: Peptide clustering enhances large-scale analyses and reveals proteolytic signatures in mass spectrometry data
Source: Nat Commun. 2024 Aug 20;15:7128. doi: 10.1038/s41467-024-51589-y (PMC11336174; doi:10.1038/s41467-024-51589-y)
Supplement: Supplementary file 4 — Source Data [file 41467_2024_51589_MOESM4_ESM.zip › source_data/6e.csv]

	Cluster	index	DEScore1-2	Group1Mean	Group2Mean	Group1Stdev	Group2Stdev	Log2FoldChange1-2	PValue1-2	Group1RepCounts	Group2RepCounts	CorrectedPValue1-2	-Log10CorrectedPValue1-2	Sample 18	Sample 11	Sample 10	Sample 17	Sample 7	Sample 8	Sample 9	Sample 6	Sample 2	Sample 3	Sample 1	Sample 5	Sample 15	Sample 16	Sample 4	Sample 13	Sample 12	Sample 14
179	BIN2 (271-287)	2832.0	1.278599176113483	9.882827814208012	0.01	0.8619453674415155	0.0	9.872827814208012	1.2373355720945584e-14	12.0	6.0	3.150256366552746e-11	10.501654102067944	9.535822872773801	9.751505159911805	9.572398299958765	10.535301232064398	8.220567227148887	10.81325738639058	10.082238061453147	0.01	0.01	0.01	0.01	0.01	10.763957533086254	10.456523883207069	0.01	8.162790721064352	10.141298168940464	10.558273224496595
772	ILEU (214-229)	1744.0	1.2597725452362347	10.534201485491664	0.01	1.0597824481186926	0.0	10.524201485491664	1.1485967239878036e-13	12.0	6.0	1.4621636296364742e-10	9.835004023088336	11.399099059509975	12.323981774658195	8.82098701791298	11.370494458354981	11.42675530967479	11.17280890346302	10.127282176616315	0.01	0.01	0.01	0.01	0.01	8.93738596641025	11.127949829508678	0.01	9.915722223041234	10.350652644431058	9.437298462318488
678	HPT (360-370)	927.0	1.1676758738457984	9.63373905505924	0.01	1.0935850932850644	0.0	9.62373905505924	7.472788607412886e-13	12.0	6.0	6.341906598157736e-10	9.197780158430565	9.478316695104624	9.971476269481062	10.796179234705138	9.736765209774079	8.129248753481757	8.70482741177511	10.01694829345721	0.01	0.01	0.01	0.01	0.01	10.314635146976737	10.351132396417748	0.01	11.16768744280244	7.139821897002582	9.797829909732377
968	NCF1 (234-256)	2602.0	1.182466680623192	11.250171821653717	0.01	1.6197348744264946	0.0	11.240171821653718	2.8214325693731814e-11	12.0	6.0	1.4366734643248239e-08	7.842641929678344	12.386479838524798	14.220472592972383	11.943494428896532	12.051822403614416	11.932499046170534	12.343413653150945	10.021123938080557	0.01	0.01	0.01	0.01	0.01	8.384818868533367	9.593348412876589	0.01	9.975798691675895	12.563157940159638	9.585632045188973
775	IQGA1 (1509-1524)	602.0	1.0088182429573194	9.190138988098324	0.01	1.5492019598504487	0.0	9.180138988098324	3.0001192196798815e-10	12.0	6.0	1.0911862190435683e-07	6.962101127503511	5.608024760693719	10.169313420625398	10.212657231850093	10.049899909701242	6.1504657287579505	10.220735660760676	9.989526089950928	0.01	0.01	0.01	0.01	0.01	9.256228522040017	9.730302849974693	0.01	8.79376430372889	10.469440220046241	9.631309159050026
837	KPYM (88-103)	2655.0	1.1354564647186614	11.22982464243797	0.01	1.8917540151458028	0.0	11.21982464243797	2.961471642329573e-10	12.0	6.0	1.0911862190435683e-07	6.962101127503511	11.850215637574232	13.997558912474702	13.054707453376475	12.562627105864625	11.085640152178865	12.916371214495221	8.334015300114073	0.01	0.01	0.01	0.01	0.01	8.22333540048209	8.913473118000605	0.01	9.652565920995125	12.393267160081573	11.774118333618054
230	CDD (126-146)	2905.0	1.1240900367569118	11.208441059908209	0.01	1.957620699964249	0.0	11.198441059908209	5.050201491967296e-10	12.0	6.0	1.607226624818592e-07	6.793922881812308	12.315790051095227	12.892457206522158	11.827292040157515	12.078840756153351	12.432134973161174	12.210978677766605	6.378784706891179	0.01	0.01	0.01	0.01	0.01	8.25533450642894	11.696921455567514	0.01	10.534031292092818	13.43498665963204	10.443740393429957
1308	VINC (1072-1092)	2300.0	0.7185296401949877	7.264564556518873	0.01	2.2764964302304533	0.0	7.254564556518873	1.6091857398983015e-06	12.0	6.0	0.00023194855293201107	3.634608332589511	7.655528170285396	5.468218609566246	7.754694578841637	8.91829596067964	8.906432682817103	8.898692795850742	8.953443808092196	0.01	0.01	0.01	0.01	0.01	3.0003879068960826	7.960130096639705	0.01	9.029874258315806	8.333437235953857	2.295638574288077
735	IGHG2 (39-55)	2831.0	0.9767841776658123	10.970838158569357	0.01	3.459280066512281	0.0	10.960838158569358	1.7288934441032385e-06	12.0	6.0	0.00023194855293201107	3.634608332589511	13.955557926239546	11.599872831836189	11.92438729004056	12.433498214609813	11.97001124835212	10.967053030394382	13.475661445149237	0.01	0.01	0.01	0.01	0.01	12.58240384417761	11.181843016588966	0.01	10.028018020384433	0.01	11.521751035059399
594	H4 (82-99)	644.0	0.7872350101594329	8.355021219348451	0.01	2.6791103690221165	0.0	8.345021219348451	2.139557452895074e-06	12.0	6.0	0.0002682709539477863	3.571426346422617	8.12179276772077	9.797040886809414	8.63213019763447	8.904564043922196	9.392346926540062	10.217606145992017	9.21704737367324	0.01	0.01	0.01	0.01	0.01	3.0003879068960826	9.29143346726971	0.01	11.441222119308494	9.949044222126886	2.295638574288077
1047	PLSL (506-522)	1594.0	0.8944799462211119	9.882354410917412	0.01	3.178048142952102	0.0	9.872354410917412	2.2127612069534613e-06	12.0	6.0	0.0002682709539477863	3.571426346422617	12.34876934976747	11.735948218318375	8.722441566947566	12.300184979575016	10.018581325366691	9.48568822197538	11.014406428098463	0.01	0.01	0.01	0.01	0.01	0.01	11.127490112484788	0.01	10.404961215555508	9.620022403560554	11.799759109359135
500	GELS (133-155)	1085.0	0.9916049913097459	11.227560862520546	0.01	3.629331778898254	0.0	11.217560862520546	2.355399757039872e-06	12.0	6.0	0.0002725839900647052	3.564499655584029	12.501524593755743	13.547925567388782	13.92354288043598	13.198452758036485	12.345306641255032	11.881014204367037	9.902041591189993	0.01	0.01	0.01	0.01	0.01	11.183572031059134	10.010127649577617	0.01	12.10383410784306	14.123388325337698	0.01
47	ACTBL (348-361) | ACTC (349-362)	1996.0	0.9489770785177627	10.69777359065045	0.01	3.5390658816501017	0.0	10.68777359065045	3.134357660637109e-06	12.0	6.0	0.00029679051601146973	3.527549981121089	12.406069216860578	11.632949804505454	11.471273845815332	12.26476090377627	11.609524831589544	7.302171777930841	0.01	0.01	0.01	0.01	0.01	0.01	11.838770728217492	13.168615888047755	0.01	11.405855648798367	11.772772186478042	13.490518255785725
737	IGHG2 (55-69)	2249.0	0.9087874862953156	10.143186553493551	0.01	3.349452246127478	0.0	10.133186553493552	3.0666550884160227e-06	12.0	6.0	0.00029679051601146973	3.527549981121089	9.746201571186488	10.070646425578744	9.610666284773153	9.249583431095237	11.205940627468411	9.391404920299353	12.22586619925075	0.01	0.01	0.01	0.01	0.01	12.401112316467565	12.221237794427605	0.01	12.014960201031773	0.01	13.570618870343518
474	G6PI (153-168)	2525.0	0.9243760248528515	10.352930713666302	0.01	3.41197781678235	0.0	10.342930713666302	2.9926108455892052e-06	12.0	6.0	0.00029679051601146973	3.527549981121089	11.66217384952462	11.574456951828195	8.254189059692662	12.102353439835497	11.918634185491584	11.518036013241911	10.021775423374788	0.01	0.01	0.01	0.01	0.01	0.01	9.273855521856712	0.01	12.826645816306472	13.346790634162726	11.726257668680443
258	CFAH (1169-1179)	3201.0	0.9785701518006802	11.092385269975281	0.01	3.6565535586727296	0.0	11.082385269975282	2.9990550794256514e-06	12.0	6.0	0.00029679051601146973	3.527549981121089	12.24511730263285	11.548686239346146	14.285758255971723	12.156778864892763	14.447533558091394	8.639961086459708	11.188881471191161	0.01	0.01	0.01	0.01	0.01	0.01	11.829080080195318	0.01	10.964505353461316	13.34935952430629	12.442961503154699
44	ACTB (347-360) | ACTG (347-360)	1994.0	0.947922171176008	10.684129432620173	0.01	3.535748255192348	0.0	10.674129432620173	3.147424953774424e-06	12.0	6.0	0.00029679051601146973	3.527549981121089	12.406069216860578	11.469219908142147	11.471273845815332	12.26476090377627	11.609524831589544	7.302171777930841	0.01	0.01	0.01	0.01	0.01	0.01	11.838770728217492	13.168615888047755	0.01	11.405855648798367	11.772772186478042	13.490518255785725
762	IGLC2 (40-60) | IGLC3 (40-60)	406.0	0.9239411065338349	10.371658782353625	0.01	3.4560327526081975	0.0	10.361658782353626	3.4248922428110316e-06	12.0	6.0	0.00031142055893560307	3.5066527201636575	11.636919330393898	12.495491533564035	12.052290251314451	10.569288273012816	9.355900305067372	13.324690819763624	9.800984199416765	0.01	0.01	0.01	0.01	0.01	10.228277299361906	0.01	0.01	13.190131204161183	12.946705916800203	8.849226255387231
764	IGLC2 (9-23) | IGLC3 (9-23)	1981.0	1.0616050956643266	12.25722889874078	0.01	4.144662829440922	0.0	12.24722889874078	4.0865438429427944e-06	12.0	6.0	0.0003587703663493916	3.4451834359245708	15.331931110815118	14.20522850790173	12.847530538959392	16.088835558915395	14.979418715658486	14.257262983558363	13.6133764350585	0.01	0.01	0.01	0.01	0.01	0.01	8.683567899271331	0.01	13.437475562598072	11.638441216484791	11.99367825566818
827	KPYM (306-314)	1944.0	1.0205209866399925	11.74614540813198	0.01	4.0509002997215475	0.0	11.73614540813198	5.186401968217632e-06	12.0	6.0	0.0004401526470360697	3.3563966819942266	15.62716241342303	13.243688239756807	12.620858879771916	14.706110907179442	15.464268859538528	10.761556844898811	11.047793395903621	0.01	0.01	0.01	0.01	0.01	0.01	9.465447581826854	0.01	10.57760723623101	14.887340226878798	12.54191031217494
753	IGHM (136-146)	2111.0	0.9365175589639634	10.677689927590157	0.01	3.796097737668058	0.0	10.667689927590157	7.460027824404916e-06	12.0	6.0	0.0005755524497253005	3.239915093253402	12.252856056907916	12.83261792521715	14.376019085271338	13.5989046031029	11.536400850228496	10.339576371627544	11.186821193152877	0.01	0.01	0.01	0.01	0.01	0.01	7.4074119991500185	0.01	8.327857418131739	12.67639622600197	13.587417402289933
1192	TALDO (49-66)	18.0	0.8621001490443199	9.6889236513737	0.01	3.480429074145315	0.0	9.678923651373701	8.439122618366981e-06	12.0	6.0	0.0005968335051767315	3.224146804327403	12.173528102957773	12.920305815956038	7.633476616663398	12.568153824351151	9.696200197258879	11.854009955255675	8.640890030553587	0.01	0.01	0.01	0.01	0.01	0.01	11.19923162818645	0.01	11.601063233955218	6.7675548372143615	11.202669574131875
728	IGHG2 (122-132)	1952.0	1.0588286724591014	12.401323091621888	0.01	4.666796905402626	0.0	12.391323091621889	1.445116166032069e-05	12.0	6.0	0.0009552947650228032	3.0198626021641575	13.32026151139082	12.270944995325042	13.222267835028017	14.489618947974005	14.041771660014312	5.227302849670534	16.043144772335932	0.01	0.01	0.01	0.01	0.01	15.983623219890411	12.910800874300776	0.01	16.042390829179485	0.01	15.25374960435334
1148	S10AC (1-22)	3282.0	0.7994033130542366	9.109561682050828	0.01	3.757612184237752	0.0	9.099561682050828	4.045534554673329e-05	12.0	6.0	0.0020195943090584893	2.694735861757487	11.50006610224313	12.430966812314953	10.9509502868491	10.522922294212457	5.744566071650237	4.42893707401113	0.01	0.01	0.01	0.01	0.01	0.01	13.582070919273335	12.11034723376205	0.01	8.163128933014285	9.93409447419625	9.93668998308298
1048	PLSL (570-587)	1779.0	0.6701515522024097	7.3591967935306295	0.01	3.069751172803515	0.0	7.34919679353063	4.579719652340864e-05	12.0	6.0	0.0021137088948727347	2.6749548250020214	7.634776098213754	9.268545507739523	8.605617473915123	9.127242867838243	2.0080346391202286	8.364611701042529	0.01	0.01	0.01	0.01	0.01	0.01	7.14270821321768	6.730810062268077	0.01	8.485315685879522	10.512129970587438	10.420569302545434
732	IGHG2 (206-215)	2235.0	0.762367219583378	8.632010810495837	0.01	3.606430884765239	0.0	8.622010810495837	4.64916331943728e-05	12.0	6.0	0.0021137088948727347	2.6749548250020214	10.629378007250626	10.517439289471264	9.786535388360038	11.023063896803334	2.0080346391202286	7.331572542645025	11.260410386567598	0.01	0.01	0.01	0.01	0.01	9.567126312224913	9.013515127893477	0.01	10.853922769321537	0.01	11.583131366291974
442	FINC (682-706)	3067.0	0.8406849116999522	9.71920910121999	0.01	4.145775578022864	0.0	9.70920910121999	5.798221890101994e-05	12.0	6.0	0.002460378822033279	2.608998019867144	1.8386920166615315	12.117988449079897	10.78486837838748	12.10014666360105	12.184083763071078	14.55648649092053	9.414360549546515	0.01	0.01	0.01	0.01	0.01	0.01	10.472501591182017	0.01	10.263603648799677	10.758729189437267	12.129048473952857
868	LASP1 (65-84)	200.0	0.710462957015263	8.063143316999469	0.01	3.629206377599451	0.0	8.053143316999469	0.00010189437781386392	12.0	6.0	0.003817963799443297	2.4181681937465824	9.880668797883706	9.749038121216397	10.261191667097346	9.456448956248783	9.415708131518425	10.697371180596992	0.01	0.01	0.01	0.01	0.01	0.01	9.783406488954151	0.01	0.01	8.966891829734136	9.300382781722718	9.226611849020975
742	IGHG4 (115-133)	1951.0	0.8849601444025263	10.4030230723197	0.01	4.754034488817445	0.0	10.3930230723197	0.00011864245081136584	12.0	6.0	0.004059080534564018	2.391572331937264	11.97908740339093	0.01	12.453645353595045	12.68072862027796	0.01	9.697121579018017	13.173322417614727	0.01	0.01	0.01	0.01	0.01	14.018998056061571	12.910800874300776	0.01	13.353323500971475	12.107053385623134	12.442195676982784
680	HPT (58-67)	1624.0	0.749830276244117	8.630969530377378	0.01	3.9762044124144245	0.0	8.620969530377378	0.0001290058846798537	12.0	6.0	0.004059080534564018	2.391572331937264	9.685567174014235	7.911621878667114	10.224064107892998	11.441552372664214	9.536005856800625	11.17714238056448	0.01	0.01	0.01	0.01	0.01	0.01	11.616884660778313	0.01	0.01	11.247408920257296	10.342525083718096	10.368861929171148
378	DYN2 (817-836)	680.0	0.7320513398239836	8.38111167595424	0.01	3.832699103119953	0.0	8.371111675954241	0.00011976014066291974	12.0	6.0	0.004059080534564018	2.391572331937264	10.851516760722713	11.35053308703455	9.831360316491642	0.01	10.560201493907762	7.859198817862139	9.813466538676966	0.01	0.01	0.01	0.01	0.01	10.538310195386353	0.01	0.01	10.347320725616074	9.587312663735666	9.814119512016996
743	IGHG4 (128-140) | IGHG3 (178-190) | IGHG2 (127-139)	1464.0	0.8311190528120201	9.696238530963255	0.01	4.4299526915310805	0.0	9.686238530963255	0.00011843038921451349	12.0	6.0	0.004059080534564018	2.391572331937264	10.2601518644115	11.277641086038091	12.080545577680061	10.295814952168328	10.54320240619341	0.01	12.592370228129425	0.01	0.01	0.01	0.01	0.01	12.01843490484637	13.137107129856936	0.01	11.220151225543948	0.01	12.909442996690982
261	CFAH (158-174)	3215.0	0.7526026973907242	8.663767795376268	0.01	3.980611718572634	0.0	8.653767795376268	0.00012554728790422127	12.0	6.0	0.004059080534564018	2.391572331937264	10.286460894006204	10.736098504235647	10.73131297483718	9.191116803487088	11.821675878159908	11.535683550402034	9.081610863763142	0.01	0.01	0.01	0.01	0.01	0.01	8.667631974243	0.01	0.01	10.762623788704568	11.130998312676436
789	ITIH1 (202-221)	3172.0	0.7346540256280518	8.422018246811938	0.01	3.8655934234012586	0.0	8.412018246811938	0.0001242998854478709	12.0	6.0	0.004059080534564018	2.391572331937264	12.527125252406114	7.389350333319751	8.119414723200396	12.064846659005735	14.087939195629051	9.858600863689293	2.557969095497506	0.01	0.01	0.01	0.01	0.01	0.01	7.112827017585513	0.01	8.508834486279346	7.827794013651075	10.99951732147947
1147	S10AC (1-11)	1593.0	0.784446570717401	9.091600090003755	0.01	4.188569692684682	0.0	9.081600090003755	0.00012897823851945101	12.0	6.0	0.004059080534564018	2.391572331937264	11.623991229593258	10.94739792039986	12.019541740622733	12.820041293623216	11.897168091272306	9.531643039442212	0.01	0.01	0.01	0.01	0.01	0.01	9.985708639616371	0.01	0.01	10.087981691451612	9.238736146969279	10.92699128705421
49	ACTC (141-151)	474.0	0.848549566069198	9.937328521140254	0.01	4.579194047531547	0.0	9.927328521140254	0.00012913806885297933	12.0	6.0	0.004059080534564018	2.391572331937264	12.612135056854505	12.80258672846515	12.476644048792629	12.015781196799974	13.760761686794915	12.52580606203817	0.01	0.01	0.01	0.01	0.01	0.01	9.302612099611775	0.01	0.01	10.227593320526958	11.754242519201478	11.749779534597483
749	IGHG4 (37-55)	2992.0	0.8636155682641214	10.127719598096842	0.01	4.642311251044284	0.0	10.117719598096842	0.00012238914714772725	12.0	6.0	0.004059080534564018	2.391572331937264	13.955557926239548	0.01	11.969435742065953	12.433498214609813	0.01	10.823037693139726	13.475661445149237	0.01	0.01	0.01	0.01	0.01	12.58240384417761	11.181843016588966	0.01	10.221534294417511	13.153198045817371	11.716464954956347
280	CO3 (1130-1149)	2155.0	0.7818521041837211	9.069980759320941	0.01	4.214809840440449	0.0	9.059980759320942	0.00014067867267832798	12.0	6.0	0.004315275911313531	2.364991431019427	10.726629654482963	10.354559967858979	9.392496645138827	10.683077058618997	10.810452449422447	10.618264592725533	13.360474832861268	0.01	0.01	0.01	0.01	0.01	0.01	13.164054656909228	0.01	0.01	10.054752374630883	9.655006879202157
27	A2MG (1278-1303)	2547.0	0.8476502285412397	9.949146797383314	0.01	4.666104445938602	0.0	9.939146797383314	0.00015408889598218537	12.0	6.0	0.004359003657451599	2.3606127665844308	12.382126856431654	14.549835552286098	13.05693670095066	11.80242845131126	12.776148928873672	12.486745325252533	0.01	0.01	0.01	0.01	0.01	0.01	0.01	8.974190809475223	0.01	9.704245019868871	11.08128146026596	12.555822463883864
1241	TLN1 (595-612)	590.0	0.7119335368156671	8.146786351567274	0.01	3.8083697633349405	0.0	8.136786351567274	0.000149489285266122	12.0	6.0	0.004359003657451599	2.3606127665844308	9.027420175738566	11.088007993846734	8.480253042621186	8.120161780560382	9.815459099988624	9.12209465867048	12.198311446120654	0.01	0.01	0.01	0.01	0.01	10.427999173226782	10.657762466476818	0.01	8.803966381557036	0.01	0.01
752	IGHG4 (55-69)	2250.0	0.7849768017182894	9.132982724670077	0.01	4.308208613416485	0.0	9.122982724670077	0.00016337091637079405	12.0	6.0	0.004570795088791667	2.3400082479300535	10.121924044347809	0.01	10.245059577834736	8.34534860045267	0.01	8.999336072281356	12.22586619925075	0.01	0.01	0.01	0.01	0.01	12.401112316467565	12.221237794427605	0.01	12.215383769206385	10.012614112250487	12.787910209521556
1173	STMN1 (133-149)	1830.0	0.7275943027028303	8.372517094960008	0.01	3.953641861318972	0.0	8.362517094960008	0.00016524885149944306	12.0	6.0	0.00457308234693024	2.339790978261694	9.77620708385934	10.280561217642235	0.01	10.187609258040284	0.01	9.31862969733365	8.838988788199323	0.01	0.01	0.01	0.01	0.01	11.383502618949255	6.756910266664235	0.01	11.211468103947167	10.995354503588162	11.70097360129645
747	IGHG4 (29-39) | IGHG3 (29-39) | IGHG2 (29-39)	2606.0	0.7977428190081871	9.310158979628943	0.01	4.419546494920489	0.0	9.300158979628943	0.00017385075827998733	12.0	6.0	0.004582241179461817	2.3389220560997264	14.58783813799904	11.745143534808559	12.389978091207041	11.648601206901992	11.041068184214831	10.736902239766705	8.977603886795956	0.01	0.01	0.01	0.01	0.01	0.01	8.383263453531448	0.01	10.716240574197617	0.01	11.475268446124122
93	ANGT (75-91)	1118.0	0.7170803713781441	8.243571989582309	0.01	3.921937126033978	0.0	8.233571989582309	0.00017794740650761606	12.0	6.0	0.0046230009894733725	2.3350760136086888	11.357044713844983	1.8820813402667136	10.099121147480236	11.595371860042228	10.548544167227245	10.102165478551136	0.01	0.01	0.01	0.01	0.01	0.01	10.30048064395386	2.861208775055193	0.01	10.094537146967594	10.287881556746383	9.784427044852134
733	IGHG2 (257-271)	1831.0	0.7150432891478986	8.229590988841958	0.01	3.94916515399358	0.0	8.219590988841958	0.00019367577587980447	12.0	6.0	0.004653152132003609	2.3322527482383606	10.265239807878938	6.007222044737628	10.218928039640243	10.242025826754036	9.324839156011787	0.01	11.945934159994945	0.01	0.01	0.01	0.01	0.01	9.121004327597042	10.8114868004612	0.01	9.164027512744584	0.01	11.63438419028308
1228	TKT (556-572)	1547.0	0.7357611661433859	8.506769720670015	0.01	4.085308369192865	0.0	8.496769720670015	0.0001950604233140891	12.0	6.0	0.004653152132003609	2.3322527482383606	8.679216688958064	11.10832257102955	7.386270158085728	12.84248073742627	12.602903641923687	9.212705134437867	0.01	0.01	0.01	0.01	0.01	0.01	0.01	9.239538976023535	0.01	9.500884318231895	10.413810366451882	11.0751040554717
741	IGHG3 (55-69)	2251.0	0.7705707321848694	8.96050872641598	0.01	4.280523583754261	0.0	8.95050872641598	0.00018509331018067972	12.0	6.0	0.004653152132003609	2.3322527482383606	9.693267021368417	9.101743424126333	0.01	8.34534860045267	0.01	8.970556185267524	12.22586619925075	0.01	0.01	0.01	0.01	0.01	12.401112316467565	12.221237794427605	0.01	12.215383769206385	9.543679196902966	12.787910209521556
725	IGHA1 (207-215)	3256.0	0.8240674378288144	9.674294102859788	0.01	4.656676222727376	0.0	9.664294102859788	0.0001992119333811443	12.0	6.0	0.004653152132003609	2.3322527482383606	10.881471909733722	0.01	13.238889986300507	8.160785829761616	9.572060438425773	0.01	13.490643702841279	0.01	0.01	0.01	0.01	0.01	10.868419091808642	11.183097373468916	0.01	15.073714776070833	12.293826323865808	11.308619802040383
1046	PLSL (476-490)	2164.0	0.6771934893471174	7.726247251085624	0.01	3.7177161738598694	0.0	7.716247251085624	0.00019905143082361092	12.0	6.0	0.004653152132003609	2.3322527482383606	8.989876548603965	11.183590501372265	9.477246205757945	0.01	9.08451265282641	11.604569885876991	6.3212282095447385	0.01	0.01	0.01	0.01	0.01	7.6913369399281954	0.01	0.01	10.157682033535458	10.00172307623702	8.183200959344468
755	IGHM (159-179)	3298.0	0.6482769738985675	7.318371150873809	0.01	3.4873618825395507	0.0	7.30837115087381	0.00018105907814583506	12.0	6.0	0.004653152132003609	2.3322527482383606	8.380540559793573	10.356653482517318	10.316998993638611	10.141395096477575	9.52732744707977	5.757511993518436	8.244023328355501	0.01	0.01	0.01	0.01	0.01	8.825163067633051	0.01	0.01	0.01	8.28268089355212	7.96815894791975
1065	PRDX6 (1-23)	3029.0	0.7587308302649542	8.819403352448225	0.01	4.259427404804675	0.0	8.809403352448225	0.0002060379828308486	12.0	6.0	0.00476884276624855	2.3215869964749896	12.604664304900965	12.63197945187134	10.725339579305766	12.530352780435717	10.33344407463511	11.936146078595408	8.064535241209414	0.01	0.01	0.01	0.01	0.01	0.01	0.01	0.01	10.367466714373329	8.918138280246271	7.700773723805398
432	FINC (1520-1543)	600.0	0.6782563983128848	7.755921347851941	0.01	3.768058724739565	0.0	7.745921347851941	0.0002185875491825009	12.0	6.0	0.00496896339480935	2.3037342025885112	10.471959326742251	11.033293266390814	11.867234885866115	9.763291714608306	8.58551648237062	7.9825380303899225	0.01	0.01	0.01	0.01	0.01	0.01	0.01	7.589982075489292	0.01	6.3556154806269625	10.420868486471505	8.980756425267494
214	CAP1 (320-350)	1788.0	0.6906096489680691	7.954838930278874	0.01	3.9503061689331163	0.0	7.944838930278874	0.0002698104041128092	12.0	6.0	0.005945352902104839	2.225822361585573	12.20842737460455	11.41169875807089	11.42932890838146	5.822440850411503	10.68758289473294	6.811705892469586	0.01	0.01	0.01	0.01	0.01	0.01	3.0003879068960826	2.861208775055193	0.01	10.739403756060849	10.112928648511602	10.362953398151825
1050	PLSL (597-615)	605.0	0.6610607115949724	7.650805282373997	0.01	4.046731862525558	0.0	7.640805282373997	0.00048551978406075226	12.0	6.0	0.009022871315464783	2.044655236512655	8.984526266795436	9.677180836554385	10.100646188235826	0.01	10.077069901514708	9.429589626071769	2.557969095497506	0.01	0.01	0.01	0.01	0.01	8.827029337573643	0.01	0.01	12.062785487002351	9.469601943549915	10.603264705692421
46	ACTBL (320-330)	737.0	0.7827968927285001	9.273517973642036	0.01	5.014416386480758	0.0	9.263517973642037	0.0005907066992609649	12.0	6.0	0.010666235860414304	1.9719888170769295	14.281238957462307	12.215303134240557	12.829424026173703	13.606139382486749	13.233019889673223	10.27317159759736	0.01	0.01	0.01	0.01	0.01	0.01	0.01	2.861208775055193	0.01	10.879966168585783	9.713957388312421	11.36878636411714
429	FIBG (408-420)	2530.0	0.6914892440444492	8.091938218809096	0.01	4.413796798012439	0.0	8.081938218809096	0.0006390486210906341	12.0	6.0	0.011257036981549074	1.948575907167045	10.730615055667297	11.04258213119439	11.247531142839566	8.56297306808844	7.39719419771865	12.367258657101196	2.557969095497506	0.01	0.01	0.01	0.01	0.01	0.01	0.01	0.01	10.598410560996772	12.057452732373173	10.521271984232152
246	CERU (601-614)	1404.0	0.624491319192129	7.254074421409935	0.01	4.106168078020859	0.0	7.244074421409935	0.0008830263861187263	12.0	6.0	0.01446077449848061	1.8398084462248407	9.68762013702641	11.067136659642145	10.745027705001291	9.689703652141555	0.01	0.01	2.557969095497506	0.01	0.01	0.01	0.01	0.01	10.065716420846377	7.544481113937235	0.01	10.585714704125811	4.58607831797984	10.499445250721053
237	CERU (19-45)	2614.0	0.6175408270354643	7.162502795689025	0.01	4.0558833757941395	0.0	7.152502795689025	0.0008860490266154654	12.0	6.0	0.01446077449848061	1.8398084462248407	12.049998308099184	7.128745651352735	8.797655280380258	11.51672146156761	9.71620344595026	11.68505314444592	0.01	0.01	0.01	0.01	0.01	0.01	5.871702303853798	2.861208775055193	0.01	0.01	7.668609976564391	8.63413520099892
874	LDHA (293-306)	2291.0	0.7946741643221986	9.48055741330851	0.01	5.40772816030656	0.0	9.47055741330851	0.00093998483603229	12.0	6.0	0.014864604922597582	1.8278466291577273	13.848446499392157	1.8820813402667136	9.775022850280262	14.622087052975871	14.300104891805724	11.443403170540952	0.01	0.01	0.01	0.01	0.01	0.01	0.01	9.052221425122415	0.01	12.067704527244127	14.768366634536916	11.98725056753698
70	ALBU (166-179)	815.0	0.8100918770718026	9.700719257259179	0.01	5.66947081522698	0.0	9.690719257259179	0.0011527369012539585	12.0	6.0	0.01641054028196082	1.7848771204940317	12.51835156249997	14.641964021251505	12.806863648679983	13.658060304940726	14.636661215245324	12.430783403690558	12.01309964279533	0.01	0.01	0.01	0.01	0.01	0.01	0.01	0.01	0.01	11.968137719709604	11.704709568297147
1056	POSTN (438-452)	2233.0	0.7012192227735897	8.301113116132955	0.01	4.878811501335512	0.0	8.291113116132955	0.0012093927133656531	12.0	6.0	0.01641054028196082	1.7848771204940317	9.879427734594733	11.809802855007813	12.67155669762947	9.741441651838596	10.559381224790595	12.384273683532744	9.878901267887958	0.01	0.01	0.01	0.01	0.01	0.01	0.01	0.01	0.01	11.972555728277408	10.686016550036115
409	EZRI (256-268)	1257.0	0.718078477158964	8.509825736400511	0.01	4.9514093492308175	0.0	8.499825736400512	0.0011121976957048606	12.0	6.0	0.01641054028196082	1.7848771204940317	11.284825424020674	12.311300291709033	10.494192195223315	12.658225774932477	10.538610786075699	11.043401181195922	11.794801984653997	0.01	0.01	0.01	0.01	0.01	0.01	0.01	0.01	11.535985243041685	10.426565955953343	0.01
284	CO3 (120-145)	2842.0	0.6036439122626315	7.023697622185345	0.01	4.126908715499464	0.0	7.0136976221853455	0.001208854901517303	12.0	6.0	0.01641054028196082	1.7848771204940317	8.362651756087498	12.358180797890626	9.422642259683712	8.22194910475866	11.903160524460887	11.461464444580105	2.557969095497506	0.01	0.01	0.01	0.01	0.01	0.01	5.002650497186874	0.01	0.01	6.942320221348475	8.031382764729784
411	EZRI (481-499)	2430.0	0.6632030678983163	7.808179355168693	0.01	4.598007614324027	0.0	7.798179355168693	0.0012296849086897953	12.0	6.0	0.01641054028196082	1.7848771204940317	10.406684327550666	10.042625106778686	10.991867209441235	10.545729549141193	11.144118017800348	9.603424237447031	11.081144675553519	0.01	0.01	0.01	0.01	0.01	0.01	0.01	0.01	11.907929032921594	7.944630105390027	0.01
484	G6PI (546-558)	1936.0	0.8240663617846992	9.88531589511766	0.01	5.814002234286772	0.0	9.87531589511766	0.0012145342849854955	12.0	6.0	0.01641054028196082	1.7848771204940317	13.933861008743051	15.768848946952627	13.289492798766329	13.246925337861448	13.517416548386809	13.357723576489276	0.01	0.01	0.01	0.01	0.01	0.01	0.01	0.01	0.01	10.914528409333839	13.109646022834669	11.455348092043872
184	BLVRB (6-24)	443.0	0.7604458204380529	9.06831967970597	0.01	5.336144099990891	0.0	9.05831967970597	0.0012204538983349273	12.0	6.0	0.01641054028196082	1.7848771204940317	13.321315631070783	13.445629314652502	10.29089757622954	13.614178692376925	12.043093183008454	10.711052489757986	0.01	0.01	0.01	0.01	0.01	0.01	0.01	0.01	0.01	10.948787157629907	13.023903696530184	11.390978415215367
931	MNDA (200-215)	782.0	0.6698893638818029	7.889009124081999	0.01	4.617470776479581	0.0	7.879009124081999	0.001169293788084717	12.0	6.0	0.01641054028196082	1.7848771204940317	10.734235301819082	11.201741014077507	10.399407128588303	9.164814952246225	11.839270413821533	11.472660853613808	0.01	0.01	0.01	0.01	0.01	0.01	10.355064963774264	10.532169681260132	0.01	0.01	0.01	8.938745179783124
832	KPYM (509-525)	2370.0	0.6549312175066863	7.699665293456396	0.01	4.532249326440693	0.0	7.689665293456396	0.001225717578557516	12.0	6.0	0.01641054028196082	1.7848771204940317	9.381999718517537	11.60059771441386	9.63790392931019	10.928445808341694	9.19311615287777	11.192436479699872	8.730810171587551	0.01	0.01	0.01	0.01	0.01	0.01	0.01	0.01	0.01	11.724026557382592	9.976646989345683
675	HPT (267-281)	1029.0	0.6964165312993844	8.226755282906236	0.01	4.778855264722423	0.0	8.216755282906236	0.001097433451331909	12.0	6.0	0.01641054028196082	1.7848771204940317	12.10869348187659	9.7911249508657	10.875779711465619	11.163191916808746	10.90762236966545	11.287158665171221	0.01	0.01	0.01	0.01	0.01	0.01	0.01	0.01	0.01	11.200212336041258	9.996891789850253	11.360388173129971
819	KAD2 (1-19)	738.0	0.7007499812208309	8.288689406027167	0.01	4.8410792264894775	0.0	8.278689406027167	0.0011482039721213838	12.0	6.0	0.01641054028196082	1.7848771204940317	12.421625804781531	11.586510795376892	10.826229944932987	12.121017160340088	11.474939476074482	11.077255768408682	0.01	0.01	0.01	0.01	0.01	0.01	0.01	0.01	0.01	9.891421985474711	10.196924656132259	9.838347280804363
727	IGHA1 (279-292)	864.0	0.6179219536830624	7.201178702806661	0.01	4.191976764288858	0.0	7.191178702806662	0.0011186220079284755	12.0	6.0	0.01641054028196082	1.7848771204940317	8.016906165768003	9.728973218914893	10.102661592293986	10.431047940831366	9.862592905740843	9.692866349494855	9.653644729179463	0.01	0.01	0.01	0.01	0.01	0.01	0.01	0.01	0.01	9.909728107786888	8.985723423669624
545	H2AX (18-28)	527.0	0.7701938337546348	9.17841361458526	0.01	5.310827362183423	0.0	9.16841361458526	0.0010609287091302279	12.0	6.0	0.01641054028196082	1.7848771204940317	11.845116324112396	12.209836279405605	12.365949428476911	11.488632085298889	13.361976093299623	12.415620148244752	12.2104591680115	0.01	0.01	0.01	0.01	0.01	0.01	0.01	0.01	0.01	11.827105609976696	12.38626823819674
470	G3P (8-19)	1925.0	0.7928889833354472	9.483070308793474	0.01	5.563056552815922	0.0	9.473070308793474	0.00118932548829872	12.0	6.0	0.01641054028196082	1.7848771204940317	12.47884094359967	13.817433635717457	12.166158803783738	11.423125822785389	14.194606767596111	14.045643595929766	10.503191775909784	0.01	0.01	0.01	0.01	0.01	0.01	0.01	0.01	0.01	12.16357005714495	12.974272303054825
864	KVD37 (22-43)	1223.0	0.7332589309878382	8.713539284972097	0.01	5.106801769309041	0.0	8.703539284972097	0.0011809713191687063	12.0	6.0	0.01641054028196082	1.7848771204940317	11.116245916614158	11.722603798975511	14.146677906616464	10.938306028924476	11.747348739843705	12.249754252235423	10.852222368864046	0.01	0.01	0.01	0.01	0.01	0.01	0.01	0.01	0.01	11.486016770771933	10.273295636819439
296	CO3 (41-57)	2713.0	0.6413617438566642	7.5078590815806505	0.01	4.363709677176909	0.0	7.497859081580651	0.001103677332197205	12.0	6.0	0.01641054028196082	1.7848771204940317	9.353396364154596	10.690411125289746	9.62918585886704	9.667441992970545	9.460423507597525	10.761125727631324	0.01	0.01	0.01	0.01	0.01	0.01	0.01	10.666697604536514	0.01	9.155865181178338	10.67976161674217	0.01
934	MNDA (302-321)	671.0	0.6583115637258177	7.73733406271106	0.01	4.526980502611566	0.0	7.72733406271106	0.0011658674092232177	12.0	6.0	0.01641054028196082	1.7848771204940317	10.673932956190525	10.631669890561573	10.960910272134724	9.69712572330861	11.253166638679302	11.171803500448165	8.25121587591518	0.01	0.01	0.01	0.01	0.01	0.01	0.01	0.01	0.01	10.279185066899707	9.898998828394907
671	HPT (222-236)	2206.0	0.7170745204509239	8.495890661913831	0.01	4.938798306406311	0.0	8.485890661913832	0.0011037894383486258	12.0	6.0	0.01641054028196082	1.7848771204940317	11.282688261141658	12.47528298368651	10.91699111110215	11.538464131368896	10.597027658563096	11.93224636636195	0.01	0.01	0.01	0.01	0.01	0.01	0.01	0.01	0.01	11.045402971462979	10.063376459178038	12.069208000100721
674	HPT (25-40)	152.0	0.7315537132342315	8.697301258393916	0.01	5.128389485222271	0.0	8.687301258393916	0.0012418749779176147	12.0	6.0	0.016467779655095036	1.7833649526544249	11.5372307598427	12.519697995197063	10.174807788616668	11.1652203070599	10.097657163128378	13.04741457775827	0.01	0.01	0.01	0.01	0.01	0.01	12.612024470610374	0.01	0.01	13.21686596587481	9.96669607263881	0.01
1269	TRFL (65-96)	264.0	0.6743076813323304	7.954977890263116	0.01	4.693232692944221	0.0	7.944977890263116	0.0012485651471674547	12.0	6.0	0.0164707091434629	1.7832877019557605	10.56669933340614	11.040889940345254	0.01	0.01	8.304153810277596	12.310077350096405	9.807493757875015	0.01	0.01	0.01	0.01	0.01	0.01	9.897649381598605	0.01	10.677341352992515	12.11538071021045	10.71004904635541
1136	RTN4 (27-40)	2039.0	0.6336636184573669	7.425808080825589	0.01	4.389754282502364	0.0	7.415808080825589	0.0012700893951105544	12.0	6.0	0.016498202040568736	1.7825633822349407	9.896194112347892	10.25876142665546	9.946849208174665	0.01	0.01	0.01	8.388779806053277	0.01	0.01	0.01	0.01	0.01	8.869842103691482	8.320279785012225	0.01	10.438134274530974	11.535101342660717	11.42575491078035
859	KV320 (96-106)	2565.0	0.7943526356971908	9.508455488270254	0.01	5.620183500187892	0.0	9.498455488270254	0.001265668344868566	12.0	6.0	0.016498202040568736	1.7825633822349407	11.51407397247956	14.466868166108656	13.047180352041224	12.521196153748516	13.676052219739592	14.786207343071506	10.03473976619512	0.01	0.01	0.01	0.01	0.01	0.01	0.01	0.01	0.01	11.76125901452616	12.263888871332696
251	CERU (945-961)	1054.0	0.6706827497348448	7.915764232979712	0.01	4.706500648377077	0.0	7.905764232979712	0.0013307644081685217	12.0	6.0	0.016731401944556756	1.7764676674490942	10.538445161484528	8.919750339346859	10.543046590231963	9.430304470004447	11.083334928425675	13.756668340838756	0.01	0.01	0.01	0.01	0.01	0.01	10.889467142117217	0.01	0.01	9.470162243891501	10.327991579415595	0.01
188	BPI (31-53)	938.0	0.6439831690920216	7.565494771461105	0.01	4.490774242170023	0.0	7.555494771461105	0.0013134316969671213	12.0	6.0	0.016731401944556756	1.7764676674490942	12.048759882681919	10.47139784034794	12.095397075362081	8.871676462153054	10.32666491448181	9.363179629500122	0.01	0.01	0.01	0.01	0.01	0.01	0.01	0.01	0.01	8.68178086827383	10.074848796464542	8.822231788267967
278	CO3 (1104-1124)	1718.0	0.6419743158210556	7.541898076640558	0.01	4.487977361108692	0.0	7.531898076640558	0.0013406150811820809	12.0	6.0	0.016731401944556756	1.7764676674490942	11.148658783583631	11.81702154961957	10.514504673001303	10.289919683473506	10.019001947035239	9.469330596606477	0.01	0.01	0.01	0.01	0.01	0.01	0.01	7.201480778222363	0.01	0.01	9.077275559668442	10.935583348476152
710	HXK3 (894-910)	1961.0	0.6329519781596635	7.421768767710052	0.01	4.408510351096456	0.0	7.411768767710052	0.0013211694699911218	12.0	6.0	0.016731401944556756	1.7764676674490942	11.976197912947061	11.11851972982767	10.163283513843506	11.080041382417978	7.9495966620601	9.403359158633522	0.01	0.01	0.01	0.01	0.01	0.01	0.01	0.01	0.01	8.874823936859729	9.574266051914396	8.891136864016653
391	ELNE (82-101)	422.0	0.8157305209754796	9.787287141610108	0.01	5.817011995930661	0.0	9.777287141610108	0.0013239494327544844	12.0	6.0	0.016731401944556756	1.7764676674490942	12.891199186307189	13.418019485989069	14.958229145603703	12.060387830254193	14.15277671029388	14.261999392828825	9.154188992721618	0.01	0.01	0.01	0.01	0.01	0.01	0.01	0.01	0.01	13.945189191509856	12.575455763812947
618	HCLS1 (273-282)	3100.0	0.7054046573231992	8.36921758619667	0.01	4.988463862082558	0.0	8.35921758619667	0.0013572200429009067	12.0	6.0	0.01685601087427175	1.773245197224666	11.971085680835342	10.969837781925374	10.986290944387024	8.532222310046281	12.200082236083281	10.116532709175281	9.86528408618269	0.01	0.01	0.01	0.01	0.01	13.807202883555384	11.95207240216938	0.01	0.01	0.01	0.01
1045	PLSL (460-476)	913.0	0.7289525112264471	8.675001127650825	0.01	5.177237092541082	0.0	8.665001127650825	0.001370744039065891	12.0	6.0	0.01694133166729009	1.771052455101812	12.043762317666207	13.070940634977122	13.388790431561276	11.116762879655111	12.298208812721663	12.527276963939432	0.01	0.01	0.01	0.01	0.01	0.01	0.01	0.01	0.01	8.0087111361078	10.939554239580747	10.676006115600545
307	CO3 (886-905)	3042.0	0.6968522147321824	8.26092019015496	0.01	4.936893553228216	0.0	8.250920190154961	0.001386820147555864	12.0	6.0	0.017057217853513187	1.76809180373123	9.575887112261327	12.37505005439621	11.597995686543035	10.218401245646824	12.006963165281181	13.293499735634395	0.01	0.01	0.01	0.01	0.01	0.01	0.01	0.01	0.01	8.059913009778297	11.410620943141533	10.562711329176707
856	KV320 (55-69)	998.0	0.6804540597466265	8.050761101543367	0.01	4.8244094406241365	0.0	8.040761101543367	0.001418193710321119	12.0	6.0	0.017359236473449856	1.7604693806952316	11.732508945986073	11.383709463653332	9.378036010431368	10.727478995515224	12.889913865016478	11.638731325466564	7.856599802994407	0.01	0.01	0.01	0.01	0.01	0.01	0.01	0.01	0.01	11.819709923816195	9.15244488564076
1233	TLN1 (1568-1599)	1353.0	0.6772231498091814	8.010311674817464	0.01	4.807590607709584	0.0	8.000311674817464	0.0014361433631724548	12.0	6.0	0.01749410389777944	1.7571082985207	12.314912293666925	10.706452600442397	7.57522197950498	11.866310505831551	12.348351597298329	10.893096028362882	0.01	0.01	0.01	0.01	0.01	0.01	0.01	0.01	0.01	10.484272172219077	11.310720384716367	8.594402535767058
272	CNDP2 (342-358)	3090.0	0.5936554882037576	6.9170342364260575	0.01	4.153037204844411	0.0	6.907034236426058	0.0014429543670595767	12.0	6.0	0.01749410389777944	1.7571082985207	10.00318587387137	8.742120758878853	10.088209488416965	8.20168475625713	5.918910873346525	9.964326807497297	0.01	0.01	0.01	0.01	0.01	0.01	0.01	0.01	0.01	10.233905971386255	10.107704054293082	9.714362253165213
754	IGHM (146-169)	2308.0	0.6504600947743743	7.666864615279951	0.01	4.624117646444891	0.0	7.656864615279951	0.0014949912895328781	12.0	6.0	0.01753649155359957	1.7560572896085966	11.813147767698558	6.890771494572403	12.580176578611802	9.367452178418297	10.03360752944289	0.01	0.01	0.01	0.01	0.01	0.01	0.01	9.16872764109945	0.01	0.01	11.00180974717226	10.258319293933031	10.858363152410725
600	HBA (71-97)	430.0	0.6429385164857286	7.569595248644988	0.01	4.569346602652406	0.0	7.559595248644988	0.0015055089711052106	12.0	6.0	0.01753649155359957	1.7560572896085966	11.221573997956765	11.863926189854869	11.274723735396396	9.223238653354924	11.557485974050726	10.406423689371312	0.01	0.01	0.01	0.01	0.01	0.01	0.01	0.01	0.01	9.727372460975849	8.809365458853284	6.7210328239257455
1064	PRDX5 (53-76)	709.0	0.7303272948721496	8.70261993614189	0.01	5.250027558839749	0.0	8.69261993614189	0.0014959073344322463	12.0	6.0	0.01753649155359957	1.7560572896085966	14.096967992534502	8.965248239912224	11.22969008137918	13.003365000266685	13.052814558575855	10.165642177706394	0.01	0.01	0.01	0.01	0.01	0.01	0.01	0.01	0.01	8.997566082277842	13.098742364729544	11.791402736320448
76	ALBU (64-75)	2640.0	0.6972739280960549	8.274116350805945	0.01	4.98466558716015	0.0	8.264116350805946	0.0014801115776545025	12.0	6.0	0.01753649155359957	1.7560572896085966	14.256799714791786	8.187951802351204	10.908569763155803	11.945198609540592	11.113122077177282	10.982622098122542	0.01	0.01	0.01	0.01	0.01	0.01	0.01	0.01	0.01	12.08699621617226	8.912191942599602	10.865943985760248
677	HPT (311-321)	1652.0	0.6701813383850642	7.923670249483311	0.01	4.779076948201874	0.0	7.913670249483311	0.0014946627778212184	12.0	6.0	0.01753649155359957	1.7560572896085966	11.407235109752184	7.1275677302446026	8.541838511745073	11.111540257752331	0.01	0.01	0.01	0.01	0.01	0.01	0.01	0.01	12.772523000486146	11.74591775663842	0.01	10.66422510143052	10.508022529828848	11.1751729959216
347	COF1 (113-124)	2593.0	0.6291859191104219	7.387914438322464	0.01	4.451707785493795	0.0	7.377914438322464	0.0014843393045691545	12.0	6.0	0.01753649155359957	1.7560572896085966	11.002270771248048	10.606362829508548	11.132513957363635	10.950963101368442	8.603504150045286	11.277518826796703	0.01	0.01	0.01	0.01	0.01	0.01	0.01	0.01	0.01	9.303747025958527	6.528220249720224	9.219872347860159
496	GDIR2 (120-134)	2230.0	0.6519283679047462	7.682431771329608	0.01	4.617394494235999	0.0	7.672431771329609	0.001453475426117016	12.0	6.0	0.01753649155359957	1.7560572896085966	11.181808625963578	12.340317068914167	9.69801128850674	9.94296369456608	10.677253942956655	10.5363863677708	0.01	0.01	0.01	0.01	0.01	0.01	0.01	0.01	0.01	6.604357783655302	11.281225652408548	9.896856831213434
1316	VTDB (317-330)	773.0	0.7593903675776787	9.076781418755912	0.01	5.4749758817749345	0.0	9.066781418755912	0.0014936357721457203	12.0	6.0	0.01753649155359957	1.7560572896085966	10.493669567192793	0.01	13.059385031453075	12.407675313925857	12.881321027762459	10.432504938524367	0.01	0.01	0.01	0.01	0.01	0.01	0.01	8.212656340499432	0.01	14.01790921463039	13.57927350647536	13.80698208460721
761	IGJ (46-60)	1555.0	0.5923254930635738	6.907960946367666	0.01	4.178518071436218	0.0	6.897960946367666	0.0015321421973873098	12.0	6.0	0.017547402016325226	1.755787173984168	9.540938802338772	5.271311831013051	9.34672047693567	9.772608874387315	0.01	0.01	0.01	0.01	0.01	0.01	0.01	0.01	9.707365695745159	9.069021462608383	0.01	9.391559824084116	10.080778051744941	10.685226337554584
316	CO4B (1224-1241) | CO4A (1224-1241)	2082.0	0.5876301876194195	6.845211316187551	0.01	4.137572416545403	0.0	6.835211316187551	0.001523428672130375	12.0	6.0	0.017547402016325226	1.755787173984168	11.443567342958135	0.01	10.03221416515574	7.731786827575818	9.25403247316097	0.01	9.01620096551786	0.01	0.01	0.01	0.01	0.01	6.161400570903382	9.988358289528144	0.01	8.59851904524544	0.01	9.886456114205108
731	IGHG2 (188-199)	1503.0	0.582742495227749	6.788693635755901	0.01	4.1322713637772654	0.0	6.778693635755901	0.0016116798298453799	12.0	6.0	0.01794681128226344	1.746012703940074	10.35088141255591	8.443314696423887	10.481979174360175	7.945566949788223	0.01	0.01	10.309173600388547	0.01	0.01	0.01	0.01	0.01	9.686347633029202	5.4590383340865785	0.01	8.79908746165137	0.01	9.958934366786899
627	HEMO (321-338)	1966.0	0.7205704154661633	8.586043195195328	0.01	5.233412314084739	0.0	8.576043195195329	0.0016252325602957617	12.0	6.0	0.01794681128226344	1.746012703940074	11.778264379586021	13.742040767454743	11.939923774089996	11.844828417126317	12.239628850137564	8.070792868989397	0.01	0.01	0.01	0.01	0.01	0.01	0.01	0.01	0.01	7.846780051158725	13.08721021882561	12.453049014975567
833	KPYM (509-531)	2371.0	0.6885035204280516	8.171370824310891	0.01	4.979497055302759	0.0	8.161370824310891	0.0016229739143979966	12.0	6.0	0.01794681128226344	1.746012703940074	10.903183027028689	13.133746931897589	11.82324826125824	10.202779984400207	10.687992789609476	12.702456252831606	6.279124379644362	0.01	0.01	0.01	0.01	0.01	0.01	0.01	0.01	0.01	11.239138064746978	11.054780200313534
1063	PRDX2 (185-198)	1078.0	0.6871918508755431	8.15476690310387	0.01	4.971411819164198	0.0	8.14476690310387	0.0016283159669118247	12.0	6.0	0.01794681128226344	1.746012703940074	12.582505170464131	10.872034781088937	0.01	7.403350591038857	10.846714998149164	12.308343160933237	0.01	0.01	0.01	0.01	0.01	0.01	10.233660931445556	9.02898147547255	0.01	0.01	14.073547310771334	10.478064417882667
1119	RAC1 (137-152)	3044.0	0.6097816725218352	7.152042381609948	0.01	4.384384960397425	0.0	7.142042381609948	0.0017042227495065163	12.0	6.0	0.01857896265132137	1.7309785383178269	11.648349160927099	9.656376639736019	10.109384005863676	10.767286307797178	10.338074708940164	9.97466213595918	0.01	0.01	0.01	0.01	0.01	0.01	0.01	0.01	0.01	5.3073296853538805	9.710028506303134	8.283017428439038
863	KVD12 (69-97)	2592.0	0.7008059715096998	8.34486332580701	0.01	5.165997953576817	0.0	8.33486332580701	0.0018385744681544349	12.0	6.0	0.019751099560848907	1.7044087218138952	7.7977725691689965	11.345691038102345	14.357373364064303	11.170621166440476	12.90513663750263	11.282794485268333	11.830545629244464	0.01	0.01	0.01	0.01	0.01	0.01	0.01	0.01	0.01	12.268578448965997	7.149846570926586
698	HSP7C (164-181) | HS71B (164-181) | HS71A (164-181)	381.0	0.7202272379657136	8.59744572701561	0.01	5.335768109752728	0.0	8.587445727015611	0.0018747593825168996	12.0	6.0	0.020026482488425795	1.6983953247961956	12.039785505811512	15.184558734673612	12.217834984248944	11.77829892275373	11.546612250246438	12.990447387739989	2.557969095497506	0.01	0.01	0.01	0.01	0.01	0.01	0.01	0.01	2.5372863661970153	12.008933631692612	10.287621845325972
739	IGHG3 (239-249)	1502.0	0.5695194347603562	6.638703708311749	0.01	4.130139459025538	0.0	6.6287037083117495	0.0019159123026892893	12.0	6.0	0.020240301753721705	1.6937830170793065	10.35088141255591	9.094316525448404	0.01	7.945566949788223	0.01	0.01	10.309173600388547	0.01	0.01	0.01	0.01	0.01	9.686347633029202	5.4590383340865785	0.01	6.379456184850077	11.128263662119421	9.281400197474637
290	CO3 (268-282)	320.0	0.6982703927769796	8.317697992207345	0.01	5.181617469942893	0.0	8.307697992207345	0.0019314552364025498	12.0	6.0	0.02032018608215245	1.6920723193171558	13.275466208615358	9.755517443819175	7.769122951824784	12.62283164350859	12.825001605745696	11.087613363825302	0.01	0.01	0.01	0.01	0.01	0.01	0.01	0.01	0.01	10.52680377788536	7.581955908637215	14.338063002626674
745	IGHG4 (189-199)	1504.0	0.5780276148315296	6.754342262387731	0.01	4.215812378316264	0.0	6.744342262387732	0.0019649878565975642	12.0	6.0	0.020503520831546714	1.6881715561920723	10.35088141255591	0.01	10.481979174360175	7.945566949788223	0.01	0.01	10.309173600388547	0.01	0.01	0.01	0.01	0.01	9.686347633029202	5.4590383340865785	0.01	6.379456184850077	11.128263662119421	9.281400197474637
676	HPT (281-299)	2296.0	0.6702822050036283	7.962402103608994	0.01	4.995720661450024	0.0	7.9524021036089945	0.002042480597330598	12.0	6.0	0.021016611565198406	1.6774373024447402	11.905959645373235	10.620300390145601	13.072087162169039	12.477399766021591	13.003973510300524	10.947129230699833	0.01	0.01	0.01	0.01	0.01	0.01	0.01	0.01	0.01	5.953301615316175	8.065903942749758	9.47276998053216
241	CERU (297-314)	1909.0	0.7125919840436894	8.511186237750467	0.01	5.357501021204791	0.0	8.501186237750467	0.002093529368011817	12.0	6.0	0.021320503083832345	1.6712025518051947	13.70535067628653	12.49444999223734	12.54808492733967	13.283414310242634	12.815033089300414	11.884807474688618	0.01	0.01	0.01	0.01	0.01	0.01	0.01	0.01	0.01	7.584249005898137	6.187996369221424	11.600849007790808
548	H2AX (88-115)	2554.0	0.6398185898217161	7.5726595237117715	0.01	4.777903792169063	0.0	7.562659523711772	0.00213417201899527	12.0	6.0	0.02164781657514724	1.6645859005662456	6.33176924884551	14.64428709448662	9.689193371814948	9.618165112885606	11.552107289564567	11.8221714841819	0.01	0.01	0.01	0.01	0.01	0.01	8.620220407922265	0.01	0.01	10.091924157191782	0.01	8.472076117648054
691	HS90B (249-267)	2456.0	0.5881766255010715	6.920731801397273	0.01	4.461959373743351	0.0	6.910731801397273	0.002519597510538153	12.0	6.0	0.02429884568875052	1.6144143569742473	1.8386920166615315	10.398127842341431	10.859334472353135	2.015704785954692	0.01	0.01	8.801690939928376	0.01	0.01	0.01	0.01	0.01	10.42927707146894	10.260640591974552	0.01	11.461191964212945	5.892940186605657	11.071181745266022
858	KV320 (77-96)	2190.0	0.709387092996865	8.509382717140932	0.01	5.62790574650472	0.0	8.499382717140932	0.0030415004977061505	12.0	6.0	0.027854893047337626	1.5550985047342554	12.784325340590012	12.973483888687028	11.275594013927579	12.33754967762528	12.188685929630271	13.701710902929392	0.01	0.01	0.01	0.01	0.01	0.01	0.01	0.01	0.01	2.5372863661970153	12.52685290364019	11.757103582464442
862	KV401 (86-101)	2351.0	0.7745632209533753	9.346205621206687	0.01	6.218466461978824	0.0	9.336205621206688	0.00317569966790274	12.0	6.0	0.02887618340885849	1.5394602084017706	13.816630160276246	14.59362343318666	13.631812727315518	13.106633236893483	13.130636650423082	13.06607791380381	0.01	0.01	0.01	0.01	0.01	0.01	0.01	0.01	0.01	2.5372863661970153	15.215076155010626	13.026690811373808
499	GDIR2 (99-111)	1649.0	0.6335488127228143	7.540609579324578	0.01	5.029353332608072	0.0	7.530609579324579	0.003238823461885564	12.0	6.0	0.029241292673619315	1.5340034323772884	10.689900470286586	10.249377700441114	10.690381897758934	9.843013810197736	11.923241322223134	13.938015709537497	0.01	0.01	0.01	0.01	0.01	0.01	0.01	0.01	0.01	2.5372863661970153	10.843301309998187	9.742796365254744
1033	PLIN3 (223-237)	872.0	0.5680240910866343	6.694266504446106	0.01	4.485061710754027	0.0	6.684266504446106	0.003351137660801631	12.0	6.0	0.029832155539863476	1.5253153653021418	8.16618710112308	11.937886116729343	2.2788326659094102	10.81198776597914	8.310397995148389	8.624194309564952	0.01	0.01	0.01	0.01	0.01	0.01	0.01	0.01	0.01	9.632807753144956	10.861851154324382	9.677053191429623
45	ACTBL (127-140)	1979.0	0.6861627065672491	8.221446437928442	0.01	5.5088975366059	0.0	8.211446437928442	0.0033472353909414507	12.0	6.0	0.029832155539863476	1.5253153653021418	12.452441196453648	12.36962668578595	10.404888387380073	12.577705743159896	12.128530703559928	11.118159034048091	0.01	0.01	0.01	0.01	0.01	0.01	0.01	11.166981163024303	0.01	0.01	2.258684329355464	14.150340012373958
1074	PROF1 (46-61)	1862.0	0.5765814400606657	6.805493785331218	0.01	4.557994937787797	0.0	6.795493785331218	0.003342073998419201	12.0	6.0	0.029832155539863476	1.5253153653021418	8.462989984499123	10.335959746764063	9.527221129964826	10.835175440506564	11.498753406781695	11.676174589123617	0.01	0.01	0.01	0.01	0.01	0.01	0.01	0.01	0.01	2.5372863661970153	9.601138999173703	7.161225760964015
895	LUM (95-107)	1202.0	0.620067989791246	7.370707927192267	0.01	4.941525157819146	0.0	7.3607079271922675	0.003363871975379256	12.0	6.0	0.02984117787217975	1.5251840386627649	9.556442108987877	9.825005531945674	11.590578954431791	2.015704785954692	9.861965277594186	12.323654050217332	0.01	0.01	0.01	0.01	0.01	0.01	0.01	11.19093387577276	0.01	0.01	10.275786952116386	11.778423589286502
1260	TRFL (324-347)	445.0	0.7091408654679546	8.517407253693506	0.01	5.71910744857611	0.0	8.507407253693506	0.003397177399957154	12.0	6.0	0.03003199187601012	1.5224158622042303	13.2065410645338	11.98132734747655	0.01	10.949662949573383	12.578582104862498	13.8808778698812	9.884167533210785	0.01	0.01	0.01	0.01	0.01	0.01	0.01	0.01	2.5372863661970153	14.390701515683546	12.769740292903293
186	BLVRB (8-31)	1914.0	0.6407469991965022	7.6419191495974035	0.01	5.149837226364467	0.0	7.631919149597404	0.0034906515524847598	12.0	6.0	0.030355537604629074	1.5177620712523614	11.065019343552013	14.407100801846706	10.096703195772541	10.081886933851642	11.804959729701928	8.713874575782773	0.01	0.01	0.01	0.01	0.01	0.01	0.01	0.01	0.01	2.5372863661970153	11.481760375594128	11.484438472870094
552	H2AY (85-100)	657.0	0.5651741742208849	6.665982955567419	0.01	4.509479923484114	0.0	6.655982955567419	0.0035938013540544305	12.0	6.0	0.030911548133184395	1.5098792437602953	4.049333286036453	12.081707219892772	12.310024136748915	7.24369234831402	8.145430947610222	10.880673162870055	0.01	0.01	0.01	0.01	0.01	0.01	0.01	0.01	0.01	5.4753202758025745	10.445637936029657	9.329976153504363
319	CO4B (160-174) | CO4A (160-174)	1398.0	0.6155090938953801	7.323861587661297	0.01	4.982147709983534	0.0	7.313861587661298	0.0037363807867237847	12.0	6.0	0.031922233164425357	1.4959067345812491	9.89168741436889	9.317077432397642	12.881814412669183	7.664795843807375	12.570760861406043	12.460774033796936	2.557969095497506	0.01	0.01	0.01	0.01	0.01	0.01	0.01	0.01	0.01	11.252440514588333	9.259019443403645
301	CO3 (515-533)	3169.0	0.48635262014369735	5.650258171784613	0.01	3.898421436218296	0.0	5.640258171784613	0.004142981755846403	12.0	6.0	0.034927256789354114	1.4568355228086787	6.580790435606889	10.547741061330091	8.518623599508942	6.699164986850408	5.392453162823234	10.937886341116373	2.557969095497506	0.01	0.01	0.01	0.01	0.01	0.01	0.01	0.01	0.01	9.120698754373052	7.417770624308864
348	COF1 (118-131)	866.0	0.5419713417782828	6.41485848929232	0.01	4.601474815357184	0.0	6.40485848929232	0.005410406282782038	12.0	6.0	0.035402678990253414	1.4509638728142698	8.274850804767361	10.37029569618101	9.467319971264578	9.391847300825415	9.839861108266188	11.47555490904173	0.01	0.01	0.01	0.01	0.01	0.01	0.01	0.01	0.01	0.01	9.890451761091766	8.228120320069795
1044	PLSL (425-433)	1992.0	0.688920344266395	8.300791018566475	0.01	5.924024110919325	0.0	8.290791018566475	0.005214211267037575	12.0	6.0	0.035402678990253414	1.4509638728142698	12.23922233391715	13.948447503385145	11.708385201473451	12.483114847651875	13.50701716100426	13.399682204698731	0.01	0.01	0.01	0.01	0.01	0.01	0.01	0.01	0.01	0.01	11.601596687633029	10.682026283034046
592	H3PS2 (75-90)	751.0	0.6658586679977914	8.000049874734524	0.01	5.657102895076158	0.0	7.990049874734524	0.004898054214101694	12.0	6.0	0.035402678990253414	1.4509638728142698	12.195201450372481	11.587856144194857	12.482386002936009	12.051251338409342	12.34582996329254	11.74021264384957	0.01	0.01	0.01	0.01	0.01	0.01	0.01	0.01	0.01	0.01	11.418063729014486	12.139797224744976
354	COR1A (124-136)	2178.0	0.5640458492004147	6.703059975315252	0.01	4.820448589650063	0.0	6.693059975315252	0.005501567780324195	12.0	6.0	0.035402678990253414	1.4509638728142698	9.62682332383033	11.447362349850843	10.12497590243731	10.549450523674741	8.101995569982547	10.798784684686362	0.01	0.01	0.01	0.01	0.01	0.01	0.01	0.01	0.01	0.01	11.149207598113351	8.598119751207543
358	COR1A (237-248)	2006.0	0.6222657275341099	7.453518116328347	0.01	5.363003562331213	0.0	7.443518116328347	0.00551584979062541	12.0	6.0	0.035402678990253414	1.4509638728142698	11.85192669659834	12.765170425887225	9.922589599081029	11.243405322967357	11.885717190539902	12.363230342539014	0.01	0.01	0.01	0.01	0.01	0.01	0.01	0.01	0.01	0.01	10.630909244997914	8.739268573329376
647	HMGB2 (193-207)	1092.0	0.5604029530895173	6.659586685276145	0.01	4.811622802237291	0.0	6.649586685276145	0.005677556926136787	12.0	6.0	0.035402678990253414	1.4509638728142698	7.424894081179974	10.346408000555368	11.49903157795503	0.01	0.01	0.01	0.01	0.01	0.01	0.01	0.01	0.01	10.793310187113235	11.063821704412923	0.01	9.871559898377633	8.692014539466724	10.18400023425285
1160	SDCB1 (73-89)	3149.0	0.6407360334722835	7.6842127909572895	0.01	5.480249495568695	0.0	7.67421279095729	0.005193485831862596	12.0	6.0	0.035402678990253414	1.4509638728142698	12.717502269656432	10.674943451784404	11.61145588657282	11.806775231248379	12.793786128390455	11.931746058234207	0.01	0.01	0.01	0.01	0.01	0.01	0.01	0.01	0.01	0.01	10.553799471759074	10.08054499384168
1034	PLIN3 (80-96)	2501.0	0.535735776421238	6.337464602604174	0.01	4.566006501028473	0.0	6.3274646026041745	0.005574029398922442	12.0	6.0	0.035402678990253414	1.4509638728142698	9.023003603163993	6.861276213714267	0.01	9.61483252949612	0.01	10.342958433383224	0.01	0.01	0.01	0.01	0.01	0.01	9.34641827785127	0.01	0.01	9.925948808966503	10.297236841545331	10.597900523129386
210	CAP1 (138-161)	641.0	0.5987431825273032	7.139515265952273	0.01	5.0576075697616085	0.0	7.129515265952273	0.004963503843427302	12.0	6.0	0.035402678990253414	1.4509638728142698	10.439697734825797	11.723294911051052	10.538550161536214	10.670230979633352	10.044608440079339	11.032366206292464	0.01	0.01	0.01	0.01	0.01	0.01	0.01	0.01	0.01	0.01	10.958834812743293	10.226599945265761
626	HEMO (297-308)	425.0	0.7101971154169519	8.574084482804542	0.01	6.139713744265046	0.0	8.564084482804542	0.005333387540629329	12.0	6.0	0.035402678990253414	1.4509638728142698	14.591093899971032	12.097332164765739	13.04927793994501	14.614165280933943	13.519338544647303	0.01	0.01	0.01	0.01	0.01	0.01	0.01	0.01	0.01	0.01	11.318008655612154	11.25286845246864	12.40692885531066
1235	TLN1 (2062-2079)	2631.0	0.5938143200285732	7.084291388723074	0.01	5.0739156392718066	0.0	7.074291388723074	0.005349471989207177	12.0	6.0	0.035402678990253414	1.4509638728142698	10.833409058877146	12.545223231311802	10.131683537072378	10.379648881377129	10.911603539088752	11.059256492714914	0.01	0.01	0.01	0.01	0.01	0.01	0.01	0.01	0.01	0.01	10.572345332072453	8.538326592162292
1055	POSTN (361-374)	1405.0	0.582072488638852	6.9381077529794695	0.01	5.003716228263439	0.0	6.92810775297947	0.005606151865892832	12.0	6.0	0.035402678990253414	1.4509638728142698	10.029827431838438	10.88939384455982	12.701251114442472	9.857019341076017	9.471271834767235	8.73081076549817	0.01	0.01	0.01	0.01	0.01	0.01	0.01	0.01	0.01	0.01	11.90158314299421	9.63613556057727
395	ENOA (411-434)	1583.0	0.5762232415903382	6.862027030478994	0.01	4.944924622760719	0.0	6.852027030478994	0.005576948271552255	12.0	6.0	0.035402678990253414	1.4509638728142698	10.356985007005404	11.888193393061604	10.620745249368172	11.261709800620139	7.628507606648394	9.392449460096252	0.01	0.01	0.01	0.01	0.01	0.01	0.01	0.01	0.01	0.01	10.748956844209971	10.406777004737984
352	COMP (526-537)	1148.0	0.6515031507208139	7.825285968057815	0.01	5.606593270380466	0.0	7.8152859680578155	0.005357305778762404	12.0	6.0	0.035402678990253414	1.4509638728142698	11.202607424743878	11.77005607967269	13.447938358269157	11.299270939640984	9.327859770303341	0.01	11.99255976662362	0.01	0.01	0.01	0.01	0.01	0.01	0.01	0.01	0.01	12.935821699006757	11.88731757843336
1023	PGK1 (23-42)	1146.0	0.5568745919663342	6.61030253781957	0.01	4.754185801005454	0.0	6.60030253781957	0.005505801283002434	12.0	6.0	0.035402678990253414	1.4509638728142698	11.858083401105922	10.28178232390466	9.44403253875349	10.291303550339265	9.695176622604432	10.090285586886868	0.01	0.01	0.01	0.01	0.01	0.01	0.01	0.01	0.01	0.01	10.04751159924145	7.575454830998767
216	CAP1 (386-401)	1687.0	0.6221036003998957	7.443936080676571	0.01	5.300137311303617	0.0	7.433936080676571	0.0051369511406388685	12.0	6.0	0.035402678990253414	1.4509638728142698	10.593810685813388	11.650177541750603	12.844188454911341	10.46311088370349	11.303131702310967	9.973065573157562	0.01	0.01	0.01	0.01	0.01	0.01	0.01	0.01	0.01	0.01	11.54211156321008	10.917636563261405
250	CERU (834-858)	2378.0	0.5970478862544002	7.123954587038906	0.01	5.088708783037547	0.0	7.113954587038906	0.005253155674032775	12.0	6.0	0.035402678990253414	1.4509638728142698	11.112561101128104	10.506318664959204	11.813947645020491	10.973554209522518	11.714032912274732	10.60650048540917	0.01	0.01	0.01	0.01	0.01	0.01	0.01	0.01	0.01	0.01	10.04660314073783	8.67393688541481
277	CO3 (1079-1090)	1019.0	0.6778723229589365	8.157483239733098	0.01	5.8015323217721475	0.0	8.147483239733099	0.00509285694724807	12.0	6.0	0.035402678990253414	1.4509638728142698	11.882296281139782	11.366550444276866	13.441067580224939	11.864160508738847	13.44689893575726	11.609182313038657	0.01	0.01	0.01	0.01	0.01	0.01	0.01	0.01	0.01	0.01	12.90942194662453	11.330220866996296
266	CLH1 (1125-1141)	1447.0	0.5461330717797591	6.464700709595733	0.01	4.613622016829425	0.0	6.454700709595733	0.005226061510273126	12.0	6.0	0.035402678990253414	1.4509638728142698	11.327317944570169	9.48971883498595	8.295639244806036	10.10530510197426	9.980756520401375	9.3565848705877	0.01	0.01	0.01	0.01	0.01	0.01	0.01	0.01	0.01	9.899351932889797	0.01	9.081734064933512
260	CFAH (149-174)	3025.0	0.6283215658620582	7.525338320952852	0.01	5.369711809391492	0.0	7.515338320952853	0.00521270905741279	12.0	6.0	0.035402678990253414	1.4509638728142698	0.01	0.01	10.137885898926944	0.01	12.211659771907254	12.961029492072496	11.45559440232155	0.01	0.01	0.01	0.01	0.01	0.01	10.946084864888599	0.01	9.874681020547873	11.311331993022126	11.365792407747392
283	CO3 (120-137)	2843.0	0.6521622908113003	7.826767449481033	0.01	5.551082694415407	0.0	7.816767449481033	0.005000057248388692	12.0	6.0	0.035402678990253414	1.4509638728142698	12.49938565492886	12.373346850565948	11.279787649350954	11.992683337547263	12.299067544732933	10.95148470830643	0.01	0.01	0.01	0.01	0.01	0.01	0.01	0.01	0.01	0.01	11.733126511031067	10.752327137308939
286	CO3 (152-165)	2957.0	0.5986676267419623	7.152812124325351	0.01	5.164950924675795	0.0	7.142812124325351	0.00565131401604229	12.0	6.0	0.035402678990253414	1.4509638728142698	11.899359011636188	8.181380227951987	12.626319332284394	11.289070750289827	9.92647902216689	10.002092981304086	0.01	0.01	0.01	0.01	0.01	0.01	0.01	0.01	0.01	0.01	11.631548021367966	10.237496144902881
692	HS90B (390-403) | HS90A (398-411)	2962.0	0.5620402448211681	6.679173136852859	0.01	4.8159250053589115	0.0	6.6691731368528595	0.00560005575483959	12.0	6.0	0.035402678990253414	1.4509638728142698	9.516495786794243	10.869160320302615	10.433739839315828	8.849898321427563	7.686765857913308	11.762818566220515	0.01	0.01	0.01	0.01	0.01	0.01	0.01	0.01	0.01	0.01	10.463998304076153	10.527200646184081
257	CFAB (628-645)	2040.0	0.580080927175462	6.907667540807544	0.01	4.950786167426173	0.0	6.897667540807544	0.005375511603246322	12.0	6.0	0.035402678990253414	1.4509638728142698	9.586179067367652	10.732043481950065	11.625297338007938	9.670537974618847	10.067398106061743	12.225523504211836	0.01	0.01	0.01	0.01	0.01	0.01	0.01	0.01	0.01	0.01	10.064966067281548	8.880064950190894
581	H31T (118-136) | H31 (118-136) | H33 (118-136) | H32 (118-136)	2515.0	0.7448111635361688	9.006379510040365	0.01	6.365382690315952	0.0	8.996379510040365	0.004875809337459108	12.0	6.0	0.035402678990253414	1.4509638728142698	13.954428290414022	13.716422302170491	13.276488708882317	13.801425206750215	13.352487654310984	13.506787392613585	0.01	0.01	0.01	0.01	0.01	0.01	0.01	0.01	0.01	0.01	13.334675149160278	13.093839416182478
1225	TKT (494-510)	2741.0	0.6069142821636746	7.2484064272092015	0.01	5.1595273636540835	0.0	7.238406427209202	0.005128788326210098	12.0	6.0	0.035402678990253414	1.4509638728142698	11.439679165572562	11.690717828823495	10.757063074273445	10.870012107203038	10.439487013056821	12.102535912615737	0.01	0.01	0.01	0.01	0.01	0.01	0.01	0.01	0.01	0.01	10.107134468804876	9.534247556160443
1123	RAN (88-96)	2508.0	0.5905224923489999	7.035124564614471	0.01	4.994366545744406	0.0	7.0251245646144715	0.005037669487865766	12.0	6.0	0.035402678990253414	1.4509638728142698	11.24899256370352	11.164779896568183	10.813826086693412	10.540681142239205	10.043181552939332	0.01	0.01	0.01	0.01	0.01	0.01	0.01	0.01	10.440612082752354	0.01	0.01	10.940518994423927	9.18890245605372
1025	PGM1 (28-43)	1998.0	0.6520193299752027	7.8250623797101655	0.01	5.550881448331545	0.0	7.815062379710166	0.005006284621678419	12.0	6.0	0.035402678990253414	1.4509638728142698	12.08235835703513	12.870822242474159	11.0584480251327	11.677390613971404	12.020600662746302	11.25920898679726	0.01	0.01	0.01	0.01	0.01	0.01	0.01	0.01	0.01	0.01	12.134959073439907	10.756960594925138
1069	PRDX6 (163-179)	2563.0	0.5859296796200606	6.985463064795549	0.01	5.021899830328669	0.0	6.975463064795549	0.0054872623035986026	12.0	6.0	0.035402678990253414	1.4509638728142698	9.490218593495173	10.367486359711883	11.558790073196269	9.187289409008272	11.99552297040459	11.804792219511665	0.01	0.01	0.01	0.01	0.01	0.01	0.01	0.01	0.01	0.01	10.575770174711693	8.805686977507019
1032	PLIN3 (147-169)	3129.0	0.5606798623431686	6.6515845752874805	0.01	4.736287064720343	0.0	6.641584575287481	0.005144855977051507	12.0	6.0	0.035402678990253414	1.4509638728142698	10.125613282413786	10.201247443448507	0.01	11.572900527542998	0.01	9.828026760782016	0.01	0.01	0.01	0.01	0.01	0.01	9.961502381571039	0.01	0.01	10.044486681256467	9.191931326938054	8.85330649949689
292	CO3 (331-355)	2496.0	0.5844227937129876	6.95675929089061	0.01	4.9411724020308	0.0	6.94675929089061	0.005055247283052953	12.0	6.0	0.035402678990253414	1.4509638728142698	10.260005897211434	10.945321229856528	10.362646275689487	9.91239828263819	10.909982628653761	11.668941833378524	0.01	0.01	0.01	0.01	0.01	0.01	0.01	0.01	0.01	0.01	9.770442579474583	9.61137276378481
294	CO3 (373-389)	1302.0	0.649368234017895	7.791445783600174	0.01	5.5297790865328365	0.0	7.781445783600174	0.005023501994759697	12.0	6.0	0.035402678990253414	1.4509638728142698	10.920853286083444	11.952531942245821	12.372445730591979	12.954705491016071	11.81344004727913	11.137104712498173	0.01	0.01	0.01	0.01	0.01	0.01	0.01	0.01	0.01	0.01	11.2352261364546	11.071042057032853
245	CERU (478-500)	2363.0	0.5458242791717005	6.463290065770391	0.01	4.627171099000768	0.0	6.453290065770391	0.005338979235144819	12.0	6.0	0.035402678990253414	1.4509638728142698	9.946241080381181	10.957941217483373	10.895424974218853	8.284661240036364	9.014412523787104	9.899458460981242	0.01	0.01	0.01	0.01	0.01	0.01	0.01	0.01	0.01	0.01	9.99841486168094	8.52292643067562
295	CO3 (389-422)	945.0	0.5643534841319281	6.713719502276615	0.01	4.869882793736496	0.0	6.703719502276615	0.005828741471628456	12.0	6.0	0.035402678990253414	1.4509638728142698	8.972257857014716	12.856900381608181	8.725314930127215	11.470223054059938	8.651944737585636	9.739793427058855	0.01	0.01	0.01	0.01	0.01	0.01	0.01	0.01	0.01	0.01	9.843090789001621	10.265108850863236
1213	THIO (1-25)	3321.0	0.6132420980575674	7.34216780973415	0.01	5.316657085045584	0.0	7.33216780973415	0.005757739287252737	12.0	6.0	0.035402678990253414	1.4509638728142698	12.14672750129788	13.591682405567258	11.084862572782992	11.345498842013868	8.669171386917625	11.34973708023574	0.01	0.01	0.01	0.01	0.01	0.01	0.01	0.01	0.01	0.01	10.51984003736494	9.358493890629495
1029	PLEK (182-198)	2772.0	0.5204528857044621	6.139261133256056	0.01	4.427004268487372	0.0	6.1292611332560565	0.005608214593919426	12.0	6.0	0.035402678990253414	1.4509638728142698	7.311699982762244	10.313543325367156	0.01	9.271723342094235	8.931798740403375	9.51096572967611	0.01	0.01	0.01	0.01	0.01	0.01	0.01	0.01	0.01	10.632367703173362	7.718696307877094	9.9403384677191
275	CO3 (1057-1070)	312.0	0.6190913676035399	7.4033154548021685	0.01	5.257406233598467	0.0	7.393315454802169	0.005046073103300132	12.0	6.0	0.035402678990253414	1.4509638728142698	10.97066281353996	9.982863918189713	11.409306599378441	11.978821636637734	12.17850102270009	10.659646999738762	0.01	0.01	0.01	0.01	0.01	0.01	0.01	0.01	0.01	0.01	10.638004872274637	10.981977595166676
221	CATA (115-134)	358.0	0.617988652556973	7.388007133588544	0.01	5.238462507018422	0.0	7.378007133588544	0.004993306088078152	12.0	6.0	0.035402678990253414	1.4509638728142698	12.039945695605926	11.184433829401986	11.245779125188921	11.272662150306452	11.319053881278998	10.114725447675728	0.01	0.01	0.01	0.01	0.01	0.01	0.01	0.01	0.01	0.01	11.190132607128975	10.24935286647553
730	IGHG2 (155-167)	1193.0	0.5661229113883304	6.729195930921814	0.01	4.834719700908448	0.0	6.719195930921814	0.0054667625157323926	12.0	6.0	0.035402678990253414	1.4509638728142698	0.01	11.108827026147699	9.50106374818714	10.919514170890023	0.01	7.783766489960983	9.908063782023044	0.01	0.01	0.01	0.01	0.01	9.482900861009922	0.01	0.01	10.731298045174034	0.01	11.274917047668914
443	FINC (720-738)	2834.0	0.673721581472377	8.106213766314395	0.01	5.780375845805049	0.0	8.096213766314396	0.005185975482996234	12.0	6.0	0.035402678990253414	1.4509638728142698	11.454488504061255	0.01	11.198365034996279	13.884610516633602	12.046581793582845	0.01	10.831475199091004	0.01	0.01	0.01	0.01	0.01	0.01	0.01	0.01	12.646168335110787	13.25219431561046	11.920681496686527
1031	PLIN3 (128-142)	2063.0	0.5685502646166383	6.757956283144811	0.01	4.83909133585266	0.0	6.747956283144811	0.005343742175533894	12.0	6.0	0.035402678990253414	1.4509638728142698	8.545666333356168	9.93885556003204	0.01	10.633796584335114	0.01	9.064362369092756	0.01	0.01	0.01	0.01	0.01	0.01	9.367210776944516	0.01	0.01	11.046136330866648	11.139657647889775	11.319789795220709
583	H31T (72-83)	3085.0	0.6594132829652289	7.93490842886028	0.01	5.758288315175635	0.0	7.92490842886028	0.005837392184732654	12.0	6.0	0.035402678990253414	1.4509638728142698	13.121820857246101	11.75584442509189	8.26735501066281	11.977545295801438	14.23623712582108	12.276851785008002	0.01	0.01	0.01	0.01	0.01	0.01	0.01	0.01	0.01	0.01	12.371995546202802	11.171251100489222
1246	TPIS (26-41)	67.0	0.6371876829286	7.638264118450626	0.01	5.443945229655125	0.0	7.628264118450626	0.005170875148488218	12.0	6.0	0.035402678990253414	1.4509638728142698	11.556181282940848	11.79401863323494	11.91711347582268	11.757977761605462	11.464236399990153	0.01	0.01	0.01	0.01	0.01	0.01	0.01	0.01	9.190785528099227	0.01	0.01	12.421926010679723	11.516930329034475
860	KV401 (20-33)	1243.0	0.6317751749034778	7.578805446614781	0.01	5.4793659957521665	0.0	7.568805446614781	0.005695643102280835	12.0	6.0	0.035402678990253414	1.4509638728142698	8.821607337461996	1.8820813402667136	7.879711733573217	11.675388067247104	9.192813710347247	1.4807566190689143	15.820047047278686	0.01	0.01	0.01	0.01	0.01	0.01	0.01	0.01	15.776750575579088	6.489268206989872	11.907240721564522
1317	VTDB (46-60)	2856.0	0.8183528801384594	9.946445569916806	0.01	7.127028923235757	0.0	9.936445569916806	0.005350903647163935	12.0	6.0	0.035402678990253414	1.4509638728142698	15.986563396234601	16.922891965357984	14.869988926283721	15.494880026538187	16.13647252415727	12.064481003934993	0.01	0.01	0.01	0.01	0.01	0.01	0.01	0.01	0.01	0.01	13.808697598967536	14.033371397527375
508	GLRX1 (87-106)	2094.0	0.7074145539141611	8.543457538928436	0.01	6.165653247453999	0.0	8.533457538928436	0.005621437224144946	12.0	6.0	0.035402678990253414	1.4509638728142698	14.602665859565095	12.734091962004847	13.014249936154874	14.115471657727172	13.833067463622935	9.70726415419942	0.01	0.01	0.01	0.01	0.01	0.01	0.01	0.01	0.01	0.01	13.45575485887515	11.018924574991734
20	A2MG (105-120)	2287.0	0.6160465171937258	7.377493420092581	0.01	5.337077884261102	0.0	7.367493420092581	0.005720370000432701	12.0	6.0	0.035402678990253414	1.4509638728142698	10.49277099459399	10.94051771087521	12.413935184356074	13.184697352082901	9.856609201005519	11.755249993735712	0.01	0.01	0.01	0.01	0.01	0.01	0.01	0.01	0.01	0.01	8.352590070397548	11.493550534063997
1262	TRFL (403-420)	2738.0	0.5308719738373181	6.278256653739358	0.01	4.5454433787955075	0.0	6.268256653739358	0.005759799804963168	12.0	6.0	0.035402678990253414	1.4509638728142698	10.485432580658832	7.9509873240380555	0.01	9.210634895523647	11.552493807674283	8.115422206673884	0.01	0.01	0.01	0.01	0.01	0.01	0.01	0.01	0.01	8.690766738428374	8.655230586681496	10.638111705193724
1320	VTNC (320-335)	405.0	0.6377663153959321	7.647735315952212	0.01	5.4666869715659265	0.0	7.637735315952212	0.005274801080610148	12.0	6.0	0.035402678990253414	1.4509638728142698	10.500360161686036	11.516847493069905	12.287251997543521	12.0782906511891	11.073947521612606	11.807171688768957	0.01	0.01	0.01	0.01	0.01	0.01	0.01	0.01	0.01	0.01	13.001435871030498	9.467518406525915
55	ACTN1 (90-105)	2400.0	0.5856616753602362	6.984154193304977	0.01	5.035336359027943	0.0	6.974154193304977	0.005593924802457567	12.0	6.0	0.035402678990253414	1.4509638728142698	9.382027634462618	12.023696104999194	10.743674375989324	11.02625734545017	11.443950303121712	7.834145183594874	0.01	0.01	0.01	0.01	0.01	0.01	0.01	0.01	0.01	0.01	10.171537450316793	11.144561921725028
804	ITIH4 (260-275)	1886.0	0.5994768383295492	7.161072410728597	0.01	5.155688679700739	0.0	7.151072410728597	0.005540338710892961	12.0	6.0	0.035402678990253414	1.4509638728142698	11.727270858463427	8.799639611328312	9.990903833232782	11.126776836321778	12.65341202352164	11.882785505528506	0.01	0.01	0.01	0.01	0.01	0.01	0.01	0.01	0.01	0.01	10.144365861334844	9.56771439901186
24	A2MG (1256-1267)	571.0	0.5510637176726113	6.526107850406992	0.01	4.64271321036779	0.0	6.516107850406992	0.005114046890990766	12.0	6.0	0.035402678990253414	1.4509638728142698	10.674378564334786	8.671493555768887	10.157490588525004	10.231598667691486	9.880570636860424	9.62637059861906	0.01	0.01	0.01	0.01	0.01	0.01	0.01	0.01	0.01	0.01	10.337593288523932	8.69379830456033
979	NGAL (128-141)	3006.0	0.6270020711093784	7.5139456648057745	0.01	5.403822132200854	0.0	7.503945664805775	0.0054971830261962736	12.0	6.0	0.035402678990253414	1.4509638728142698	11.207263971022408	10.795346856579654	12.122011356449189	12.243126257044905	11.474868991571032	8.223796731041768	0.01	0.01	0.01	0.01	0.01	0.01	0.01	0.01	0.01	0.01	11.730151495754725	12.3307823182056
1322	VTNC (433-447)	1905.0	0.6743896894513759	8.112010308892385	0.01	5.760723166309876	0.0	8.102010308892385	0.005042256461547072	12.0	6.0	0.035402678990253414	1.4509638728142698	12.49325332358068	12.23548760782177	12.696124472672132	12.480944894017103	12.938360670585922	11.380223866061097	0.01	0.01	0.01	0.01	0.01	0.01	0.01	0.01	0.01	0.01	12.510843230341345	10.56888564162857
458	FLNA (935-950)	2700.0	0.5544796404410871	6.5776183449226915	0.01	4.720897924349147	0.0	6.567618344922692	0.005429730948795505	12.0	6.0	0.035402678990253414	1.4509638728142698	11.02959071077349	8.325185537422273	10.222466772941527	11.139356021065625	10.680636174047645	9.64714452199223	0.01	0.01	0.01	0.01	0.01	0.01	0.01	0.01	0.01	0.01	9.505072704674184	8.34196769615532
25	A2MG (1256-1278)	572.0	0.6329281795542517	7.580992558074091	0.01	5.383160852432159	0.0	7.570992558074091	0.005042282139985242	12.0	6.0	0.035402678990253414	1.4509638728142698	11.666895691993096	12.714589378965455	12.096638427692573	11.048546535849974	10.548062727294255	10.804554830518022	0.01	0.01	0.01	0.01	0.01	0.01	0.01	0.01	0.01	0.01	10.8493625550638	11.203260549511905
880	LEG3 (132-145)	2735.0	0.5993767825291304	7.156248939424523	0.01	5.127550212466524	0.0	7.146248939424523	0.00536378868384108	12.0	6.0	0.035402678990253414	1.4509638728142698	11.4984515105813	10.90893199905403	11.810669618396314	11.265160983527656	11.079092445786454	11.042296030419216	0.01	0.01	0.01	0.01	0.01	0.01	0.01	0.01	0.01	0.01	10.003064382556754	8.22732030277254
515	GRAN (148-164)	2232.0	0.6547708550697269	7.8709866485361575	0.01	5.672156526797586	0.0	7.860986648536158	0.005570952552131926	12.0	6.0	0.035402678990253414	1.4509638728142698	10.921617790620806	13.258429033552165	12.86548628358111	11.179874999666367	11.171041608471786	14.032340988458266	0.01	0.01	0.01	0.01	0.01	0.01	0.01	0.01	0.01	0.01	11.51331937329133	9.469729704792055
30	A2MG (1367-1386)	3184.0	0.5730365116818359	6.8159691232058455	0.01	4.8806616076319385	0.0	6.805969123205846	0.005343505901386815	12.0	6.0	0.035402678990253414	1.4509638728142698	10.383077094436208	11.02566414749372	9.690963251153928	9.96477531620879	10.185549910323838	11.967559620541644	0.01	0.01	0.01	0.01	0.01	0.01	0.01	0.01	0.01	0.01	10.274692126231765	8.259348012080254
1120	RAC1 (157-173) | RAC2 (157-173)	627.0	0.5951638249840479	7.103231750603538	0.01	5.0980772136540065	0.0	7.093231750603538	0.005425135238538726	12.0	6.0	0.035402678990253414	1.4509638728142698	11.031406203352837	12.169251334838034	0.01	10.960060362221654	10.693109325901128	10.021571269652181	0.01	0.01	0.01	0.01	0.01	0.01	0.01	0.01	0.01	8.305778046594558	11.815557158968778	10.20204730571328
524	GTR3 (388-404)	254.0	0.5132591701564269	6.049453302158223	0.01	4.382776164873357	0.0	6.039453302158223	0.005788443760384293	12.0	6.0	0.035402678990253414	1.4509638728142698	9.752068316235524	8.63473105265407	9.978737428251957	7.79540759360887	6.790671989584638	10.146793017075542	0.01	0.01	0.01	0.01	0.01	0.01	0.01	0.01	0.01	10.543055974845503	0.01	8.911974253642573
824	KNG1 (37-55)	581.0	0.6720308478772566	8.09502405295436	0.01	5.865482878730308	0.0	8.08502405295436	0.0057769420553956405	12.0	6.0	0.035402678990253414	1.4509638728142698	11.98420873393768	14.124790597393721	12.518495632958215	10.618677553669443	14.989119880402468	11.006280097685048	0.01	0.01	0.01	0.01	0.01	0.01	0.01	0.01	0.01	0.01	11.90033168255641	9.958384456849322
7	6PGD (333-346)	2568.0	0.5908733126554834	7.038597185907033	0.01	4.990006369554827	0.0	7.028597185907033	0.004990762825375386	12.0	6.0	0.035402678990253414	1.4509638728142698	10.929769797069373	9.647809275588878	11.123066681064454	10.935008940906503	10.187107705904543	10.742645296103683	0.01	0.01	0.01	0.01	0.01	0.01	0.01	0.01	0.01	0.01	11.046133466631014	9.811625067615955
75	ALBU (557-571)	889.0	0.6007249500106536	7.169864515155338	0.01	5.111530659391638	0.0	7.159864515155339	0.005183705425213974	12.0	6.0	0.035402678990253414	1.4509638728142698	11.100658229426001	10.430932907980928	12.268360270023265	11.089967761181132	9.546275514933207	11.543605487062568	0.01	0.01	0.01	0.01	0.01	0.01	0.01	0.01	0.01	0.01	9.755166478587059	10.263407532669882
855	KV315 (54-68)	997.0	0.5937909709862288	7.093593491953956	0.01	5.147169979906751	0.0	7.083593491953956	0.005838803358096504	12.0	6.0	0.035402678990253414	1.4509638728142698	11.732508945986073	11.166657661017428	0.01	10.727478995515224	12.889913865016478	10.380424165269105	7.856599802994407	0.01	0.01	0.01	0.01	0.01	0.01	0.01	0.01	0.01	11.17709358200799	9.15244488564076
1256	TRFE (658-678)	2634.0	0.6164769869670381	7.384454070995303	0.01	5.35306735908357	0.0	7.374454070995303	0.0057992472718466324	12.0	6.0	0.035402678990253414	1.4509638728142698	13.358374922197392	11.28727630014329	0.01	11.059796647456304	9.715954496135899	12.069368295837874	0.01	0.01	0.01	0.01	0.01	0.01	0.01	0.01	0.01	8.083686121179268	11.211925193376945	11.787066875616665
1089	PTMA (3-15)	136.0	0.5615510859251316	6.664757794601574	0.01	4.756775034849272	0.0	6.654757794601574	0.0052272439032059635	12.0	6.0	0.035402678990253414	1.4509638728142698	9.936108807998458	11.554656788328796	0.01	10.33792753786281	9.917455570559179	0.01	0.01	0.01	0.01	0.01	0.01	0.01	9.280113805873047	10.864474854556915	0.01	8.807971000310394	0.01	9.238385169729284
861	KV401 (20-41)	1244.0	0.48628752985102236	5.673813140217923	0.01	4.011964280343018	0.0	5.663813140217923	0.004913837014614998	12.0	6.0	0.035402678990253414	1.4509638728142698	6.586932833318154	9.617921776323179	12.402924453118183	8.447539372810617	4.535378663422513	0.01	8.535657157600106	0.01	0.01	0.01	0.01	0.01	0.01	0.01	0.01	2.5372863661970153	7.543191393573487	7.848925666251825
1305	VIME (77-94)	1443.0	0.597174365409397	7.120076371157995	0.01	5.049051408979015	0.0	7.110076371157995	0.004998877257431854	12.0	6.0	0.035402678990253414	1.4509638728142698	11.102850039627743	9.820394654964561	0.01	11.094752811593937	0.01	11.15784098071332	0.01	0.01	0.01	0.01	0.01	0.01	10.615332379288112	10.197497894985311	0.01	11.427125229299458	9.985122463423485	0.01
482	G6PI (53-65)	1516.0	0.6188245062065303	7.408000216521093	0.01	5.320187831743184	0.0	7.398000216521093	0.005446296343697891	12.0	6.0	0.035402678990253414	1.4509638728142698	12.666179262190216	10.008544823996004	10.523235004177728	11.43769404979431	11.514945154015184	8.857862436498891	0.01	0.01	0.01	0.01	0.01	0.01	0.01	0.01	0.01	0.01	11.365520477719718	12.48202138986108
850	KV311 (20-39)	1705.0	0.6934901757166675	8.36948057519173	0.01	6.072811478003754	0.0	8.35948057519173	0.005829443288455827	12.0	6.0	0.035402678990253414	1.4509638728142698	15.171503959720733	12.271693067672214	11.146989229084491	14.86903660766239	0.01	0.01	0.01	0.01	0.01	0.01	0.01	0.01	0.01	10.295307227080851	0.01	10.677734631250683	13.038910432616857	12.922591747212543
142	APOBR (292-304)	462.0	0.5724695074149447	6.800538136543703	0.01	4.819936989445518	0.0	6.790538136543703	0.0049832725726241586	12.0	6.0	0.035402678990253414	1.4509638728142698	9.978642863925835	10.394383213449629	0.01	10.556778510484627	11.112932707922667	10.233549757160748	0.01	0.01	0.01	0.01	0.01	0.01	0.01	0.01	0.01	9.461419683117363	10.336212169237601	9.492538733225963
69	ALBU (157-166)	1957.0	0.6218609270502437	7.438226521319365	0.01	5.277221973166943	0.0	7.428226521319365	0.00501344409600229	12.0	6.0	0.035402678990253414	1.4509638728142698	11.572135955462564	11.319934161228407	11.317608247958457	10.325162822905135	12.33787730966622	10.67035205368785	0.01	0.01	0.01	0.01	0.01	0.01	0.01	0.01	0.01	0.01	11.265644788369887	10.410002916553852
486	G6PI (98-113)	618.0	0.6403699412280405	7.691427961109578	0.01	5.581774651948198	0.0	7.681427961109578	0.005840190563985244	12.0	6.0	0.035402678990253414	1.4509638728142698	12.925359365559792	13.29115673663822	11.625031770731738	9.997377228726409	10.532555779514903	13.895580575107058	0.01	0.01	0.01	0.01	0.01	0.01	0.01	0.01	0.01	0.01	10.749612856946788	9.240461220090005
865	KVD40 (19-41)	1246.0	0.5452960929416596	6.430011065941677	0.01	4.46335897174605	0.0	6.420011065941678	0.004316419237842048	12.0	6.0	0.035402678990253414	1.4509638728142698	10.8880902968521	6.562691413447926	12.041439038872431	11.704333072039546	7.089756196529856	0.01	0.01	0.01	0.01	0.01	0.01	0.01	0.01	7.112252453224141	0.01	2.5372863661970153	9.815228533479866	9.379055420657247
966	NAMPT (401-418)	2953.0	0.6491740991463948	7.790534971243768	0.01	5.541693213207237	0.0	7.780534971243768	0.005101968236642793	12.0	6.0	0.035402678990253414	1.4509638728142698	10.731324553764615	12.070710691805672	12.14948048994543	10.651122868024045	12.18055738736234	11.651809627135279	0.01	0.01	0.01	0.01	0.01	0.01	0.01	0.01	0.01	0.01	13.1257204115965	10.885693625291317
1289	UGPA (353-366)	2932.0	0.6796313065787615	8.193248728453284	0.01	5.9485990542034894	0.0	8.183248728453284	0.005854441188053942	12.0	6.0	0.035404767849846405	1.4509382489502425	14.644469172601639	12.18488284462746	10.812841824597651	15.537847018888847	11.824804898404524	11.20567484450475	0.01	0.01	0.01	0.01	0.01	0.01	0.01	0.01	0.01	0.01	10.981009377199904	11.087454760614634
599	HBA (56-71)	790.0	0.5103414630330555	6.014283152665601	0.01	4.37212433213788	0.0	6.004283152665601	0.005921530303769801	12.0	6.0	0.035641172939474976	1.4480480119090298	7.766572732362363	10.293612448638685	8.134267943556068	7.707216101769422	10.33880289932991	8.364299794957704	0.01	0.01	0.01	0.01	0.01	0.01	0.01	0.01	0.01	0.01	11.195436507279766	8.331189404093292
1190	TALDO (233-244)	2870.0	0.5532147248454456	6.571369588271018	0.01	4.777214347725224	0.0	6.561369588271019	0.005916890852777209	12.0	6.0	0.035641172939474976	1.4480480119090298	11.014676858037806	10.847825747567944	10.34831588423328	10.690960260907907	11.102016588246565	7.089889630016134	0.01	0.01	0.01	0.01	0.01	0.01	0.01	0.01	0.01	0.01	8.11848981566393	9.60426027457866
23	A2MG (120-144)	2038.0	0.5713840689494135	6.807670913584879	0.01	4.958647580014186	0.0	6.797670913584879	0.005991953561695342	12.0	6.0	0.03573303049961037	1.4469301499479519	9.825429724441577	10.944132801021496	12.34101210755391	7.277153235639348	11.04423938844908	11.009389292346901	0.01	0.01	0.01	0.01	0.01	0.01	0.01	0.01	0.01	0.01	10.583230586786339	8.627463826779907
553	H2AY (98-115)	838.0	0.5391376546191158	6.389888636554225	0.01	4.65076199977203	0.0	6.379888636554226	0.005965218780997153	12.0	6.0	0.03573303049961037	1.4469301499479519	9.514261794516173	11.040007492287016	10.404946052550192	7.620714113305208	9.622863599069614	11.871302366359592	0.01	0.01	0.01	0.01	0.01	0.01	0.01	0.01	0.01	8.106422191674318	0.01	8.4581460288886
346	COF1 (104-124)	702.0	0.5754155836175755	6.859636115209902	0.01	4.996208392552351	0.0	6.849636115209902	0.005989197288687813	12.0	6.0	0.03573303049961037	1.4469301499479519	10.687286934449464	11.056011076574606	10.81501040938396	11.41383856129171	11.48430396863652	11.363655995304198	0.01	0.01	0.01	0.01	0.01	0.01	0.01	0.01	0.01	0.01	7.5730643630034855	7.882462073874882
624	HDGF (47-56)	1904.0	0.5031446494224027	5.9228852857129874	0.01	4.318574304595873	0.0	5.912885285712988	0.006041442847575545	12.0	6.0	0.03593811563067135	1.4444446983081816	9.542051868698728	11.554964761718537	8.912609873923815	8.903087506001333	9.380017669541468	6.74222351308065	0.01	0.01	0.01	0.01	0.01	0.01	0.01	0.01	0.01	0.01	8.177178366159769	7.822489869431565
915	LYSC (50-61)	2694.0	0.6613397051554425	7.9630665177944016	0.01	5.8107613041382935	0.0	7.953066517794402	0.006055997668558235	12.0	6.0	0.03594072276025471	1.44441319357	11.875635843859985	9.188759933821746	15.049300218904735	10.420570328310738	11.178943953458711	13.090567179042251	0.01	0.01	0.01	0.01	0.01	0.01	0.01	0.01	0.01	0.01	13.747896433828657	10.965124322305984
71	ALBU (225-240)	859.0	0.5623440040490958	6.6926790265436695	0.01	4.886079716012569	0.0	6.68267902654367	0.006084876384932123	12.0	6.0	0.036028128548923684	1.4433582963560416	10.632676395707357	10.351515396002181	9.754644692343634	6.299406212773691	9.886697624583203	11.523960751623095	0.01	0.01	0.01	0.01	0.01	0.01	0.01	0.01	0.01	10.54452759164428	11.278719653846595	0.01
339	CO8A (455-467)	3318.0	0.5586170374588383	6.6457579850936765	0.01	4.859728962142829	0.0	6.635757985093677	0.00615127012566919	12.0	6.0	0.036211834511847896	1.44114947302361	0.01	0.01	9.409627161672416	11.289729905961638	10.363123872913926	6.304435955372409	10.094937225562106	0.01	0.01	0.01	0.01	0.01	0.01	10.792393213424646	0.01	0.01	11.654320393342685	9.800528092874304
276	CO3 (1063-1075)	295.0	0.514965784555128	6.082279114561131	0.01	4.462537163229876	0.0	6.072279114561131	0.006294032202287894	12.0	6.0	0.0366695789176773	1.4356940770800068	6.423955156810162	8.879035945507784	11.09867369224474	8.59860279817662	9.622209604720027	10.696427654557779	0.01	0.01	0.01	0.01	0.01	0.01	0.01	0.01	0.01	0.01	10.09823327181474	7.530211250901733
757	IGHM (303-318)	1304.0	0.5770595441468586	6.886138307045191	0.01	5.0518515169793385	0.0	6.876138307045191	0.006282180833605581	12.0	6.0	0.0366695789176773	1.4356940770800068	10.917670383262797	7.909351939137681	13.06844126752697	10.125480313140551	8.103224489346607	9.71373805617854	0.01	0.01	0.01	0.01	0.01	0.01	0.01	0.01	0.01	0.01	10.575734437770949	12.18001879817819
8	6PGD (36-62)	1057.0	0.5745769951545153	6.8539649496036725	0.01	5.026990126804762	0.0	6.843964949603673	0.006272103298810226	12.0	6.0	0.0366695789176773	1.4356940770800068	9.753138871818647	10.752930552055254	10.756885613583865	13.416671562958342	7.398591514378861	10.24396871262161	0.01	0.01	0.01	0.01	0.01	0.01	0.01	0.01	0.01	0.01	8.695736827431844	11.189655740395647
1234	TLN1 (1599-1617)	3117.0	0.6055031923720491	7.254229394731113	0.01	5.339865239992715	0.0	7.244229394731113	0.006420031067639917	12.0	6.0	0.03698054094617925	1.4320267403314595	10.328162552420478	13.015644313897074	12.027893865611839	11.594392727766781	12.18637529270979	12.021477885599106	0.01	0.01	0.01	0.01	0.01	0.01	0.01	0.01	0.01	8.079119406729047	7.757686692039247	0.01
1129	RHOA (37-53)	164.0	0.5168813939348619	6.109178514651894	0.01	4.493059291834771	0.0	6.099178514651895	0.00639411294608623	12.0	6.0	0.03698054094617925	1.4320267403314595	9.310248176392975	5.444085538263854	8.674233462185985	9.736509461830071	10.221740733072892	9.897263660019053	10.885629131865207	0.01	0.01	0.01	0.01	0.01	0.01	0.01	0.01	0.01	0.01	9.100432012192691
481	G6PI (492-503)	656.0	0.5624421766724965	6.699771631795923	0.01	4.929379654714628	0.0	6.6897716317959235	0.006404784917111467	12.0	6.0	0.03698054094617925	1.4320267403314595	10.21342851123608	11.793469615475082	9.960792292770435	9.67092405816281	9.881801856793428	12.53224407777979	0.01	0.01	0.01	0.01	0.01	0.01	0.01	0.01	0.01	0.01	9.949096042305232	6.35550312702822
914	LYSC (24-41)	822.0	0.5459391404777106	6.48572501440854	0.01	4.7671352208838815	0.0	6.47572501440854	0.006364960554275659	12.0	6.0	0.03698054094617925	1.4320267403314595	9.635937068075503	10.12905633147181	8.122070059628742	8.239051353937446	9.45275915229775	13.558527773304526	0.01	0.01	0.01	0.01	0.01	0.01	0.01	0.01	0.01	0.01	10.053397077568325	8.597901356618374
425	FIBG (262-289)	3229.0	0.5996017878567927	7.178856816400853	0.01	5.287305209652743	0.0	7.1688568164008535	0.006443997414637843	12.0	6.0	0.037034802297218845	1.431389969399212	10.284181123849732	12.328475502761194	11.67112113344182	10.430446920173726	10.699242926071655	12.722626915419434	0.01	0.01	0.01	0.01	0.01	0.01	0.01	0.01	0.01	0.01	11.566832160083788	6.403355115008875
582	H31T (62-71)	1740.0	0.6514655839737641	7.844608587388133	0.01	5.793423638719676	0.0	7.834608587388133	0.006555222366476823	12.0	6.0	0.03758918050686936	1.424937142368766	13.050731841991317	6.98710675879488	13.037199213233306	11.708096522287565	14.108902103368798	11.61127554640822	0.01	0.01	0.01	0.01	0.01	0.01	0.01	0.01	0.01	0.01	12.99100320230027	10.600987860273227
243	CERU (461-480)	1934.0	0.5569565104801815	6.632548841194546	0.01	4.903590336233912	0.0	6.622548841194546	0.006611855408843918	12.0	6.0	0.03774391002447672	1.4231531117467333	8.154785522855672	11.691256750523388	11.197620712263326	7.4458403386783125	8.728625732018099	13.042055400056176	0.01	0.01	0.01	0.01	0.01	0.01	0.01	0.01	0.01	0.01	9.453818220850417	9.836583417089157
910	LV321 (20-37)	3252.0	0.6305815079507863	7.580570033626157	0.01	5.623072966921935	0.0	7.570570033626157	0.006747981949369902	12.0	6.0	0.03834902241762449	1.416245702485342	13.129802148082302	12.902231641076632	11.060659838101435	12.575493125810178	10.155507411419922	0.01	11.738705496249176	0.01	0.01	0.01	0.01	0.01	0.01	0.01	0.01	0.01	12.94141276996623	6.423027972807998
632	HEMO (97-111)	311.0	0.6845811825066953	8.269695625064228	0.01	6.13777943464845	0.0	8.259695625064229	0.006768465763925579	12.0	6.0	0.038379763552237246	1.4158977051678985	13.452095148200653	13.262101076512616	13.760469289156212	13.265463018568104	13.417888105659998	14.54197673745315	0.01	0.01	0.01	0.01	0.01	0.01	0.01	0.01	0.01	0.01	10.47832155864442	7.018032566575569
1243	TLN1 (689-703)	783.0	0.586744345514808	7.01959606695963	0.01	5.214271680931853	0.0	7.00959606695963	0.006814611495290925	12.0	6.0	0.0384700684412654	1.4148770410485925	12.672706759770369	10.820977632940476	10.732025756343834	11.994110124227273	12.736417519533985	0.01	0.01	0.01	0.01	0.01	0.01	0.01	0.01	0.01	0.01	9.07637860482912	9.758023680909455	6.404512724961034
921	MDHC (114-124)	551.0	0.5347925708687111	6.351022847713882	0.01	4.726950562544101	0.0	6.341022847713882	0.006909153183598126	12.0	6.0	0.03866088792404578	1.412728175757928	6.5514164098939265	10.02396867290472	11.359960955052937	9.852143277895552	11.599936046776657	6.902477546812297	0.01	0.01	0.01	0.01	0.01	0.01	0.01	0.01	0.01	0.01	11.120747604828413	8.761623658402092
1222	TKT (335-350)	550.0	0.5954740950589082	7.134546935555735	0.01	5.321795671963298	0.0	7.124546935555736	0.007000407315792706	12.0	6.0	0.03900008101971167	1.408934490758702	11.35164687860095	10.60147116627539	12.201743809616147	10.907354580059591	11.489252859585005	13.050440714425186	0.01	0.01	0.01	0.01	0.01	0.01	0.01	0.01	0.01	0.01	10.404492918023209	5.568160300083332
211	CAP1 (203-218)	994.0	0.49306109369973644	5.811828488741665	0.01	4.342473267244146	0.0	5.801828488741665	0.007091825521797609	12.0	6.0	0.03933722827559197	1.4051962439851378	10.481869315756764	8.148500876910285	4.47284157703292	9.828371645724136	8.582442442163645	9.770391619406094	0.01	0.01	0.01	0.01	0.01	0.01	0.01	0.01	0.01	0.01	9.30967968218118	9.107844705724958
854	KV315 (20-39)	1707.0	0.563330001398537	6.723216812975356	0.01	5.028930624710594	0.0	6.713216812975356	0.007131229477321537	12.0	6.0	0.03938418709167165	1.4046781141465436	10.29473528291266	11.519919530884362	0.01	12.952731145045743	9.919423881721851	11.439592189625774	6.63769012235454	0.01	0.01	0.01	0.01	0.01	0.01	0.01	0.01	0.01	10.721977371426552	7.152532231732802
423	FIBG (124-139)	2390.0	0.5114701579726767	6.052113162943127	0.01	4.5253886185115295	0.0	6.042113162943127	0.007122973775100972	12.0	6.0	0.03938418709167165	1.4046781141465436	10.154973059011581	10.703893835693385	4.732529869178087	8.29370771068403	9.947895924425934	10.622445660533991	0.01	0.01	0.01	0.01	0.01	0.01	0.01	0.01	0.01	0.01	9.427657747407402	8.702254148383108
274	CNN2 (146-160)	3132.0	0.5214847891265241	6.1831967683278775	0.01	4.629801114571491	0.0	6.173196768327878	0.007185148314446731	12.0	6.0	0.03959607707485147	1.402347839052725	7.986418520892245	10.2571225381797	9.288406659178527	8.53777997387268	5.410247319978701	11.61737096115027	0.01	0.01	0.01	0.01	0.01	0.01	11.486141761164376	0.01	0.01	0.01	9.574873485518014	0.01
622	HCLS1 (99-110)	922.0	0.45185781753155496	5.277097429754476	0.01	3.9668775872959716	0.0	5.267097429754476	0.00738196033805185	12.0	6.0	0.040331482876995735	1.3943558098927706	8.625726369845836	9.812071135547367	0.01	9.583814063206393	6.0399270331922805	9.138064001812074	0.01	0.01	0.01	0.01	0.01	0.01	0.01	0.01	0.01	8.553146563432659	6.413168153550145	5.119251836466956
507	GELS (579-602)	328.0	0.5187092895683594	6.151621110592494	0.01	4.632706256539079	0.0	6.141621110592494	0.007455784707480097	12.0	6.0	0.04047425984060624	1.392821084516024	10.77604169774014	11.45729358626013	9.87199343266576	9.193927641786445	10.557031771995124	9.889991563688502	0.01	0.01	0.01	0.01	0.01	0.01	0.01	0.01	0.01	0.01	6.57058002780709	5.462593605166744
1265	TRFL (564-591)	321.0	0.5072840507040812	6.00430956419252	0.01	4.527435927503553	0.0	5.994309564192521	0.00751771240340293	12.0	6.0	0.040673350496837325	1.3906900507979232	10.626494508220066	11.228468344933084	0.01	8.705946209515613	0.01	1.4807566190689143	0.01	0.01	0.01	0.01	0.01	0.01	7.648275513866953	10.155230265412738	0.01	2.5372863661970153	10.40815958679294	9.231097356302921
424	FIBG (124-147)	1439.0	0.42986430417642624	4.996215797098657	0.01	3.7949089826722635	0.0	4.986215797098657	0.00789233282648619	12.0	6.0	0.04221403230301227	1.3745431618634336	7.643549609192293	9.721575456476852	6.258500439806246	7.011823330415208	5.350268499718372	8.674501729307712	0.01	0.01	0.01	0.01	0.01	0.01	0.01	0.01	0.01	0.01	5.295443344538281	9.958927155728919
1271	TSN (106-119)	3334.0	0.5718032339711434	6.846195204329031	0.01	5.226208130728846	0.0	6.836195204329031	0.008118675499770911	12.0	6.0	0.04315270944137107	1.364991930922237	13.635524919457326	6.386846309715043	9.40631793060213	14.0234367182484	9.851603016104434	7.850410512921034	0.01	0.01	0.01	0.01	0.01	0.01	0.01	0.01	0.01	10.491489066649752	0.01	10.468713978250246
1195	TBA1A (275-291) | TBA1B (275-291)	2558.0	0.45761639241153124	5.3898677976756035	0.01	4.235639207598372	0.0	5.379867797675604	0.009743774300077118	12.0	6.0	0.04991478746075723	1.3017707737909257	10.436120136023902	9.524650665093382	7.74010618450445	8.383223134879223	9.829416426113298	8.066364413999397	0.01	0.01	0.01	0.01	0.01	0.01	0.01	0.01	0.01	2.5372863661970153	8.12124624529657	0.01
932	MNDA (238-254)	857.0	0.4747833408613365	5.617311743459677	0.01	4.436427710926985	0.0	5.607311743459677	0.010038969078147716	12.0	6.0	0.05101639775042732	1.2922902100214606	9.089355622854505	8.771518135344655	9.689646476004205	7.938583671499695	10.572203476676863	10.062040859904537	0.01	0.01	0.01	0.01	0.01	0.01	0.01	0.01	0.01	0.01	8.948754104943587	2.295638574288077
876	LDHB (274-288)	3227.0	0.49278345330892503	5.8527148020403805	0.01	4.634447663586006	0.0	5.842714802040381	0.010194778925246483	12.0	6.0	0.05170499431011463	1.2864675053283827	10.000434429137254	11.208038905389177	9.21061993111052	8.272391439275259	9.669125507259023	10.152408558664256	0.01	0.01	0.01	0.01	0.01	0.01	0.01	0.01	0.01	0.01	9.383920279360987	2.295638574288077
355	COR1A (136-146)	990.0	0.6001659412688924	7.232762444844529	0.01	5.736291745382229	0.0	7.22276244484453	0.010272315759858024	12.0	6.0	0.05199466386600106	1.2840412250664461	12.532754626160589	11.63682255419926	12.874265082596441	11.630291617083232	12.983472571028384	0.01	2.557969095497506	0.01	0.01	0.01	0.01	0.01	0.01	0.01	0.01	0.01	11.139360147927588	11.398213643641338
601	HBA (81-97)	417.0	0.5657382415120145	6.793113400030986	0.01	5.390726921097461	0.0	6.783113400030986	0.010313848546324146	12.0	6.0	0.052101306347105705	1.2831513874062934	10.807715453955021	11.764289491501474	0.01	12.356217171661903	11.381866446396378	12.446464893572077	0.01	0.01	0.01	0.01	0.01	0.01	0.01	0.01	0.01	2.5372863661970153	10.153968625603364	10.029552351484593
1227	TKT (510-527)	2.0	0.5172661045283915	6.172481147716667	0.01	4.9129672117716945	0.0	6.162481147716667	0.0105116498999888	12.0	6.0	0.05278631291000293	1.2774786721298048	11.492873520035142	9.827982891527027	11.539019659187192	10.13492688623944	9.705166084157144	10.436265087763282	0.01	0.01	0.01	0.01	0.01	0.01	0.01	0.01	0.01	0.01	8.597901069402708	2.295638574288077
1070	PROF1 (101-119)	2677.0	0.48464962558391655	5.750868872543407	0.01	4.576333425563593	0.0	5.740868872543407	0.0105046348420817	12.0	6.0	0.05278631291000293	1.2774786721298048	10.449680682270934	9.371456232098826	9.403071449144704	10.173231034080917	7.3018165353061555	9.22828440740285	0.01	0.01	0.01	0.01	0.01	0.01	0.01	0.01	0.01	0.01	10.74724755592843	2.295638574288077
369	CY24B (296-308)	2573.0	0.5484097954614334	6.57526686490768	0.01	5.253706576162326	0.0	6.56526686490768	0.010750246795387735	12.0	6.0	0.05366508121942181	1.2703082090200006	10.458165911932237	12.663898867656108	11.837459693325446	10.872726526017733	8.284104861638117	11.451699510100703	0.01	0.01	0.01	0.01	0.01	0.01	0.01	0.01	0.01	2.5372863661970153	10.757860642024793	0.01
268	CLH1 (66-80)	3112.0	0.5485390505119309	6.577123530867046	0.01	5.256882915316428	0.0	6.567123530867046	0.01077095699258623	12.0	6.0	0.05366508121942181	1.2703082090200006	11.151635598353485	12.535253304817534	0.01	11.326762475920285	11.121672196293195	12.157431963718512	0.01	0.01	0.01	0.01	0.01	0.01	0.01	0.01	0.01	2.5372863661970153	9.049299093129298	9.006141371975234
965	NAMPT (350-365)	2539.0	0.5564496242270779	6.67897482103148	0.01	5.342340235634615	0.0	6.6689748210314805	0.010818423802362559	12.0	6.0	0.05379630273596695	1.2692475711095221	12.402247739154971	11.642108507085995	10.323462860881591	11.192699518072317	12.235425867242535	10.624994621679853	0.01	0.01	0.01	0.01	0.01	0.01	0.01	0.01	0.01	0.01	2.258684329355464	9.428074408905035
1102	PYGL (403-416)	1693.0	0.5057469602875575	6.0293232161641095	0.01	4.83770472666854	0.0	6.01932321616411	0.011031414478131003	12.0	6.0	0.054535885944313654	1.26331762728683	11.763045066930102	10.790391970956353	8.415224305636718	10.674169459130113	10.967369024571672	8.763675570764859	0.01	0.01	0.01	0.01	0.01	0.01	0.01	0.01	0.01	0.01	2.258684329355464	8.679318866624042
77	ALDOA (164-175)	466.0	0.49939626466980386	5.9480520193196265	0.01	4.777349955708605	0.0	5.938052019319627	0.011099855171159582	12.0	6.0	0.05476789004994631	1.2614739900793637	10.894150524420407	10.688383487114384	12.034652023824899	9.634066203906293	7.8552144869082765	10.110386833760558	0.01	0.01	0.01	0.01	0.01	0.01	0.01	0.01	0.01	2.5372863661970153	7.582484305703691	0.01
1205	TCPH (75-97)	530.0	0.46133618210683736	5.455065530424521	0.01	4.382220204857646	0.0	5.445065530424521	0.011122374903893431	12.0	6.0	0.054772855909695696	1.261434613946407	10.426518165747535	6.054346490601208	8.967102410066138	10.354878384623817	9.598424770336344	8.673167341535613	0.01	0.01	0.01	0.01	0.01	0.01	0.01	0.01	0.01	0.01	9.050710227895518	2.295638574288077
397	ENOA (66-78)	1668.0	0.5216148256376162	6.237078332843052	0.01	5.030537947927648	0.0	6.227078332843052	0.011374181703882167	12.0	6.0	0.05579704550690558	1.253388796654145	11.102436590825878	7.844103139063821	10.743538326086593	9.863734485890951	10.483853205879926	12.865209229985062	0.01	0.01	0.01	0.01	0.01	0.01	0.01	0.01	0.01	0.01	9.606426442096323	2.295638574288077
150	APOH (31-47)	2046.0	0.48634817886272513	5.787197860680709	0.01	4.701446730186602	0.0	5.777197860680709	0.011876437372363196	12.0	6.0	0.05781531462722122	1.2379571066119708	1.8386920166615315	0.01	6.810914915561697	0.01	10.182223246131871	11.187087163810926	0.01	0.01	0.01	0.01	0.01	0.01	0.01	10.127932277634622	0.01	10.369185261042437	9.562020153072627	9.328319294252786
584	H33 (81-96)	749.0	0.5305701574175812	6.358576245571449	0.01	5.182078351287036	0.0	6.348576245571449	0.01208869710120986	12.0	6.0	0.05862442441843868	1.2319214082107297	10.230475171304722	12.748678234482671	10.017168638317772	9.779166153286877	10.449683685205967	1.4807566190689143	0.01	0.01	0.01	0.01	0.01	0.01	0.01	0.01	0.01	0.01	11.287018635675592	10.269967809514863
672	HPT (236-245)	2417.0	0.5726453636085692	6.898556996727728	0.01	5.637855241279506	0.0	6.888556996727728	0.012278356237305983	12.0	6.0	0.05924345687814173	1.2273596081639975	8.379911546425847	5.165786805186656	13.850456615201677	8.526198239063504	15.89031292436399	0.01	11.024742929254185	0.01	0.01	0.01	0.01	0.01	0.01	0.01	0.01	6.877808783564244	0.01	13.027466117672626
293	CO3 (339-355)	1824.0	0.5060547358275808	6.0504127185583805	0.01	4.985311810910235	0.0	6.040412718558381	0.012890007524938196	12.0	6.0	0.06151649947987086	1.211008385492536	11.976633393479565	10.796786045529894	6.198764593331792	10.665104996840553	11.827600627116393	10.61598961641294	0.01	0.01	0.01	0.01	0.01	0.01	0.01	0.01	0.01	0.01	2.258684329355464	8.22538902063397
446	FINC (964-977)	2243.0	0.5119649375642503	6.129236612672581	0.01	5.073818058915322	0.0	6.119236612672581	0.013238325747467377	12.0	6.0	0.06276494851592541	1.202282823076854	5.618799424901876	11.30429969727654	11.630487077833894	9.433374538572536	0.01	11.77458216704921	0.01	0.01	0.01	0.01	0.01	0.01	0.01	0.01	0.01	9.70743926733092	11.746218604817917	2.295638574288077
807	ITIH4 (344-360)	373.0	0.4456080361202076	5.278565224842668	0.01	4.409827697328478	0.0	5.268565224842669	0.01396969243159909	12.0	6.0	0.06526025124926842	1.1853512585291306	10.57984237917016	0.01	5.852287132676081	11.433129526855916	11.014254815956711	7.662991151343384	0.01	0.01	0.01	0.01	0.01	0.01	0.01	0.01	0.01	7.767416048939289	2.258684329355464	6.734177313815029
172	B2MG (102-119)	2959.0	0.5447575913221397	6.565530711825152	0.01	5.5965765078317125	0.0	6.555530711825152	0.015607796953287683	12.0	6.0	0.06634180592719233	1.1782127104840183	10.912388716523937	9.782157791622994	12.049192405547483	10.572712505830872	11.998568511385619	10.455228565446388	0.01	0.01	0.01	0.01	0.01	0.01	0.01	0.01	0.01	0.01	12.96612004554451	0.01
334	CO5 (1190-1209)	3121.0	0.4990887853217038	5.9816488713084865	0.01	5.10200912681783	0.0	5.971648871308487	0.015674112820376424	12.0	6.0	0.06634180592719233	1.1782127104840183	9.130665145403047	10.079675967725954	10.448081145131038	8.643150457913757	11.484814058100268	11.313922278110045	0.01	0.01	0.01	0.01	0.01	0.01	0.01	0.01	0.01	0.01	10.629477403317734	0.01
304	CO3 (57-74)	2389.0	0.5948472619884028	7.201333818444137	0.01	6.117797495585135	0.0	7.1913338184441375	0.015305566579878204	12.0	6.0	0.06634180592719233	1.1782127104840183	13.199829072283944	13.900845943836098	10.990502668609441	12.03324264345898	11.563149123106086	12.055274401067798	0.01	0.01	0.01	0.01	0.01	0.01	0.01	0.01	0.01	0.01	12.623161968967278	0.01
1037	PLSL (110-127)	2331.0	0.4732595643548611	5.651740108531624	0.01	4.837688451988075	0.0	5.641740108531624	0.015991934302154585	12.0	6.0	0.06634180592719233	1.1782127104840183	10.959069385639475	10.744964248340658	9.62825152888471	10.397273635180735	8.31096344240072	9.739060282405838	0.01	0.01	0.01	0.01	0.01	0.01	0.01	0.01	0.01	0.01	0.01	7.991298779527368
1053	PNPH (275-289)	2767.0	0.6478067410700193	7.87052857946088	0.01	6.656426715819947	0.0	7.860528579460881	0.014917886598931517	12.0	6.0	0.06634180592719233	1.1782127104840183	13.110032569612779	13.649787111217732	14.575939326478357	13.710933796450089	13.095634728674622	13.49352792018729	0.01	0.01	0.01	0.01	0.01	0.01	0.01	0.01	0.01	0.01	12.760487500909681	0.01
387	EHD1 (458-472)	2571.0	0.5226248960058685	6.2835768385701725	0.01	5.363750174600321	0.0	6.273576838570173	0.01573543086695789	12.0	6.0	0.06634180592719233	1.1782127104840183	10.796727763340197	13.020266287062414	9.630248300273681	9.726928319135943	11.125758465821512	10.219000616219686	0.01	0.01	0.01	0.01	0.01	0.01	0.01	0.01	0.01	0.01	10.83399231098861	0.01
351	COF1 (87-100)	637.0	0.48155820670432803	5.757431847655499	0.01	4.919036291566292	0.0	5.747431847655499	0.01582641968412937	12.0	6.0	0.06634180592719233	1.1782127104840183	9.898308180003664	10.638187928779859	9.222663462575563	9.597230674692153	7.896374283009925	11.167202749662328	0.01	0.01	0.01	0.01	0.01	0.01	0.01	0.01	0.01	0.01	10.619214893142491	0.01
590	H3PS2 (52-63) | H31T (52-63) | H31 (52-63) | H33 (52-63) | H32 (52-63)	613.0	0.6332168716826464	7.685157176449461	0.01	6.490139864973523	0.0	7.675157176449461	0.0147985603838003	12.0	6.0	0.06634180592719233	1.1782127104840183	13.307366463764646	12.875626045732133	13.712793059100779	12.814507842897925	13.220671690647196	13.159156112923712	0.01	0.01	0.01	0.01	0.01	0.01	0.01	0.01	0.01	0.01	13.081764902327128	0.01
393	ENOA (173-188)	667.0	0.4780460382025568	5.711891267361118	0.01	4.877275664118182	0.0	5.701891267361118	0.015776577584305375	12.0	6.0	0.06634180592719233	1.1782127104840183	8.79469538808551	11.098622517824932	10.196094810072884	8.949625802333156	10.62834295628376	10.46660286267805	0.01	0.01	0.01	0.01	0.01	0.01	0.01	0.01	0.01	0.01	8.35871087105512	0.01
1035	PLMN (635-654)	2495.0	0.48859247688829005	5.846010041129147	0.01	4.979067253237837	0.0	5.836010041129147	0.015551580353362434	12.0	6.0	0.06634180592719233	1.1782127104840183	9.490384767582386	0.01	9.885129360236935	9.396310219458892	11.312559049923722	10.842605225488738	0.01	0.01	0.01	0.01	0.01	0.01	0.01	0.01	0.01	0.01	10.624406484180344	8.550725386678751
74	ALBU (49-70)	296.0	0.5006037984899974	5.998476506957984	0.01	5.093339240162547	0.0	5.988476506957984	0.015286078658834855	12.0	6.0	0.06634180592719233	1.1782127104840183	10.10467935321842	10.20544254991901	11.456452307366884	9.706375910474685	11.261000178267809	9.972043387169167	0.01	0.01	0.01	0.01	0.01	0.01	0.01	0.01	0.01	0.01	0.01	9.225724397079839
288	CO3 (1607-1619)	1154.0	0.44296044536621726	5.258249606472524	0.01	4.485468187254831	0.0	5.248249606472524	0.015703378458224667	12.0	6.0	0.06634180592719233	1.1782127104840183	0.01	8.903115508727574	9.772500174588629	0.01	0.01	8.602367723234792	7.8914391785777	0.01	0.01	0.01	0.01	0.01	0.01	0.01	0.01	7.960290054572099	10.420601760087923	9.498680877881572
377	DYN2 (804-818)	722.0	0.4921036274304252	5.891367738857639	0.01	5.019769499695144	0.0	5.881367738857639	0.015586067721258829	12.0	6.0	0.06634180592719233	1.1782127104840183	9.208976380413816	10.870499205984752	0.01	8.29359357750414	10.415115098009624	10.240302529847298	0.01	0.01	0.01	0.01	0.01	0.01	11.046260628449343	0.01	0.01	0.01	0.01	10.571665446082703
302	CO3 (565-594)	2671.0	0.48926023734176216	5.853063988664687	0.01	4.972258219863904	0.0	5.843063988664687	0.015330570462569595	12.0	6.0	0.06634180592719233	1.1782127104840183	9.763019569755517	10.68006123551351	8.968690770067827	8.922246590960015	10.786665165788913	10.771534090673248	0.01	0.01	0.01	0.01	0.01	0.01	0.01	0.01	0.01	0.01	10.294550441217211	0.01
50	ACTN1 (242-254) | ACTN4 (261-273)	2050.0	0.4632898077214355	5.522150523760271	0.01	4.718456084984049	0.0	5.512150523760271	0.01584105465105758	12.0	6.0	0.06634180592719233	1.1782127104840183	9.713391324989384	10.693735987442684	10.605713901219465	7.884360216485905	9.282045784670943	9.700123182677999	0.01	0.01	0.01	0.01	0.01	0.01	0.01	0.01	0.01	0.01	0.01	8.33643588763687
1124	RAP2A (7-24) | RAP2C (7-24) | RAP2B (7-24) | RAP1A (7-24) | RAP1B (7-24)	2732.0	0.5749217142210098	6.946330468201995	0.01	5.880878873514949	0.0	6.936330468201995	0.015018712746002643	12.0	6.0	0.06634180592719233	1.1782127104840183	12.08873208452085	12.2674144269012	0.01	12.758749274776239	12.279540171136958	11.493995013842124	0.01	0.01	0.01	0.01	0.01	0.01	0.01	0.01	0.01	0.01	11.683044863042404	10.734489784204156
877	LEG10 (102-121)	1204.0	0.56863485983536	6.868712574965528	0.01	5.8427359983322535	0.0	6.858712574965528	0.015421253365018919	12.0	6.0	0.06634180592719233	1.1782127104840183	12.354377026279467	12.646591608777378	10.115263910503094	11.308883797958137	13.023993831890012	12.01596411977873	0.01	0.01	0.01	0.01	0.01	0.01	0.01	0.01	0.01	0.01	10.909476604399515	0.01
371	CY24B (481-494)	2369.0	0.4887381565949177	5.843602896911441	0.01	4.941518708737881	0.0	5.833602896911441	0.014943700363915121	12.0	6.0	0.06634180592719233	1.1782127104840183	10.127524746264916	10.001380395719858	9.070507727640612	10.405328229393888	10.530909288957877	9.936353970162607	0.01	0.01	0.01	0.01	0.01	0.01	0.01	0.01	0.01	0.01	0.01	10.001230404797537
56	ACTN1 (97-108) | ACTN4 (116-127)	854.0	0.5037807244239174	6.037552844152471	0.01	5.11165043042764	0.0	6.0275528441524715	0.01503953217284073	12.0	6.0	0.06634180592719233	1.1782127104840183	10.564040594750686	10.383556884385298	11.291486192705152	9.295467671534993	10.40074337417042	0.01	0.01	0.01	0.01	0.01	0.01	0.01	0.01	0.01	0.01	0.01	10.406688856184173	10.058650556098927
1331	ZYX (232-245)	2432.0	0.4991163770510252	5.980252043666759	0.01	5.08542088142238	0.0	5.970252043666759	0.01541347567405128	12.0	6.0	0.06634180592719233	1.1782127104840183	10.544529541536637	11.885426362541887	0.01	10.611196697644726	9.702614309204316	0.01	0.01	0.01	0.01	0.01	0.01	0.01	0.01	0.01	0.01	9.464561236806965	9.244732224841615	10.259964151424974
308	CO3 (915-936)	3331.0	0.5571296193726448	6.720773888214598	0.01	5.701378714820592	0.0	6.710773888214598	0.01519244217380228	12.0	6.0	0.06634180592719233	1.1782127104840183	11.346513830670883	12.218015075780414	12.363837460318583	11.211170291268779	9.907427040636584	11.74012427737827	0.01	0.01	0.01	0.01	0.01	0.01	0.01	0.01	0.01	11.812198682521634	0.01	0.01
300	CO3 (503-515)	2297.0	0.5480976701748734	6.6089520364769605	0.01	5.642410493701376	0.0	6.598952036476961	0.015742726288087955	12.0	6.0	0.06634180592719233	1.1782127104840183	11.420445607293118	11.49014651711723	9.31226016704002	11.285277286296505	11.132384965410623	13.476397433178352	0.01	0.01	0.01	0.01	0.01	0.01	0.01	0.01	0.01	0.01	0.01	11.140512461387654
410	EZRI (268-276) | MOES (268-276)	2044.0	0.5882947524913735	7.115824149651069	0.01	6.017354391009281	0.0	7.1058241496510695	0.014918219272233607	12.0	6.0	0.06634180592719233	1.1782127104840183	12.276776335180099	11.77115993888703	12.08882239754907	11.913473385480009	11.718320978164334	13.288654157449898	0.01	0.01	0.01	0.01	0.01	0.01	0.01	0.01	0.01	0.01	12.282682603102389	0.01
937	MNDA (385-393)	2309.0	0.4889966210520787	5.8492536453143416	0.01	4.965510484138732	0.0	5.839253645314342	0.015270468234722103	12.0	6.0	0.06634180592719233	1.1782127104840183	9.224032534134697	10.538794017076988	9.923552436180945	8.70794158435768	10.61716699189394	10.692935551910718	0.01	0.01	0.01	0.01	0.01	0.01	0.01	0.01	0.01	0.01	10.436620628217122	0.01
506	GELS (533-546)	1916.0	0.5323528382967235	6.4043226472143715	0.01	5.430698154255155	0.0	6.394322647214372	0.015163957138841725	12.0	6.0	0.06634180592719233	1.1782127104840183	11.051301093285753	10.718598838947798	11.304516127452338	10.53511742106815	11.105317500043219	12.277761359742454	0.01	0.01	0.01	0.01	0.01	0.01	0.01	0.01	0.01	0.01	9.80925942603274	0.01
1078	PRTN3 (81-105)	2059.0	0.49162081739102625	5.885122316623012	0.01	5.014077764923066	0.0	5.875122316623012	0.015579843281557636	12.0	6.0	0.06634180592719233	1.1782127104840183	9.513747930642179	11.233627195080027	9.787037437513	8.968501984688881	9.840305613783778	11.670157297368604	0.01	0.01	0.01	0.01	0.01	0.01	0.01	0.01	0.01	0.01	9.558090340399671	0.01
756	IGHM (164-179)	206.0	0.5026918590538183	6.027699886568126	0.01	5.139790136163981	0.0	6.017699886568126	0.015647728861101592	12.0	6.0	0.06634180592719233	1.1782127104840183	9.26430791802508	10.632604364322761	11.60557814900526	9.063204271448248	9.498314732573842	11.4624777971815	0.01	0.01	0.01	0.01	0.01	0.01	0.01	0.01	0.01	0.01	10.755911406260811	0.01
997	PADI4 (311-324)	1775.0	0.5420880428295181	6.528327212149677	0.01	5.532192417956318	0.0	6.518327212149678	0.015105623895983807	12.0	6.0	0.06634180592719233	1.1782127104840183	10.057185144952049	11.579959503385941	0.01	10.48457528507547	0.01	12.048067468654232	11.813079853055052	0.01	0.01	0.01	0.01	0.01	11.069794445981916	11.237264844691456	0.01	0.01	0.01	0.01
233	CDV3 (190-203)	3126.0	0.5570322329609805	6.721298381281916	0.01	5.721273248932781	0.0	6.7112983812819165	0.015483009905251791	12.0	6.0	0.06634180592719233	1.1782127104840183	10.594778631261235	10.707567908986716	0.01	10.510246091089408	0.01	0.01	0.01	0.01	0.01	0.01	0.01	0.01	11.543387336022672	0.01	0.01	11.329420179849501	12.90867500084149	13.01150542733198
145	APOBR (558-574)	2620.0	0.47609820966861477	5.684167134978612	0.01	4.8325118221961345	0.0	5.674167134978612	0.015400967444341877	12.0	6.0	0.06634180592719233	1.1782127104840183	9.062453282514744	8.559390069790384	0.01	9.316395536426882	9.66796943375845	0.01	10.89438897201143	0.01	0.01	0.01	0.01	0.01	10.009349293301243	10.650059031940188	0.01	0.01	0.01	0.01
1077	PRTN3 (236-249)	639.0	0.468777107199869	5.593917658616376	0.01	4.7875946537904515	0.0	5.583917658616376	0.015982506268552205	12.0	6.0	0.06634180592719233	1.1782127104840183	8.751258204506417	10.753229409067654	10.741599181927413	7.832811671493117	9.171798456439866	10.598943084926393	0.01	0.01	0.01	0.01	0.01	0.01	0.01	0.01	0.01	0.01	0.01	9.227371895035647
988	OSTF1 (198-214)	3103.0	0.5159736890801283	6.1986443101589375	0.01	5.292851311181809	0.0	6.188644310158938	0.015763685805617454	12.0	6.0	0.06634180592719233	1.1782127104840183	10.783232913896345	12.153110002072738	9.719193535836606	10.919016741640798	8.624725681272329	0.01	0.01	0.01	0.01	0.01	0.01	0.01	10.726377083535688	0.01	0.01	11.408075763652738	0.01	0.01
720	IF4A1 (325-341)	1296.0	0.4668331454603201	5.563684542532407	0.01	4.722199268540433	0.0	5.553684542532407	0.015261960068103262	12.0	6.0	0.06634180592719233	1.1782127104840183	9.509271769513035	0.01	9.6495054406701	9.618247778404914	9.025208997715229	10.858201472351073	0.01	0.01	0.01	0.01	0.01	0.01	0.01	0.01	0.01	0.01	9.60577578136669	8.448003270367842
182	BLVRB (147-165)	936.0	0.522607768590374	6.283755930311362	0.01	5.367804000652795	0.0	6.273755930311363	0.015798817936235342	12.0	6.0	0.06634180592719233	1.1782127104840183	11.169689017955815	12.605637283982063	0.01	11.737984183345041	9.339040111218518	9.973712944437601	0.01	0.01	0.01	0.01	0.01	0.01	0.01	0.01	0.01	0.01	10.868402274189775	9.66060534860755
782	ITAM (218-235)	2745.0	0.4851706810075685	5.804015889758237	0.01	4.959936448429542	0.0	5.794015889758237	0.015844597780460913	12.0	6.0	0.06634180592719233	1.1782127104840183	9.276955151819726	8.245523077619271	11.564369600632817	9.443131779640023	10.931372691021537	9.713897211252261	0.01	0.01	0.01	0.01	0.01	0.01	0.01	0.01	0.01	0.01	10.422941165113196	0.01
165	ARPC5 (142-151)	3106.0	0.4637006683704597	5.527684775948323	0.01	4.724959329259862	0.0	5.517684775948323	0.015873794421672784	12.0	6.0	0.06634180592719233	1.1782127104840183	9.741933235679042	7.657628758426177	10.156212272613013	8.256561867592861	10.431380827511024	9.77684691914577	0.01	0.01	0.01	0.01	0.01	0.01	0.01	0.01	0.01	0.01	10.261653430411982	0.01
180	BIN2 (422-438)	863.0	0.46083792454162104	5.490949531325998	0.01	4.695114350381243	0.0	5.480949531325998	0.01590392712401749	12.0	6.0	0.06634180592719233	1.1782127104840183	9.671313000246732	9.458364316254663	0.01	9.377989890093513	9.918960472012088	8.64048056529896	0.01	0.01	0.01	0.01	0.01	0.01	7.638891077529966	0.01	0.01	11.135395054476039	0.01	0.01
248	CERU (70-88)	2799.0	0.4700087689141925	5.608734693036954	0.01	4.791998625381994	0.0	5.598734693036954	0.015830568280725592	12.0	6.0	0.06634180592719233	1.1782127104840183	8.825393805523603	10.126080307084909	8.541333903787294	10.426872923047275	9.380119493374414	11.367877497926814	0.01	0.01	0.01	0.01	0.01	0.01	0.01	0.01	0.01	0.01	0.01	8.587138385699141
823	KNG1 (149-164)	3068.0	0.4994936248646334	5.985482063889389	0.01	5.093275242586808	0.0	5.975482063889389	0.01547075256305435	12.0	6.0	0.06634180592719233	1.1782127104840183	9.964956495693556	9.200432183568816	11.158704235509479	9.69190791237683	11.199181817238452	11.28527770081084	0.01	0.01	0.01	0.01	0.01	0.01	0.01	0.01	0.01	0.01	9.275324421474695	0.01
1097	PYGL (14-26)	3087.0	0.5069044140656684	6.080835316102053	0.01	5.177155471741912	0.0	6.070835316102054	0.01551403433610383	12.0	6.0	0.06634180592719233	1.1782127104840183	10.532209679249029	11.905533686168912	11.146395487327734	9.917314730012839	10.558418677654636	0.01	0.01	0.01	0.01	0.01	0.01	0.01	0.01	0.01	0.01	0.01	10.044959192155222	8.815192340656264
776	IQGA1 (392-407)	577.0	0.5168898100460746	6.210533406546681	0.01	5.304569328651407	0.0	6.200533406546681	0.015789177434708687	12.0	6.0	0.06634180592719233	1.1782127104840183	11.485105989706655	11.336819817080924	9.581685277965523	9.985718457780969	12.476366830957248	10.355655595537874	0.01	0.01	0.01	0.01	0.01	0.01	0.01	0.01	0.01	0.01	0.01	9.25504890953096
746	IGHG4 (230-240)	2791.0	0.6457154749666966	7.846948171380929	0.01	6.679508189756105	0.0	7.8369481713809295	0.015465474073542042	12.0	6.0	0.06634180592719233	1.1782127104840183	0.01	0.01	12.786364211722129	0.01	0.01	0.01	15.515344553837645	0.01	0.01	0.01	0.01	0.01	11.933081420565095	12.93416843389909	0.01	13.483388051598418	12.858576537970047	14.60245484697873
475	G6PI (207-219)	856.0	0.5728275330650443	6.91963330380212	0.01	5.857753648265328	0.0	6.90963330380212	0.015011687547511489	12.0	6.0	0.06634180592719233	1.1782127104840183	11.185549126953537	12.485454107803758	11.385819739399542	12.971517689673648	11.848897063957185	0.01	0.01	0.01	0.01	0.01	0.01	0.01	0.01	0.01	0.01	0.01	11.41286288166676	11.695499036171014
1106	PYGL (605-617)	94.0	0.489229012774542	5.856522393644897	0.01	5.007821865654552	0.0	5.846522393644897	0.015896021849836062	12.0	6.0	0.06634180592719233	1.1782127104840183	10.301391286851974	11.883370338713448	11.124083849998955	0.01	9.184963801422388	9.145167029579866	0.01	0.01	0.01	0.01	0.01	0.01	0.01	0.01	0.01	0.01	9.87265215714153	8.716640260030612
1091	PTMA (65-89)	1578.0	0.3875258303757239	4.525805165659769	0.01	3.814040771687294	0.0	4.515805165659769	0.014700116221589274	12.0	6.0	0.06634180592719233	1.1782127104840183	7.111326506709399	6.650705530237604	9.079869016484857	0.01	0.01	0.01	0.01	0.01	0.01	0.01	0.01	0.01	3.0003879068960826	2.861208775055193	0.01	10.604947230421418	6.603737261075904	8.357479761036764
1092	PTN6 (287-302)	2499.0	0.5161860737298112	6.197462893543105	0.01	5.2551235701128824	0.0	6.187462893543105	0.015165750107959437	12.0	6.0	0.06634180592719233	1.1782127104840183	11.00355445585095	12.049395555780492	10.324442011216853	9.723136340559755	10.494329923783638	10.435941247032835	0.01	0.01	0.01	0.01	0.01	0.01	0.01	0.01	0.01	0.01	10.288755188292718	0.01
1104	PYGL (453-468)	501.0	0.4363715559851975	5.175043288203162	0.01	4.429292766301261	0.0	5.1650432882031625	0.01599916293766539	12.0	6.0	0.06634180592719233	1.1782127104840183	8.708117219061425	9.522361552590237	8.806661180182534	7.672249604857698	9.374732350931561	10.497677567455513	0.01	0.01	0.01	0.01	0.01	0.01	0.01	0.01	0.01	0.01	7.468719983358991	0.01
224	CAZA1 (21-36)	62.0	0.4875934540883807	5.835952838696826	0.01	4.994008001101311	0.0	5.825952838696826	0.01596301568343147	12.0	6.0	0.06634180592719233	1.1782127104840183	9.560783969745312	10.74053729913765	10.917535393211622	8.021302014985277	0.01	11.160825395775987	0.01	0.01	0.01	0.01	0.01	0.01	0.01	0.01	0.01	0.01	10.632366993522758	8.948082997983295
445	FINC (944-965)	2969.0	0.5402968348782561	6.510199205346491	0.01	5.566137384441937	0.0	6.500199205346491	0.01587098228879174	12.0	6.0	0.06634180592719233	1.1782127104840183	11.984870855098391	11.76860231637644	11.712591742913087	10.44036264512334	8.537881486015424	11.734023570255559	0.01	0.01	0.01	0.01	0.01	0.01	0.01	0.01	0.01	0.01	11.894057848375633	0.01
1133	RS3A (249-264)	1199.0	0.5615212461354022	6.779197435107935	0.01	5.778584815160896	0.0	6.769197435107936	0.015601766840277656	12.0	6.0	0.06634180592719233	1.1782127104840183	12.710292750385443	13.092804293105914	0.01	12.527194980931272	10.43750046022729	0.01	10.246712304486174	0.01	0.01	0.01	0.01	0.01	0.01	0.01	0.01	0.01	11.033072848247347	11.2527915839118
744	IGHG4 (156-168)	1192.0	0.4851180977673669	5.804293678742837	0.01	4.968192749473438	0.0	5.794293678742838	0.01598647679981916	12.0	6.0	0.06634180592719233	1.1782127104840183	0.01	0.01	9.50106374818714	10.919514170890023	0.01	7.783766489960983	9.908063782023044	0.01	0.01	0.01	0.01	0.01	9.482900861009922	0.01	0.01	10.731298045174034	0.01	11.274917047668914
831	KPYM (490-509)	652.0	0.4930353596975191	5.905555666171678	0.01	5.05105556271566	0.0	5.895555666171679	0.015917480901504362	12.0	6.0	0.06634180592719233	1.1782127104840183	9.861372447873098	10.222656213182646	9.704750147079604	8.434181074680886	9.876518460779193	12.36273080872183	0.01	0.01	0.01	0.01	0.01	0.01	0.01	0.01	0.01	0.01	10.354458841742884	0.01
1274	TTHY (114-127)	662.0	0.5480338165647403	6.611999088555462	0.01	5.687411403530288	0.0	6.601999088555462	0.016404964247801555	12.0	6.0	0.06637040034506805	1.1780255626935074	12.52056286222221	10.164485194566765	9.028428797806601	10.748327846797245	13.484639742576856	12.471238445296548	0.01	0.01	0.01	0.01	0.01	0.01	0.01	0.01	0.01	0.01	10.8763061733993	0.01
318	CO4B (1307-1325) | CO4A (1307-1325)	546.0	0.42994809363578085	5.09446169129945	0.01	4.378542985793575	0.0	5.08446169129945	0.01637298443801904	12.0	6.0	0.06637040034506805	1.1780255626935074	9.002374793983769	9.154949424307318	9.476035671690001	10.092284846141686	0.01	9.182570581166818	0.01	0.01	0.01	0.01	0.01	0.01	0.01	0.01	0.01	6.766099686138786	0.01	7.409225292165027
649	HMGB2 (58-69)	1895.0	0.45979573762502096	5.480934731915833	0.01	4.712560408379358	0.0	5.4709347319158335	0.016395898429443247	12.0	6.0	0.06637040034506805	1.1780255626935074	9.46424231931238	11.228427121787153	8.512903605055259	8.00522549519689	9.654355639184036	10.806653999830171	0.01	0.01	0.01	0.01	0.01	0.01	0.01	0.01	0.01	0.01	8.04940860262411	0.01
386	EHD1 (395-409)	2913.0	0.5003148359990885	6.000862856975924	0.01	5.149738629885345	0.0	5.990862856975924	0.016210510134562227	12.0	6.0	0.06637040034506805	1.1780255626935074	9.166749970843922	9.858491376883824	9.987599223677192	9.253794149404294	9.927745559758593	13.06336026576529	0.01	0.01	0.01	0.01	0.01	0.01	0.01	0.01	0.01	0.01	10.702613737377964	0.01
36	A2MG (447-459)	1008.0	0.5679666498569771	6.864907538947116	0.01	5.894598891934833	0.0	6.854907538947116	0.016242715309584356	12.0	6.0	0.06637040034506805	1.1780255626935074	11.924527980208824	9.146874641758503	10.825036330806778	12.984923731104908	13.985827294070031	11.7386034791352	0.01	0.01	0.01	0.01	0.01	0.01	0.01	0.01	0.01	0.01	0.01	11.723097010281117
894	LUM (73-84)	2983.0	0.47524583359614486	5.6785449838085285	0.01	4.870600209730748	0.0	5.668544983808529	0.01617260401007751	12.0	6.0	0.06637040034506805	1.1780255626935074	10.015637703159719	8.185111959343816	8.170036927358534	0.01	0.01	0.01	10.304549687539012	0.01	0.01	0.01	0.01	0.01	0.01	0.01	0.01	9.245823807252679	11.320565515352442	10.85081420569614
222	CATA (509-525)	2037.0	0.45198551083154354	5.377957087965445	0.01	4.608373222673059	0.0	5.367957087965445	0.01609650351555809	12.0	6.0	0.06637040034506805	1.1780255626935074	9.930701669241133	7.124774442883577	8.53917736285829	9.934950804638161	9.808907010817261	10.408295673415518	0.01	0.01	0.01	0.01	0.01	0.01	0.01	0.01	0.01	0.01	8.738678091731403	0.01
926	MMP9 (591-613)	2071.0	0.4748907258504348	5.673404377410921	0.01	4.861572322139602	0.0	5.663404377410921	0.016088459570040084	12.0	6.0	0.06637040034506805	1.1780255626935074	8.976298588496427	11.23539528173201	10.634008636276278	7.660293051944651	9.51761790867822	10.536630402217925	0.01	0.01	0.01	0.01	0.01	0.01	0.01	0.01	0.01	0.01	9.470608659585542	0.01
373	DBNL (268-281)	3168.0	0.4690276087663805	5.60003959910711	0.01	4.81572784390746	0.0	5.590039599107111	0.016406593328488293	12.0	6.0	0.06637040034506805	1.1780255626935074	8.9638340080473	7.833884349048439	0.01	10.35034699295374	10.89366202134273	0.01	0.01	0.01	0.01	0.01	0.01	0.01	11.253322645492602	0.01	0.01	0.01	9.653193220953272	8.202231951447253
502	GELS (273-303)	2323.0	0.5590055075854053	6.751274527150158	0.01	5.801739173018659	0.0	6.741274527150158	0.016317550045986687	12.0	6.0	0.06637040034506805	1.1780255626935074	8.945721548539513	13.992254153772153	11.786729058751954	10.850945807685758	11.308782974767656	12.572644887573883	0.01	0.01	0.01	0.01	0.01	0.01	0.01	0.01	0.01	0.01	11.508215894710961	0.01
526	H10 (32-50)	59.0	0.5091137834276964	6.113500174762442	0.01	5.24540584662898	0.0	6.103500174762442	0.016190889826092094	12.0	6.0	0.06637040034506805	1.1780255626935074	9.696088766942268	11.066287053444665	10.296771273804755	8.481245929311019	11.859605799234052	12.282544404272839	0.01	0.01	0.01	0.01	0.01	0.01	0.01	0.01	0.01	0.01	9.6294588701397	0.01
909	LV319 (51-63)	3249.0	0.46444985167881514	5.5388407054350255	0.01	4.745940139651944	0.0	5.528840705435026	0.016086216108280083	12.0	6.0	0.06637040034506805	1.1780255626935074	0.01	8.44702988348826	10.079514498012335	0.01	10.363426944488685	9.830848514133018	10.444771289629264	0.01	0.01	0.01	0.01	0.01	0.01	0.01	0.01	0.01	7.292254543744904	9.958242791723853
1244	TLN1 (987-1002)	117.0	0.4268010654129852	5.052019931544416	0.01	4.3318805131997	0.0	5.0420199315444165	0.016164623660428052	12.0	6.0	0.06637040034506805	1.1780255626935074	7.985402200207766	9.484974573965435	0.01	9.217663323143464	9.897398237303683	6.7040347873160275	0.01	0.01	0.01	0.01	0.01	0.01	0.01	0.01	0.01	0.01	8.154643952205806	9.13012210439083
1156	SARNP (181-199)	2203.0	0.3958786560010539	4.650631621343374	0.01	3.9985642881403156	0.0	4.640631621343374	0.01642315483793907	12.0	6.0	0.06637040034506805	1.1780255626935074	8.365647471800909	0.01	0.01	8.352402365754669	0.01	0.01	0.01	0.01	0.01	0.01	0.01	0.01	6.614273604747314	7.323385416518692	0.01	9.88698421685967	6.984515723558795	8.230370656880439
726	IGHA1 (264-275)	2313.0	0.44949300622648286	5.3467381321116525	0.01	4.588872494480731	0.0	5.336738132111653	0.016238080203608795	12.0	6.0	0.06637040034506805	1.1780255626935074	7.129632414739918	9.331837131991263	9.802911296080465	0.01	0.01	0.01	7.841141436101973	0.01	0.01	0.01	0.01	0.01	0.01	0.01	0.01	10.20253176068287	10.102937250207182	9.699866295536161
38	A2MG (604-618)	2752.0	0.4882152310983797	5.847947618520962	0.01	5.038943033789321	0.0	5.837947618520962	0.016579649191905885	12.0	6.0	0.06648357211843052	1.177285654241307	10.48552287346187	9.512856159360203	9.803866723403642	11.310049801380567	7.416165837008994	11.890776026478893	0.01	0.01	0.01	0.01	0.01	0.01	0.01	0.01	0.01	0.01	0.01	9.706134001157386
973	NCF4 (131-147)	1913.0	0.5766465937872903	6.9771138525081104	0.01	6.0137046762330435	0.0	6.967113852508111	0.016581723603771945	12.0	6.0	0.06648357211843052	1.177285654241307	12.728821474081755	9.972160277252854	0.01	13.186216810315218	13.498327622859303	9.02751398251018	0.01	0.01	0.01	0.01	0.01	0.01	0.01	0.01	0.01	0.01	12.635216776114094	12.627109286963917
394	ENOA (229-242)	450.0	0.4931770138699619	5.911517615698031	0.01	5.092749250459957	0.0	5.901517615698031	0.016560726037122383	12.0	6.0	0.06648357211843052	1.177285654241307	10.723153212405379	11.168855227834406	9.437157006699257	9.721617685182572	10.889462644372005	11.617916525125912	0.01	0.01	0.01	0.01	0.01	0.01	0.01	0.01	0.01	0.01	0.01	7.330049086756858
4	6PGD (291-300)	2813.0	0.49331779184807817	5.9128042404351655	0.01	5.089214474210283	0.0	5.902804240435166	0.01647823117754615	12.0	6.0	0.06648357211843052	1.177285654241307	10.69473335366057	11.299770413791025	0.01	9.378241120147907	11.207085672519066	7.3019532877009405	0.01	0.01	0.01	0.01	0.01	0.01	0.01	0.01	0.01	0.01	10.982907050083607	10.038959987318872
981	NGAL (24-54)	1442.0	0.48622832733658994	5.822230660253017	0.01	5.015009756699648	0.0	5.812230660253017	0.01654828703172226	12.0	6.0	0.06648357211843052	1.177285654241307	0.01	10.267967782560344	10.667909174224201	7.367279224414523	9.328978419112655	11.276048873215862	0.01	0.01	0.01	0.01	0.01	0.01	0.01	0.01	0.01	0.01	11.528534416155326	9.380050033353305
928	MMP9 (78-92)	1844.0	0.5232638137116833	6.297543759991673	0.01	5.433703470537485	0.0	6.2875437599916735	0.016691787893053516	12.0	6.0	0.06661017551052391	1.1764594220231945	12.444319575907256	0.01	0.01	10.406902207826347	0.01	0.01	0.01	0.01	0.01	0.01	0.01	0.01	11.764393606320024	10.743413036989724	0.01	11.299852511757143	7.474329245703155	11.387314935396438
780	IQGA1 (990-1005)	1993.0	0.43403245470759777	5.15137367158819	0.01	4.454150180482953	0.0	5.14137367158819	0.01691771805936991	12.0	6.0	0.06693420673759855	1.1743518792320682	8.980117355197535	10.060306262222669	7.223518683379092	7.674061833512709	10.187552261080022	10.270058935544938	0.01	0.01	0.01	0.01	0.01	0.01	0.01	0.01	0.01	0.01	7.370868728121329	0.01
1250	TRFE (330-342)	2646.0	0.5535210473743153	6.684875917599556	0.01	5.784187057853762	0.0	6.6748759175995565	0.01694179325666575	12.0	6.0	0.06693420673759855	1.1743518792320682	13.793454061311651	11.545210777415342	0.01	12.92523181925501	12.179763409778102	10.662279805828176	0.01	0.01	0.01	0.01	0.01	0.01	0.01	0.01	0.01	8.227907176833273	0.01	10.834663960773128
960	MYPT1 (301-317)	2464.0	0.38890921140581763	4.5635832964103855	0.01	3.946768498335039	0.0	4.553583296410386	0.016960749239732748	12.0	6.0	0.06693420673759855	1.1743518792320682	0.01	7.670353651396553	0.01	0.01	8.725610333437388	6.3102297671312515	0.01	0.01	0.01	0.01	0.01	0.01	8.801508279286105	0.01	0.01	6.034627040810638	7.972981387072734	9.197689097789958
73	ALBU (448-456)	1874.0	0.4623474540942157	5.51698480840373	0.01	4.768051636878261	0.0	5.50698480840373	0.016862934675836137	12.0	6.0	0.06693420673759855	1.1743518792320682	11.025282213948886	0.01	9.750424484887901	0.01	8.066819994821854	8.380188959666041	0.01	0.01	0.01	0.01	0.01	0.01	0.01	0.01	0.01	7.862715866841237	9.446253026717287	11.622133153961544
392	ENOA (153-173)	2522.0	0.49332724205210077	5.916554772320793	0.01	5.125232369514544	0.0	5.906554772320793	0.017065336437166963	12.0	6.0	0.06704991754479489	1.1736017518893787	7.908085494860046	11.644788272436788	11.417790416866724	9.39067847430531	8.606715774276468	12.203645467831322	0.01	0.01	0.01	0.01	0.01	0.01	0.01	0.01	0.01	0.01	9.77695336727286	0.01
306	CO3 (831-850)	1309.0	0.4971200783311756	5.965672591632497	0.01	5.172415413178043	0.0	5.9556725916324975	0.01714732800875662	12.0	6.0	0.06716018232125236	1.1728881335434236	10.2461798895173	9.778557517603586	0.01	12.201194522029814	10.222804718710337	12.191319726494967	0.01	0.01	0.01	0.01	0.01	0.01	0.01	0.01	0.01	0.01	7.278950293714054	9.619064431519911
848	KV229 (20-39)	1247.0	0.42944694335875916	5.093882410330941	0.01	4.4177230844659	0.0	5.083882410330941	0.017198915504107043	12.0	6.0	0.06716018232125236	1.1728881335434236	7.241720693412651	9.129650934984179	6.521560651837527	8.757545232249692	0.01	0.01	0.01	0.01	0.01	0.01	0.01	0.01	0.01	0.01	0.01	9.143652141269765	9.349827397145521	10.93263187307196
229	CDC42 (157-173)	626.0	0.5258488266227206	6.333022183089461	0.01	5.489876847392821	0.0	6.323022183089461	0.017120620120896084	12.0	6.0	0.06716018232125236	1.1728881335434236	11.207394083603798	13.431502354583914	0.01	10.420690404225903	10.12929361630584	11.60532246503927	0.01	0.01	0.01	0.01	0.01	0.01	0.01	0.01	0.01	0.01	11.533316057735794	7.618747215579017
466	G3P (181-209)	1180.0	0.602015520508509	7.302404335152075	0.01	6.3393680404543575	0.0	7.292404335152075	0.017235947309255217	12.0	6.0	0.06720171799290013	1.172619624188745	14.153083941153678	11.738494118388461	8.096314406117095	13.100214205204571	13.104679207605532	13.416465014514328	0.01	0.01	0.01	0.01	0.01	0.01	0.01	0.01	0.01	0.01	13.969601128841216	0.01
646	HMGB2 (183-195)	2649.0	0.45351762782550753	5.406048956073342	0.01	4.694758342494466	0.0	5.396048956073342	0.01731401179576464	12.0	6.0	0.06729996035422409	1.171985191614757	9.54150748935344	8.706118947648443	10.07498325945897	6.367535590916305	0.01	0.01	0.01	0.01	0.01	0.01	0.01	0.01	10.686605720498696	10.954069178040777	0.01	8.491767286963462	0.01	0.01
320	CO4B (1650-1660) | CO4A (1650-1660)	2014.0	0.44627279358611804	5.312697549742218	0.01	4.615076043654349	0.0	5.302697549742218	0.0173452685691465	12.0	6.0	0.0673186795381814	1.171864411337118	8.167950327944023	10.322861396238038	10.404546127209565	0.01	9.72473610058493	6.490639944492972	0.01	0.01	0.01	0.01	0.01	0.01	0.01	0.01	0.01	0.01	10.566418391630032	8.025218308807066
39	A2MG (721-731)	1606.0	0.5164378558099105	6.215030296434814	0.01	5.410330723163789	0.0	6.205030296434814	0.017518478241986612	12.0	6.0	0.06751637703074785	1.1705908702593164	10.80245902075645	0.01	11.191321008026591	12.539475842086485	11.800261902963642	6.6566026485912095	0.01	0.01	0.01	0.01	0.01	0.01	0.01	0.01	0.01	0.01	10.605738952002648	10.934504182790747
963	NAMPT (208-221)	2407.0	0.5432275665844879	6.556638380252856	0.01	5.705765148838671	0.0	6.5466383802528565	0.01747833708019873	12.0	6.0	0.06751637703074785	1.1705908702593164	12.909275171321601	9.920388285023698	12.146512077183486	12.241843733098722	12.775889843966285	7.419232369472658	0.01	0.01	0.01	0.01	0.01	0.01	0.01	0.01	0.01	0.01	0.01	11.216519082967803
66	AGFG1 (486-505)	3147.0	0.42031616437909713	4.977652066056339	0.01	4.331900103807914	0.0	4.967652066056339	0.01752880016391372	12.0	6.0	0.06751637703074785	1.1705908702593164	9.221466537842593	0.01	0.01	0.01	9.67849342025816	0.01	6.993541820344186	0.01	0.01	0.01	0.01	0.01	10.01377808940386	9.413508539610369	0.01	0.01	8.380551178757862	5.980485206459032
1327	XRCC5 (57-77)	631.0	0.4207770913422132	4.983913358772376	0.01	4.339165255662929	0.0	4.973913358772376	0.017568232569953584	12.0	6.0	0.06756604248202693	1.1702715180818613	7.996473611540883	10.60204208653144	0.01	9.9461587721894	5.8597765587916	8.678582959615536	0.01	0.01	0.01	0.01	0.01	0.01	0.01	0.01	0.01	8.143551748888038	0.01	8.530374567711617
453	FLNA (344-358)	3027.0	0.4789213292440733	5.736318577384257	0.01	5.009865516316594	0.0	5.726318577384257	0.017841234366930418	12.0	6.0	0.06830644014767646	1.1655383477277923	9.405443773396742	11.500224624934555	6.679484779464062	8.282690764553248	10.676148352692682	11.74663846649716	0.01	0.01	0.01	0.01	0.01	0.01	0.01	0.01	0.01	0.01	10.495192167072638	0.01
1118	RAC1 (110-126)	1307.0	0.4738512001809992	5.671802675461233	0.01	4.958785961704193	0.0	5.661802675461233	0.017945361535452155	12.0	6.0	0.06860193764153331	1.1636636176002213	10.402067939946516	11.788092676804725	9.695395297942575	9.716844756753684	10.17156130618563	10.381003520231086	0.01	0.01	0.01	0.01	0.01	0.01	0.01	0.01	0.01	0.01	5.856666607670576	0.01
26	A2MG (1267-1278)	130.0	0.47504724679852584	5.687776790005909	0.01	4.978073722095095	0.0	5.677776790005909	0.018048241077417294	12.0	6.0	0.0687886553639288	1.1624831797746082	7.802973913801405	10.764319478943793	10.739063076393332	9.905288770378254	11.234718417248803	11.277531113540105	0.01	0.01	0.01	0.01	0.01	0.01	0.01	0.01	0.01	0.01	6.479426709765222	0.01
546	H2AX (64-79)	241.0	0.3997063932998721	4.712770042169303	0.01	4.122087986988494	0.0	4.702770042169303	0.01802160983521195	12.0	6.0	0.0687886553639288	1.1624831797746082	0.01	1.8820813402667136	10.776819504302335	0.01	0.01	8.579544447419709	2.557969095497506	0.01	0.01	0.01	0.01	0.01	7.608560042518946	0.01	0.01	7.520517900194965	7.935196575790977	9.65255160004048
185	BLVRB (71-86)	2588.0	0.46591882070384466	5.570634637234542	0.01	4.877173639371024	0.0	5.560634637234542	0.01808413676644896	12.0	6.0	0.06882243977186704	1.1622699355994601	11.26201314140493	11.301590425797375	0.01	10.997499388695216	9.641277107505308	7.822040948967238	0.01	0.01	0.01	0.01	0.01	0.01	0.01	0.01	0.01	0.01	9.26241586058656	6.510778773857885
1080	PSA2 (111-132)	871.0	0.41832737201930675	4.955971180788252	0.01	4.340440493525258	0.0	4.945971180788252	0.018137433342701566	12.0	6.0	0.06892224670226595	1.1616405740201037	6.017837530893529	10.019160365205005	6.296507525530355	8.652932729395781	9.627477193553702	9.669723222227713	0.01	0.01	0.01	0.01	0.01	0.01	0.01	0.01	0.01	0.01	9.138015602652938	0.01
717	ICAL (533-552)	12.0	0.4374718009212518	5.204430487487527	0.01	4.561197156883026	0.0	5.194430487487527	0.01819540878021203	12.0	6.0	0.06893677195598188	1.1615490567929856	7.40637967518668	8.60210059474646	0.01	0.01	0.01	0.01	0.01	0.01	0.01	0.01	0.01	0.01	11.285166214619515	8.627971430351785	0.01	11.122961306894855	6.58932254228362	8.769264085767412
247	CERU (643-658)	3328.0	0.5032320792063585	6.051085248759626	0.01	5.316383087674305	0.0	6.041085248759626	0.018411903585514595	12.0	6.0	0.06944697263514098	1.1583466814815788	10.702141305143737	10.891038311323673	0.01	7.702814677258571	11.583415015919815	13.954793183518689	0.01	0.01	0.01	0.01	0.01	0.01	0.01	0.01	0.01	0.01	8.82536116091965	8.903459331031375
1086	PTBP1 (297-322)	2244.0	0.39655278728196836	4.675627868214871	0.01	4.113602417249791	0.0	4.665627868214871	0.018596242340764638	12.0	6.0	0.06993505612937484	1.1553050722215343	8.538024525281157	0.01	7.8390836679783416	0.01	8.086138624534577	10.329697217242487	0.01	0.01	0.01	0.01	0.01	0.01	7.506948675967498	0.01	0.01	0.01	8.875084940425115	4.882556767149284
28	A2MG (1303-1316)	3024.0	0.49152250600737657	5.903416632862481	0.01	5.207821128862627	0.0	5.893416632862481	0.018820149083799954	12.0	6.0	0.07025821050931773	1.1533029159704937	10.682528077169268	7.172345291067167	0.01	10.721574775841658	14.027500214225936	10.407601673251573	0.01	0.01	0.01	0.01	0.01	0.01	0.01	0.01	0.01	0.01	8.943526369241027	8.835923193553139
193	BPI (83-99)	1237.0	0.5046288345433085	6.071406302843496	0.01	5.35933976107582	0.0	6.061406302843496	0.01887755754929217	12.0	6.0	0.07029412456088492	1.1530809733787883	12.8755335028874	10.518946728081525	8.694120236976108	12.844519758697224	11.135976673737296	6.646993130212766	0.01	0.01	0.01	0.01	0.01	0.01	0.01	0.01	0.01	0.01	0.01	10.090785603529627
806	ITIH4 (329-360)	3113.0	0.4587325048663024	5.483629807575113	0.01	4.846502354433789	0.0	5.473629807575113	0.01901996402347943	12.0	6.0	0.07069318015150165	1.1506224810465346	9.031018504724896	9.645184894616238	6.237054678998195	9.838977246723314	10.607725645232206	12.639790693124832	0.01	0.01	0.01	0.01	0.01	0.01	0.01	0.01	0.01	0.01	0.01	7.753806027481679
1264	TRFL (457-472)	987.0	0.49734548742923107	5.9796225459251735	0.01	5.291856790163467	0.0	5.969622545925174	0.019138241257240448	12.0	6.0	0.07082261953624154	1.149828013908107	11.24726026485052	11.222572725366025	0.01	6.28180870059048	10.584338290899332	13.596229944238218	0.01	0.01	0.01	0.01	0.01	0.01	0.01	0.01	0.01	9.158986559140464	9.614274066017028	0.01
707	HXK3 (453-469)	3046.0	0.47944032307894646	5.751329608087911	0.01	5.099170899183328	0.0	5.741329608087911	0.019331655166386894	12.0	6.0	0.0712096624095058	1.1474610731269335	11.49947262554229	11.470083889472344	0.01	10.948987789714867	5.137127244046276	10.378634138312886	0.01	0.01	0.01	0.01	0.01	0.01	0.01	0.01	0.01	0.01	10.2250162580734	9.306633351892875
254	CFAB (176-187)	2315.0	0.49115086057221613	5.901475800685726	0.01	5.233704488880044	0.0	5.891475800685726	0.019354707929056563	12.0	6.0	0.0712096624095058	1.1474610731269335	0.01	0.01	11.394130141387846	8.000454679090213	8.870472733075692	14.402893940404136	0.01	0.01	0.01	0.01	0.01	0.01	0.01	0.01	0.01	9.204268558075738	10.756945306068495	8.138544250126586
375	DEF1 (19-44) | DEF3 (19-44)	158.0	0.4482729099730516	5.351181611085761	0.01	4.747597691675233	0.0	5.341181611085761	0.019413949984476674	12.0	6.0	0.07132455506562425	1.1467609288632716	8.324972994662957	11.57736603580968	0.01	8.773237093930732	8.06811943148664	12.609880557797549	0.01	0.01	0.01	0.01	0.01	0.01	0.01	0.01	0.01	0.01	7.348073017511084	7.462530201830499
1043	PLSL (364-376)	305.0	0.5756714853604632	6.979386922385365	0.01	6.209184509577137	0.0	6.9693869223853655	0.01965172841833382	12.0	6.0	0.07188692608200849	1.1433500866230377	15.108558026600917	10.343440373701199	10.660864260750847	14.868513706446308	14.470438690726938	9.921435540387902	0.01	0.01	0.01	0.01	0.01	0.01	0.01	0.01	0.01	0.01	0.01	8.329392470010246
469	G3P (74-99)	1985.0	0.4438767435600066	5.296064873727279	0.01	4.711090390510133	0.0	5.2860648737272795	0.01968721600833927	12.0	6.0	0.07191341744222637	1.1431900723781627	9.84033295249483	10.077799109488222	9.143277156347725	9.956202516291489	4.815432420346492	11.440221154580009	0.01	0.01	0.01	0.01	0.01	0.01	0.01	0.01	0.01	0.01	8.229513175178587	0.01
163	ARPC4 (51-70)	3209.0	0.4663194772672302	5.585735447448838	0.01	4.977178573618739	0.0	5.575735447448838	0.01985274736003497	12.0	6.0	0.07241417590064332	1.140176407383212	9.531355285216168	10.809261113056914	0.01	7.625247361762685	10.783274269988897	12.647841716365146	0.01	0.01	0.01	0.01	0.01	0.01	0.01	0.01	0.01	0.01	9.815440930224785	5.766404692771461
1174	STOM (121-133)	3235.0	0.5219938955279567	6.2980933135185175	0.01	5.615501830709744	0.0	6.288093313518518	0.01989802200267095	12.0	6.0	0.07247548500543669	1.1398088696676174	10.987404745392498	11.943668502813935	11.632057215445085	12.015422392265489	11.506605680113442	12.383984278133637	0.01	0.01	0.01	0.01	0.01	0.01	0.01	0.01	0.01	0.01	5.0579769480581165	0.01
151	ARC1B (55-68)	1495.0	0.40537701233553297	4.80032466026289	0.01	4.286679779519467	0.0	4.790324660262891	0.020111967517543915	12.0	6.0	0.07294169415906954	1.1370241538904744	7.7210846267836075	9.281968655040336	0.01	10.349002837788602	7.632758546387762	10.795799191068344	0.01	0.01	0.01	0.01	0.01	0.01	0.01	0.01	0.01	0.01	6.026402157874663	5.746879908211371
878	LEG10 (126-137)	2645.0	0.48475948710506067	5.825827730000661	0.01	5.2274758853404295	0.0	5.815827730000661	0.02058244219126212	12.0	6.0	0.07434254787920304	1.1287625587781374	9.465455047120635	11.330072407058482	4.502231280173665	11.089653644254492	11.358329060256171	11.533814694397629	0.01	0.01	0.01	0.01	0.01	0.01	0.01	0.01	0.01	0.01	10.58037662674686	0.01
1217	TKT (274-301)	2538.0	0.46864471666648344	5.622468967952976	0.01	5.0741730196184625	0.0	5.612468967952976	0.02121387758522453	12.0	6.0	0.0759138675019685	1.119678882477848	10.63069933661244	12.4299603287394	11.603132587617333	5.164354262047798	7.268256820833729	9.888695649434386	0.01	0.01	0.01	0.01	0.01	0.01	0.01	0.01	0.01	0.01	10.434528630150627	0.01
11	6PGD (9-29)	2216.0	0.4079913079282004	4.841604803067072	0.01	4.374613287456871	0.0	4.831604803067072	0.021375088032820566	12.0	6.0	0.07611325053365199	1.1185397304474691	9.661271604995518	11.724075457934493	2.2788326659094102	7.30799550965959	5.520687807120949	9.877433467408897	0.01	0.01	0.01	0.01	0.01	0.01	0.01	0.01	0.01	0.01	9.393322549487936	2.295638574288077
589	H3PS2 (28-40)	693.0	0.41079506493577217	4.8812489016308644	0.01	4.434634211495186	0.0	4.871248901630865	0.021982906458158168	12.0	6.0	0.07784211382819291	1.108785379170137	9.306242095818757	9.447235822383355	4.709588121639113	7.627558270879568	0.01	11.91572861552011	0.01	0.01	0.01	0.01	0.01	0.01	0.01	0.01	0.01	0.01	6.475670251492976	9.042963641836494
111	ANXA1 (55-80)	2621.0	0.4246426938265222	5.062966476878546	0.01	4.621507198600177	0.0	5.052966476878546	0.022511316471123786	12.0	6.0	0.07931535451527452	1.1006427302643071	4.729045071136894	6.917534857435128	7.176545414056744	10.886413163418245	10.31486748636512	11.647827980776029	0.01	0.01	0.01	0.01	0.01	0.01	0.01	0.01	0.01	0.01	9.033363749354402	0.01
279	CO3 (1117-1130)	1535.0	0.42984261741110147	5.13574034415576	0.01	4.736352631797674	0.0	5.12574034415576	0.023709359113596326	12.0	6.0	0.0830316757953456	1.0807561967952002	8.892288474018844	9.80809623231832	0.01	0.01	9.879675241181115	10.91148508780275	0.01	0.01	0.01	0.01	0.01	0.01	0.01	2.861208775055193	0.01	0.01	10.228405203243312	8.99772511624959
242	CERU (44-54)	1458.0	0.566854253664088	6.883546679057606	0.01	6.356444287030984	0.0	6.873546679057606	0.023804453564688927	12.0	6.0	0.08317928084970987	1.0799848387721527	14.163804878634368	4.951525313319657	13.520365491250839	14.391731562554423	8.50852071264821	0.01	0.01	0.01	0.01	0.01	0.01	0.01	0.01	0.01	0.01	12.782392019316275	0.01	14.234220170967502
1038	PLSL (167-180)	2642.0	0.5107369353080249	6.173240381498833	0.01	5.7251053098800755	0.0	6.1632403814988335	0.0243433401714442	12.0	6.0	0.08475268615977392	1.0718465283357332	9.049443532504743	8.719126728228726	5.4224777304114005	15.026050220144928	12.340212590573717	0.01	0.01	0.01	0.01	0.01	0.01	0.01	0.01	0.01	0.01	9.523441102107514	0.01	13.94813267401499
1085	PSB3 (167-180)	2882.0	0.46059869038088613	5.5337971104629196	0.01	5.135374423414779	0.0	5.52379711046292	0.024444289211177382	12.0	6.0	0.0849047207798876	1.0710681619155564	0.01	11.709142918078754	10.999317261986858	11.965064230504103	10.702986771748108	5.611430107434818	0.01	0.01	0.01	0.01	0.01	0.01	0.01	0.01	0.01	0.01	10.730407909672367	4.637216126130022
1	1433Z (132-155)	38.0	0.4205709564401807	5.020361831352777	0.01	4.6640269541520265	0.0	5.010361831352777	0.02460124633984902	12.0	6.0	0.08533347844857712	1.0688805508605939	10.544059703500007	9.993701996284464	0.01	10.319749970074431	8.706576956206316	9.138999854849523	0.01	0.01	0.01	0.01	0.01	0.01	0.01	0.01	0.01	2.5372863661970153	0.01	8.95396712912157
1197	TBA4A (405-418) | TBA1A (405-418) | TBA1B (405-418)	2439.0	0.4138387057838287	4.937787739539575	0.01	4.622418421862007	0.0	4.927787739539575	0.025553010132070383	12.0	6.0	0.08839397254925435	1.0535773478584751	11.408613751078569	9.774362852048105	7.823329496863589	8.747789812382354	0.01	9.835192792237152	0.01	0.01	0.01	0.01	0.01	0.01	0.01	0.01	0.01	2.5372863661970153	9.076877803668115	0.01
2	1433Z (199-217) | 1433E (202-220)	250.0	0.4219404133136878	5.0435350864921356	0.01	4.733602721580287	0.0	5.033535086492136	0.0258742264452132	12.0	6.0	0.08902132503988218	1.0505059457395622	9.712259153655864	10.805452559707396	2.2788326659094102	8.310703205011936	0.01	10.720611798372447	0.01	0.01	0.01	0.01	0.01	0.01	0.01	0.01	0.01	0.01	9.176704774135823	9.467856881112752
853	KV311 (80-95)	2189.0	0.5663443940784866	6.887837379763982	0.01	6.535896630242446	0.0	6.8778373797639825	0.02722829658430638	12.0	6.0	0.09330180767650612	1.0301099419306008	13.816630160276246	13.162620573362332	13.283710608519542	11.56203388242821	0.01	0.01	0.01	0.01	0.01	0.01	0.01	0.01	0.01	0.01	0.01	2.5372863661970153	15.215076155010626	13.026690811373808
159	ARPC2 (276-292)	2785.0	0.5072541133301127	6.140727568647395	0.01	5.850528952453422	0.0	6.130727568647395	0.027789273187383834	12.0	6.0	0.09420970643818807	1.0259043494854958	11.973404983457588	12.245858885136991	2.2788326659094102	10.745756358930146	11.639861954239386	14.296694022634851	0.01	0.01	0.01	0.01	0.01	0.01	0.01	0.01	0.01	0.01	10.458321953460352	0.01
1251	TRFE (400-417)	2886.0	0.4624583428124369	5.571629954224798	0.01	5.323665761887045	0.0	5.561629954224798	0.028200940870427803	12.0	6.0	0.09509880192862144	1.0218249543461417	1.8386920166615315	10.024033581490961	0.01	9.027329727353703	11.329239748772006	11.710461358979261	0.01	0.01	0.01	0.01	0.01	0.01	0.01	0.01	0.01	0.01	11.560812071018344	11.318990946421781
380	EF1A1 (433-450) | EF1A3 (433-450)	925.0	0.3419281754773768	4.016785384110333	0.01	3.842248413886548	0.0	4.006785384110334	0.02844547087468013	12.0	6.0	0.09566997205671811	1.019224352886076	6.363990969474167	7.897818790794693	8.635951760073542	2.015704785954692	0.01	5.511586239057151	0.01	0.01	0.01	0.01	0.01	0.01	0.01	0.01	0.01	7.925000307229697	9.801371756740057	0.01
771	ILEU (179-195)	704.0	0.39423513843863217	4.6998515880842335	0.01	4.522051726845006	0.0	4.689851588084234	0.029202832934504146	12.0	6.0	0.0979583829397201	1.0089583926587253	1.8386920166615315	6.870946007566173	9.57710856917293	0.01	8.181101393975235	10.02288584138983	8.588973058642022	0.01	0.01	0.01	0.01	0.01	0.01	0.01	0.01	0.01	11.268512169603087	0.01
1052	PNPH (110-132)	2844.0	0.44382203628575906	5.338053831281916	0.01	5.150358091843184	0.0	5.328053831281916	0.029554304603707157	12.0	6.0	0.09832292112462998	1.0073452272588845	11.767376088495292	9.990784079152053	10.98876283551909	6.578568416429633	10.360068812778843	12.06240141365261	0.01	0.01	0.01	0.01	0.01	0.01	0.01	0.01	0.01	0.01	2.258684329355464	0.01
441	FINC (657-668)	2531.0	0.5062463159123944	6.133543834371139	0.01	5.923215742898047	0.0	6.123543834371139	0.029646799060452565	12.0	6.0	0.09841036559049834	1.006959154803789	12.766278903622618	1.8820813402667136	13.502352169289288	11.610952512936557	0.01	9.978361512576729	0.01	0.01	0.01	0.01	0.01	0.01	0.01	0.01	0.01	0.01	13.598072832044902	10.21442674171686
750	IGHG4 (39-69)	2344.0	0.38260323036078236	4.552486586810509	0.01	4.403583639143683	0.0	4.542486586810509	0.029958233364728398	12.0	6.0	0.09931466425338346	1.0029866212515866	6.722379160259768	0.01	6.79407056314048	2.015704785954692	0.01	8.571322652526282	0.01	0.01	0.01	0.01	0.01	0.01	0.01	0.01	0.01	9.060436650219046	11.451885553742027	9.964039675883804
483	G6PI (53-69)	1517.0	0.41246985387631957	4.939548154281108	0.01	4.798338143321079	0.0	4.929548154281108	0.03054035838004192	12.0	6.0	0.10045962846975029	0.9980084323265359	9.945824369948117	10.402995216697631	9.841935417131692	2.015704785954692	6.664456616842138	12.351512234164266	0.01	0.01	0.01	0.01	0.01	0.01	0.01	0.01	0.01	0.01	8.002149210634764	0.01
40	A2MG (87-105)	297.0	0.4129499954585422	4.9454374939122205	0.01	4.801382367237679	0.0	4.935437493912221	0.030459974785666116	12.0	6.0	0.10045962846975029	0.9980084323265359	9.596736199267937	5.297139045055793	10.840782156364586	9.842201752846705	10.400217337551146	11.059489106505012	0.01	0.01	0.01	0.01	0.01	0.01	0.01	0.01	0.01	0.01	2.258684329355464	0.01
779	IQGA1 (729-750)	1012.0	0.35512599531878497	4.199931301163576	0.01	4.089787269212194	0.0	4.189931301163576	0.03094278239703121	12.0	6.0	0.10144995706580502	0.9937481324264746	6.580988416696361	9.846839440254792	2.2788326659094102	6.247468401811939	5.83768499530154	10.91259762745515	0.01	0.01	0.01	0.01	0.01	0.01	0.01	0.01	0.01	0.01	8.644764066533718	0.01
448	FLNA (1606-1618)	1017.0	0.4796552602328063	5.810578044829338	0.01	5.819790134835342	0.0	5.800578044829338	0.035122547591510136	12.0	6.0	0.10538940808764999	0.9772030346665004	12.466677579318985	10.672652061101235	11.622814281609541	12.467924724625188	11.109663293667474	11.327204597629612	0.01	0.01	0.01	0.01	0.01	0.01	0.01	0.01	0.01	0.01	0.01	0.01
595	HAP28 (80-97)	2447.0	0.3945242328716857	4.722522258496626	0.01	4.715629286984793	0.0	4.712522258496627	0.034703451653163984	12.0	6.0	0.10538940808764999	0.9772030346665004	9.900793684042233	9.304048520667779	0.01	9.36107324236636	9.317432637194184	0.01	0.01	0.01	0.01	0.01	0.01	0.01	0.01	0.01	0.01	9.153832390933406	9.573086626755567	0.01
591	H3PS2 (63-72) | H31 (63-72) | H33 (63-72) | H32 (63-72)	1737.0	0.41768260222857767	5.0234323404182115	0.01	5.0597110876386715	0.0	5.013432340418212	0.03606654115988315	12.0	6.0	0.10538940808764999	0.9772030346665004	10.434866660041685	8.983881937932006	0.01	0.01	11.808781312617434	9.83523479371043	0.01	0.01	0.01	0.01	0.01	0.01	0.01	0.01	0.01	0.01	10.182393084307488	8.976030296409506
491	GDIA (145-166)	664.0	0.44610486338497357	5.38598692490331	0.01	5.422075030555286	0.0	5.3759869249033105	0.03596099264619263	12.0	6.0	0.10538940808764999	0.9772030346665004	11.828352712731203	10.574930291567133	10.635319011782844	11.550622769228562	11.210723107522453	8.7718952060075	0.01	0.01	0.01	0.01	0.01	0.01	0.01	0.01	0.01	0.01	0.01	0.01
1135	RSMB (127-137)	390.0	0.3681705409220426	4.387461379972277	0.01	4.419822924592129	0.0	4.377461379972277	0.03613820882639364	12.0	6.0	0.10538940808764999	0.9772030346665004	6.908145663861672	0.01	0.01	0.01	9.485811113874385	0.01	0.01	0.01	0.01	0.01	0.01	0.01	8.969997724520116	0.01	0.01	8.85770954903532	8.957123920082262	9.410748588293563
457	FLNA (848-862)	2717.0	0.4176172204460048	5.013403637775354	0.01	4.949306911365091	0.0	5.003403637775354	0.03291994814524578	12.0	6.0	0.10538940808764999	0.9772030346665004	11.67289486666084	5.790611017788611	7.110736838971758	11.636041359766681	11.332325410113715	0.01	0.01	0.01	0.01	0.01	0.01	0.01	0.01	0.01	0.01	0.01	2.258684329355464	10.309549830647182
1126	RHG01 (338-352)	2109.0	0.41648379967269145	5.006657304282588	0.01	5.026655725820305	0.0	4.996657304282588	0.035550307099949705	12.0	6.0	0.10538940808764999	0.9772030346665004	11.143554476827983	9.64687523140635	0.01	10.101291575771686	10.556962250059017	0.01	9.931612523517899	0.01	0.01	0.01	0.01	0.01	0.01	0.01	0.01	0.01	0.01	8.639591593808122
579	H31 (113-128) | H33 (113-128) | H32 (113-128)	455.0	0.5500564518685254	6.702785315583423	0.01	6.738401085331844	0.0	6.692785315583423	0.03567984681318601	12.0	6.0	0.10538940808764999	0.9772030346665004	14.306399841633839	14.371253314025541	0.01	0.01	13.606034469036985	13.059324617431347	0.01	0.01	0.01	0.01	0.01	0.01	0.01	0.01	0.01	0.01	13.90500420201182	11.125407342861548
1058	PPIA (128-139)	1919.0	0.4330382955638273	5.218324628383931	0.01	5.240403753974293	0.0	5.208324628383931	0.035575098163273235	12.0	6.0	0.10538940808764999	0.9772030346665004	9.75501638329127	12.20222216484811	10.167366551865983	0.01	9.982962534642175	10.418529268567337	0.01	0.01	0.01	0.01	0.01	0.01	0.01	0.01	0.01	0.01	10.033798637392305	0.01
1226	TKT (506-519)	2057.0	0.4334527080857003	5.224333951813384	0.01	5.255207616213186	0.0	5.214333951813384	0.03584339110136403	12.0	6.0	0.10538940808764999	0.9772030346665004	9.572685173456316	11.979130889912074	9.506405885047567	10.873602554325393	11.035006726538448	0.01	0.01	0.01	0.01	0.01	0.01	0.01	0.01	0.01	0.01	0.01	0.01	9.665176192480816
314	CO4B (1195-1212)	1000.0	0.43587036921414923	5.256383736903332	0.01	5.302383736989371	0.0	5.246383736903332	0.0362985514554805	12.0	6.0	0.10538940808764999	0.9772030346665004	10.653516158902855	10.024576766614636	10.147139699123823	9.102669294149702	12.680317966595798	10.408384957453173	0.01	0.01	0.01	0.01	0.01	0.01	0.01	0.01	0.01	0.01	0.01	0.01
992	PA2G4 (226-246)	1475.0	0.3976460100737007	4.766150786511873	0.01	4.794522136549308	0.0	4.756150786511873	0.035880052206425574	12.0	6.0	0.10538940808764999	0.9772030346665004	9.951643421337975	11.248392716377214	9.072458591843553	0.01	8.918161182765854	8.798369435987409	0.01	0.01	0.01	0.01	0.01	0.01	0.01	0.01	0.01	0.01	9.144784089830482	0.01
127	APOB (141-153)	1968.0	0.4959453523273838	6.016887667649828	0.01	6.0211666854771995	0.0	6.006887667649829	0.03497455126196052	12.0	6.0	0.10538940808764999	0.9772030346665004	11.258042700786383	0.01	12.26119867346443	12.254553137107676	13.012054685207227	11.404769762634588	0.01	0.01	0.01	0.01	0.01	0.01	0.01	0.01	0.01	0.01	11.952033052597637	0.01
982	NGAL (54-74)	382.0	0.45572222526574824	5.506421319480079	0.01	5.516160373728639	0.0	5.4964213194800795	0.03516679389626494	12.0	6.0	0.10538940808764999	0.9772030346665004	11.01225144501766	10.788814922259663	0.01	11.118755255188006	11.812869654545835	11.545760633689312	0.01	0.01	0.01	0.01	0.01	0.01	0.01	0.01	0.01	0.01	0.01	9.73860392306049
1216	TKT (270-284)	1708.0	0.3949660211353821	4.731422164586434	0.01	4.756348596803013	0.0	4.721422164586434	0.03577280439938809	12.0	6.0	0.10538940808764999	0.9772030346665004	8.494033216482517	10.411309059767623	9.934141319839563	0.01	10.082562227358535	8.230674437627245	0.01	0.01	0.01	0.01	0.01	0.01	0.01	0.01	0.01	0.01	9.564345713961728	0.01
790	ITIH1 (258-267)	1485.0	0.41570798417638827	4.998932013033021	0.01	5.043592554267304	0.0	4.988932013033021	0.036344029968953924	12.0	6.0	0.10538940808764999	0.9772030346665004	8.631095829779484	10.968759075677399	11.09251127341122	8.672295303526795	0.01	0.01	0.01	0.01	0.01	0.01	0.01	0.01	0.01	0.01	0.01	10.853315996894956	9.709206677106407	0.01
783	ITAM (254-280)	2569.0	0.3965428645292475	4.751121338166111	0.01	4.770639663847184	0.0	4.741121338166111	0.035585753380514965	12.0	6.0	0.10538940808764999	0.9772030346665004	9.313668137695226	10.847472501677649	9.061531786973937	10.038656694327317	8.544780315122921	9.147346622196292	0.01	0.01	0.01	0.01	0.01	0.01	0.01	0.01	0.01	0.01	0.01	0.01
1015	PFKAL (403-422)	2498.0	0.39296869494703723	4.704301603478967	0.01	4.714662734927037	0.0	4.6943016034789675	0.035285194633405	12.0	6.0	0.10538940808764999	0.9772030346665004	8.321324248764187	9.70443070669142	0.01	8.80792158793109	9.95664389013346	9.97567659403505	0.01	0.01	0.01	0.01	0.01	0.01	0.01	0.01	0.01	0.01	9.625622214192404	0.01
259	CFAH (1185-1197)	517.0	0.42044105039912644	5.0562080696533185	0.01	5.064284345283673	0.0	5.046208069653319	0.035165350257887334	12.0	6.0	0.10538940808764999	0.9772030346665004	0.01	0.01	10.974629805495969	10.388892544965325	10.059563882234617	10.518757086333746	0.01	0.01	0.01	0.01	0.01	0.01	0.01	0.01	0.01	0.01	9.310508333223945	9.362145183586225
256	CFAB (537-553)	2118.0	0.4445555842438834	5.363453539690654	0.01	5.363723832166146	0.0	5.353453539690654	0.03490206353574749	12.0	6.0	0.10538940808764999	0.9772030346665004	10.387013558936786	10.477116289898262	10.237030170841544	0.01	10.683305378421284	11.668647849136846	0.01	0.01	0.01	0.01	0.01	0.01	0.01	0.01	0.01	0.01	10.848329229053116	0.01
161	ARPC3 (1-24)	3022.0	0.4670827532540878	5.653151132551006	0.01	5.694709169913294	0.0	5.643151132551006	0.03605136362957496	12.0	6.0	0.10538940808764999	0.9772030346665004	11.510452423984418	9.6338582974152	10.785613644722359	0.01	11.00408623664741	13.235834335941519	0.01	0.01	0.01	0.01	0.01	0.01	0.01	0.01	0.01	0.01	11.607968651901166	0.01
978	NGAL (113-131)	2726.0	0.44395136533142776	5.357823517503776	0.01	5.384405029494806	0.0	5.347823517503776	0.03568380469325985	12.0	6.0	0.10538940808764999	0.9772030346665004	9.842442036850544	12.024857967654532	10.951402741430073	9.554808162186577	10.321863263083719	11.53850803883985	0.01	0.01	0.01	0.01	0.01	0.01	0.01	0.01	0.01	0.01	0.01	0.01
719	IDHC (154-169)	3308.0	0.4827234555513689	5.849879907707009	0.01	5.864535560280089	0.0	5.839879907707009	0.0352668591242065	12.0	6.0	0.10538940808764999	0.9772030346665004	11.796414147107564	12.692221971333261	10.647027439907713	12.583411829516908	11.433253591620304	10.986229912998327	0.01	0.01	0.01	0.01	0.01	0.01	0.01	0.01	0.01	0.01	0.01	0.01
249	CERU (822-834)	1941.0	0.4814992099601029	5.833659446928099	0.01	5.83802933373363	0.0	5.823659446928099	0.03498884589226565	12.0	6.0	0.10538940808764999	0.9772030346665004	11.244577146961653	12.194135706882689	11.431894243620729	10.702772712349008	12.056882367532454	12.313651185790633	0.01	0.01	0.01	0.01	0.01	0.01	0.01	0.01	0.01	0.01	0.01	0.01
244	CERU (478-490)	2362.0	0.455829623754139	5.506601430920555	0.01	5.500550788706645	0.0	5.496601430920555	0.03471277649746435	12.0	6.0	0.10538940808764999	0.9772030346665004	11.357919925003396	10.741230987856463	10.917520881471182	11.403869680522922	10.993926668757442	10.604749027435235	0.01	0.01	0.01	0.01	0.01	0.01	0.01	0.01	0.01	0.01	0.01	0.01
1008	PCBP1 (133-148) | PCBP2 (133-148)	340.0	0.40696327531913024	4.885151388941346	0.01	4.90905806612665	0.0	4.8751513889413465	0.03570209960312306	12.0	6.0	0.10538940808764999	0.9772030346665004	10.066515367475798	11.339857181948608	0.01	9.40728330154186	9.620250803293153	9.436919059086929	0.01	0.01	0.01	0.01	0.01	0.01	8.690990953949814	0.01	0.01	0.01	0.01	0.01
602	HBB (130-139) | HBD (130-139)	1013.0	0.454946059499567	5.4962349162221065	0.01	5.501884060808919	0.0	5.486234916222107	0.03504975104600462	12.0	6.0	0.10538940808764999	0.9772030346665004	11.533439088383139	10.583842021651938	10.55529351526876	11.98768735381827	10.883091807205343	0.01	0.01	0.01	0.01	0.01	0.01	0.01	0.01	0.01	0.01	0.01	10.351465208337824	0.01
231	CDD (69-85)	475.0	0.44016504165588605	5.309082285372848	0.01	5.329476767718481	0.0	5.299082285372848	0.035507617909401996	12.0	6.0	0.10538940808764999	0.9772030346665004	10.948174622574422	11.577553312547089	9.274168714329967	9.985761182577193	10.459945852569328	11.40338373987619	0.01	0.01	0.01	0.01	0.01	0.01	0.01	0.01	0.01	0.01	0.01	0.01
1249	TRFE (151-169)	1022.0	0.4201846050783752	5.054424493633894	0.01	5.0794534410532455	0.0	5.044424493633894	0.035700357307678315	12.0	6.0	0.10538940808764999	0.9772030346665004	8.495064601586536	10.466791644944747	0.01	0.01	10.76310297820882	10.925844121042823	0.01	0.01	0.01	0.01	0.01	0.01	0.01	0.01	0.01	10.41288532232489	9.529405255498917	0.01
203	CAH1 (50-61)	3241.0	0.4576733415828064	5.533842624702601	0.01	5.57898130384549	0.0	5.523842624702601	0.036187191878424674	12.0	6.0	0.10538940808764999	0.9772030346665004	12.299782911627828	10.016588564007124	0.01	12.5043229818552	11.481119188355711	0.01	0.01	0.01	0.01	0.01	0.01	0.01	0.01	0.01	0.01	0.01	9.632967954179938	10.411329896405407
738	IGHG3 (206-218)	1194.0	0.4438386730316703	5.355572455310299	0.01	5.371751648665685	0.0	5.3455724553102995	0.03537417554001461	12.0	6.0	0.10538940808764999	0.9772030346665004	0.01	11.569242520361804	0.01	10.919514170890023	0.01	0.01	9.908063782023044	0.01	0.01	0.01	0.01	0.01	9.482900861009922	0.01	0.01	11.0522310817699	0.01	11.274917047668914
213	CAP1 (299-320)	712.0	0.4398823366399377	5.300073905179543	0.01	5.254474528210368	0.0	5.290073905179543	0.03354929466808303	12.0	6.0	0.10538940808764999	0.9772030346665004	8.930805329056845	14.007064414708207	6.907237982590023	8.673165395635673	2.0080346391202286	11.96739132058354	0.01	0.01	0.01	0.01	0.01	0.01	0.01	0.01	0.01	0.01	11.057187780460008	0.01
673	HPT (245-256)	1213.0	0.43650534636993116	5.264054636170719	0.01	5.3047712616535145	0.0	5.254054636170719	0.036134298019255	12.0	6.0	0.10538940808764999	0.9772030346665004	9.503942654276038	10.452915983263802	11.077355733117656	9.45942837879242	10.142720087016698	12.472292797582009	0.01	0.01	0.01	0.01	0.01	0.01	0.01	0.01	0.01	0.01	0.01	0.01
68	ALBU (140-147)	2841.0	0.4298427681834723	5.178342902286609	0.01	5.21002241961499	0.0	5.168342902286609	0.03587951660786917	12.0	6.0	0.10538940808764999	0.9772030346665004	10.64105879406418	0.01	11.774210201594524	0.01	11.089955043706478	0.01	9.692967718617417	0.01	0.01	0.01	0.01	0.01	0.01	0.01	0.01	0.01	8.968821554139339	9.913101515317376
1057	PPIA (115-128)	529.0	0.43110088383409567	5.194102925883448	0.01	5.222230499170187	0.0	5.184102925883448	0.03576597302340002	12.0	6.0	0.10538940808764999	0.9772030346665004	9.939630163528712	10.132158353945472	0.01	10.555388565497358	11.952575346190324	10.690060537861383	0.01	0.01	0.01	0.01	0.01	0.01	0.01	0.01	0.01	0.01	8.999422143578139	0.01
604	HBB (54-63)	2271.0	0.4076443541000956	4.895335510444977	0.01	4.934955565447442	0.0	4.885335510444977	0.036215334211922155	12.0	6.0	0.10538940808764999	0.9772030346665004	11.469972088482711	9.055722543075108	0.01	10.64955180844944	9.792210766625319	0.01	0.01	0.01	0.01	0.01	0.01	0.01	8.933886314252677	8.782682604454488	0.01	0.01	0.01	0.01
5	6PGD (30-39)	308.0	0.4182768218780493	5.027451670288884	0.01	5.023615945448512	0.0	5.017451670288884	0.034793174950824825	12.0	6.0	0.10538940808764999	0.9772030346665004	10.06626403530055	10.670806786339767	0.01	10.224969920908771	9.844691541655923	0.01	0.01	0.01	0.01	0.01	0.01	0.01	0.01	0.01	0.01	0.01	9.529611838814613	9.933075920446997
1328	XRCC6 (8-26)	2679.0	0.33990188687968936	4.018517837151388	0.01	4.028823186472133	0.0	4.0085178371513885	0.03540092414940357	12.0	6.0	0.10538940808764999	0.9772030346665004	0.01	8.079169566566486	8.794560411325266	0.01	0.01	0.01	8.056130305754245	0.01	0.01	0.01	0.01	0.01	0.01	0.01	0.01	7.240446947025426	7.385584870374715	8.60632194477052
905	LV214 (79-96)	2365.0	0.5043573092182855	6.1236532187898165	0.01	6.1309522082758505	0.0	6.113653218789817	0.03504613087078749	12.0	6.0	0.10538940808764999	0.9772030346665004	12.152619287077961	11.5177769632558	0.01	11.304549135443342	12.664269287332758	0.01	0.01	0.01	0.01	0.01	0.01	0.01	0.01	0.01	0.01	0.01	12.661510050631112	13.123113901736836
364	CPNE3 (130-141)	1596.0	0.4382076594487594	5.282288811375888	0.01	5.280070450061728	0.0	5.272288811375888	0.034832202204177105	12.0	6.0	0.10538940808764999	0.9772030346665004	9.948509990107699	10.886403399750025	11.204579134385346	10.28469982705686	10.56083115663831	10.442442228572418	0.01	0.01	0.01	0.01	0.01	0.01	0.01	0.01	0.01	0.01	0.01	0.01
628	HEMO (338-355)	3039.0	0.49127951577529466	5.960729776922665	0.01	6.012418468542975	0.0	5.950729776922665	0.03624906129251319	12.0	6.0	0.10538940808764999	0.9772030346665004	13.837130788963536	12.159789502507508	0.01	12.036421186734387	12.568771270738376	10.066879642061728	0.01	0.01	0.01	0.01	0.01	0.01	0.01	0.01	0.01	0.01	0.01	10.799764932066445
813	ITIH4 (818-832)	2008.0	0.41790293527799033	5.02333494383091	0.01	5.026892874803252	0.0	5.01333494383091	0.03502631795761261	12.0	6.0	0.10538940808764999	0.9772030346665004	9.465523917070444	9.363697875289084	10.816150811505382	0.01	9.86142170035541	10.281218421942173	0.01	0.01	0.01	0.01	0.01	0.01	0.01	0.01	0.01	0.01	10.432006599808432	0.01
879	LEG10 (133-142)	2618.0	0.38551388236306533	4.608971522445584	0.01	4.624195278510297	0.0	4.598971522445584	0.035467620225566064	12.0	6.0	0.10538940808764999	0.9772030346665004	9.892434703124769	9.47358651877316	9.568820903614188	8.739308760609775	7.906990153774362	0.01	0.01	0.01	0.01	0.01	0.01	0.01	0.01	0.01	0.01	0.01	9.666517229450758	0.01
79	ALDOA (240-255)	2003.0	0.36554030692861494	4.352248736170153	0.01	4.373778316716097	0.0	4.342248736170153	0.035751012083590675	12.0	6.0	0.10538940808764999	0.9772030346665004	8.665710670551233	8.450299419268063	0.01	10.196104710930697	0.01	7.722715389131117	0.01	0.01	0.01	0.01	0.01	0.01	0.01	0.01	0.01	0.01	8.616686455419018	8.515468188741712
80	ALDOA (298-308)	2011.0	0.44442951999517644	5.364804396401618	0.01	5.402855172817851	0.0	5.354804396401618	0.03602520878756149	12.0	6.0	0.10538940808764999	0.9772030346665004	11.612852765735028	10.698805268123667	11.489654556864183	8.625694462179974	11.348626570707665	0.01	0.01	0.01	0.01	0.01	0.01	0.01	0.01	0.01	0.01	0.01	10.54201913320889	0.01
81	ALDOA (308-329)	579.0	0.45706121699072755	5.524548612693803	0.01	5.548985312083774	0.0	5.514548612693803	0.03558873203606513	12.0	6.0	0.10538940808764999	0.9772030346665004	12.206849474781379	9.53255482204097	0.01	11.660483468869124	10.65081799473373	10.64690077131085	0.01	0.01	0.01	0.01	0.01	0.01	0.01	0.01	0.01	0.01	11.536976820589567	0.01
852	KV311 (68-80)	2594.0	0.5179481482911811	6.295458318272327	0.01	6.298921369134547	0.0	6.285458318272327	0.03493737537020147	12.0	6.0	0.10538940808764999	0.9772030346665004	13.322525764011024	12.111620137571332	11.552317845681538	12.917690211967042	0.01	0.01	0.01	0.01	0.01	0.01	0.01	0.01	0.01	0.01	0.01	0.01	12.749205444255836	12.832140415781154
851	KV311 (54-68)	999.0	0.44358498276358654	5.354490685420246	0.01	5.39825215847304	0.0	5.344490685420246	0.03619962003650549	12.0	6.0	0.10538940808764999	0.9772030346665004	11.732508945986073	11.383709463653332	9.378036010431368	10.727478995515224	0.01	0.01	0.01	0.01	0.01	0.01	0.01	0.01	0.01	0.01	0.01	0.01	11.819709923816195	9.15244488564076
1312	VINC (763-783)	518.0	0.3646794381066803	4.343156227984315	0.01	4.381883285570301	0.0	4.333156227984316	0.03639057799459165	12.0	6.0	0.10540433626192305	0.9771415221795665	8.968790984254095	8.020318563308573	7.3012711013836045	0.01	8.897033565838939	10.29797532914795	0.01	0.01	0.01	0.01	0.01	0.01	0.01	0.01	0.01	0.01	8.572485191878622	0.01
694	HS90B (593-605) | HS90A (601-613)	3231.0	0.3787859274119158	4.525461145913872	0.01	4.569133971582365	0.0	4.515461145913872	0.03649404156922989	12.0	6.0	0.1054617476998324	0.9769050358672132	9.258796003059807	10.65058114015741	7.804219395494131	0.01	8.417148129512016	9.861636168212593	0.01	0.01	0.01	0.01	0.01	0.01	0.01	0.01	0.01	0.01	8.253152914530514	0.01
608	HBD (24-34)	1045.0	0.47113206956934023	5.705972939667287	0.01	5.768223122782467	0.0	5.695972939667287	0.03662298386043558	12.0	6.0	0.1054617476998324	0.9769050358672132	11.207543064471388	12.182183307445538	0.01	11.264682630918601	10.76883159255341	9.389910169979924	0.01	0.01	0.01	0.01	0.01	0.01	0.01	0.01	0.01	0.01	13.598524510638587	0.01
911	LV321 (51-63)	2437.0	0.4139438912049236	4.976897605034196	0.01	5.027374028347441	0.0	4.966897605034196	0.036540785604365814	12.0	6.0	0.1054617476998324	0.9769050358672132	0.01	11.67730470922857	8.248914243465272	0.01	10.363426944488685	0.01	10.444771289629264	0.01	0.01	0.01	0.01	0.01	0.01	0.01	0.01	0.01	8.970111281874717	9.958242791723853
984	NUCL (16-33)	725.0	0.4253784751778162	5.123402586013949	0.01	5.179399602796039	0.0	5.113402586013949	0.03665893429471786	12.0	6.0	0.1054617476998324	0.9769050358672132	10.286842029631313	8.44079767611417	9.142042908555208	10.82043645235811	0.01	0.01	0.01	0.01	0.01	0.01	0.01	0.01	12.012271936836449	0.01	0.01	10.718440028672148	0.01	0.01
1143	S10A8 (10-22)	1494.0	0.4380128381824188	5.284601912684882	0.01	5.342209258951719	0.0	5.274601912684882	0.03664451144906867	12.0	6.0	0.1054617476998324	0.9769050358672132	10.513350133078037	10.25359462342487	0.01	0.01	11.379262995512276	11.876084083089	0.01	0.01	0.01	0.01	0.01	0.01	0.01	0.01	0.01	0.01	11.169322791029208	8.163608326085194
1165	SPB10 (41-57)	3335.0	0.366376355927035	4.365520532050929	0.01	4.408307124395468	0.0	4.355520532050929	0.03653167049967617	12.0	6.0	0.1054617476998324	0.9769050358672132	9.761288438801325	7.5285464531003745	7.305514289181696	9.586652262092015	9.226521421429988	8.917723520005751	0.01	0.01	0.01	0.01	0.01	0.01	0.01	0.01	0.01	0.01	0.01	0.01
1287	UBA1 (787-805)	879.0	0.3883338154103242	4.649694209715095	0.01	4.708406022857862	0.0	4.6396942097150955	0.0369674506720822	12.0	6.0	0.10549899330041028	0.9767516845005322	9.871824687170353	9.76493512410016	0.01	9.739348112586685	6.908267280807516	10.392723633665549	0.01	0.01	0.01	0.01	0.01	0.01	0.01	0.01	0.01	0.01	0.01	9.059231678250883
168	ARPC5 (84-95)	658.0	0.38251453456619045	4.574194432795151	0.01	4.6253654642616535	0.0	4.564194432795151	0.036739181756978136	12.0	6.0	0.10549899330041028	0.9767516845005322	9.50236935056514	8.085347353041564	7.97084295877688	9.044060189495179	9.058133257918492	11.169580083744574	0.01	0.01	0.01	0.01	0.01	0.01	0.01	0.01	0.01	0.01	0.01	0.01
1149	S10AC (11-20)	2466.0	0.4225105638038268	5.08766591003724	0.01	5.153904484251899	0.0	5.07766591003724	0.03700075174244997	12.0	6.0	0.10549899330041028	0.9767516845005322	10.859159748521167	11.828974134784254	10.427727595667982	0.01	10.811958333957689	8.151679851852391	0.01	0.01	0.01	0.01	0.01	0.01	0.01	0.01	0.01	0.01	8.912491255663408	0.01
586	H3PS2 (111-120) | H31 (111-120) | H33 (111-120) | H32 (111-120)	452.0	0.4328014423948685	5.219054594183734	0.01	5.287350079912891	0.0	5.209054594183734	0.037003378247158825	12.0	6.0	0.10549899330041028	0.9767516845005322	11.801575905752252	10.03286533591359	0.01	0.01	11.689049273230692	11.059828558417033	0.01	0.01	0.01	0.01	0.01	0.01	0.01	0.01	0.01	0.01	9.91711456406728	8.068221492823964
1039	PLSL (206-224)	2054.0	0.446436811594864	5.392413257329177	0.01	5.457508449947996	0.0	5.382413257329177	0.036828252012963664	12.0	6.0	0.10549899330041028	0.9767516845005322	11.950286235777769	10.605981973146568	0.01	12.008602531515606	11.246465028206078	10.630401389422245	0.01	0.01	0.01	0.01	0.01	0.01	0.01	0.01	0.01	0.01	0.01	8.207221929881854
1230	TKT (602-616)	1741.0	0.4359748529904434	5.259675335370482	0.01	5.330423361436087	0.0	5.249675335370482	0.03706042953098509	12.0	6.0	0.10554346038689937	0.9765686709860767	8.47720451121555	11.170093576380308	12.783620653140174	9.81603426441305	0.01	10.331368398515888	0.01	0.01	0.01	0.01	0.01	0.01	0.01	0.01	0.01	0.01	10.477782620780822	0.01
655	HNRPD (143-154)	1940.0	0.4376791108078834	5.2815320612027605	0.01	5.354249808631648	0.0	5.271532061202761	0.0371108500097203	12.0	6.0	0.10556896550251162	0.9764637341878003	11.183707409584839	9.605383334259463	10.54888530361069	8.403233971760745	10.900708821199116	12.67646589401828	0.01	0.01	0.01	0.01	0.01	0.01	0.01	0.01	0.01	0.01	0.01	0.01
580	H31 (90-102)	935.0	0.5499043770101624	6.70404770744025	0.01	6.804611397751718	0.0	6.69404770744025	0.03724529850080604	12.0	6.0	0.10575623709459907	0.9756940101856337	14.251629502068388	9.901161191541485	0.01	0.01	15.240003355260031	12.760419326288943	0.01	0.01	0.01	0.01	0.01	0.01	0.01	0.01	0.01	0.01	14.360178060783392	13.875181053340754
1183	SYSC (502-514)	1781.0	0.4060790794708999	4.878168382506103	0.01	4.949006229861783	0.0	4.868168382506103	0.037259758316518204	12.0	6.0	0.10575623709459907	0.9756940101856337	9.726464100990997	10.205500921098514	0.01	11.232448615273977	7.517868011820211	8.875265252953678	0.01	0.01	0.01	0.01	0.01	0.01	0.01	0.01	0.01	0.01	0.01	10.920473687935859
0	1433B (144-157)	3192.0	0.4371165466886081	5.2757986972886854	0.01	5.3669837671384	0.0	5.265798697288686	0.03768658656404642	12.0	6.0	0.10586147359039644	0.9752620649288853	11.520408199495606	0.01	0.01	11.891578925632128	11.774094895366432	0.01	0.01	0.01	0.01	0.01	0.01	0.01	0.01	0.01	0.01	8.167234284572844	8.883010208500608	11.013257853896608
936	MNDA (321-332)	1973.0	0.43607388410991005	5.262572722009694	0.01	5.354337757294215	0.0	5.2525727220096945	0.03771263022250179	12.0	6.0	0.10586147359039644	0.9752620649288853	9.280117047109632	12.055595784102138	9.187619022691177	8.734978113668205	12.230115118802114	11.602447577743083	0.01	0.01	0.01	0.01	0.01	0.01	0.01	0.01	0.01	0.01	0.01	0.01
946	MS4A3 (12-37)	2395.0	0.34273869012243524	4.062637145587331	0.01	4.127005170066592	0.0	4.052637145587331	0.03754487673766622	12.0	6.0	0.10586147359039644	0.9752620649288853	6.134722282024378	8.007361828553156	8.449443359361094	0.01	8.969926511658864	9.594327733778771	0.01	0.01	0.01	0.01	0.01	0.01	0.01	0.01	0.01	0.01	7.535864031671712	0.01
148	APOE (140-153)	2728.0	0.3788107751948656	4.528787346353024	0.01	4.60079926139246	0.0	4.518787346353024	0.037511914166462434	12.0	6.0	0.10586147359039644	0.9752620649288853	9.099720882539975	0.01	9.16542365280678	7.031063281838058	8.089462074734517	0.01	0.01	0.01	0.01	0.01	0.01	0.01	0.01	0.01	0.01	0.01	10.593241685760763	10.306536578556205
659	HNRPK (437-458)	3277.0	0.3766866344618729	4.501687070672072	0.01	4.575534588155114	0.0	4.491687070672072	0.03759673755670926	12.0	6.0	0.10586147359039644	0.9752620649288853	9.021775363250274	11.211459345726563	2.2788326659094102	9.981004536110117	8.053690518047947	10.42309451212448	0.01	0.01	0.01	0.01	0.01	0.01	3.0003879068960826	0.01	0.01	0.01	0.01	0.01
494	GDIB (337-352)	2877.0	0.3743098248310567	4.47123640313065	0.01	4.546029231476693	0.0	4.46123640313065	0.03765233203104031	12.0	6.0	0.10586147359039644	0.9752620649288853	9.218420072895777	10.887413279852076	8.337490550179695	7.6479918928753445	7.488381858483072	10.015139183281839	0.01	0.01	0.01	0.01	0.01	0.01	0.01	0.01	0.01	0.01	0.01	0.01
1141	S10A6 (43-54)	2311.0	0.5241155929790564	6.379290743990005	0.01	6.489952628671538	0.0	6.369290743990005	0.03764212877754949	12.0	6.0	0.10586147359039644	0.9752620649288853	13.642161773443226	11.538218515631872	0.01	14.511391152124526	14.572667678619013	0.01	0.01	0.01	0.01	0.01	0.01	0.01	0.01	0.01	0.01	0.01	9.601180063828425	12.625869744233007
607	HBD (113-130)	811.0	0.444077650798089	5.3641260373899335	0.01	5.45221848904711	0.0	5.354126037389934	0.03754002903353592	12.0	6.0	0.10586147359039644	0.9752620649288853	11.507240087474475	12.679161017304837	0.01	10.866271006089505	7.959005178355387	10.097729595600839	0.01	0.01	0.01	0.01	0.01	0.01	0.01	0.01	0.01	0.01	11.200105563854152	0.01
925	MMP9 (128-136)	3130.0	0.41291648328049346	4.967152736978298	0.01	5.0562147786293705	0.0	4.957152736978299	0.037812643013136714	12.0	6.0	0.10602531840467629	0.9745904146363613	9.60857932954871	0.01	0.01	9.083219599310501	0.01	0.01	0.01	0.01	0.01	0.01	0.01	0.01	7.702194919980485	0.01	0.01	10.580694349589377	10.280209061163877	12.290935584146624
1107	PYGL (621-644)	203.0	0.34128279693819547	4.044908258025017	0.01	4.117957426073011	0.0	4.034908258025017	0.03791108464531069	12.0	6.0	0.10603357760702073	0.9745565851100139	5.9001765166974325	9.256007370874899	0.01	7.9808225380440465	7.650922380656995	9.404306318418536	0.01	0.01	0.01	0.01	0.01	0.01	0.01	0.01	0.01	0.01	8.286663971608304	0.01
183	BLVRB (51-72)	3315.0	0.34619525265494766	4.108755670135719	0.01	4.183852776037994	0.0	4.098755670135719	0.03794052992929925	12.0	6.0	0.10603357760702073	0.9745565851100139	9.065267679154967	10.163272386382877	0.01	7.121975530278692	8.456251800927719	6.626195823328407	0.01	0.01	0.01	0.01	0.01	0.01	0.01	0.01	0.01	0.01	0.01	7.812104821555975
353	COMP (537-553)	3322.0	0.4006787664076622	4.810947422110975	0.01	4.901980381832199	0.0	4.800947422110975	0.037987046851877426	12.0	6.0	0.10604717246149116	0.9745009065980794	0.01	0.01	8.425267855572791	0.01	12.110479774579845	0.01	7.68672378817242	0.01	0.01	0.01	0.01	0.01	0.01	0.01	0.01	9.408600887846514	9.894009611732567	10.146287147427572
35	A2MG (353-372)	1421.0	0.4007745755628056	4.812551679594262	0.01	4.907717158615235	0.0	4.802551679594262	0.038127650747507624	12.0	6.0	0.10632310931342213	0.9733723313700966	9.018416944495161	8.172844879014596	9.048202006293241	9.385291352207767	9.386207386082663	12.67965758703772	0.01	0.01	0.01	0.01	0.01	0.01	0.01	0.01	0.01	0.01	0.01	0.01
236	CERU (1046-1063)	2377.0	0.3795083367256026	4.540206780961655	0.01	4.636006645202902	0.0	4.530206780961655	0.0383681743927166	12.0	6.0	0.10687677462128718	0.9711166610185415	8.707100420655618	7.323189425900724	11.42760947079954	9.654298690788334	9.706432589932003	7.603850773463654	0.01	0.01	0.01	0.01	0.01	0.01	0.01	0.01	0.01	0.01	0.01	0.01
630	HEMO (86-100)	3138.0	0.480370463248393	5.827547429377897	0.01	5.959309399429423	0.0	5.817547429377897	0.038536000530817585	12.0	6.0	0.10700257981725494	0.9706057514092606	12.59681565506584	10.829675362514324	11.69161077437312	8.111569222613959	13.745803662637153	12.89509447533034	0.01	0.01	0.01	0.01	0.01	0.01	0.01	0.01	0.01	0.01	0.01	0.01
867	LASP1 (62-77)	199.0	0.3931338937618337	4.715852091284355	0.01	4.82225376769988	0.0	4.705852091284355	0.03859693356719421	12.0	6.0	0.10704552599354734	0.9704314794850849	0.01	8.714956097295072	0.01	8.271463101193266	0.01	0.01	10.246732665041401	0.01	0.01	0.01	0.01	0.01	7.126461819080852	11.049577740822686	0.01	11.121033671978987	0.01	0.01
1098	PYGL (222-242)	2706.0	0.3876456030191247	4.6459704623582105	0.01	4.756346151723313	0.0	4.635970462358211	0.038801206655640526	12.0	6.0	0.10749496424946768	0.9686118803985537	10.085012884918862	6.423799747276899	0.01	8.420700337349896	10.974923294936087	10.339246774883579	0.01	0.01	0.01	0.01	0.01	0.01	0.01	0.01	0.01	0.01	0.01	9.447962508933205
1202	TCPB (418-434)	2388.0	0.43929682848011015	5.306552245144404	0.01	5.437824284302314	0.0	5.2965522451444045	0.038918825103731784	12.0	6.0	0.10770361816750124	0.9677697068804183	12.275764051725648	11.003253209242972	0.01	11.362540143933922	11.752896510664394	6.966998558316155	0.01	0.01	0.01	0.01	0.01	0.01	0.01	0.01	0.01	0.01	10.257174467849762	0.01
985	NUCL (80-94)	139.0	0.3666926306525602	4.3770265908538875	0.01	4.486269173443978	0.0	4.367026590853888	0.03902425563567479	12.0	6.0	0.10782838577783979	0.9672668962560002	10.277571580580826	0.01	8.205696623959348	5.788284083554062	9.454988803230897	9.324550891542389	0.01	0.01	0.01	0.01	0.01	0.01	9.41322710737914	0.01	0.01	0.01	0.01	0.01
356	COR1A (224-248)	3078.0	0.33847924448762867	4.012087924480596	0.01	4.111950390287284	0.0	4.0020879244805965	0.03904861417406453	12.0	6.0	0.10782838577783979	0.9672668962560002	8.086216382261236	9.678645700628971	0.01	6.761195133723205	9.250486208315587	9.764188765194625	0.01	0.01	0.01	0.01	0.01	0.01	0.01	0.01	0.01	0.01	2.258684329355464	2.295638574288077
372	CYBP (51-63)	258.0	0.4200056916371247	5.061113830822866	0.01	5.192640750749268	0.0	5.0511138308228665	0.039143341921682444	12.0	6.0	0.10785600490541505	0.9671556704530713	10.931272017662348	11.130043933366546	0.01	6.395579731707247	11.20597502645949	0.01	0.01	0.01	0.01	0.01	0.01	0.01	10.936371897867387	0.01	0.01	10.074123362811383	0.01	0.01
849	KV311 (20-33)	1704.0	0.45378480236910657	5.491921317652408	0.01	5.643086551362194	0.0	5.481921317652408	0.039374154931561246	12.0	6.0	0.10798911241168926	0.9666200283823	11.101147953415596	0.01	10.422477055035916	11.460921949550652	0.01	0.01	0.01	0.01	0.01	0.01	0.01	0.01	0.01	7.315829593817914	0.01	12.024658068122697	0.01	13.518021191886126
1284	UB2V1 (85-105)	2977.0	0.37400664748050555	4.472418146035062	0.01	4.595528327179929	0.0	4.462418146035062	0.03944614082595091	12.0	6.0	0.10798911241168926	0.9666200283823	9.288819121165446	10.465613433603842	8.683104801643895	5.8882085107657725	0.01	10.551425802077521	0.01	0.01	0.01	0.01	0.01	0.01	0.01	0.01	0.01	0.01	8.731846083164278	0.01
1218	TKT (301-315)	669.0	0.40834845923582297	4.913115740395632	0.01	5.051760666088745	0.0	4.9031157403956325	0.03952783507797374	12.0	6.0	0.10809652858058127	0.9661882527858714	9.867318517789407	10.795894481924037	10.58806307023296	6.122582852180443	10.142200017699826	11.381329944920914	0.01	0.01	0.01	0.01	0.01	0.01	0.01	0.01	0.01	0.01	0.01	0.01
642	HMGB1 (196-214)	1542.0	0.3305121736949405	3.9102178853632865	0.01	4.019929868177881	0.0	3.9002178853632867	0.039591138297328965	12.0	6.0	0.10815347436158751	0.9659595245667374	7.058928032614114	9.17599686746173	8.539218564660676	7.863087990922625	0.01	0.01	0.01	0.01	0.01	0.01	0.01	0.01	5.183893046982654	0.01	0.01	9.041490121717647	0.01	0.01
1240	TLN1 (580-596)	2974.0	0.36165511954098556	4.314127177999919	0.01	4.440419660111974	0.0	4.304127177999919	0.03975444215967453	12.0	6.0	0.10848318299949772	0.9646375806779918	9.851821795495868	10.046104455688008	2.2788326659094102	10.485025079961478	7.838067608563924	8.96099020102489	0.01	0.01	0.01	0.01	0.01	0.01	0.01	0.01	0.01	0.01	2.258684329355464	0.01
777	IQGA1 (528-542)	2975.0	0.41087342649603903	4.946129833063288	0.01	5.094489324333651	0.0	4.936129833063288	0.039824469695846625	12.0	6.0	0.10855792274692237	0.9643384754826255	9.98485405132882	12.3918112201761	7.224919530864288	0.01	10.315800783786766	11.335528039091772	0.01	0.01	0.01	0.01	0.01	0.01	0.01	0.01	0.01	0.01	8.040644371511718	0.01
523	GTR3 (285-305)	2053.0	0.4669618268898693	5.66035831600531	0.01	5.833263279576511	0.0	5.650358316005311	0.03987309757084583	12.0	6.0	0.10857423146029249	0.9642732360963839	12.318388237537809	7.054601657449152	12.614704794399689	11.721834056492245	13.30825003483278	10.846521011352024	0.01	0.01	0.01	0.01	0.01	0.01	0.01	0.01	0.01	0.01	0.01	0.01
1109	PYGL (86-101)	3175.0	0.36772653015066503	4.393427321101078	0.01	4.53189150626326	0.0	4.383427321101078	0.040125936202871866	12.0	6.0	0.1087941077810802	0.9633946251107943	9.578282036314768	8.004050824892856	2.2788326659094102	10.305528165078885	9.264915943621283	10.943879643107662	0.01	0.01	0.01	0.01	0.01	0.01	0.01	0.01	0.01	0.01	0.01	2.295638574288077
408	EZRI (245-260) | MOES (245-260)	3092.0	0.3557517969592522	4.240671216338522	0.01	4.389056375511033	0.0	4.230671216338522	0.040730786012746475	12.0	6.0	0.10985231058098786	0.9591908039048759	5.351550239542365	9.043809153207684	8.785433642064215	8.140361278663445	8.564707216951971	10.942193065632598	0.01	0.01	0.01	0.01	0.01	0.01	0.01	0.01	0.01	0.01	0.01	0.01
873	LDHA (263-273)	2652.0	0.44755196414528403	5.415655587166101	0.01	5.607500218321125	0.0	5.405655587166101	0.04071414496052259	12.0	6.0	0.10985231058098786	0.9591908039048759	10.424451730521502	11.908478160812685	9.999365724543352	7.529352395674943	10.53776081009351	14.528458224347196	0.01	0.01	0.01	0.01	0.01	0.01	0.01	0.01	0.01	0.01	0.01	0.01
1302	VIME (26-38)	3211.0	0.3612844432246405	4.312221352191911	0.01	4.464791169691901	0.0	4.3022213521919115	0.04079035621704977	12.0	6.0	0.10989655759641134	0.9590159112188914	9.926532190390114	0.01	0.01	10.096307209257233	6.458294396545379	0.01	0.01	0.01	0.01	0.01	0.01	0.01	6.659180316728959	0.01	0.01	10.659829930405284	7.8865121829759754	0.01
57	ACTN4 (106-119)	2399.0	0.37536894576121305	4.4937671044946566	0.01	4.655407944999442	0.0	4.483767104494657	0.04087433541635593	12.0	6.0	0.11000640377382895	0.9585820326355269	9.050633314379683	10.900803178015913	11.027680602688987	0.01	7.073817064823294	6.325545174494872	0.01	0.01	0.01	0.01	0.01	0.01	0.01	0.01	0.01	0.01	9.486725919533146	0.01
596	HBA (1-33)	140.0	0.452543319485892	5.479627629527756	0.01	5.68191792942114	0.0	5.469627629527756	0.040965044542965026	12.0	6.0	0.11013411130558497	0.9580781482638485	9.256067712701741	11.771070768030206	0.01	14.076547506593396	10.683203764780734	7.4013240678266214	0.01	0.01	0.01	0.01	0.01	0.01	0.01	0.01	0.01	0.01	12.507317734400381	0.01
123	APEX1 (6-18)	908.0	0.38986520715557677	4.680464868255925	0.01	4.856052133010688	0.0	4.670464868255925	0.04112275726967396	12.0	6.0	0.11044149789935644	0.9568677117302263	6.356030186414808	9.7569975321633	12.336380374499068	9.977647166599558	0.01	0.01	0.01	0.01	0.01	0.01	0.01	0.01	7.778038330189625	0.01	0.01	9.90048482920474	0.01	0.01
740	IGHG3 (266-293) | IGHG2 (215-242)	1721.0	0.4610184034000143	5.587836371153088	0.01	5.80360705604624	0.0	5.577836371153088	0.0412493014400028	12.0	6.0	0.11063060758724365	0.9561247024412375	10.327040696786845	12.297203429185192	13.292775168717398	9.64004346972143	7.432194856420457	14.004778833005714	0.01	0.01	0.01	0.01	0.01	0.01	0.01	0.01	0.01	0.01	0.01	0.01
916	MARCS (137-152)	212.0	0.4024300941348882	4.841712289607658	0.01	5.028151400251926	0.0	4.831712289607658	0.04128007745792673	12.0	6.0	0.11063060758724365	0.9561247024412375	0.01	9.080116347123283	8.158505394741612	0.01	0.01	0.01	0.01	0.01	0.01	0.01	0.01	0.01	6.460356169324907	0.01	0.01	11.600594686660049	10.739012367926282	12.001962509515772
219	CAPG (249-266)	638.0	0.33424958573727315	3.9648305282261744	0.01	4.1230071603286484	0.0	3.9548305282261746	0.04160043924995379	12.0	6.0	0.11137194356507082	0.9532242013482272	9.464808357078777	7.138448327656081	0.01	5.535881112869198	10.25291808235814	6.58231878430468	0.01	0.01	0.01	0.01	0.01	0.01	0.01	0.01	0.01	0.01	8.543591674447221	0.01
1268	TRFL (618-631)	2686.0	0.4241785694215529	5.120492811120163	0.01	5.332986604846827	0.0	5.110492811120163	0.04177451358199075	12.0	6.0	0.11172049535687863	0.9518671473508927	6.7093019796542706	13.053004829546598	0.01	8.74734444990014	11.754079872616423	11.73971707539917	0.01	0.01	0.01	0.01	0.01	0.01	0.01	0.01	0.01	0.01	9.382465526325355	0.01
435	FINC (1986-2008)	3317.0	0.37703373656837896	4.518768367535454	0.01	4.718611213508642	0.0	4.508768367535454	0.04229311807339799	12.0	6.0	0.11251648758084774	0.9487838336350383	4.900401070272284	9.894138173453042	10.692548588772409	8.49881124458312	0.01	10.357353258889818	0.01	0.01	0.01	0.01	0.01	0.01	0.01	0.01	0.01	0.01	9.821968074454789	0.01
510	GLYG (296-314)	1561.0	0.38010354480811903	4.558988155936468	0.01	4.769440560429963	0.0	4.548988155936468	0.04262621686566483	12.0	6.0	0.11293064322578841	0.9471881982154559	9.563166773613329	10.33117682388864	0.01	2.015704785954692	2.0080346391202286	9.742534890293534	0.01	0.01	0.01	0.01	0.01	0.01	0.01	0.01	0.01	0.01	11.107333359883354	9.889906598483833
313	CO4B (1082-1123)	2742.0	0.2881708159532608	3.370793207898684	0.01	3.55458264864815	0.0	3.360793207898684	0.04423813805146389	12.0	6.0	0.11626905569209672	0.9345358547501137	1.8386920166615315	7.886846805436729	5.6635686560952685	2.015704785954692	10.150004815548334	7.026157104420022	0.01	0.01	0.01	0.01	0.01	0.01	0.01	0.01	0.01	0.01	5.818544310667632	0.01
106	ANXA1 (299-321)	2915.0	0.3328574116469424	3.9568939805451584	0.01	4.197916832423783	0.0	3.9468939805451586	0.045292901315635334	12.0	6.0	0.11803042656049903	0.9280060233381117	4.289833799470078	7.238882273157302	6.849946095790845	9.17983092887687	9.75249136838761	10.1117433008592	0.01	0.01	0.01	0.01	0.01	0.01	0.01	0.01	0.01	0.01	0.01	0.01
18	A2AP (375-399)	3162.0	0.36316859044919597	4.351579686531196	0.01	4.656257311299078	0.0	4.341579686531197	0.046890754311168605	12.0	6.0	0.12120188880836069	0.9164906120785064	7.113386334589332	0.01	0.01	4.902578558515137	12.131800110693458	10.698409412906722	0.01	0.01	0.01	0.01	0.01	0.01	0.01	0.01	0.01	0.01	7.8611399299525715	9.451641891717149
430	FINC (1166-1193)	2693.0	0.36844341645907647	4.426793086625763	0.01	4.822192382094253	0.0	4.416793086625764	0.05044770731720809	12.0	6.0	0.1289556855718994	0.889559505344046	9.14023081996999	12.666912718110387	6.4576891585142455	2.015704785954692	0.01	8.10977818157317	0.01	0.01	0.01	0.01	0.01	0.01	0.01	0.01	0.01	0.01	12.385562801098603	2.295638574288077
155	ARP2 (237-252)	2837.0	0.34115009731056695	4.0799517488645725	0.01	4.481112585228073	0.0	4.069951748864573	0.05218873065903994	12.0	6.0	0.13260511236714118	0.8774397321149645	9.812612529440601	9.622844200297996	0.01	8.55074260370851	9.04700464619303	9.57057843244666	0.01	0.01	0.01	0.01	0.01	0.01	0.01	0.01	0.01	0.01	0.01	2.295638574288077
305	CO3 (583-594)	2622.0	0.33153394323973245	3.956160281448039	0.01	4.345919272415231	0.0	3.9461602814480394	0.05224184385473172	12.0	6.0	0.13260511236714118	0.8774397321149645	8.193853298800004	9.374403494725154	8.536360945262556	0.01	9.474566429682653	9.576054879550647	0.01	0.01	0.01	0.01	0.01	0.01	0.01	0.01	0.01	0.01	2.258684329355464	0.01
154	ARP2 (223-239)	2372.0	0.38626856425909006	4.661252161873927	0.01	5.165656708325299	0.0	4.651252161873927	0.054018499207990636	12.0	6.0	0.13576613917427854	0.8672085319954014	10.511171464250038	10.807503425886251	9.846704959386402	11.543525632382567	10.870481886293788	0.01	0.01	0.01	0.01	0.01	0.01	0.01	0.01	0.01	0.01	0.01	0.01	2.295638574288077
1280	TYB4 (4-12)	1261.0	0.22880745445176806	2.6105614903845176	0.01	2.887903602862419	0.0	2.600561490384518	0.0539987636772637	12.0	6.0	0.13576613917427854	0.8672085319954014	0.01	1.8820813402667136	0.01	0.01	0.01	0.01	2.557969095497506	0.01	0.01	0.01	0.01	0.01	7.851540864244356	2.861208775055193	0.01	2.5372863661970153	5.52748495639026	8.05916648696317
1024	PGK1 (8-20)	1258.0	0.29321892249183085	3.46420865080206	0.01	3.84228807851201	0.0	3.45420865080206	0.05435678752948365	12.0	6.0	0.13621297347447378	0.8657815264904187	7.140959168229048	9.781663040862314	0.01	2.015704785954692	8.139381135619905	7.100607604073661	0.01	0.01	0.01	0.01	0.01	0.01	0.01	0.01	0.01	0.01	7.332188074885109	0.01
3	6PGD (121-140)	2023.0	0.3101629078941785	3.6857581497464484	0.01	4.100476647044539	0.0	3.6757581497464487	0.0549751008969628	12.0	6.0	0.13722216361143855	0.862575737340894	0.01	9.630710436317955	8.814983069374142	0.01	0.01	0.01	0.01	0.01	0.01	0.01	0.01	0.01	3.0003879068960826	0.01	0.01	10.06155118420111	7.733597900696098	4.927867299471999
929	MNDA (1-23)	3325.0	0.28459249166189804	3.354133936139235	0.01	3.7383868820301362	0.0	3.3441339361392353	0.05543115824262843	12.0	6.0	0.1380897542913229	0.8598385431433881	5.049451569996734	8.814660848447232	2.2788326659094102	0.01	8.843552742047306	7.079810983328632	0.01	0.01	0.01	0.01	0.01	0.01	0.01	0.01	0.01	0.01	8.123298423941513	0.01
449	FLNA (1738-1754)	533.0	0.33844633120123224	4.0520202689470555	0.01	4.522277301503116	0.0	4.042020268947056	0.0556106895878033	12.0	6.0	0.1382664215728	0.8592832768411947	9.628496708626956	10.4325907476624	8.660956527923267	2.015704785954692	10.122304374598043	0.01	0.01	0.01	0.01	0.01	0.01	0.01	0.01	0.01	0.01	0.01	0.01	7.70419008259931
986	OLFM4 (358-378)	976.0	0.37056181239621183	4.464775253899346	0.01	5.000125836981371	0.0	4.454775253899347	0.05631438789967725	12.0	6.0	0.1397431107140139	0.8546695934783087	10.00775409548078	11.585260491326302	8.866178011758965	9.95164740863769	2.0080346391202286	11.0984284004682	0.01	0.01	0.01	0.01	0.01	0.01	0.01	0.01	0.01	0.01	0.01	0.01
103	ANXA1 (276-286)	248.0	0.3001323283021331	3.559545369357808	0.01	3.992638870106492	0.0	3.549545369357808	0.05678736142615805	12.0	6.0	0.14076841423154626	0.8514947817266307	8.760891888148487	8.950333382982556	5.961808558496383	2.015704785954692	7.268296864529073	9.697508952182506	0.01	0.01	0.01	0.01	0.01	0.01	0.01	0.01	0.01	0.01	0.01	0.01
325	CO4B (441-462) | CO4A (441-462)	3134.0	0.3473377077606086	4.168484893969967	0.01	4.678667924770826	0.0	4.158484893969967	0.0568381499725175	12.0	6.0	0.14076841423154626	0.8514947817266307	7.870168489348146	10.370872707379064	2.2788326659094102	7.740407244523016	10.10447952377009	11.597058096709885	0.01	0.01	0.01	0.01	0.01	0.01	0.01	0.01	0.01	0.01	0.01	0.01
718	ICAL (64-84)	3037.0	0.3124096638772819	3.7198504491806728	0.01	4.184250066824256	0.0	3.709850449180673	0.05738669159874083	12.0	6.0	0.1413022406290079	0.8498509514911519	8.629277363968818	1.8820813402667136	0.01	0.01	8.959197222818378	9.68102945763763	0.01	0.01	0.01	0.01	0.01	0.01	0.01	0.01	0.01	2.5372863661970153	10.60369506499144	2.295638574288077
939	MNDA (46-59)	1299.0	0.33601631468007753	4.024591641465597	0.01	4.532908542475143	0.0	4.014591641465597	0.05763003014716392	12.0	6.0	0.14176430604316845	0.8484331037076952	8.513809096261902	7.797470942300431	8.902409802795928	2.015704785954692	9.140265736862325	11.86543933341189	0.01	0.01	0.01	0.01	0.01	0.01	0.01	0.01	0.01	0.01	0.01	0.01
315	CO4B (1212-1224) | CO4A (1212-1224)	424.0	0.31290904971753936	3.7269723719663266	0.01	4.198548033347024	0.0	3.716972371966327	0.05771956833172189	12.0	6.0	0.14178038776994575	0.8483838401851624	10.436193301713507	0.01	5.906609278201575	7.6650679087907605	8.219915421983911	0.01	0.01	0.01	0.01	0.01	0.01	0.01	0.01	0.01	0.01	10.140243978618098	0.01	2.295638574288077
1221	TKT (325-336)	503.0	0.317092299180071	3.7820020873686597	0.01	4.270360832884811	0.0	3.77200208736866	0.058226414474484366	12.0	6.0	0.14270811325855962	0.8455513356221411	6.431521996859739	8.787517293470186	8.209610689687024	0.01	8.003194186129816	11.633496552921699	0.01	0.01	0.01	0.01	0.01	0.01	0.01	0.01	0.01	0.01	2.258684329355464	0.01
1185	TAGL2 (174-192)	2238.0	0.3171345954249391	3.7825703172640686	0.01	4.27122281176397	0.0	3.7725703172640688	0.058237914248092486	12.0	6.0	0.14270811325855962	0.8455513356221411	8.409459927207406	0.01	9.313054164416435	0.01	7.323215801252705	1.4807566190689143	8.883748547764114	0.01	0.01	0.01	0.01	0.01	0.01	0.01	0.01	9.920608747459255	0.01	0.01
1081	PSA2 (29-44)	361.0	0.363207212044885	4.374384740540446	0.01	4.945305933256879	0.0	4.364384740540446	0.05842184622366305	12.0	6.0	0.1430211735436982	0.8445996627273866	10.794957485126023	10.774662114396778	10.250068293156046	9.25470962383642	9.877462750901179	1.4807566190689143	0.01	0.01	0.01	0.01	0.01	0.01	0.01	0.01	0.01	0.01	0.01	0.01
994	PADI4 (183-200)	3225.0	0.32174176268025406	3.842806125976548	0.01	4.347602514267052	0.0	3.832806125976548	0.058662050518304025	12.0	6.0	0.14333357065220928	0.8436520800736135	8.109528086183976	10.45959518196458	2.2788326659094102	0.01	7.860690593135022	11.065104755776892	0.01	0.01	0.01	0.01	0.01	0.01	0.01	0.01	0.01	0.01	6.2799222287486955	0.01
1171	STK4 (369-382)	2520.0	0.3248373033775278	3.882628625902125	0.01	4.392138967599414	0.0	3.8726286259021254	0.058629443276174587	12.0	6.0	0.14333357065220928	0.8436520800736135	0.01	7.620530518616507	0.01	2.015704785954692	0.01	0.01	0.01	0.01	0.01	0.01	0.01	0.01	9.92310117791757	0.01	0.01	10.713892191747195	9.68323308776326	6.575081748826276
147	APOC3 (20-39)	211.0	0.29541589589257367	3.5040465644567065	0.01	3.9787801897611654	0.0	3.4940465644567067	0.05954365306310252	12.0	6.0	0.14506999109919524	0.8384224155973726	0.01	0.01	0.01	0.01	10.572169547445526	10.02836585770954	5.3250377582504225	0.01	0.01	0.01	0.01	0.01	3.0003879068960826	5.4601231704793305	0.01	0.01	7.602474532699589	0.01
1275	TTHY (36-48)	2690.0	0.3195136973544896	3.819064280414534	0.01	4.371960403153631	0.0	3.809064280414534	0.0613645985470588	12.0	6.0	0.14879454085791594	0.8274130023840593	1.8386920166615315	0.01	9.652795285680904	0.01	8.55650518354224	11.330718737463922	0.01	0.01	0.01	0.01	0.01	0.01	0.01	0.01	0.01	0.01	8.356440479211635	6.033619662414173
881	LITAF (61-79)	3292.0	0.35604041236146167	4.288306241253497	0.01	4.920037704261187	0.0	4.278306241253497	0.061814332749365375	12.0	6.0	0.14912466768600188	0.8264505111157103	1.8386920166615315	0.01	0.01	0.01	10.09025509464751	0.01	0.01	0.01	0.01	0.01	0.01	0.01	6.35741975315354	0.01	0.01	11.185039966356353	11.050984015768266	10.87728404845475
679	HPT (383-392)	292.0	0.38073473497417987	4.603107698876058	0.01	5.280571278147731	0.0	4.593107698876058	0.06174862588096028	12.0	6.0	0.14912466768600188	0.8264505111157103	8.534621083224524	11.930041465515654	12.110916444464385	9.612899654213724	11.508057120025498	1.4807566190689143	0.01	0.01	0.01	0.01	0.01	0.01	0.01	0.01	0.01	0.01	0.01	0.01
187	BPI (131-144)	2644.0	0.30942134741611504	3.6911104075858407	0.01	4.246960644760408	0.0	3.681110407585841	0.06257133270702822	12.0	6.0	0.14956904304797045	0.8251582849787318	1.8386920166615315	9.65921144287235	9.438307533313672	2.015704785954692	2.0080346391202286	9.368913012282388	0.01	0.01	0.01	0.01	0.01	0.01	0.01	0.01	0.01	0.01	9.914461460825235	0.01
1318	VTNC (125-135)	1861.0	0.33022998611268545	3.9589088473462035	0.01	4.5553153785779	0.0	3.9489088473462037	0.06253988930700145	12.0	6.0	0.14956904304797045	0.8251582849787318	0.01	0.01	0.01	9.227497362298339	0.01	4.944753605054545	11.247744939051788	0.01	0.01	0.01	0.01	0.01	9.392384198381448	0.01	0.01	0.01	2.258684329355464	10.375841734012864
975	NCF4 (84-97)	3050.0	0.3371398246712146	4.057805913776044	0.01	4.799709740564123	0.0	4.0478059137760445	0.06922806082721106	12.0	6.0	0.15837487539116002	0.8003137138098623	9.795690250064142	9.242699211133205	0.01	9.63694923555647	9.336387869238699	10.611944399320022	0.01	0.01	0.01	0.01	0.01	0.01	0.01	0.01	0.01	0.01	0.01	0.01
689	HS71B (144-164) | HS71A (144-164)	3021.0	0.3547147577406607	4.2830609521382526	0.01	5.079669839429294	0.0	4.273060952138253	0.06986570405621673	12.0	6.0	0.15837487539116002	0.8003137138098623	10.952404740233867	10.362738346388642	0.01	10.954195970713752	0.01	10.177986039908772	0.01	0.01	0.01	0.01	0.01	0.01	0.01	0.01	0.01	0.01	0.01	8.879406328414007
407	EZRI (19-37) | MOES (19-37)	2542.0	0.3086121662455926	3.695406876699574	0.01	4.4099825602037805	0.0	3.6854068766995742	0.07153598590870998	12.0	6.0	0.15837487539116002	0.8003137138098623	8.350831652095106	10.528316189322437	7.440571250167548	0.01	8.743958601803591	9.21120482700622	0.01	0.01	0.01	0.01	0.01	0.01	0.01	0.01	0.01	0.01	0.01	0.01
417	FETUA (57-67)	2427.0	0.3267091494893713	3.9268496669960578	0.01	4.6772144873817485	0.0	3.916849666996058	0.07100620440977981	12.0	6.0	0.15837487539116002	0.8003137138098623	0.01	0.01	9.391379174436347	0.01	0.01	0.01	7.623866163874039	0.01	0.01	0.01	0.01	0.01	0.01	0.01	0.01	9.492984768217344	10.486154291733085	10.05781160569188
1161	SEPT2 (39-54) | SEPT7 (52-67)	2770.0	0.3547516272198348	4.28384256549939	0.01	5.085311823441286	0.0	4.273842565499391	0.07009979704954677	12.0	6.0	0.15837487539116002	0.8003137138098623	10.66766638025333	11.353908840256148	0.01	10.388856859627278	10.099386904054597	0.01	0.01	0.01	0.01	0.01	0.01	0.01	0.01	0.01	0.01	0.01	8.826291801801338	0.01
588	H3PS2 (118-126)	2519.0	0.3828901996808014	4.642550263205259	0.01	5.527157065630892	0.0	4.6325502632052595	0.07079011502481489	12.0	6.0	0.15837487539116002	0.8003137138098623	10.741682492921251	11.51792527359466	9.586791826363173	12.945236679977777	10.848966885606263	0.01	0.01	0.01	0.01	0.01	0.01	0.01	0.01	0.01	0.01	0.01	0.01	0.01
119	ANXA3 (301-314)	461.0	0.39519550248262336	4.797761122846517	0.01	5.6963943872189216	0.0	4.787761122846518	0.07008147143489601	12.0	6.0	0.15837487539116002	0.8003137138098623	11.716465586769155	9.838407053716466	11.26618443000681	12.273321623540664	12.40875478012512	0.01	0.01	0.01	0.01	0.01	0.01	0.01	0.01	0.01	0.01	0.01	0.01	0.01
118	ANXA3 (275-282) | ANXA1 (299-306)	2918.0	0.4555003123264872	5.55893353565155	0.01	6.581425898895041	0.0	5.548933535651551	0.06929458992750509	12.0	6.0	0.15837487539116002	0.8003137138098623	12.86564147107045	0.01	12.427291832345125	13.261639720718714	14.516587809840566	13.56604159384373	0.01	0.01	0.01	0.01	0.01	0.01	0.01	0.01	0.01	0.01	0.01	0.01
809	ITIH4 (53-67)	2989.0	0.35900446709926104	4.338826247105138	0.01	5.163216473479702	0.0	4.328826247105138	0.07071315502066916	12.0	6.0	0.15837487539116002	0.8003137138098623	9.106834481118879	9.225772106982397	11.249003331937754	11.107167207679359	11.30713783754328	0.01	0.01	0.01	0.01	0.01	0.01	0.01	0.01	0.01	0.01	0.01	0.01	0.01
653	HMGN2 (48-56)	2092.0	0.11272549092771829	0.9631891984999661	0.01	1.140223900084821	0.0	0.9531891984999661	0.07145327441458195	12.0	6.0	0.15837487539116002	0.8003137138098623	1.8386920166615315	0.01	0.01	0.01	0.01	0.01	2.557969095497506	0.01	0.01	0.01	0.01	0.01	0.01	0.01	0.01	2.5372863661970153	2.258684329355464	2.295638574288077
437	FINC (2012-2022)	3245.0	0.386807902731423	4.691046202819882	0.01	5.562956054567623	0.0	4.681046202819882	0.06978808709649058	12.0	6.0	0.15837487539116002	0.8003137138098623	11.24572055388798	0.01	11.10587998786159	0.01	11.736504073732128	12.273204007289909	0.01	0.01	0.01	0.01	0.01	0.01	0.01	0.01	0.01	0.01	9.861245811066981	0.01
1075	PROF1 (71-101)	2548.0	0.3197348916296592	3.8363694887474473	0.01	4.555808173020417	0.0	3.8263694887474475	0.07026254543280408	12.0	6.0	0.15837487539116002	0.8003137138098623	9.790195670314239	9.599132636025628	0.01	8.91407756000121	0.01	9.888252176369184	0.01	0.01	0.01	0.01	0.01	0.01	0.01	0.01	0.01	0.01	7.774775822259108	0.01
1298	VATB2 (21-35)	2159.0	0.356150685500694	4.300151155603352	0.01	5.0817001248661295	0.0	4.290151155603352	0.06896341510491778	12.0	6.0	0.15837487539116002	0.8003137138098623	10.15384258194635	0.01	10.05116030149283	0.01	10.921662591958343	0.01	9.898504601239164	0.01	0.01	0.01	0.01	0.01	10.506643790603542	0.01	0.01	0.01	0.01	0.01
835	KPYM (71-88)	807.0	0.3382263982594704	4.074851308768474	0.01	4.863243060563197	0.0	4.064851308768474	0.07149467168368322	12.0	6.0	0.15837487539116002	0.8003137138098623	11.219599754989598	8.203422499464555	0.01	9.23760034840073	9.312068062242858	10.855525040123956	0.01	0.01	0.01	0.01	0.01	0.01	0.01	0.01	0.01	0.01	0.01	0.01
324	CO4B (393-408) | CO4A (393-408)	3160.0	0.3505966143239893	4.233001694759697	0.01	5.056731068467142	0.0	4.223001694759697	0.07171124539170538	12.0	6.0	0.15837487539116002	0.8003137138098623	10.727469043164316	0.01	10.032236335400558	11.241481229432134	10.855790909304309	0.01	0.01	0.01	0.01	0.01	0.01	0.01	0.01	0.01	0.01	0.01	0.01	7.869042819815041
1224	TKT (435-445)	2869.0	0.3820476111440456	4.631978998848176	0.01	5.516737306370985	0.0	4.621978998848176	0.07089125912675394	12.0	6.0	0.15837487539116002	0.8003137138098623	12.508870078509336	9.979460791851206	11.27025363871921	12.092300854947851	9.662862622150518	0.01	0.01	0.01	0.01	0.01	0.01	0.01	0.01	0.01	0.01	0.01	0.01	0.01
722	IFM2 (28-44)	649.0	0.31583427453582236	3.7880831518158846	0.01	4.519646234020646	0.0	3.778083151815885	0.07146617358436144	12.0	6.0	0.15837487539116002	0.8003137138098623	0.01	8.036160081724175	0.01	9.040123412680085	10.031075812914976	7.851052734680857	0.01	0.01	0.01	0.01	0.01	0.01	0.01	0.01	0.01	0.01	10.428585779790524	0.01
1279	TYB10 (19-44)	2680.0	0.3935006711648453	4.778133701665539	0.01	5.708407711940189	0.0	4.76813370166554	0.07166283384888163	12.0	6.0	0.15837487539116002	0.8003137138098623	0.01	11.331380206304999	0.01	0.01	9.223755048621785	0.01	0.01	0.01	0.01	0.01	0.01	0.01	12.324553030826785	0.01	0.01	13.252115581169969	11.135800553062943	0.01
1062	PRAF3 (162-179)	2201.0	0.33572084616530695	4.03982899482399	0.01	4.780688122019343	0.0	4.0298289948239905	0.0693485234414608	12.0	6.0	0.15837487539116002	0.8003137138098623	9.84986344909592	9.696285751147725	0.01	0.01	9.710722186532301	10.407375843299132	0.01	0.01	0.01	0.01	0.01	0.01	0.01	0.01	0.01	0.01	8.743700707812804	0.01
768	IGLL5 (105-118)	2727.0	0.3832359295923216	4.64463292871106	0.01	5.488727216064463	0.0	4.63463292871106	0.06891726185305957	12.0	6.0	0.15837487539116002	0.8003137138098623	11.070077822569958	0.01	0.01	10.463522841973331	11.455000116639589	0.01	0.01	0.01	0.01	0.01	0.01	0.01	0.01	0.01	0.01	0.01	11.260393641934822	11.416600721415016
207	CAMP (66-77)	1160.0	0.41300355094586516	5.022315742324019	0.01	5.944492844301426	0.0	5.012315742324019	0.06927489768000766	12.0	6.0	0.15837487539116002	0.8003137138098623	11.077183494488581	13.047006475760567	12.16598667110678	11.93735735703287	0.01	0.01	0.01	0.01	0.01	0.01	0.01	0.01	0.01	0.01	0.01	11.970254909499445	0.01	0.01
336	CO5 (84-99)	465.0	0.33171947029373866	3.989319589561712	0.01	4.729826676739439	0.0	3.979319589561712	0.0698308696900918	12.0	6.0	0.15837487539116002	0.8003137138098623	9.171585063132104	9.551984054596641	10.158089485004052	0.01	8.485721427497397	10.434455044510365	0.01	0.01	0.01	0.01	0.01	0.01	0.01	0.01	0.01	0.01	0.01	0.01
192	BPI (53-63)	77.0	0.3031085162337763	3.623201337420287	0.01	4.308288677235273	0.0	3.6132013374202874	0.0706327037190384	12.0	6.0	0.15837487539116002	0.8003137138098623	7.3822515646212965	8.94983921325466	9.50536975160333	0.01	8.096994666989442	9.473960852574729	0.01	0.01	0.01	0.01	0.01	0.01	0.01	0.01	0.01	0.01	0.01	0.01
1188	TALDO (126-141)	1761.0	0.3479902847964096	4.199894214179895	0.01	5.0189326410210375	0.0	4.189894214179895	0.07180554371136526	12.0	6.0	0.15837487539116002	0.8003137138098623	10.040958459310154	10.044935418353976	8.443642632125874	0.01	9.610072097400534	12.189121962968203	0.01	0.01	0.01	0.01	0.01	0.01	0.01	0.01	0.01	0.01	0.01	0.01
181	BIP (195-207)	2898.0	0.3642695880938786	4.406509350980472	0.01	5.254728723873281	0.0	4.396509350980472	0.07123633699042045	12.0	6.0	0.15837487539116002	0.8003137138098623	0.01	9.683300132343065	11.38253432970467	9.83683032663356	9.480081534424492	12.425365888659888	0.01	0.01	0.01	0.01	0.01	0.01	0.01	0.01	0.01	0.01	0.01	0.01
175	B3AT (740-756)	2204.0	0.37928669420883315	4.597238979449947	0.01	5.4807086192900245	0.0	4.587238979449947	0.07114411988405875	12.0	6.0	0.15837487539116002	0.8003137138098623	11.164122951304877	11.436728619618364	0.01	12.301381209417897	0.01	0.01	0.01	0.01	0.01	0.01	0.01	0.01	0.01	8.793370565215906	0.01	0.01	11.401264407842325	0.01
759	IGHM (379-394)	715.0	0.32145528484340197	3.8586675421936873	0.01	4.585180675146017	0.0	3.8486675421936876	0.07041856871873557	12.0	6.0	0.15837487539116002	0.8003137138098623	9.695563294803074	7.726160708241788	10.084165608351105	9.049016592063852	0.01	9.67910430286443	0.01	0.01	0.01	0.01	0.01	0.01	0.01	0.01	0.01	0.01	0.01	0.01
357	COR1A (229-248)	3131.0	0.3602155802468966	4.352923654430593	0.01	5.159295468408147	0.0	4.342923654430593	0.06969846178901082	12.0	6.0	0.15837487539116002	0.8003137138098623	10.01024186840298	11.233520744409484	0.01	0.01	9.676930823361872	11.361318346313809	0.01	0.01	0.01	0.01	0.01	0.01	0.01	0.01	0.01	0.01	9.883072070678974	0.01
999	PADI4 (7-18)	3107.0	0.3192721757013754	3.8302891030276016	0.01	4.546831691232253	0.0	3.820289103027602	0.07016591518990392	12.0	6.0	0.15837487539116002	0.8003137138098623	0.01	10.27063304281326	0.01	0.01	0.01	8.52789930745814	8.174546248493606	0.01	0.01	0.01	0.01	0.01	0.01	0.01	0.01	0.01	9.223499852090187	9.696890785476032
769	IGLL5 (118-131)	1983.0	0.4777327481537918	5.841858738128497	0.01	7.000454128975616	0.0	5.831858738128497	0.07234484684992894	12.0	6.0	0.15837487539116002	0.8003137138098623	15.331931110815118	0.01	0.01	16.088835558915395	14.979418715658486	0.01	0.01	0.01	0.01	0.01	0.01	0.01	0.01	0.01	0.01	0.01	11.638441216484791	11.99367825566818
121	ANXA6 (277-284)	2919.0	0.4555003123264872	5.55893353565155	0.01	6.581425898895041	0.0	5.548933535651551	0.06929458992750509	12.0	6.0	0.15837487539116002	0.8003137138098623	12.86564147107045	0.01	12.427291832345125	13.261639720718714	14.516587809840566	13.56604159384373	0.01	0.01	0.01	0.01	0.01	0.01	0.01	0.01	0.01	0.01	0.01	0.01
770	IGLL5 (146-157)	991.0	0.40762893331715244	4.956839101190883	0.01	5.918600931850339	0.0	4.946839101190883	0.07150054008830578	12.0	6.0	0.15837487539116002	0.8003137138098623	13.35362847495886	0.01	0.01	12.554222059525081	12.298453388745648	0.01	0.01	0.01	0.01	0.01	0.01	0.01	0.01	0.01	0.01	0.01	9.342265956147294	11.863499334913719
1049	PLSL (587-597)	3189.0	0.30802821299391686	3.6889953994271956	0.01	4.414954986468431	0.0	3.678995399427196	0.07227236394709988	12.0	6.0	0.15837487539116002	0.8003137138098623	9.680540597483851	9.487857269718546	0.01	8.513102785215862	9.775421906590232	0.01	0.01	0.01	0.01	0.01	0.01	0.01	0.01	0.01	0.01	0.01	6.7410222341178665	0.01
773	ILF2 (252-262)	2889.0	0.32173504812770864	3.863130959873305	0.01	4.601376832425719	0.0	3.853130959873305	0.07102007767992707	12.0	6.0	0.15837487539116002	0.8003137138098623	8.98117410770104	9.350109949063139	7.758016959096045	9.428778030544143	10.769492472075301	0.01	0.01	0.01	0.01	0.01	0.01	0.01	0.01	0.01	0.01	0.01	0.01	0.01
157	ARPC2 (163-180)	2007.0	0.3178413962579632	3.8149253278989064	0.01	4.565118753659871	0.0	3.8049253278989066	0.072218353287062	12.0	6.0	0.15837487539116002	0.8003137138098623	6.885094208481227	9.854325363554405	0.01	9.53259621677764	9.247356822634597	10.189731323339016	0.01	0.01	0.01	0.01	0.01	0.01	0.01	0.01	0.01	0.01	0.01	0.01
1263	TRFL (429-443)	2702.0	0.32182606179683726	3.862228812864487	0.01	4.5747506829887605	0.0	3.852228812864487	0.06960986187511337	12.0	6.0	0.15837487539116002	0.8003137138098623	9.429554919652857	8.867130528575252	0.01	8.967246350026377	10.355994646436374	8.656819309682984	0.01	0.01	0.01	0.01	0.01	0.01	0.01	0.01	0.01	0.01	0.01	0.01
381	EF1A1 (8-24) | EF1A3 (8-24)	2179.0	0.3280138717901246	3.941599564930804	0.01	4.669641328420557	0.0	3.931599564930804	0.06964398947087544	12.0	6.0	0.15837487539116002	0.8003137138098623	10.113701600464973	9.791073279304294	8.276456413157128	0.01	9.658376547336346	9.389586938906913	0.01	0.01	0.01	0.01	0.01	0.01	0.01	0.01	0.01	0.01	0.01	0.01
616	HCLS1 (173-186)	570.0	0.303206032350211	3.6222220881536145	0.01	4.282989447716779	0.0	3.6122220881536147	0.0692149343526009	12.0	6.0	0.15837487539116002	0.8003137138098623	7.999256853464943	9.227544720309577	0.01	9.035329583707666	0.01	0.01	0.01	0.01	0.01	0.01	0.01	0.01	0.01	0.01	0.01	8.52144593219125	8.613087968169937	0.01
385	EHD1 (149-165)	1467.0	0.3148901597917764	3.7738004956481395	0.01	4.476904736106699	0.0	3.7638004956481397	0.07001381085833022	12.0	6.0	0.15837487539116002	0.8003137138098623	8.544255415293563	8.80284577390209	0.01	0.01	8.993101657357073	10.412268507840338	0.01	0.01	0.01	0.01	0.01	0.01	0.01	0.01	0.01	0.01	8.463134593384616	0.01
980	NGAL (155-165)	3289.0	0.3535073691814222	4.269553665274151	0.01	5.092148360242113	0.0	4.259553665274151	0.0712919873073887	12.0	6.0	0.15837487539116002	0.8003137138098623	0.01	10.2186343615855	9.828022739798024	0.01	10.060291855045945	12.257258598773074	0.01	0.01	0.01	0.01	0.01	0.01	0.01	0.01	0.01	0.01	8.800436428087263	0.01
961	MYPT1 (393-412)	977.0	0.33120053592798065	3.9855322807677944	0.01	4.763142799249198	0.0	3.9755322807677946	0.07185872250946282	12.0	6.0	0.15837487539116002	0.8003137138098623	0.01	8.66487931814005	0.01	0.01	0.01	0.01	0.01	0.01	0.01	0.01	0.01	0.01	7.748408550998837	0.01	0.01	10.744947658409714	10.025704245498611	10.57244759616632
206	CALX (461-474)	1155.0	0.35400301571360604	4.274150495701675	0.01	5.071513472505969	0.0	4.264150495701675	0.06998694910310486	12.0	6.0	0.15837487539116002	0.8003137138098623	8.763180893045575	10.250869158396211	10.744026189438843	10.375929159093586	11.08580054844589	0.01	0.01	0.01	0.01	0.01	0.01	0.01	0.01	0.01	0.01	0.01	0.01	0.01
518	GSTP1 (16-34)	79.0	0.2649628135414032	3.1292938355838786	0.01	3.721987059412012	0.0	3.119293835583879	0.07081172561364167	12.0	6.0	0.15837487539116002	0.8003137138098623	7.257374774780118	7.658781170879821	0.01	6.811277361745084	8.859816756608897	6.894275962992642	0.01	0.01	0.01	0.01	0.01	0.01	0.01	0.01	0.01	0.01	0.01	0.01
1206	TCTP (146-161)	589.0	0.37502546263851283	4.542830525409653	0.01	5.410616519954815	0.0	4.532830525409653	0.07090470078496268	12.0	6.0	0.15837487539116002	0.8003137138098623	11.331090274430903	9.791750560375624	0.01	11.301197143909569	9.507200171598788	12.512728154600971	0.01	0.01	0.01	0.01	0.01	0.01	0.01	0.01	0.01	0.01	0.01	0.01
912	LV325 (51-65)	3337.0	0.3297875334620672	3.966384000085793	0.01	4.726014921913892	0.0	3.956384000085793	0.07109203922611416	12.0	6.0	0.15837487539116002	0.8003137138098623	0.01	0.01	0.01	0.01	10.363426944488685	7.7900556933129925	10.444771289629264	0.01	0.01	0.01	0.01	0.01	0.01	0.01	0.01	0.01	8.970111281874717	9.958242791723853
913	LV657 (19-37)	2949.0	0.36041264700203496	4.3557060988908285	0.01	5.166853609229055	0.0	4.345706098890829	0.06990601956044001	12.0	6.0	0.15837487539116002	0.8003137138098623	9.774480768015222	10.775926605891863	11.711511461141189	9.484410894123835	10.452143457517847	0.01	0.01	0.01	0.01	0.01	0.01	0.01	0.01	0.01	0.01	0.01	0.01	0.01
1330	ZYX (169-181)	3164.0	0.36046377003785135	4.359335422920105	0.01	5.218538031850771	0.0	4.349335422920105	0.07223021507705227	12.0	6.0	0.15837487539116002	0.8003137138098623	11.706424227247668	0.01	0.01	11.233386407867815	0.01	0.01	0.01	0.01	0.01	0.01	0.01	0.01	10.933101802515315	0.01	0.01	7.886782977761904	0.01	10.482329659648567
871	LDHA (206-230)	411.0	0.34186678164833667	4.118913260947847	0.01	4.881642030864268	0.0	4.108913260947848	0.06971629501631171	12.0	6.0	0.15837487539116002	0.8003137138098623	10.251065373069695	9.6544288847284	8.859374021571368	9.68291608865848	0.01	10.909174763346229	0.01	0.01	0.01	0.01	0.01	0.01	0.01	0.01	0.01	0.01	0.01	0.01
1108	PYGL (631-644)	2978.0	0.33742410819448926	4.065365926831934	0.01	4.862593429979299	0.0	4.055365926831934	0.07205957927929467	12.0	6.0	0.15837487539116002	0.8003137138098623	9.368853714873977	11.110256881736051	0.01	8.98778103383554	8.068608972000899	11.178890519536745	0.01	0.01	0.01	0.01	0.01	0.01	0.01	0.01	0.01	0.01	0.01	0.01
62	AEBP1 (217-232)	1674.0	0.3355675228635984	4.0385060795770675	0.01	4.787642971688406	0.0	4.028506079577068	0.06979681090468645	12.0	6.0	0.15837487539116002	0.8003137138098623	8.330319366643172	0.01	0.01	0.01	0.01	0.01	0.01	0.01	0.01	0.01	0.01	0.01	10.316688961383424	0.01	0.01	10.016980694583228	9.813361508515023	9.914722423799956
310	CO4A (1207-1224)	1297.0	0.3853455455946894	4.673082989576828	0.01	5.552283948401397	0.0	4.663082989576829	0.07027420129623888	12.0	6.0	0.15837487539116002	0.8003137138098623	12.625727559165275	0.01	0.01	11.961075922877166	0.01	10.980474816713844	0.01	0.01	0.01	0.01	0.01	0.01	0.01	0.01	0.01	10.374538983139168	0.01	10.065178593026497
918	MARE1 (127-145)	101.0	0.3444632441285597	4.1541495505388095	0.01	4.953199696062898	0.0	4.14414955053881	0.07124110927103715	12.0	6.0	0.15837487539116002	0.8003137138098623	10.195020895040976	10.767105995602808	7.818080860513053	10.571604459582456	10.427982395726426	0.01	0.01	0.01	0.01	0.01	0.01	0.01	0.01	0.01	0.01	0.01	0.01	0.01
919	MCEM1 (26-41)	511.0	0.37418428721697267	4.529675028698471	0.01	5.353188259946395	0.0	4.5196750286984715	0.06894548249191039	12.0	6.0	0.15837487539116002	0.8003137138098623	0.01	10.650409700352057	10.476951661508403	10.760432063285679	10.833402568403034	0.01	0.01	0.01	0.01	0.01	0.01	0.01	0.01	0.01	0.01	0.01	11.564904350832483	0.01
944	MOES (526-544)	1727.0	0.32551768926764635	3.9095374593691035	0.01	4.630597649627077	0.0	3.8995374593691037	0.06959166657059708	12.0	6.0	0.15837487539116002	0.8003137138098623	9.002181933244849	9.232383628343994	0.01	0.01	8.731439189643288	10.501277743854281	0.01	0.01	0.01	0.01	0.01	0.01	0.01	0.01	0.01	0.01	9.377167017342835	0.01
1128	RHOA (159-175)	3116.0	0.36825195631235574	4.4584042557769585	0.01	5.337704576240297	0.0	4.448404255776959	0.07224464255759983	12.0	6.0	0.15837487539116002	0.8003137138098623	8.222003767348225	12.304482747310919	0.01	10.85561583820127	10.523821175678906	11.524927540784194	0.01	0.01	0.01	0.01	0.01	0.01	0.01	0.01	0.01	0.01	0.01	0.01
1311	VINC (740-756)	640.0	0.3502042165762395	4.226482295222225	0.01	5.026209522017999	0.0	4.216482295222225	0.07056120265953822	12.0	6.0	0.15837487539116002	0.8003137138098623	10.495329247836032	0.01	0.01	11.147518090109585	10.473623380452349	8.346478591168367	0.01	0.01	0.01	0.01	0.01	0.01	0.01	0.01	0.01	0.01	0.01	10.18483823310037
697	HSP7C (144-164)	3019.0	0.3229019539888385	3.8771349785950213	0.01	4.606152992349471	0.0	3.8671349785950215	0.0703619574512738	12.0	6.0	0.15837487539116002	0.8003137138098623	8.553275428687437	10.848534310130807	0.01	9.34912407826217	8.821828736231264	8.88285718982859	0.01	0.01	0.01	0.01	0.01	0.01	0.01	0.01	0.01	0.01	0.01	0.01
493	GDIB (244-259)	2596.0	0.3208034587076326	3.8493722394654406	0.01	4.562671852989539	0.0	3.839372239465441	0.06978594773409545	12.0	6.0	0.15837487539116002	0.8003137138098623	8.192189475024323	10.176688079177831	0.01	9.201198951993252	8.96604366378068	9.58634670360922	0.01	0.01	0.01	0.01	0.01	0.01	0.01	0.01	0.01	0.01	0.01	0.01
1138	RTN4 (40-60)	1539.0	0.33995677207151975	4.093387622493539	0.01	4.8359950087356145	0.0	4.0833876224935395	0.06892240495557578	12.0	6.0	0.15837487539116002	0.8003137138098623	9.421037412199949	10.256197697443541	10.122454795920488	0.01	0.01	0.01	0.01	0.01	0.01	0.01	0.01	0.01	9.594250770860073	0.01	0.01	0.01	9.656710793498423	0.01
924	MMP8 (32-39)	3306.0	0.32957953958539316	3.9623870301608974	0.01	4.703812125343122	0.0	3.9523870301608977	0.07015301989214776	12.0	6.0	0.15837487539116002	0.8003137138098623	0.01	0.01	0.01	0.01	0.01	10.713325898390957	9.269754734706776	0.01	0.01	0.01	0.01	0.01	0.01	0.01	0.01	8.602161222708691	8.840729978863365	10.05267252726098
85	AMBP (160-169)	2757.0	0.3559232183556594	4.297597128752007	0.01	5.083863536833318	0.0	4.287597128752007	0.0692191796576995	12.0	6.0	0.15837487539116002	0.8003137138098623	0.01	10.58558407099747	11.141837312378126	10.065338225742165	9.67725690140565	10.031149034500686	0.01	0.01	0.01	0.01	0.01	0.01	0.01	0.01	0.01	0.01	0.01	0.01
857	KV320 (69-96)	3218.0	0.37585367470610537	4.551142269010077	0.01	5.382797596924156	0.0	4.541142269010077	0.06914012117104382	12.0	6.0	0.15837487539116002	0.8003137138098623	10.159654269571591	11.035418686848857	11.559052343909595	0.01	0.01	11.244433075344702	0.01	0.01	0.01	0.01	0.01	0.01	0.01	0.01	0.01	0.01	10.545148852446179	0.01
1142	S10A6 (54-68)	2866.0	0.32721271035683613	3.9343636693119577	0.01	4.700045824373328	0.0	3.924363669311958	0.07176097737439831	12.0	6.0	0.15837487539116002	0.8003137138098623	9.240990537670305	10.289286404533165	0.01	7.538523250927257	9.241029892822302	10.83253394579047	0.01	0.01	0.01	0.01	0.01	0.01	0.01	0.01	0.01	0.01	0.01	0.01
1325	WDR1 (62-74)	2695.0	0.3395952248040408	4.089667459199963	0.01	4.843876620404884	0.0	4.079667459199963	0.06955943603962371	12.0	6.0	0.15837487539116002	0.8003137138098623	10.044668785365563	8.933047502429565	10.728989439100532	9.314942054837676	0.01	9.984361728666224	0.01	0.01	0.01	0.01	0.01	0.01	0.01	0.01	0.01	0.01	0.01	0.01
1082	PSA2 (75-87)	2247.0	0.3552287905590623	4.290097956644579	0.01	5.095403289548294	0.0	4.280097956644579	0.07023127115539064	12.0	6.0	0.15837487539116002	0.8003137138098623	9.337614617255305	11.240587247848024	10.029105524531973	0.01	9.429583250646884	11.374284839452773	0.01	0.01	0.01	0.01	0.01	0.01	0.01	0.01	0.01	0.01	0.01	0.01
238	CERU (246-262)	1254.0	0.3019765220319214	3.611682375940056	0.01	4.328248495035548	0.0	3.6016823759400562	0.07263452683561503	12.0	6.0	0.15887242725384523	0.7989514692530744	6.667843370260791	9.911923199386834	8.395230672296268	8.518370364715073	9.776820904621715	0.01	0.01	0.01	0.01	0.01	0.01	0.01	0.01	0.01	0.01	0.01	0.01	0.01
796	ITIH2 (274-284)	2848.0	0.3098069086518886	3.7126188516975698	0.01	4.452279684666671	0.0	3.70261885169757	0.07279325956090857	12.0	6.0	0.15904913419246322	0.7984686906965679	8.076288292371817	9.065949249856187	10.455548268888744	7.02579004575377	0.01	0.01	0.01	0.01	0.01	0.01	0.01	0.01	0.01	0.01	0.01	0.01	9.85785036350033	0.01
656	HNRPK (339-360)	3111.0	0.2690533016390773	3.186128518917235	0.01	3.820053125494086	0.0	3.1761285189172352	0.07285159355400424	12.0	6.0	0.15904913419246322	0.7984686906965679	5.67673035704176	0.01	0.01	8.730913159025812	0.01	0.01	0.01	0.01	0.01	0.01	0.01	0.01	8.406603520326577	0.01	0.01	7.627618143901151	0.01	7.721677046711525
949	MYH9 (119-129)	2526.0	0.32597275767764794	3.920613780545105	0.01	4.711512765065273	0.0	3.910613780545105	0.07329588943749915	12.0	6.0	0.15912353836664803	0.7982655725430939	9.056096693255398	0.01	9.693792891709801	0.01	10.905216488149797	6.943938436311229	0.01	0.01	0.01	0.01	0.01	0.01	0.01	0.01	0.01	0.01	10.378320857115035	0.01
1103	PYGL (446-456)	2586.0	0.29038032635200123	3.4629584600418006	0.01	4.157752381141229	0.0	3.452958460041801	0.07314752183022417	12.0	6.0	0.15912353836664803	0.7982655725430939	5.946437446179781	8.481688821082344	0.01	9.114728727962673	8.98561307479999	8.957033450476832	0.01	0.01	0.01	0.01	0.01	0.01	0.01	0.01	0.01	0.01	0.01	0.01
112	ANXA1 (80-107)	1007.0	0.32895995491490676	3.958843248786792	0.01	4.75768423578439	0.0	3.948843248786792	0.07330203579093367	12.0	6.0	0.15912353836664803	0.7982655725430939	10.036787254720004	7.580980026663088	9.469791530929202	0.01	8.62863602815574	11.719924144973485	0.01	0.01	0.01	0.01	0.01	0.01	0.01	0.01	0.01	0.01	0.01	0.01
1122	RAN (40-59)	894.0	0.35094029226268053	4.239132584877834	0.01	5.090905438913284	0.0	4.229132584877834	0.07307373661706616	12.0	6.0	0.15912353836664803	0.7982655725430939	9.640095335394	12.556304223852644	8.572918633695446	0.01	9.02594567023213	11.00432715535979	0.01	0.01	0.01	0.01	0.01	0.01	0.01	0.01	0.01	0.01	0.01	0.01
1005	PARK7 (8-23)	2491.0	0.34772152732731404	4.1992281975592505	0.01	5.0599665215490335	0.0	4.189228197559251	0.07395462414206018	12.0	6.0	0.16038200431489372	0.7948443633909379	10.353810869796174	12.00424546365841	0.01	8.560041823657729	7.964686074934316	11.43795413866439	0.01	0.01	0.01	0.01	0.01	0.01	0.01	0.01	0.01	0.01	0.01	0.01
164	ARPC4 (70-85)	930.0	0.30553385439512315	3.6603006619341723	0.01	4.4197225187754015	0.0	3.6503006619341725	0.07458949302001186	12.0	6.0	0.16121909434961926	0.7925835228312937	6.04411637608633	9.756211834302594	0.01	8.534056747807634	9.49970066442191	10.019522320591607	0.01	0.01	0.01	0.01	0.01	0.01	0.01	0.01	0.01	0.01	0.01	0.01
404	EPB41 (789-805)	787.0	0.3084087406227786	3.69724151523493	0.01	4.464524964639386	0.0	3.68724151523493	0.07459390932594324	12.0	6.0	0.16121909434961926	0.7925835228312937	0.01	6.376519459621228	0.01	0.01	0.01	0.01	0.01	0.01	0.01	0.01	0.01	0.01	9.33742936703529	0.01	0.01	10.633799799874643	8.197733385623028	9.751416170664966
129	APOB (153-161)	2776.0	0.30957393242100945	3.712200658255638	0.01	4.482599722319504	0.0	3.7022006582556384	0.07459169347498311	12.0	6.0	0.16121909434961926	0.7925835228312937	0.01	9.31602090381908	9.34096260048865	0.01	6.219896089696471	10.71879024875389	0.01	0.01	0.01	0.01	0.01	0.01	0.01	0.01	0.01	0.01	8.880738056309575	0.01
19	A2GL (138-157)	891.0	0.31322014728972886	3.7598799175264523	0.01	4.551385934796675	0.0	3.7498799175264526	0.0752320506950287	12.0	6.0	0.16236772372244831	0.7895002977695389	9.271271633658511	10.94035940764225	0.01	8.942227962510325	6.174089686094472	9.720610320411874	0.01	0.01	0.01	0.01	0.01	0.01	0.01	0.01	0.01	0.01	0.01	0.01
343	CO9 (313-328)	1063.0	0.3554218100481839	4.298926410381356	0.01	5.206781499162013	0.0	4.2889264103813565	0.07528947509997463	12.0	6.0	0.16236772372244831	0.7895002977695389	0.01	0.01	12.298546747989455	0.01	12.52516399168238	8.080099548436749	0.01	0.01	0.01	0.01	0.01	0.01	0.01	0.01	0.01	0.01	9.778784935174015	8.834521701293685
1021	PGK1 (224-235)	2982.0	0.40292301324160645	4.901442356214104	0.01	5.938851157222701	0.0	4.891442356214104	0.07531668567015376	12.0	6.0	0.16236772372244831	0.7895002977695389	15.633100868071987	11.699141251349225	0.01	0.01	0.01	10.950120401417355	9.542366022899834	0.01	0.01	0.01	0.01	0.01	0.01	0.01	0.01	0.01	0.01	10.92257973083086
1114	RAB7A (12-29)	2478.0	0.3231402452369184	3.887370247767599	0.01	4.711520182829841	0.0	3.8773702477675993	0.0755347931851102	12.0	6.0	0.1624253238591981	0.7893462586237147	8.683809366843558	9.279399283361313	0.01	6.638214578830956	10.421169090443739	11.555850653731634	0.01	0.01	0.01	0.01	0.01	0.01	0.01	0.01	0.01	0.01	0.01	0.01
724	IGHA1 (147-158)	2240.0	0.3196749251754124	3.8429650227925003	0.01	4.6569628005105	0.0	3.8329650227925005	0.07550075667061629	12.0	6.0	0.1624253238591981	0.7893462586237147	9.879567352301274	10.202639874895606	9.382428738668171	6.023982057585947	10.556962250059017	0.01	0.01	0.01	0.01	0.01	0.01	0.01	0.01	0.01	0.01	0.01	0.01	0.01
1181	STOM (273-285)	1329.0	0.3558034967306491	4.304022267851305	0.01	5.216917375328201	0.0	4.294022267851306	0.07548964274160241	12.0	6.0	0.1624253238591981	0.7893462586237147	0.01	9.542073268548418	12.759253550691955	7.265460956392889	11.011445782076125	11.000033656506288	0.01	0.01	0.01	0.01	0.01	0.01	0.01	0.01	0.01	0.01	0.01	0.01
700	HV169 (73-89)	1930.0	0.3250438563646534	3.9119568509414413	0.01	4.74456640311094	0.0	3.9019568509414415	0.07571178825219531	12.0	6.0	0.16266853408446352	0.7886964470330005	6.910008478040614	10.088912080918579	0.01	0.01	0.01	9.318050744455528	0.01	0.01	0.01	0.01	0.01	0.01	0.01	0.01	0.01	0.01	12.028340725233415	8.52817018264916
530	H15 (186-196)	2601.0	0.26838928109939414	3.183184939579594	0.01	3.867189704383801	0.0	3.173184939579594	0.07631487824513508	12.0	6.0	0.1638260371097082	0.7856170740380974	1.8386920166615315	9.610959465392568	2.2788326659094102	0.01	8.825047957266207	7.165385134412894	0.01	0.01	0.01	0.01	0.01	0.01	0.01	0.01	0.01	0.01	8.419302035312521	0.01
681	HPT (77-88)	920.0	0.3512767358707047	4.247719895818218	0.01	5.169768191189472	0.0	4.237719895818218	0.07658415569435131	12.0	6.0	0.16426559426943427	0.7844533908172749	7.981279035497434	0.01	11.755964807702313	0.01	12.535004899721011	0.01	0.01	0.01	0.01	0.01	0.01	0.01	0.01	7.788885365043752	0.01	10.841504641854106	0.01	0.01
58	ACTN4 (109-127)	2963.0	0.3057334622819504	3.6659744379149672	0.01	4.463922343001287	0.0	3.6559744379149675	0.07681456257526156	12.0	6.0	0.16444833975692377	0.7839705067240224	9.741655233022934	9.93280552421275	5.495862910346909	0.01	0.01	10.015623491420634	0.01	0.01	0.01	0.01	0.01	0.01	0.01	0.01	0.01	0.01	8.735746095976388	0.01
706	HXK3 (340-368)	2760.0	0.2995200447731376	3.58613750835065	0.01	4.366516281539553	0.0	3.57613750835065	0.0768191138750106	12.0	6.0	0.16444833975692377	0.7839705067240224	9.39125044763898	9.154255208968587	0.01	8.919445326492715	5.355174910143829	10.1435242069637	0.01	0.01	0.01	0.01	0.01	0.01	0.01	0.01	0.01	0.01	0.01	0.01
1232	TLN1 (1132-1150)	81.0	0.33583311554696843	4.0512534672911045	0.01	4.9352420160572406	0.0	4.041253467291105	0.07686312816604057	12.0	6.0	0.16444833975692377	0.7839705067240224	9.56935030190034	6.4704031690259045	0.01	11.384253508801233	9.307189989712377	11.813844638053403	0.01	0.01	0.01	0.01	0.01	0.01	0.01	0.01	0.01	0.01	0.01	0.01
109	ANXA1 (36-55)	1978.0	0.29798950866861285	3.5667139184583747	0.01	4.345844792799103	0.0	3.556713918458375	0.07700663114206625	12.0	6.0	0.1646170301324103	0.7835252377146084	0.01	9.57530173873689	8.812434925271603	6.695456028917514	6.655320591369064	10.992053737205437	0.01	0.01	0.01	0.01	0.01	0.01	0.01	0.01	0.01	0.01	0.01	0.01
51	ACTN1 (578-600)	2976.0	0.32201401017639103	3.875024599562193	0.01	4.724522147995426	0.0	3.8650245995621932	0.07711785969387802	12.0	6.0	0.16471650233272941	0.7832628883043208	7.123733371944251	7.960234171276139	0.01	11.526540474793677	11.435734289536438	8.384052887195827	0.01	0.01	0.01	0.01	0.01	0.01	0.01	0.01	0.01	0.01	0.01	0.01
1304	VIME (433-449)	1425.0	0.2947801240655929	3.5264537561861355	0.01	4.3085292884379855	0.0	3.5164537561861358	0.0777478378526972	12.0	6.0	0.1659228794408777	0.7800937241033393	8.499013425805344	11.299383878654858	0.01	0.01	5.840138487533864	8.456855609843783	0.01	0.01	0.01	0.01	0.01	0.01	0.01	8.152053672395779	0.01	0.01	0.01	0.01
428	FIBG (400-410)	3110.0	0.273221515924927	3.248214978680393	0.01	3.9688108334786025	0.0	3.2382149786803933	0.07782883097286628	12.0	6.0	0.1659566194781554	0.7800054202936305	1.8386920166615315	9.027133489507554	8.048734522171728	0.01	2.0080346391202286	9.086656019079284	0.01	0.01	0.01	0.01	0.01	0.01	0.01	0.01	0.01	0.01	8.909329057624388	0.01
896	LV140 (22-37)	2829.0	0.3100722056006878	3.7236488207335836	0.01	4.559685191786806	0.0	3.713648820733584	0.07831324521717072	12.0	6.0	0.1665336819590798	0.7784979158537567	8.501212057286986	9.096801241553589	9.20244702952575	0.01	0.01	0.01	11.865552873856025	0.01	0.01	0.01	0.01	0.01	0.01	0.01	0.01	0.01	5.947772646580657	0.01
22	A2MG (120-131)	2909.0	0.37298029649686365	4.525462867524937	0.01	5.545147782904292	0.0	4.5154628675249375	0.07836109622426457	12.0	6.0	0.1665336819590798	0.7784979158537567	7.382388397513623	0.01	14.431684811292008	0.01	11.82621727870526	10.411625608418806	0.01	0.01	0.01	0.01	0.01	0.01	0.01	0.01	0.01	0.01	10.18363831436955	0.01
9	6PGD (368-379)	1953.0	0.33431982797426313	4.033892376139323	0.01	4.943212425787892	0.0	4.023892376139323	0.07845586711218171	12.0	6.0	0.1665960280797453	0.7783353570925698	10.0996635090164	11.966447536911762	0.01	9.292875750071872	11.01994903867274	5.957772678999113	0.01	0.01	0.01	0.01	0.01	0.01	0.01	0.01	0.01	0.01	0.01	0.01
398	ENOA (93-114)	1191.0	0.2823033857874331	3.369914612404768	0.01	4.162931827744089	0.0	3.359914612404768	0.08078814001827354	12.0	6.0	0.17126278475147746	0.7663369985813885	5.767696709352963	10.602154743420016	0.01	7.738193449585037	6.331210811350158	9.92971963514905	0.01	0.01	0.01	0.01	0.01	0.01	0.01	0.01	0.01	0.01	0.01	0.01
1150	S10AC (45-69)	1115.0	0.3996347249476349	4.865888939036318	0.01	6.028400489719474	0.0	4.855888939036318	0.08133634500251004	12.0	6.0	0.17192874840500333	0.7646514983579752	13.360097210577235	0.01	0.01	13.075313913188765	12.48182510542773	6.046404714536703	0.01	0.01	0.01	0.01	0.01	0.01	0.01	0.01	0.01	0.01	0.01	13.357026324705398
1007	PCBP1 (127-148) | PCBP2 (127-148)	2066.0	0.285543249561694	3.41320055193563	0.01	4.233532129003097	0.0	3.40320055193563	0.08189933957804614	12.0	6.0	0.1727138144124549	0.7626729242555907	6.600518213214289	8.033610670355495	0.01	5.4634800972244815	9.7676654472728	11.023132195160507	0.01	0.01	0.01	0.01	0.01	0.01	0.01	0.01	0.01	0.01	0.01	0.01
140	APOB (867-884)	674.0	0.29577893544416756	3.546731026757414	0.01	4.422477101391782	0.0	3.536731026757414	0.08334491116412233	12.0	6.0	0.17493499078636066	0.7571233135314008	8.518726875913803	4.310425697097583	0.01	0.01	9.681090376169802	10.754395277856391	0.01	0.01	0.01	0.01	0.01	0.01	0.01	0.01	0.01	0.01	9.2261340940514	0.01
10	6PGD (440-467)	3057.0	0.1849193102096756	2.0911437439153358	0.01	2.607670513867617	0.0	2.081143743915336	0.08391939766787658	12.0	6.0	0.1757062388671166	0.7552128175743819	7.8415938366964	5.4051355548530715	2.2788326659094102	2.015704785954692	2.0080346391202286	5.484423444450222	0.01	0.01	0.01	0.01	0.01	0.01	0.01	0.01	0.01	0.01	0.01	0.01
1071	PROF1 (111-119)	2751.0	0.36902326008941544	4.48592980122731	0.01	5.710319123257784	0.0	4.47592980122731	0.08908840248838529	12.0	6.0	0.18392371475587763	0.7353622700897612	14.008608714800703	9.554723486122146	2.2788326659094102	12.776151951677894	2.0080346391202286	0.01	0.01	0.01	0.01	0.01	0.01	0.01	0.01	0.01	0.01	0.01	0.01	13.144806157097346
551	H2AY (56-72)	1689.0	0.24821247311266859	2.9453996011702395	0.01	3.797223027668732	0.0	2.9353996011702397	0.09318748038399569	12.0	6.0	0.1901084335397861	0.7209986166508625	0.01	0.01	0.01	0.01	0.01	0.01	2.557969095497506	0.01	0.01	0.01	0.01	0.01	7.608560042518946	0.01	0.01	7.520517900194965	7.935196575790977	9.65255160004048
614	HCLS1 (110-136)	289.0	0.25275770666311653	3.008078466598915	0.01	3.91684768714253	0.0	2.998078466598915	0.09617520886905467	12.0	6.0	0.19479879218823645	0.7104137402069426	0.01	9.385066799414666	0.01	7.328858765000601	0.01	8.100748861830613	0.01	0.01	0.01	0.01	0.01	0.01	0.01	0.01	0.01	0.01	2.258684329355464	8.953582843585629
643	HMGB1 (52-65)	497.0	0.2553984107648282	3.046197747090368	0.01	4.010340215188305	0.0	3.0361977470903683	0.0995466269448539	12.0	6.0	0.20060646874961868	0.6976550668441712	8.304993304808253	10.034879332399234	0.01	0.01	2.0080346391202286	8.541735583746945	0.01	0.01	0.01	0.01	0.01	0.01	0.01	0.01	0.01	0.01	7.594730105009758	0.01
917	MARCS (176-193)	356.0	0.32010305021148294	3.8747731461901496	0.01	5.105538024163415	0.0	3.8647731461901498	0.09959409917498743	12.0	6.0	0.20060646874961868	0.6976550668441712	0.01	0.01	0.01	0.01	0.01	0.01	2.557969095497506	0.01	0.01	0.01	0.01	0.01	10.12835569711207	0.01	0.01	9.865207722598832	12.800775167928778	11.07497007114461
54	ACTN1 (728-743) | ACTN4 (747-762)	820.0	0.25185779527813695	3.0007335072144308	0.01	3.9535119019527114	0.0	2.990733507214431	0.09980019555657435	12.0	6.0	0.2007258329609558	0.6973967311974862	9.118398789145672	6.851400995115908	8.586269731390807	2.015704785954692	0.01	9.367027784966101	0.01	0.01	0.01	0.01	0.01	0.01	0.01	0.01	0.01	0.01	0.01	0.01
1247	TRFE (117-131)	982.0	0.28834952898455546	3.4702604259726844	0.01	4.57859623182078	0.0	3.4602604259726846	0.10010008430335546	12.0	6.0	0.20112271356936512	0.6965388800705511	9.542107789921722	10.120487200436044	0.01	0.01	2.0080346391202286	9.44559866939579	0.01	0.01	0.01	0.01	0.01	0.01	0.01	0.01	0.01	0.01	10.456896812798425	0.01
883	LKHA4 (477-489)	496.0	0.3013674201678597	3.6378976364868536	0.01	4.82182995176347	0.0	3.627897636486854	0.10149280740748166	12.0	6.0	0.20326766710208022	0.6919316971902494	0.01	9.775848863294012	11.044279133003805	9.738974676308056	2.0080346391202286	0.01	0.01	0.01	0.01	0.01	0.01	0.01	0.01	0.01	0.01	0.01	0.01	11.01763432611615
269	CLUS (405-417)	2630.0	0.2824635313079374	3.396359257130967	0.01	4.501678739209089	0.0	3.3863592571309673	0.10155399550426003	12.0	6.0	0.20326766710208022	0.6919316971902494	0.01	0.01	9.102333975443834	2.015704785954692	8.730639781562754	11.243627317570866	0.01	0.01	0.01	0.01	0.01	0.01	0.01	0.01	0.01	0.01	9.594005225039453	0.01
820	KAD2 (5-19)	31.0	0.3271231128908609	3.9658334230019943	0.01	5.261447699959863	0.0	3.9558334230019945	0.10171739835441801	12.0	6.0	0.20329869212736162	0.6918654152807854	12.258298005719457	13.092540101345179	0.01	9.588219416061218	0.01	10.04365718670107	0.01	0.01	0.01	0.01	0.01	0.01	0.01	0.01	0.01	2.5372863661970153	0.01	0.01
350	COF1 (7-29)	961.0	0.29823257150094745	3.598197276253687	0.01	4.773864951775518	0.0	3.588197276253687	0.10180904652882405	12.0	6.0	0.20329869212736162	0.6918654152807854	8.676439973783921	10.606333081736171	0.01	9.479872656122925	0.01	12.08703727404577	0.01	0.01	0.01	0.01	0.01	0.01	0.01	0.01	0.01	0.01	2.258684329355464	0.01
763	IGLC2 (55-68) | IGLC3 (55-68)	1850.0	0.2745715699374453	3.295600304816574	0.01	4.3733942012604485	0.0	3.2856003048165743	0.1019612803225503	12.0	6.0	0.20344311888809802	0.6915569948225763	0.01	10.923679803774503	7.954660535030352	0.01	2.0080346391202286	9.745378342736625	8.845450337137185	0.01	0.01	0.01	0.01	0.01	0.01	0.01	0.01	0.01	0.01	0.01
1127	RHG01 (394-408)	1922.0	0.2848870556835083	3.428529152944048	0.01	4.561269156620358	0.0	3.418529152944048	0.10271858829061467	12.0	6.0	0.2044734368943745	0.6893631031064994	8.494903856193359	10.377941441655214	0.01	2.015704785954692	8.847281544841447	11.336518206683877	0.01	0.01	0.01	0.01	0.01	0.01	0.01	0.01	0.01	0.01	0.01	0.01
1137	RTN4 (40-55)	1538.0	0.2723225023403398	3.26783083018112	0.01	4.351216821663902	0.0	3.25783083018112	0.10303605893477889	12.0	6.0	0.20494516097495866	0.6883623314908479	8.13466271045565	0.01	0.01	0.01	0.01	0.01	0.01	0.01	0.01	0.01	0.01	0.01	6.7022410326134985	11.536319956279941	0.01	2.5372863661970153	0.01	10.23345989662733
497	GDIR2 (126-139)	3060.0	0.28245714341946776	3.398277078037798	0.01	4.5333771037097295	0.0	3.3882770780377984	0.10359153792283372	12.0	6.0	0.20588919246802082	0.6863664497621966	8.095091046168438	10.71379748202454	0.01	2.015704785954692	8.69405823659409	11.19067338571182	0.01	0.01	0.01	0.01	0.01	0.01	0.01	0.01	0.01	0.01	0.01	0.01
1259	TRFL (307-324)	1927.0	0.2808898942121423	3.3787450488219952	0.01	4.515036978334084	0.0	3.3687450488219954	0.10414094605034654	12.0	6.0	0.2063551570083588	0.6853846732256855	1.8386920166615315	10.959418851062145	0.01	0.01	10.512546260365431	8.190075295062654	0.01	0.01	0.01	0.01	0.01	0.01	0.01	0.01	0.01	0.01	8.974208162712179	0.01
977	NDKB (9-25)	460.0	0.3192797274024055	3.8683374087685536	0.01	5.172690123569698	0.0	3.858337408768554	0.10423123798615452	12.0	6.0	0.2063551570083588	0.6853846732256855	1.8386920166615315	11.719564469472338	0.01	9.93546346279613	0.01	11.421512985702845	0.01	0.01	0.01	0.01	0.01	0.01	0.01	0.01	0.01	0.01	11.434815970589801	0.01
1283	UB2V1 (107-120)	2703.0	0.12452832686110213	1.2891295318656322	0.01	1.732288286846272	0.0	1.2791295318656322	0.10747868293093946	12.0	6.0	0.21179622812861604	0.6740817784944209	1.8386920166615315	5.396412623217042	2.2788326659094102	0.01	0.01	3.626932747244141	0.01	0.01	0.01	0.01	0.01	0.01	0.01	0.01	0.01	0.01	2.258684329355464	0.01
218	CAPG (197-223)	3084.0	0.2626356476844908	3.148547608008043	0.01	4.259423307884631	0.0	3.138547608008043	0.10816346392663197	12.0	6.0	0.21298080367919955	0.6716595384950307	5.919451282882011	9.708382871536537	0.01	2.015704785954692	0.01	11.017641389957266	0.01	0.01	0.01	0.01	0.01	0.01	0.01	0.01	0.01	0.01	9.05139096576601	0.01
736	IGHG2 (39-69)	2342.0	0.2259967166644581	2.6752592892842504	0.01	3.6207933024701213	0.0	2.6652592892842506	0.10849470461479419	12.0	6.0	0.21330310266352584	0.6710028273454685	6.722379160259768	10.398311997950769	5.29419109695895	2.015704785954692	0.01	7.602524430286836	0.01	0.01	0.01	0.01	0.01	0.01	0.01	0.01	0.01	0.01	0.01	0.01
341	CO8G (73-86)	3286.0	0.3643900649984528	4.443821516073185	0.01	6.05291664918948	0.0	4.433821516073185	0.11009196549658523	12.0	6.0	0.2157768623204819	0.665995126405989	12.973949108675932	0.01	0.01	12.406618610088213	14.584279158330748	1.4807566190689143	0.01	0.01	0.01	0.01	0.01	0.01	0.01	0.01	0.01	0.01	0.01	11.810254696714424
107	ANXA1 (306-321)	1330.0	0.28618799659098537	3.453016809050338	0.01	4.718150048649827	0.0	3.4430168090503384	0.11133942026178674	12.0	6.0	0.2175034328131806	0.6625338842723012	0.01	8.956171534817928	7.9922172423450375	2.015704785954692	8.841854620934678	13.560253524551738	0.01	0.01	0.01	0.01	0.01	0.01	0.01	0.01	0.01	0.01	0.01	0.01
436	FINC (1986-2012)	440.0	0.22942115795658027	2.723031532646789	0.01	3.7184947932291514	0.0	2.7130315326467893	0.11140003000329439	12.0	6.0	0.2175034328131806	0.6625338842723012	0.01	11.147194862221285	6.249320584441599	0.01	2.0080346391202286	7.056024895062986	0.01	0.01	0.01	0.01	0.01	0.01	0.01	0.01	0.01	0.01	6.145803410915363	0.01
826	KPYM (254-268)	2691.0	0.24672019609675966	2.9466840724822823	0.01	4.022674156387711	0.0	2.9366840724822825	0.11120646667835933	12.0	6.0	0.2175034328131806	0.6625338842723012	1.8386920166615315	8.89079811348475	5.471906515882466	0.01	8.162860547033624	10.925951676725019	0.01	0.01	0.01	0.01	0.01	0.01	0.01	0.01	0.01	0.01	0.01	0.01
367	CPZIP (98-112)	592.0	0.19098340659286353	2.2188213471667324	0.01	3.0267162326862036	0.0	2.2088213471667326	0.1113230866935176	12.0	6.0	0.2175034328131806	0.6625338842723012	0.01	5.513425432064311	7.446186675778552	0.01	0.01	0.01	0.01	0.01	0.01	0.01	0.01	0.01	3.0003879068960826	0.01	0.01	8.300217576973766	0.01	2.295638574288077
665	HPT (119-134)	1625.0	0.3072897760248028	3.724622956071664	0.01	5.1467379107636475	0.0	3.7146229560716644	0.11500729963016326	12.0	6.0	0.22368875848616937	0.6503558408926366	0.01	0.01	0.01	0.01	0.01	8.056650219845618	0.01	0.01	0.01	0.01	0.01	0.01	8.39099535542586	0.01	0.01	14.961934293788733	2.258684329355464	10.957211274444298
527	H12 (187-203)	65.0	0.24734041848480565	2.960520269482124	0.01	4.115351534135497	0.0	2.950520269482124	0.11725348871208074	12.0	6.0	0.22667227202806195	0.6446016022453833	11.820028797404069	1.8820813402667136	0.01	0.01	2.0080346391202286	9.961155548258281	0.01	0.01	0.01	0.01	0.01	0.01	7.536258579380738	0.01	0.01	0.01	2.258684329355464	0.01
1215	THOC4 (178-192)	3064.0	0.2946362017634735	3.569590901913624	0.01	5.045558692345746	0.0	3.5595909019136243	0.12278495974583084	12.0	6.0	0.22820089736889565	0.6416826521106467	10.066626003134665	11.492138164401338	0.01	10.181888069805526	0.01	11.014438585621964	0.01	0.01	0.01	0.01	0.01	0.01	0.01	0.01	0.01	0.01	0.01	0.01
235	CEAM1 (516-526)	1688.0	0.27015510661047437	3.2574689670027497	0.01	4.598968045166233	0.0	3.24746896700275	0.12247039231448893	12.0	6.0	0.22820089736889565	0.6416826521106467	10.088345881296057	9.100685251084174	0.01	9.672267868707383	10.148328602945394	0.01	0.01	0.01	0.01	0.01	0.01	0.01	0.01	0.01	0.01	0.01	0.01	0.01
1223	TKT (390-400)	302.0	0.3063665135822912	3.719755704597923	0.01	5.285670341176407	0.0	3.709755704597923	0.1245864948834462	12.0	6.0	0.22820089736889565	0.6416826521106467	0.01	12.481622661658319	11.008589883057784	0.01	0.01	11.631552955482984	0.01	0.01	0.01	0.01	0.01	0.01	0.01	0.01	0.01	0.01	9.435302954975997	0.01
196	C1R (593-603)	1932.0	0.2832090781378356	3.4241284719451923	0.01	4.837900173955646	0.0	3.4141284719451925	0.12267936623274532	12.0	6.0	0.22820089736889565	0.6416826521106467	0.01	0.01	9.984573700448339	0.01	9.978095862379384	9.883559108837103	0.01	0.01	0.01	0.01	0.01	0.01	0.01	0.01	0.01	0.01	11.163312991677486	0.01
959	MYO1F (972-989)	2902.0	0.3011069025929215	3.6514665128425925	0.01	5.154928437100704	0.0	3.6414665128425927	0.12233546703695937	12.0	6.0	0.22820089736889565	0.6416826521106467	0.01	11.355183475646095	0.01	0.01	11.286130534157438	10.418523238307259	0.01	0.01	0.01	0.01	0.01	0.01	0.01	0.01	0.01	0.01	10.677760906000325	0.01
922	MDHC (234-247)	2483.0	0.24417003260561207	2.9257706883356107	0.01	4.147369309738595	0.0	2.915770688335611	0.123995057526557	12.0	6.0	0.22820089736889565	0.6416826521106467	0.01	7.961143615035798	9.586936944067787	0.01	8.018054950569908	9.46311275035384	0.01	0.01	0.01	0.01	0.01	0.01	0.01	0.01	0.01	0.01	0.01	0.01
920	MDHC (102-114)	2600.0	0.2652571662742945	3.1950437254149997	0.01	4.513373118138692	0.0	3.185043725415	0.12268639388402275	12.0	6.0	0.22820089736889565	0.6416826521106467	0.01	9.130846085180908	9.874187801747533	0.01	9.04191376395546	10.213577054096106	0.01	0.01	0.01	0.01	0.01	0.01	0.01	0.01	0.01	0.01	0.01	0.01
15	A1BG (126-138)	3244.0	0.29142725219730276	3.5283756773883383	0.01	4.978861461521061	0.0	3.5183756773883386	0.1222090489848219	12.0	6.0	0.22820089736889565	0.6416826521106467	10.721867965133903	0.01	0.01	10.539212581599825	10.087571461505322	10.911856120421026	0.01	0.01	0.01	0.01	0.01	0.01	0.01	0.01	0.01	0.01	0.01	0.01
17	A1BG (395-405)	1179.0	0.2996526360835591	3.63343793921803	0.01	5.138564423056855	0.0	3.62343793921803	0.1229543197747672	12.0	6.0	0.22820089736889565	0.6416826521106467	0.01	0.01	10.57242728317242	0.01	0.01	0.01	0.01	0.01	0.01	0.01	0.01	0.01	10.047450605107782	11.05334643786692	0.01	11.848030944469235	0.01	0.01
900	LV151 (22-37)	2828.0	0.24200037915806796	2.8967423673164236	0.01	4.091066884557597	0.0	2.886742367316424	0.12272052557690456	12.0	6.0	0.22820089736889565	0.6416826521106467	0.01	8.629365420863595	9.43259301501984	0.01	0.01	8.305765533474494	0.01	0.01	0.01	0.01	0.01	0.01	0.01	0.01	0.01	0.01	8.313184438439151	0.01
898	LV144 (22-37)	2826.0	0.2836537964593797	3.429845367576098	0.01	4.8469867828849225	0.0	3.419845367576098	0.12274994494896316	12.0	6.0	0.22820089736889565	0.6416826521106467	10.992217257136051	0.01	0.01	9.763162885458328	0.01	0.01	10.624565639065393	0.01	0.01	0.01	0.01	0.01	0.01	0.01	0.01	0.01	0.01	9.698198629253396
888	LUM (137-149)	1553.0	0.3042809687165884	3.6917684427309756	0.01	5.21226633421096	0.0	3.681768442730976	0.12235446316667227	12.0	6.0	0.22820089736889565	0.6416826521106467	0.01	0.01	0.01	0.01	0.01	11.748307209765505	0.01	0.01	0.01	0.01	0.01	0.01	0.01	0.01	0.01	10.659630834482291	10.878538404798705	10.934744863725205
886	LSP1 (319-331)	887.0	0.2661966090119006	3.2068728869231578	0.01	4.527162628025962	0.0	3.196872886923158	0.12245869357993325	12.0	6.0	0.22820089736889565	0.6416826521106467	8.97095700737406	0.01	0.01	0.01	10.105571210600889	9.703472274761545	0.01	0.01	0.01	0.01	0.01	0.01	0.01	0.01	0.01	0.01	9.622474150341395	0.01
885	LSP1 (304-314)	3224.0	0.30499440907232966	3.700712365527901	0.01	5.222571811140862	0.0	3.6907123655279013	0.12219819447693593	12.0	6.0	0.22820089736889565	0.6416826521106467	0.01	0.01	0.01	11.019578712942344	0.01	0.01	0.01	0.01	0.01	0.01	0.01	0.01	0.01	0.01	0.01	11.19102217298701	10.626742957473844	11.491204542931618
1323	WASP (442-454)	2777.0	0.28026028320989455	3.387335225136493	0.01	4.799961933003218	0.0	3.3773352251364934	0.12370948440994253	12.0	6.0	0.22820089736889565	0.6416826521106467	0.01	9.705637340596013	0.01	11.072510171407112	10.773526274182995	0.01	0.01	0.01	0.01	0.01	0.01	0.01	0.01	0.01	0.01	9.016348915451802	0.01	0.01
872	LDHA (209-227)	1289.0	0.2834039647364831	3.426882710021768	0.01	4.8468776821185715	0.0	3.4168827100217682	0.12304313109362443	12.0	6.0	0.22820089736889565	0.6416826521106467	0.01	10.684573939828905	10.466529121875675	9.14444830806289	0.01	10.74704115049375	0.01	0.01	0.01	0.01	0.01	0.01	0.01	0.01	0.01	0.01	0.01	0.01
88	AN32E (186-209)	1537.0	0.22644424110009828	2.6981530890219942	0.01	3.835243000421993	0.0	2.6881530890219945	0.1250572589618162	12.0	6.0	0.22820089736889565	0.6416826521106467	7.957255515802681	0.01	7.594740310349027	7.219874136608968	0.01	0.01	0.01	0.01	0.01	0.01	0.01	0.01	0.01	0.01	0.01	9.525967105503259	0.01	0.01
1299	VATL (24-46)	1005.0	0.24984667253185866	2.998865055858135	0.01	4.253761028429312	0.0	2.988865055858135	0.12419389417222347	12.0	6.0	0.22820089736889565	0.6416826521106467	0.01	9.525369376493824	0.01	8.791709433292255	7.71467231134976	9.87462954916179	0.01	0.01	0.01	0.01	0.01	0.01	0.01	0.01	0.01	0.01	0.01	0.01
751	IGHG4 (47-69) | IGHG3 (47-69)	2346.0	0.27269858679928427	3.2911793548458643	0.01	4.667975557903602	0.0	3.2811793548458645	0.12405873181080856	12.0	6.0	0.22820089736889565	0.6416826521106467	8.619034151702525	11.063043701116976	0.01	0.01	0.01	9.636447950310602	0.01	0.01	0.01	0.01	0.01	0.01	0.01	0.01	0.01	0.01	10.095626455020263	0.01
964	NAMPT (261-269)	299.0	0.26861861271497733	3.2384640394978397	0.01	4.5824571605692626	0.0	3.22846403949784	0.1232596506913118	12.0	6.0	0.22820089736889565	0.6416826521106467	0.01	9.540483601749834	0.01	0.01	0.01	10.795865611966601	0.01	0.01	0.01	0.01	0.01	0.01	0.01	0.01	0.01	0.01	8.94570069519893	9.499518565058706
828	KPYM (333-359)	900.0	0.2325576199821466	2.7771934350025664	0.01	3.948775729489574	0.0	2.7671934350025666	0.12512507962567884	12.0	6.0	0.22820089736889565	0.6416826521106467	7.915785011853106	7.35915888118247	0.01	0.01	8.159636504205281	9.811740822789952	0.01	0.01	0.01	0.01	0.01	0.01	0.01	0.01	0.01	0.01	0.01	0.01
971	NCF2 (175-191)	2001.0	0.2763869655308603	3.3386474961065873	0.01	4.743049112580956	0.0	3.3286474961065875	0.12461472083319854	12.0	6.0	0.22820089736889565	0.6416826521106467	0.01	10.113540282203298	9.001158328033462	0.01	9.282892018997545	11.586179324044753	0.01	0.01	0.01	0.01	0.01	0.01	0.01	0.01	0.01	0.01	0.01	0.01
815	JUPI1 (30-46)	2105.0	0.27050379252252954	3.2635411489185207	0.01	4.635126604277945	0.0	3.253541148918521	0.12454667029272315	12.0	6.0	0.22820089736889565	0.6416826521106467	0.01	9.211843318791738	0.01	0.01	10.51566217976732	0.01	0.01	0.01	0.01	0.01	0.01	0.01	10.876535300365292	0.01	0.01	8.478452988097903	0.01	0.01
812	ITIH4 (785-801)	1942.0	0.28415994329694133	3.4362561370435976	0.01	4.855417990966481	0.0	3.4262561370435978	0.1227031398469518	12.0	6.0	0.22820089736889565	0.6416826521106467	0.01	0.01	9.719156341097657	0.01	10.098366482002309	11.173720041593906	0.01	0.01	0.01	0.01	0.01	0.01	0.01	0.01	0.01	0.01	10.163830779829295	0.01
802	ITIH4 (113-130)	2246.0	0.25911766858593344	3.117642768753767	0.01	4.421827349734007	0.0	3.107642768753767	0.12411665971932674	12.0	6.0	0.22820089736889565	0.6416826521106467	0.01	0.01	0.01	0.01	0.01	10.509133710396886	0.01	0.01	0.01	0.01	0.01	0.01	0.01	0.01	0.01	8.311317041025289	9.710021515041644	8.801240958581388
983	NUCKS (206-218)	1543.0	0.26196913680755846	3.152991289025266	0.01	4.453948653925257	0.0	3.1429912890252663	0.12269932993704977	12.0	6.0	0.22820089736889565	0.6416826521106467	9.239606693241743	0.01	0.01	8.783392838682461	0.01	0.01	9.606217740060186	0.01	0.01	0.01	0.01	0.01	10.126678196318814	0.01	0.01	0.01	0.01	0.01
1278	TWF2 (28-46)	2454.0	0.2698571806519054	3.255344978626919	0.01	4.6244621702529445	0.0	3.2453449786269193	0.12462321359005718	12.0	6.0	0.22820089736889565	0.6416826521106467	10.187713557196258	0.01	0.01	9.764013831800739	0.01	8.183460537572008	0.01	0.01	0.01	0.01	0.01	0.01	0.01	0.01	0.01	0.01	0.01	10.848951816954017
787	ITB2 (226-243)	3158.0	0.25014545988382514	3.00142732961681	0.01	4.239093675752886	0.0	2.99142732961681	0.1226933594696751	12.0	6.0	0.22820089736889565	0.6416826521106467	8.398173516932413	0.01	0.01	8.778315432763533	9.673616513186884	9.087022492518901	0.01	0.01	0.01	0.01	0.01	0.01	0.01	0.01	0.01	0.01	0.01	0.01
135	APOB (352-364)	1748.0	0.29153325179280093	3.530420171390206	0.01	4.9955176027870385	0.0	3.520420171390206	0.12316639212778953	12.0	6.0	0.22820089736889565	0.6416826521106467	10.85352850741871	0.01	0.01	11.154604665998173	10.92176447909615	0.01	0.01	0.01	0.01	0.01	0.01	0.01	0.01	0.01	0.01	0.01	0.01	9.355144404169446
173	B3AT (176-193)	2083.0	0.27489045978601917	3.318660125417857	0.01	4.698537656043671	0.0	3.308660125417857	0.1234263651524455	12.0	6.0	0.22820089736889565	0.6416826521106467	8.953057085897655	9.847680501796662	0.01	11.034537272803636	0.01	0.01	0.01	0.01	0.01	0.01	0.01	0.01	0.01	0.01	0.01	0.01	9.908646644516333	0.01
176	B3AT (892-907)	877.0	0.24785688072363485	2.9738487192092986	0.01	4.22573674131878	0.0	2.963848719209299	0.12482142789834269	12.0	6.0	0.22820089736889565	0.6416826521106467	7.362483097271175	9.498529493948494	0.01	9.751907284375516	0.01	0.01	0.01	0.01	0.01	0.01	0.01	0.01	0.01	0.01	0.01	0.01	8.9932647549164	0.01
287	CO3 (1550-1562)	2692.0	0.2638531714418773	3.178334886557943	0.01	4.50983858012425	0.0	3.1683348865579433	0.1242446561202463	12.0	6.0	0.22820089736889565	0.6416826521106467	9.05977138088085	10.760219134572923	0.01	0.01	9.8526783000283	8.38734982321325	0.01	0.01	0.01	0.01	0.01	0.01	0.01	0.01	0.01	0.01	0.01	0.01
464	G3P (121-147)	3045.0	0.24662445669180788	2.957077735052509	0.01	4.188534032710868	0.0	2.9470777350525093	0.12371496739915662	12.0	6.0	0.22820089736889565	0.6416826521106467	9.486830688408954	7.778689552191102	0.01	8.606240618328261	0.01	9.533171961701797	0.01	0.01	0.01	0.01	0.01	0.01	0.01	0.01	0.01	0.01	0.01	0.01
1199	TBB5 (183-200) | TBB4B (183-200)	2423.0	0.2425418755048789	2.904430783374012	0.01	4.1116132921517075	0.0	2.894430783374012	0.12353741792111696	12.0	6.0	0.22820089736889565	0.6416826521106467	0.01	8.53409459945934	0.01	9.712066587934052	7.835616155984758	8.691392057109994	0.01	0.01	0.01	0.01	0.01	0.01	0.01	0.01	0.01	0.01	0.01	0.01
433	FINC (1571-1591)	2103.0	0.21074029073474823	2.492319241523926	0.01	3.5213023384771844	0.0	2.482319241523926	0.12305408796157526	12.0	6.0	0.22820089736889565	0.6416826521106467	0.01	7.123765552520695	0.01	0.01	0.01	7.531868436811332	0.01	0.01	0.01	0.01	0.01	0.01	0.01	0.01	0.01	0.01	6.970043664359394	8.202153244595692
454	FLNA (456-473)	1880.0	0.27040707045171525	3.262334847805427	0.01	4.633897979174283	0.0	3.252334847805427	0.1245836393430682	12.0	6.0	0.22820089736889565	0.6416826521106467	9.481639781334119	10.68634874416451	0.01	0.01	8.291531567505192	10.60849808066131	0.01	0.01	0.01	0.01	0.01	0.01	0.01	0.01	0.01	0.01	0.01	0.01
606	HBB (55-87)	2872.0	0.33033257858752674	4.021553948501858	0.01	5.674794641720338	0.0	4.0115539485018585	0.12208920721073277	12.0	6.0	0.22820089736889565	0.6416826521106467	12.17973697717891	12.140621117118894	0.01	0.01	12.215349837593534	11.642939450130967	0.01	0.01	0.01	0.01	0.01	0.01	0.01	0.01	0.01	0.01	0.01	0.01
663	HP1B3 (57-70)	228.0	0.2678398520593613	3.228524067160318	0.01	4.568513690612568	0.0	3.218524067160318	0.12327223236585813	12.0	6.0	0.22820089736889565	0.6416826521106467	0.01	9.33490969953628	8.718992135642521	0.01	0.01	0.01	10.407271598217253	0.01	0.01	0.01	0.01	0.01	0.01	0.01	0.01	10.201115372527765	0.01	0.01
478	G6PI (42-53)	2786.0	0.2949517069533267	3.5744982560065637	0.01	5.070844517814736	0.0	3.564498256006564	0.12404530200943839	12.0	6.0	0.22820089736889565	0.6416826521106467	10.257493815342203	11.88347473377984	0.01	0.01	9.396986844617487	11.276023678339246	0.01	0.01	0.01	0.01	0.01	0.01	0.01	0.01	0.01	0.01	0.01	0.01
609	HBD (54-63)	2270.0	0.2828551631122942	3.4206214338860477	0.01	4.851629485535976	0.0	3.410621433886048	0.12402298533751588	12.0	6.0	0.22820089736889565	0.6416826521106467	11.469972088482711	9.055722543075108	0.01	10.64955180844944	9.792210766625319	0.01	0.01	0.01	0.01	0.01	0.01	0.01	0.01	0.01	0.01	0.01	0.01	0.01
330	CO4B (927-940) | CO4A (927-940)	3174.0	0.2507087353413209	3.008561637355159	0.01	4.2478091589510685	0.0	2.9985616373551593	0.1225794919665224	12.0	6.0	0.22820089736889565	0.6416826521106467	8.98532713893162	9.658534483843331	0.01	8.920757449120835	0.01	8.458120576366134	0.01	0.01	0.01	0.01	0.01	0.01	0.01	0.01	0.01	0.01	0.01	0.01
331	CO4B (944-956) | CO4A (944-956)	2781.0	0.2635285132479279	3.173657980837684	0.01	4.494682972647077	0.0	3.163657980837684	0.12358588667955914	12.0	6.0	0.22820089736889565	0.6416826521106467	0.01	8.443592168618089	9.63971720057256	0.01	9.387020859740632	10.533565541120941	0.01	0.01	0.01	0.01	0.01	0.01	0.01	0.01	0.01	0.01	0.01	0.01
460	FMNL1 (12-31)	95.0	0.28198075119395194	3.4095824173724467	0.01	4.8377366773818435	0.0	3.399582417372447	0.12415359810837275	12.0	6.0	0.22820089736889565	0.6416826521106467	10.558561609843885	8.77232402659625	0.01	11.342161011717828	0.01	0.01	10.161942360311409	0.01	0.01	0.01	0.01	0.01	0.01	0.01	0.01	0.01	0.01	0.01
652	HMGB3 (88-98)	1380.0	0.34117347961394273	4.159033020552218	0.01	5.882957407642386	0.0	4.149033020552218	0.12289660254911651	12.0	6.0	0.22820089736889565	0.6416826521106467	12.909388995624564	0.01	0.01	0.01	0.01	0.01	0.01	0.01	0.01	0.01	0.01	0.01	12.011708778004035	0.01	0.01	11.515594948437503	0.01	13.391703524560505
651	HMGB3 (178-191)	2685.0	0.2774635162282566	3.3515897178679754	0.01	4.747359749170454	0.0	3.3415897178679757	0.12357744961544934	12.0	6.0	0.22820089736889565	0.6416826521106467	9.405334082326634	0.01	0.01	0.01	0.01	0.01	0.01	0.01	0.01	0.01	0.01	0.01	11.25544128311445	0.01	0.01	10.18567120006581	0.01	9.29263004890881
1113	RAB7A (11-22)	2477.0	0.2715193661276337	3.2767398705824813	0.01	4.658025361881543	0.0	3.2667398705824815	0.12485438512614805	12.0	6.0	0.22820089736889565	0.6416826521106467	8.113781721469321	10.412533280837696	0.01	10.809510047782693	9.905053396900076	0.01	0.01	0.01	0.01	0.01	0.01	0.01	0.01	0.01	0.01	0.01	0.01	0.01
473	G6PI (113-125)	1171.0	0.26393689816097793	3.179956684037777	0.01	4.521163171306095	0.0	3.169956684037777	0.12494270788128285	12.0	6.0	0.22820089736889565	0.6416826521106467	0.01	10.37585138568551	0.01	0.01	8.73910096975835	8.303524106628405	0.01	0.01	0.01	0.01	0.01	0.01	0.01	10.661003746381066	0.01	0.01	0.01	0.01
1084	PSB1 (134-155)	2154.0	0.2616862129420573	3.1498355853806466	0.01	4.456815385469185	0.0	3.1398355853806468	0.12327188616343812	12.0	6.0	0.22820089736889565	0.6416826521106467	10.334646507985983	9.538967242909429	0.01	8.471177760882556	0.01	9.373235512789801	0.01	0.01	0.01	0.01	0.01	0.01	0.01	0.01	0.01	0.01	0.01	0.01
564	H2B1K (74-90)	354.0	0.3107021710977638	3.7734318293433167	0.01	5.332855571895784	0.0	3.763431829343317	0.12267834743701074	12.0	6.0	0.22820089736889565	0.6416826521106467	10.940969333202474	12.286858777848295	0.01	0.01	0.01	0.01	0.01	0.01	0.01	0.01	0.01	0.01	0.01	0.01	0.01	11.146344962950074	10.82700887811896	0.01
539	H2A2B (13-28)	528.0	0.34110007827078964	4.1578781775772224	0.01	5.875059904573801	0.0	4.147878177577223	0.12252701769517589	12.0	6.0	0.22820089736889565	0.6416826521106467	0.01	12.209836279405605	0.01	0.01	13.361976093299623	12.415620148244752	0.01	0.01	0.01	0.01	0.01	0.01	0.01	0.01	0.01	0.01	11.827105609976696	0.01
1175	STOM (129-147)	670.0	0.2582979130559824	3.105676654234441	0.01	4.382200228023991	0.0	3.0956766542344414	0.1223277319411519	12.0	6.0	0.22820089736889565	0.6416826521106467	0.01	9.649521835602636	9.45097222136101	0.01	8.751558884183263	9.33606690966639	0.01	0.01	0.01	0.01	0.01	0.01	0.01	0.01	0.01	0.01	0.01	0.01
1100	PYGL (314-334)	2318.0	0.253785405523832	3.049712322598945	0.01	4.330950911968165	0.0	3.039712322598945	0.1245832864845561	12.0	6.0	0.22820089736889565	0.6416826521106467	0.01	9.275456966725141	8.017756669530405	0.01	8.715296903057505	10.508037331874291	0.01	0.01	0.01	0.01	0.01	0.01	0.01	0.01	0.01	0.01	0.01	0.01
427	FIBG (349-364)	271.0	0.27315674485034147	3.297580535326039	0.01	4.686826546140667	0.0	3.287580535326039	0.1247860306023568	12.0	6.0	0.22820089736889565	0.6416826521106467	0.01	0.01	0.01	0.01	0.01	0.01	8.760354569795409	0.01	0.01	0.01	0.01	0.01	0.01	0.01	0.01	9.053639097079197	11.300004787395105	10.376967969642754
472	G6PD (391-402)	2557.0	0.2911138731996852	3.525502328603699	0.01	4.996784663276831	0.0	3.515502328603699	0.12374127554952005	12.0	6.0	0.22820089736889565	0.6416826521106467	11.347779393783712	0.01	0.01	11.409152875265612	10.12170025872202	0.01	0.01	0.01	0.01	0.01	0.01	0.01	0.01	0.01	0.01	0.01	0.01	9.34739541547305
362	COTL1 (86-105)	3157.0	0.298062651402936	3.6147315697563385	0.01	5.143265057634827	0.0	3.6047315697563387	0.12507911148947673	12.0	6.0	0.22820089736889565	0.6416826521106467	9.477255997911927	11.613379324344203	0.01	0.01	9.880911413528464	12.325232101291476	0.01	0.01	0.01	0.01	0.01	0.01	0.01	0.01	0.01	0.01	0.01	0.01
440	FINC (479-487)	2084.0	0.2797703051790708	3.379968779112891	0.01	4.769087045943574	0.0	3.369968779112891	0.12222622621711905	12.0	6.0	0.22820089736889565	0.6416826521106467	0.01	0.01	9.664445097971122	0.01	0.01	0.01	10.52092792234556	0.01	0.01	0.01	0.01	0.01	0.01	0.01	0.01	0.01	10.147441248280561	10.146811080757445
1131	ROA2 (283-301)	2140.0	0.22806320725616303	2.716586688689834	0.01	3.8319963044918306	0.0	2.706586688689834	0.12238080554886488	12.0	6.0	0.22820089736889565	0.6416826521106467	7.931656174792224	8.500935188083503	0.01	8.36234754751557	0.01	0.01	0.01	0.01	0.01	0.01	0.01	0.01	0.01	0.01	0.01	7.724101353886715	0.01	0.01
1209	TERA (241-254)	2766.0	0.31045331499832657	3.77046903405377	0.01	5.332990287782794	0.0	3.76046903405377	0.12296055698832806	12.0	6.0	0.22820089736889565	0.6416826521106467	10.98402101259851	12.180402234253318	0.01	0.01	11.651922501157166	10.349282660636257	0.01	0.01	0.01	0.01	0.01	0.01	0.01	0.01	0.01	0.01	0.01	0.01
1204	TCPD (265-275)	3127.0	0.25999758491975533	3.127887572099406	0.01	4.420462961732676	0.0	3.117887572099406	0.12286341123279024	12.0	6.0	0.22820089736889565	0.6416826521106467	9.981897433509225	9.757314905460984	0.01	8.605301067139122	9.110137459083548	0.01	0.01	0.01	0.01	0.01	0.01	0.01	0.01	0.01	0.01	0.01	0.01	0.01
1000	PADI4 (94-111)	3255.0	0.25753739953687843	3.0984343779897316	0.01	4.410475347424161	0.0	3.088434377989732	0.12538670876707103	12.0	6.0	0.22835090166020233	0.6413972692101344	0.01	10.414164193076434	0.01	8.609201296939665	7.887224582019827	10.19062246384086	0.01	0.01	0.01	0.01	0.01	0.01	0.01	0.01	0.01	0.01	0.01	0.01
650	HMGB2 (77-85)	3326.0	0.24916048772427055	2.9910115547019216	0.01	4.256418169553048	0.0	2.981011554701922	0.12533308713059932	12.0	6.0	0.22835090166020233	0.6413972692101344	0.01	9.369568381921356	7.701525333876012	0.01	0.01	0.01	0.01	0.01	0.01	0.01	0.01	0.01	0.01	8.359962677814087	0.01	10.381082262811612	0.01	0.01
798	ITIH2 (537-552)	2625.0	0.2806418368073672	3.3941360150815387	0.01	4.8459415358620985	0.0	3.384136015081539	0.12634434391097712	12.0	6.0	0.22837724207241572	0.6413471759726365	0.01	0.01	8.006618439850568	0.01	0.01	0.01	0.01	0.01	0.01	0.01	0.01	0.01	11.570153009757332	0.01	0.01	10.662515023720378	0.01	10.410345707650185
699	HSP7C (17-29) | HS71B (17-29) | HS71A (17-29)	1989.0	0.2736420126234946	3.305036639987256	0.01	4.7200698449249945	0.0	3.295036639987256	0.12647233170816446	12.0	6.0	0.22837724207241572	0.6413471759726365	8.730300851167376	9.051476963129504	9.739826585804408	0.01	0.01	12.058835279745798	0.01	0.01	0.01	0.01	0.01	0.01	0.01	0.01	0.01	0.01	0.01	0.01
1255	TRFE (596-607)	797.0	0.31050567176670996	3.773469182996697	0.01	5.3911697596979	0.0	3.763469182996697	0.12647757711001814	12.0	6.0	0.22837724207241572	0.6413471759726365	12.632140737972968	0.01	0.01	10.643441501492012	12.753967377684951	9.172080578810442	0.01	0.01	0.01	0.01	0.01	0.01	0.01	0.01	0.01	0.01	0.01	0.01
1079	PRTN3 (81-96)	2722.0	0.24961119493640177	2.9973502427986296	0.01	4.27362233103331	0.0	2.98735024279863	0.1260037453789281	12.0	6.0	0.22837724207241572	0.6413471759726365	7.237728960324741	8.787471931276533	0.01	0.01	10.156075683434745	9.706926338547547	0.01	0.01	0.01	0.01	0.01	0.01	0.01	0.01	0.01	0.01	0.01	0.01
1288	UGPA (307-321)	791.0	0.2831645390554925	3.426296044660375	0.01	4.892879959538503	0.0	3.4162960446603754	0.1264081629395367	12.0	6.0	0.22837724207241572	0.6413471759726365	8.703700242657112	12.098380154803102	0.01	0.01	9.299836768174323	10.93363537028997	0.01	0.01	0.01	0.01	0.01	0.01	0.01	0.01	0.01	0.01	0.01	0.01
120	ANXA4 (38-52)	1015.0	0.25011027286214393	3.003736805439049	0.01	4.282522536927964	0.0	2.9937368054390494	0.1259843484533853	12.0	6.0	0.22837724207241572	0.6413471759726365	0.01	10.16695438782472	7.325820336852084	0.01	8.642242578253406	9.82982436233839	0.01	0.01	0.01	0.01	0.01	0.01	0.01	0.01	0.01	0.01	0.01	0.01
1010	PCBP2 (353-365)	2997.0	0.24056162777506873	2.88146694967252	0.01	4.1129882990236535	0.0	2.87146694967252	0.1264443268645676	12.0	6.0	0.22837724207241572	0.6413471759726365	0.01	8.325514018188835	9.97476597728868	9.249033752959646	6.948289647633086	0.01	0.01	0.01	0.01	0.01	0.01	0.01	0.01	0.01	0.01	0.01	0.01	0.01
12	6PGL (199-211)	2021.0	0.2843584049704827	3.4414059954327136	0.01	4.912911703387658	0.0	3.431405995432714	0.12629285818167174	12.0	6.0	0.22837724207241572	0.6413471759726365	11.688012961047336	9.95083656136364	0.01	11.285781622334374	8.292240800447221	0.01	0.01	0.01	0.01	0.01	0.01	0.01	0.01	0.01	0.01	0.01	0.01	0.01
1170	STK4 (354-369)	2458.0	0.19600750113874896	2.3026186463661404	0.01	3.2788796223175605	0.0	2.2926186463661407	0.1259095578911438	12.0	6.0	0.22837724207241572	0.6413471759726365	0.01	6.389894060145001	0.01	2.015704785954692	0.01	8.017879322570828	0.01	0.01	0.01	0.01	0.01	0.01	0.01	0.01	0.01	0.01	8.842307013435086	2.295638574288077
345	CO9 (456-476)	2933.0	0.2551000026944749	3.0683552947540913	0.01	4.38513938795142	0.0	3.0583552947540915	0.12680293496428025	12.0	6.0	0.2288024609631875	0.6405393086509337	0.01	0.01	7.444075595778666	0.01	9.684602357275725	10.858715188451294	0.01	0.01	0.01	0.01	0.01	0.01	0.01	0.01	0.01	0.01	8.752870395543411	0.01
201	CAH1 (144-161)	2348.0	0.2567531016280994	3.0896795260471315	0.01	4.418201312750793	0.0	3.0796795260471317	0.1270016113210936	12.0	6.0	0.22894292440042402	0.6402727740246271	7.208459053322299	9.175791246851917	0.01	0.01	0.01	9.977053445264	0.01	0.01	0.01	0.01	0.01	0.01	0.01	0.01	0.01	0.01	10.634850567127362	0.01
86	AMPD3 (116-133)	2072.0	0.23401636242813745	2.7978491715034437	0.01	4.0018805431388165	0.0	2.787849171503444	0.1272088717927514	12.0	6.0	0.22894292440042402	0.6402727740246271	9.493048793993447	6.725746798591223	0.01	0.01	9.515769565728435	7.759624899728233	0.01	0.01	0.01	0.01	0.01	0.01	0.01	0.01	0.01	0.01	0.01	0.01
438	FINC (2026-2051)	2696.0	0.29530059636859246	3.581143494408016	0.01	5.126736397205098	0.0	3.571143494408016	0.12724047055247448	12.0	6.0	0.22894292440042402	0.6402727740246271	8.300891295195884	10.883158157020882	0.01	0.01	0.01	11.194092178055453	0.01	0.01	0.01	0.01	0.01	0.01	0.01	0.01	0.01	0.01	12.515580302623976	0.01
29	A2MG (1326-1345)	3179.0	0.27536702827032566	3.327741666463448	0.01	4.76569150763953	0.0	3.3177416664634483	0.12744368877608445	12.0	6.0	0.229146632502762	0.6398865206850224	8.453628067603086	10.661523162943775	0.01	0.01	8.745860810675241	11.99188795633929	0.01	0.01	0.01	0.01	0.01	0.01	0.01	0.01	0.01	0.01	0.01	0.01
215	CAP1 (356-370)	2995.0	0.2629739777897853	3.1698101767386055	0.01	4.542536620435077	0.0	3.1598101767386058	0.12773216518176014	12.0	6.0	0.2295032410393517	0.6392111769869935	8.358496927112041	10.5331778184141	0.01	0.01	7.857040549265902	11.209006826071231	0.01	0.01	0.01	0.01	0.01	0.01	0.01	0.01	0.01	0.01	0.01	0.01
1182	STOM (7-19)	1415.0	0.2635492978561158	3.177558398701145	0.01	4.560397192719073	0.0	3.167558398701145	0.12825487888883796	12.0	6.0	0.2295497480673683	0.6391231795392665	0.01	0.01	9.702109392352133	0.01	10.068175281933573	7.122472636138353	0.01	0.01	0.01	0.01	0.01	0.01	0.01	0.01	0.01	0.01	11.157943473989684	0.01
117	ANXA3 (27-42)	2552.0	0.27952613606640975	3.381181069187049	0.01	4.851229631434741	0.0	3.3711810691870494	0.12808480633778144	12.0	6.0	0.2295497480673683	0.6391231795392665	9.004800551701734	12.379824209010616	0.01	0.01	8.399984404214969	10.709563665317283	0.01	0.01	0.01	0.01	0.01	0.01	0.01	0.01	0.01	0.01	0.01	0.01
60	ADHX (288-309)	109.0	0.31705478886561295	3.8573227858128405	0.01	5.534245183102973	0.0	3.8473227858128407	0.12794609276977298	12.0	6.0	0.2295497480673683	0.6391231795392665	0.01	14.259943652715839	0.01	11.08379082955799	11.487613576534226	9.376525370946041	0.01	0.01	0.01	0.01	0.01	0.01	0.01	0.01	0.01	0.01	0.01	0.01
821	KCAB2 (154-170)	1491.0	0.2583334245100105	3.111024036333078	0.01	4.466929993810284	0.0	3.101024036333078	0.1284395194762647	12.0	6.0	0.2295497480673683	0.6391231795392665	10.466955227033838	7.668891138951131	0.01	11.05725201484816	0.01	8.059190055163821	0.01	0.01	0.01	0.01	0.01	0.01	0.01	0.01	0.01	0.01	0.01	0.01
778	IQGA1 (714-734)	3066.0	0.24678790091232783	2.9630121896970407	0.01	4.252191477462754	0.0	2.953012189697041	0.12831168015767166	12.0	6.0	0.2295497480673683	0.6391231795392665	8.913837305183433	10.34652697865359	0.01	0.01	9.581521602916235	6.6342603896112395	0.01	0.01	0.01	0.01	0.01	0.01	0.01	0.01	0.01	0.01	0.01	0.01
376	DX39B (342-356)	897.0	0.22801800153457272	2.7215145592412884	0.01	3.905437777905065	0.0	2.7115145592412886	0.12840173383381068	12.0	6.0	0.2295497480673683	0.6391231795392665	6.728896453224871	9.6429371417265	0.01	0.01	7.0258594565896315	9.180481659354465	0.01	0.01	0.01	0.01	0.01	0.01	0.01	0.01	0.01	0.01	0.01	0.01
991	PA1B2 (213-229)	2897.0	0.25552126890793453	3.0746256649758164	0.01	4.407913273464886	0.0	3.0646256649758166	0.12791006455411497	12.0	6.0	0.2295497480673683	0.6391231795392665	9.55608223669156	0.01	0.01	11.167775361602807	0.01	7.308618085172725	0.01	0.01	0.01	0.01	0.01	0.01	0.01	0.01	0.01	0.01	0.01	8.783032296242698
554	H2AZ (18-30)	3077.0	0.302781972597042	3.6770702106809616	0.01	5.2870587362885315	0.0	3.667070210680962	0.12875922225612074	12.0	6.0	0.22972738602949086	0.6387872290429498	0.01	8.6088068774507	0.01	10.005880482275254	12.949202506515508	12.480952661930086	0.01	0.01	0.01	0.01	0.01	0.01	0.01	0.01	0.01	0.01	0.01	0.01
1096	PURA2 (32-47)	2068.0	0.2722993136420937	3.2898508082478606	0.01	4.733421125610565	0.0	3.279850808247861	0.12910819688007935	12.0	6.0	0.23002762019361933	0.638220013645489	11.081339508414725	10.67333283608145	0.01	0.01	7.036187204034149	10.607350150444008	0.01	0.01	0.01	0.01	0.01	0.01	0.01	0.01	0.01	0.01	0.01	0.01
1164	SNP23 (169-185)	601.0	0.2553473051197116	3.0737374444046535	0.01	4.428022081054246	0.0	3.0637374444046537	0.1296308477865854	12.0	6.0	0.23047495702838441	0.6373762573252909	0.01	6.8037521169033015	0.01	0.01	0.01	0.01	0.01	0.01	0.01	0.01	0.01	0.01	0.01	0.01	0.01	9.879851621626596	11.139354474193043	8.981891120132909
901	LV151 (53-68)	3250.0	0.3140898471408619	3.8208330421973726	0.01	5.50732974079211	0.0	3.810833042197373	0.12960040785864418	12.0	6.0	0.23047495702838441	0.6373762573252909	0.01	12.449704564891451	11.714143578416632	0.01	0.01	13.403403492386706	0.01	0.01	0.01	0.01	0.01	0.01	0.01	0.01	0.01	0.01	8.202744870673689	0.01
956	MYH9 (430-445)	2801.0	0.18563627310615527	2.170406011146779	0.01	3.124396053992656	0.0	2.160406011146779	0.12985465788356176	12.0	6.0	0.23055087794389698	0.6372332196364456	0.01	5.005417050278284	2.2788326659094102	0.01	2.0080346391202286	7.998068967431533	0.01	0.01	0.01	0.01	0.01	0.01	0.01	0.01	0.01	0.01	8.68451881102189	0.01
666	HPT (135-148)	921.0	0.29452748753048574	3.5731664866390127	0.01	5.154958809857302	0.0	3.563166486639013	0.12998484002736613	12.0	6.0	0.23062118655726427	0.6371007977253949	8.960938708500818	9.179268920563679	0.01	0.01	0.01	0.01	0.01	0.01	0.01	0.01	0.01	0.01	11.000000944320252	0.01	0.01	13.657789266283402	0.01	0.01
866	LASP1 (157-179)	2396.0	0.23455848513966737	2.8085679681343225	0.01	4.067317478438189	0.0	2.7985679681343227	0.13162024141547413	12.0	6.0	0.23209038029509388	0.6343428598514398	0.01	9.15609336053581	0.01	0.01	0.01	0.01	0.01	0.01	0.01	0.01	0.01	0.01	8.264715038328276	0.01	0.01	0.01	10.312408906314298	5.889598312433486
101	ANXA1 (227-236)	2504.0	0.2991262189127419	3.6324621696385506	0.01	5.262428762574256	0.0	3.622462169638551	0.13146325793654912	12.0	6.0	0.23209038029509388	0.6343428598514398	10.17700053471744	7.836355458824254	13.316775356412153	0.01	0.01	12.179414685708771	0.01	0.01	0.01	0.01	0.01	0.01	0.01	0.01	0.01	0.01	0.01	0.01
1016	PGAM1 (216-241)	3330.0	0.2325894316071757	2.783110590441901	0.01	4.028851738145697	0.0	2.773110590441901	0.1314894855270969	12.0	6.0	0.23209038029509388	0.6343428598514398	9.15873358744786	9.827201368256363	8.678429153418714	0.01	0.01	5.652962976179883	0.01	0.01	0.01	0.01	0.01	0.01	0.01	0.01	0.01	0.01	0.01	0.01
91	ANGT (428-454)	1729.0	0.25270502000511186	3.041545650481918	0.01	4.407567380557912	0.0	3.031545650481918	0.13175479726518588	12.0	6.0	0.23209038029509388	0.6343428598514398	0.01	0.01	0.01	0.01	10.192770721447435	10.709950991360648	0.01	0.01	0.01	0.01	0.01	0.01	0.01	0.01	0.01	0.01	9.364920670367859	6.150905422607071
893	LUM (59-70)	3040.0	0.32197541241277944	3.9216321089777875	0.01	5.681057415400761	0.0	3.9116321089777877	0.1313713513493921	12.0	6.0	0.23209038029509388	0.6343428598514398	0.01	0.01	0.01	0.01	0.01	0.01	12.059266067407455	0.01	0.01	0.01	0.01	0.01	0.01	7.9944359675386085	0.01	0.01	13.417988719575577	13.507894553211806
323	CO4B (340-358) | CO4A (340-358)	11.0	0.26332164058063573	3.1770867197628916	0.01	4.601796728206357	0.0	3.167086719762892	0.131533620862326	12.0	6.0	0.23209038029509388	0.6343428598514398	8.387888525166002	0.01	0.01	9.88328464626529	12.306153777192261	7.467713688531151	0.01	0.01	0.01	0.01	0.01	0.01	0.01	0.01	0.01	0.01	0.01	0.01
1286	UBA1 (769-788)	672.0	0.2094937109397584	2.484509055858348	0.01	3.596729409480163	0.0	2.474509055858348	0.13165871034830454	12.0	6.0	0.23209038029509388	0.6343428598514398	8.772973935055555	5.026420445743599	0.01	0.01	8.214984301351524	7.719729988149487	0.01	0.01	0.01	0.01	0.01	0.01	0.01	0.01	0.01	0.01	0.01	0.01
480	G6PI (477-492)	2015.0	0.2558996850108174	3.0821099556350435	0.01	4.461449231787713	0.0	3.0721099556350437	0.13134492748829346	12.0	6.0	0.23209038029509388	0.6343428598514398	7.878057262944546	12.158438190721608	0.01	0.01	0.01	9.015942330611765	0.01	0.01	0.01	0.01	0.01	0.01	0.01	0.01	0.01	0.01	7.8528816833426	0.01
134	APOB (2478-2492)	3333.0	0.2535071723268351	3.0522129359659895	0.01	4.4296190687109	0.0	3.0422129359659897	0.1322865426581331	12.0	6.0	0.23259774696657934	0.6333944963346602	0.01	0.01	11.051259628698443	0.01	6.189617374772017	10.128884413125755	0.01	0.01	0.01	0.01	0.01	0.01	0.01	0.01	0.01	0.01	9.176793814995658	0.01
153	ARP2 (180-190)	1205.0	0.27619791374033975	3.341836232332394	0.01	4.852961032048356	0.0	3.3318362323323942	0.13240794773384681	12.0	6.0	0.232650541704882	0.6332959319157249	0.01	7.241768398530627	10.8075571384069	0.01	0.01	0.01	12.715794626539022	0.01	0.01	0.01	0.01	0.01	0.01	0.01	0.01	0.01	0.01	9.256914624512177
709	HXK3 (553-572)	2359.0	0.2433570351724334	2.9229231670107225	0.01	4.252807745808513	0.0	2.9129231670107227	0.1332583332459823	12.0	6.0	0.2336609617384786	0.6314138401014097	5.594459151797521	10.075591476266426	0.01	9.744928541406335	0.01	9.580098834658394	0.01	0.01	0.01	0.01	0.01	0.01	0.01	0.01	0.01	0.01	0.01	0.01
92	ANGT (473-485)	573.0	0.2548569662789639	3.0701292057278757	0.01	4.46648469352337	0.0	3.060129205727876	0.1331579733070491	12.0	6.0	0.2336609617384786	0.6314138401014097	0.01	0.01	0.01	0.01	9.386828910315728	12.073452873202278	0.01	0.01	0.01	0.01	0.01	0.01	0.01	0.01	0.01	0.01	6.76855913988095	8.532709545335555
431	FINC (1414-1427)	2824.0	0.25929674711419004	3.1275722417846747	0.01	4.562512789258921	0.0	3.117572241784675	0.13412575300920943	12.0	6.0	0.23488589055092568	0.6291430702377804	0.01	6.013699107846807	10.880372255433283	0.01	0.01	9.459870377371587	0.01	0.01	0.01	0.01	0.01	0.01	0.01	0.01	0.01	0.01	11.096925160764425	0.01
513	GMFG (123-138)	1068.0	0.2586009101041998	3.118762967468213	0.01	4.550975202671407	0.0	3.108762967468213	0.13423368843346303	12.0	6.0	0.23488589055092568	0.6291430702377804	11.367879052249544	6.2574594538076935	0.01	0.01	0.01	10.963499655722302	0.01	0.01	0.01	0.01	0.01	0.01	0.01	0.01	0.01	0.01	0.01	8.75631744783901
1002	PAK2 (159-191)	2322.0	0.21582335426577043	2.569365161980547	0.01	3.7515378190018915	0.0	2.5593651619805473	0.1347018509991884	12.0	6.0	0.23538154608368822	0.6282275888510436	0.01	10.164485194566765	7.5926888811109645	0.01	0.01	0.01	0.01	0.01	0.01	0.01	0.01	0.01	0.01	7.660334047328993	0.01	5.334873820759837	0.01	0.01
620	HCLS1 (307-320)	3139.0	0.283962110130349	3.4425145197596962	0.01	5.0403622624192215	0.0	3.4325145197596965	0.13534851457788272	12.0	6.0	0.2355916300451414	0.6278401429587033	9.752924835673907	6.691106762708145	0.01	12.44879136965807	0.01	0.01	0.01	0.01	0.01	0.01	0.01	0.01	0.01	0.01	0.01	12.337351269076233	0.01	0.01
418	FIBA (192-224)	1293.0	0.24397319321079164	2.932280666163848	0.01	4.288839331763547	0.0	2.9222806661638483	0.13515450509804186	12.0	6.0	0.2355916300451414	0.6278401429587033	9.095775559994587	0.01	0.01	5.4529549160359245	0.01	10.043189583480839	0.01	0.01	0.01	0.01	0.01	0.01	0.01	0.01	0.01	0.01	0.01	10.51544793445482
100	ANXA1 (107-126)	2704.0	0.2397652968628027	2.8782552185536545	0.01	4.208787059346176	0.0	2.8682552185536547	0.1350885922932138	12.0	6.0	0.2355916300451414	0.6278401429587033	0.01	5.870719605715823	8.703249649214321	0.01	8.518164870264933	11.36692849744878	0.01	0.01	0.01	0.01	0.01	0.01	0.01	0.01	0.01	0.01	0.01	0.01
234	CDV3 (48-66)	364.0	0.2262589833835382	2.7048059594907072	0.01	3.9580629002944083	0.0	2.6948059594907074	0.13543723877325417	12.0	6.0	0.2355916300451414	0.6278401429587033	4.914346505024308	9.113909501692678	0.01	9.507404094337659	0.01	0.01	0.01	0.01	0.01	0.01	0.01	0.01	0.01	0.01	0.01	8.842011412833847	0.01	0.01
633	HEP2 (30-48)	2119.0	0.2825666622993866	3.4258398909924086	0.01	5.0384635323725275	0.0	3.415839890992409	0.1369888829048998	12.0	6.0	0.23785368912965488	0.6236901082498512	0.01	0.01	0.01	0.01	0.01	0.01	0.01	0.01	0.01	0.01	0.01	0.01	11.82383055269949	0.01	0.01	11.650843840829744	11.590875048872562	5.964529249507109
1210	TERA (342-356)	2861.0	0.24050826098067263	2.8895140390515635	0.01	4.251592094167649	0.0	2.8795140390515637	0.13735312777093003	12.0	6.0	0.23805382117412383	0.6233248429585642	9.856738588468323	4.987267041790937	0.01	9.732732575864654	10.017430262494853	0.01	0.01	0.01	0.01	0.01	0.01	0.01	0.01	0.01	0.01	0.01	0.01	0.01
803	ITIH4 (172-184)	1216.0	0.25551316875292857	3.08197699852556	0.01	4.543346331935618	0.0	3.0719769985255603	0.137966173628187	12.0	6.0	0.2387912155386568	0.6219816537288468	0.01	0.01	0.01	11.741141828134936	7.595441441989753	11.21654988830708	0.01	0.01	0.01	0.01	0.01	0.01	0.01	0.01	0.01	0.01	0.01	6.35059082387495
122	ANXA6 (316-338)	2637.0	0.2323090389683556	2.7850659283885943	0.01	4.109429744762267	0.0	2.7750659283885946	0.13843209353208857	12.0	6.0	0.23927230830461474	0.621107560669455	6.453654556036057	0.01	0.01	6.03676051771455	10.060472467176822	10.789903599735712	0.01	0.01	0.01	0.01	0.01	0.01	0.01	0.01	0.01	0.01	0.01	0.01
291	CO3 (301-326)	1197.0	0.22553579941507093	2.698102497390776	0.01	3.9833378544694895	0.0	2.6881024973907763	0.1386804888635433	12.0	6.0	0.23937662687903818	0.6209182570750282	1.8386920166615315	10.87982624864626	0.01	0.01	0.01	0.01	0.01	0.01	0.01	0.01	0.01	0.01	9.974051016418155	0.01	0.01	2.5372863661970153	0.01	7.07737432076635
940	MNDA (8-23)	2747.0	0.22367460232570854	2.6744841201325866	0.01	3.953263626035161	0.0	2.664484120132587	0.13913984835100915	12.0	6.0	0.2400068115864968	0.6197764324865205	1.8386920166615315	8.911233938694842	0.01	2.015704785954692	8.894060297337536	10.36411840294245	0.01	0.01	0.01	0.01	0.01	0.01	0.01	0.01	0.01	0.01	0.01	0.01
1237	TLN1 (2352-2371)	19.0	0.21600854649957116	2.5759305893170725	0.01	3.812082359145162	0.0	2.5659305893170727	0.13962833357994386	12.0	6.0	0.24052350290564078	0.6188424798576687	7.835005080165267	8.814482968625178	0.01	0.01	4.410778019645572	9.770901003368845	0.01	0.01	0.01	0.01	0.01	0.01	0.01	0.01	0.01	0.01	0.01	0.01
1112	RAB5C (128-144)	383.0	0.18028524787954442	2.1101922702946734	0.01	3.1212191208914213	0.0	2.1001922702946736	0.13975411066011748	12.0	6.0	0.2405773940099115	0.6187451838041531	8.75208892964026	1.8820813402667136	0.01	2.015704785954692	8.134701505349499	4.467730682324909	0.01	0.01	0.01	0.01	0.01	0.01	0.01	0.01	0.01	0.01	0.01	0.01
1146	S10AB (91-105)	1955.0	0.2311018976613514	2.771512359671744	0.01	4.117929190575093	0.0	2.761512359671744	0.14100482180739934	12.0	6.0	0.24202425308537637	0.6161411114849447	0.01	9.835618854066594	0.01	4.995837954268683	0.01	10.85624788905017	0.01	0.01	0.01	0.01	0.01	0.01	0.01	0.01	0.01	0.01	0.01	7.490443618675471
416	FETUA (264-283)	940.0	0.2454722848404174	2.955700551234649	0.01	4.391565827879426	0.0	2.945700551234649	0.14091845850620013	12.0	6.0	0.24202425308537637	0.6161411114849447	4.77347170871433	10.923009421706187	0.01	9.472290152930443	0.01	0.01	0.01	0.01	0.01	0.01	0.01	0.01	0.01	0.01	0.01	10.219635331464827	0.01	0.01
1020	PGK1 (117-145)	1780.0	0.2815278025901637	3.4160031819625836	0.01	5.098200750133531	0.0	3.406003181962584	0.14240942572847262	12.0	6.0	0.2439935382938703	0.6126216749746928	10.527092224479407	14.02048459986184	5.8760990021095845	0.01	0.01	10.488362357100181	0.01	0.01	0.01	0.01	0.01	0.01	0.01	0.01	0.01	0.01	0.01	0.01
1186	TAGL2 (82-93)	306.0	0.2107166454550484	2.5100043078899072	0.01	3.744984572035445	0.0	2.5000043078899075	0.14269918490076258	12.0	6.0	0.24421517012966165	0.6122273620988684	6.9959954704569745	8.292813060538046	0.01	0.01	4.427292874916349	10.32395028876751	0.01	0.01	0.01	0.01	0.01	0.01	0.01	0.01	0.01	0.01	0.01	0.01
1101	PYGL (334-353)	476.0	0.2488300786003464	3.000011081269296	0.01	4.4814243166995675	0.0	2.990011081269296	0.1429003007074551	12.0	6.0	0.24421517012966165	0.6122273620988684	8.550412156935757	10.76167933657002	0.01	0.01	4.975270704997931	11.632770776727854	0.01	0.01	0.01	0.01	0.01	0.01	0.01	0.01	0.01	0.01	0.01	0.01
108	ANXA1 (324-340)	2492.0	0.2081997193127626	2.4777930869579823	0.01	3.7012918002893436	0.0	2.4677930869579825	0.14315946942914248	12.0	6.0	0.24445607589979668	0.6117991639760855	0.01	5.545842726887003	0.01	6.554245749879141	6.508289858000773	11.045138708728867	0.01	0.01	0.01	0.01	0.01	0.01	0.01	0.01	0.01	0.01	0.01	0.01
48	ACTC (124-141)	2867.0	0.22586005353588978	2.706217558561892	0.01	4.050743765969653	0.0	2.696217558561892	0.14379278793908828	12.0	6.0	0.24520859885661006	0.6104643042576317	0.01	12.116775476610496	7.527289297893805	0.01	0.01	6.47606860612248	0.01	0.01	0.01	0.01	0.01	0.01	0.01	0.01	0.01	0.01	6.2744773221159225	0.01
217	CAP1 (401-410)	2871.0	0.22076413033494985	2.6406057413915223	0.01	3.9520649773816787	0.0	2.6306057413915225	0.143782849291339	12.0	6.0	0.24520859885661006	0.6104643042576317	0.01	10.742547724829116	0.01	0.01	9.550499848248915	5.16802265774774	0.01	0.01	0.01	0.01	0.01	0.01	0.01	0.01	0.01	0.01	0.01	6.1461986658724905
53	ACTN1 (72-87)	2099.0	0.2513472913897977	3.0339164877658615	0.01	4.564167521131517	0.0	3.0239164877658617	0.14553228929841547	12.0	6.0	0.247511829361233	0.6064040399484361	9.734328659057516	12.446645702653719	0.01	2.015704785954692	2.0080346391202286	10.13228406640419	0.01	0.01	0.01	0.01	0.01	0.01	0.01	0.01	0.01	0.01	0.01	0.01
495	GDIR1 (123-137)	2260.0	0.21447265289296133	2.5666365547599534	0.01	3.9387728770341504	0.0	2.5566365547599537	0.15333940752329167	12.0	6.0	0.2587157929451959	0.5871770595725764	5.202337487717048	11.503543408449366	0.01	0.01	5.053762115462384	8.95999564549064	0.01	0.01	0.01	0.01	0.01	0.01	0.01	0.01	0.01	0.01	0.01	0.01
1300	VIME (188-206)	2795.0	0.219569525441836	2.6356047298660292	0.01	4.097081656279502	0.0	2.6256047298660294	0.15830089106014486	12.0	6.0	0.26227728389658506	0.581239322469428	0.01	0.01	0.01	0.01	0.01	0.01	0.01	0.01	0.01	0.01	0.01	0.01	0.01	2.861208775055193	0.01	9.377761612766626	10.71602709595019	8.592259274620341
668	HPT (161-169)	2146.0	0.2197099660294695	2.6362736000533595	0.01	4.080341151960284	0.0	2.6262736000533597	0.15660581328623482	12.0	6.0	0.26227728389658506	0.581239322469428	0.01	0.01	0.01	0.01	0.01	0.01	0.01	0.01	0.01	0.01	0.01	0.01	0.01	2.861208775055193	0.01	9.365826314352741	9.167705281357815	10.160542829874565
434	FINC (1627-1651)	3009.0	0.18854211076215832	2.2384540963232973	0.01	3.5204411849554433	0.0	2.2284540963232975	0.16314227701769388	12.0	6.0	0.26227728389658506	0.581239322469428	8.638341742875141	0.01	0.01	7.95361393733487	2.0080346391202286	8.181458836549325	0.01	0.01	0.01	0.01	0.01	0.01	0.01	0.01	0.01	0.01	0.01	0.01
1301	VIME (246-254)	768.0	0.18636674139491255	2.2107692711106726	0.01	3.4836062439396085	0.0	2.2007692711106728	0.1639275022402564	12.0	6.0	0.26265539377199043	0.5806136762948729	0.01	6.314004235352507	0.01	0.01	0.01	0.01	0.01	0.01	0.01	0.01	0.01	0.01	0.01	0.01	0.01	8.838262243626492	9.001326200060996	2.295638574288077
477	G6PI (349-364)	1003.0	0.1930917938633596	2.2986275377250824	0.01	3.629904969044428	0.0	2.2886275377250827	0.16471834314705047	12.0	6.0	0.26342518948014476	0.5793426988914272	9.171610424303934	8.419552583373328	0.01	0.01	2.0080346391202286	7.904332805903499	0.01	0.01	0.01	0.01	0.01	0.01	0.01	0.01	0.01	0.01	0.01	0.01
938	MNDA (393-407)	2482.0	0.22131037117744298	2.6622890339477205	0.01	4.210875361554815	0.0	2.6522890339477208	0.16511307356135793	12.0	6.0	0.263725147608041	0.5788484559226125	0.01	9.595627051546392	0.01	0.01	10.447775767759278	9.565381258711506	0.01	0.01	0.01	0.01	0.01	0.01	0.01	0.01	0.01	0.01	2.258684329355464	0.01
882	LKHA4 (368-382)	1320.0	0.1780723814595129	2.1040273411406702	0.01	3.329188960551231	0.0	2.0940273411406705	0.1656668948722841	12.0	6.0	0.26444383344503786	0.5776665558222228	1.8386920166615315	0.01	0.01	2.015704785954692	9.061021706726294	0.01	0.01	0.01	0.01	0.01	0.01	0.01	0.01	2.861208775055193	0.01	0.01	0.01	9.401700809290334
1307	VIME (94-105)	468.0	0.20272084584371758	2.4238267947906293	0.01	3.8389335315232835	0.0	2.4138267947906296	0.16580294726167571	12.0	6.0	0.2644951777745779	0.5775822415304299	0.01	8.984863067511492	0.01	0.01	2.0080346391202286	9.426561119603678	0.01	0.01	0.01	0.01	0.01	0.01	0.01	0.01	0.01	0.01	8.586462711252155	0.01
270	CLUS (417-434)	1873.0	0.22927905850252803	2.764770767232991	0.01	4.3830660895109546	0.0	2.754770767232991	0.16597544014071763	12.0	6.0	0.2646045526601547	0.577402687819819	0.01	0.01	0.01	0.01	9.562228352077671	10.614144238332353	0.01	0.01	0.01	0.01	0.01	0.01	0.01	0.01	0.01	0.01	10.62523804209779	2.295638574288077
317	CO4B (1239-1259) | CO4A (1239-1259)	972.0	0.19601540763300576	2.3378495248932505	0.01	3.71041280012316	0.0	2.3278495248932507	0.16668683117365124	12.0	6.0	0.26557238558705637	0.5758170852176129	8.333198785241265	1.8820813402667136	9.122041204874195	8.636872968336823	0.01	0.01	0.01	0.01	0.01	0.01	0.01	0.01	0.01	0.01	0.01	0.01	0.01	0.01
1324	WDR1 (41-62)	2500.0	0.2089446995775554	2.5053211463050187	0.01	3.989201319006713	0.0	2.495321146305019	0.16787604640068698	12.0	6.0	0.2667992597603927	0.5738153797120955	8.86635536403656	10.280428613480119	0.01	0.01	2.0080346391202286	8.829035139023317	0.01	0.01	0.01	0.01	0.01	0.01	0.01	0.01	0.01	0.01	0.01	0.01
65	AGFG1 (200-225)	3124.0	0.1648112379080754	1.932215911018315	0.01	3.075484898907591	0.0	1.922215911018315	0.16820051931191024	12.0	6.0	0.267148173529709	0.5732477907069047	5.510138216963973	0.01	0.01	0.01	2.0080346391202286	0.01	0.01	0.01	0.01	0.01	0.01	0.01	8.892109976737324	0.01	0.01	6.69630809939825	0.01	0.01
792	ITIH1 (44-58)	910.0	0.22413178176237608	2.700684237677644	0.01	4.31259397235554	0.0	2.6906842376776443	0.16890616683675458	12.0	6.0	0.2674347641581948	0.572782138956107	0.01	0.01	9.344872653160145	0.01	9.035449650862759	11.689204218753366	0.01	0.01	0.01	0.01	0.01	0.01	0.01	0.01	0.01	0.01	2.258684329355464	0.01
177	BGH3 (599-628)	3178.0	0.1682665694733123	1.9779605431350846	0.01	3.1517535846401454	0.0	1.9679605431350846	0.16859218471620427	12.0	6.0	0.2674347641581948	0.572782138956107	7.813878404574475	8.759086987667867	0.01	4.823876796023206	0.01	0.01	0.01	0.01	0.01	0.01	0.01	0.01	0.01	0.01	0.01	0.01	2.258684329355464	0.01
498	GDIR2 (38-53)	1249.0	0.1921601744048521	2.2895067452922238	0.01	3.653502044623267	0.0	2.279506745292224	0.16889936333486938	12.0	6.0	0.2674347641581948	0.572782138956107	1.8386920166615315	7.5221698825878915	0.01	0.01	0.01	8.508723069301215	0.01	0.01	0.01	0.01	0.01	0.01	0.01	0.01	0.01	9.524495974956043	0.01	0.01
273	CNN2 (122-140)	375.0	0.20351456435211474	2.435900152019556	0.01	3.885121553196875	0.0	2.425900152019556	0.16858832627120135	12.0	6.0	0.2674347641581948	0.572782138956107	0.01	9.56750519939236	0.01	0.01	2.0080346391202286	9.864262921375861	0.01	0.01	0.01	0.01	0.01	0.01	0.01	0.01	0.01	0.01	7.710999064346219	0.01
311	CO4B (1024-1049) | CO4A (1024-1049)	3214.0	0.23091134064425914	2.7880493201670973	0.01	4.46711035515801	0.0	2.7780493201670975	0.1702117125107863	12.0	6.0	0.2691670932002869	0.5699780355144755	0.01	8.7030120173832	0.01	0.01	10.623973611155055	11.790921884111448	0.01	0.01	0.01	0.01	0.01	0.01	0.01	0.01	0.01	0.01	2.258684329355464	0.01
870	LDHA (146-158)	992.0	0.21973788920069295	2.6457434232814987	0.01	4.247551720572558	0.0	2.635743423281499	0.1710919328213971	12.0	6.0	0.2697213999772613	0.569084594802822	1.8386920166615315	10.522768468182404	0.01	0.01	9.670828505699191	9.636632088834851	0.01	0.01	0.01	0.01	0.01	0.01	0.01	0.01	0.01	0.01	0.01	0.01
605	HBB (55-69) | HBD (55-69)	2265.0	0.22756265629010677	2.746434400556191	0.01	4.422335893461846	0.0	2.7364344005561914	0.17223674591495905	12.0	6.0	0.2710227163779269	0.5669943062321724	1.8386920166615315	10.9820386589956	0.01	0.01	10.230083675230746	9.826398455786427	0.01	0.01	0.01	0.01	0.01	0.01	0.01	0.01	0.01	0.01	0.01	0.01
930	MNDA (171-200)	2418.0	0.13181068187014722	1.495104874260693	0.01	2.402113258886885	0.0	1.485104874260693	0.17258108442993966	12.0	6.0	0.2711714320762252	0.5667560653402443	7.328816285233407	0.01	0.01	0.01	5.375594856551639	0.01	0.01	0.01	0.01	0.01	0.01	0.01	0.01	2.861208775055193	0.01	0.01	0.01	2.295638574288077
1115	RAB7A (57-75)	2896.0	0.1692041173290063	1.993524898223604	0.01	3.209689870932026	0.0	1.983524898223604	0.17275729097707668	12.0	6.0	0.2711714320762252	0.5667560653402443	8.374884585066724	8.541575966792283	0.01	0.01	2.0080346391202286	4.917803587704007	0.01	0.01	0.01	0.01	0.01	0.01	0.01	0.01	0.01	0.01	0.01	0.01
1194	TBA1A (179-193) | TBA1B (179-193)	980.0	0.18897849544178447	2.251594665063172	0.01	3.635694277347622	0.0	2.241594665063172	0.1736950213418595	12.0	6.0	0.2724753692768788	0.5646727501602028	0.01	0.01	0.01	0.01	2.0080346391202286	9.445559106055269	0.01	0.01	0.01	0.01	0.01	0.01	0.01	0.01	0.01	0.01	9.517991930261402	5.967550305321167
1036	PLMN (800-810)	3307.0	0.21817870794873673	2.628363403160964	0.01	4.266282302201881	0.0	2.618363403160964	0.17555735012628154	12.0	6.0	0.27488869214115175	0.5608431249863137	0.01	0.01	2.2788326659094102	0.01	7.8160655490837625	12.524910835973225	0.01	0.01	0.01	0.01	0.01	0.01	0.01	0.01	0.01	0.01	8.840551786965166	0.01
1214	THIO (85-96)	2090.0	0.21604346155827175	2.6027267764399618	0.01	4.255570777651033	0.0	2.592726776439962	0.1785514291548223	12.0	6.0	0.278719766173009	0.5548322310159101	0.01	8.640309866535366	0.01	0.01	0.01	1.4807566190689143	0.01	0.01	0.01	0.01	0.01	0.01	0.01	0.01	0.01	0.01	9.970307222485358	11.061347609189902
829	KPYM (472-486)	2603.0	0.18408466676189705	2.1918961324921864	0.01	3.587048347551688	0.0	2.1818961324921866	0.17921478142682534	12.0	6.0	0.2795838440641528	0.5534879281928409	0.01	0.01	9.499137265339812	2.015704785954692	2.0080346391202286	10.414238325203419	0.01	0.01	0.01	0.01	0.01	0.01	0.01	0.01	0.01	0.01	0.01	2.295638574288077
321	CO4B (1657-1669) | CO4A (1657-1669)	676.0	0.24586528896488824	2.9838127995393235	0.01	4.907094196887543	0.0	2.9738127995393238	0.1807371812429499	12.0	6.0	0.28144150669391466	0.5506118528898064	0.01	0.01	2.2788326659094102	0.01	0.01	8.653830768222704	0.01	0.01	0.01	0.01	0.01	0.01	0.01	0.01	0.01	0.01	14.441199357088495	10.35189080325127
629	HEMO (394-403)	1743.0	0.19172255131982005	2.2935223086546697	0.01	3.7966149372832634	0.0	2.28352230865467	0.18385872242714257	12.0	6.0	0.28525551937812615	0.5447659437115931	0.01	5.454578708423939	0.01	0.01	2.0080346391202286	8.82457427632642	0.01	0.01	0.01	0.01	0.01	0.01	0.01	0.01	0.01	11.155080079985444	0.01	0.01
390	ELNE (29-45)	2585.0	0.22254880305828584	2.6892545288097462	0.01	4.466686761513571	0.0	2.6792545288097465	0.18498657818737238	12.0	6.0	0.2866560122124468	0.5426389450691151	0.01	1.8820813402667136	6.890807868536773	0.01	11.012995608333025	12.405169528580451	0.01	0.01	0.01	0.01	0.01	0.01	0.01	0.01	0.01	0.01	0.01	0.01
788	ITIH1 (177-187)	2489.0	0.13026861463383202	1.4910635556273668	0.01	2.500929964224621	0.0	1.4810635556273668	0.1903297863609106	12.0	6.0	0.29244395659316746	0.5339573489813161	0.01	7.481992340768201	2.2788326659094102	0.01	2.0080346391202286	6.043903021730556	0.01	0.01	0.01	0.01	0.01	0.01	0.01	0.01	0.01	0.01	0.01	0.01
566	H2B1L (108-126)	967.0	0.22019516533729996	2.6670143267953144	0.01	4.60286301042503	0.0	2.6570143267953146	0.2011683512567306	12.0	6.0	0.2924801563823296	0.533903593739053	0.01	10.41612240964635	0.01	0.01	10.827086539530333	10.670962972367086	0.01	0.01	0.01	0.01	0.01	0.01	0.01	0.01	0.01	0.01	0.01	0.01
948	MYH9 (11-29)	3310.0	0.17772258687852896	2.12454937754802	0.01	3.6870708577276354	0.0	2.11454937754802	0.2039616411148359	12.0	6.0	0.2924801563823296	0.533903593739053	0.01	0.01	0.01	0.01	8.111397365646322	9.64044165497763	0.01	0.01	0.01	0.01	0.01	0.01	0.01	0.01	0.01	0.01	7.6527535099522845	0.01
99	ANT3 (93-115)	189.0	0.21026735543639563	2.54067297701526	0.01	4.387273871477897	0.0	2.5306729770152603	0.20148812311520656	12.0	6.0	0.2924801563823296	0.533903593739053	0.01	0.01	10.380305113428074	0.01	9.602013068923807	10.415757541831237	0.01	0.01	0.01	0.01	0.01	0.01	0.01	0.01	0.01	0.01	0.01	0.01
98	ANT3 (421-432)	402.0	0.23034817345252848	2.7967478051212673	0.01	4.846019091671403	0.0	2.7867478051212675	0.20279897024735044	12.0	6.0	0.2924801563823296	0.533903593739053	0.01	0.01	9.962236991119628	0.01	11.541089078429756	11.96764759190583	0.01	0.01	0.01	0.01	0.01	0.01	0.01	0.01	0.01	0.01	0.01	0.01
402	ENPL (645-661)	630.0	0.18975755939326563	2.2779578951100588	0.01	3.9282596918713515	0.0	2.267957895110059	0.20110044048956868	12.0	6.0	0.2924801563823296	0.533903593739053	0.01	9.110803640421308	9.030993746701977	0.01	0.01	9.103697354197413	0.01	0.01	0.01	0.01	0.01	0.01	0.01	0.01	0.01	0.01	0.01	0.01
543	H2A2B (88-115)	959.0	0.24183611791728848	2.94195387651424	0.01	5.085955615506259	0.0	2.9319538765142403	0.20174116421268246	12.0	6.0	0.2924801563823296	0.533903593739053	0.01	11.166261705696279	0.01	0.01	11.552107289564567	12.495077522910043	0.01	0.01	0.01	0.01	0.01	0.01	0.01	0.01	0.01	0.01	0.01	0.01
89	ANGT (187-209)	766.0	0.21071576014088716	2.5472527142907153	0.01	4.417656791706606	0.0	2.5372527142907155	0.20333327607040994	12.0	6.0	0.2924801563823296	0.533903593739053	0.01	8.908478280163235	0.01	0.01	0.01	10.575587591287663	0.01	0.01	0.01	0.01	0.01	0.01	0.01	0.01	0.01	0.01	0.01	10.992966700037682
452	FLNA (2546-2560)	706.0	0.2119788435526634	2.562363885194315	0.01	4.421814307143896	0.0	2.5523638851943153	0.20119175089862948	12.0	6.0	0.2924801563823296	0.533903593739053	0.01	0.01	9.964854948798958	10.284072018264183	10.409439655268633	0.01	0.01	0.01	0.01	0.01	0.01	0.01	0.01	0.01	0.01	0.01	0.01	0.01
1332	ZYX (329-342)	2420.0	0.21779901397510493	2.636521946086076	0.01	4.550208220746351	0.0	2.626521946086076	0.20118419310365335	12.0	6.0	0.2924801563823296	0.533903593739053	0.01	10.498030463671988	0.01	10.750968085966134	0.01	0.01	0.01	0.01	0.01	0.01	0.01	0.01	0.01	0.01	0.01	10.299264803394788	0.01	0.01
1125	RB27A (25-42)	2855.0	0.1992057299379534	2.400740315641747	0.01	4.172712979870477	0.0	2.390740315641747	0.20437976051021173	12.0	6.0	0.2924801563823296	0.533903593739053	0.01	9.290712282496703	0.01	0.01	8.477984346491793	10.950187158712462	0.01	0.01	0.01	0.01	0.01	0.01	0.01	0.01	0.01	0.01	0.01	0.01
519	GSTP1 (180-192)	1016.0	0.22114123530519703	2.6802676960597207	0.01	4.655596811325497	0.0	2.670267696059721	0.20391900610585387	12.0	6.0	0.2924801563823296	0.533903593739053	0.01	10.208513161050494	0.01	0.01	0.01	12.168032155315991	0.01	0.01	0.01	0.01	0.01	0.01	0.01	0.01	0.01	0.01	9.696667036350163	0.01
1110	RA1L2 (260-276)	1135.0	0.19578995655961914	2.3559250613689193	0.01	4.073777170235571	0.0	2.3459250613689195	0.20220244365497866	12.0	6.0	0.2924801563823296	0.533903593739053	9.785842737334766	0.01	0.01	9.828558244308454	8.566699754783809	0.01	0.01	0.01	0.01	0.01	0.01	0.01	0.01	0.01	0.01	0.01	0.01	0.01
528	H13 (142-152)	132.0	0.2041100988577479	2.4628579941599553	0.01	4.2690398760937205	0.0	2.4528579941599555	0.20316483049895487	12.0	6.0	0.2924801563823296	0.533903593739053	9.334517052229991	0.01	0.01	0.01	10.999326201339032	9.130452676350433	0.01	0.01	0.01	0.01	0.01	0.01	0.01	0.01	0.01	0.01	0.01	0.01
933	MNDA (254-266)	1711.0	0.20465495037235654	2.4696691435821707	0.01	4.27776899357191	0.0	2.459669143582171	0.20285149424784588	12.0	6.0	0.2924801563823296	0.533903593739053	0.01	10.305480624521355	0.01	0.01	0.01	10.480414998788465	0.01	0.01	0.01	0.01	0.01	0.01	0.01	0.01	0.01	0.01	8.760134099676225	0.01
32	A2MG (164-176)	2536.0	0.20203241711100062	2.436282429030707	0.01	4.222370631000727	0.0	2.426282429030707	0.20312253222375298	12.0	6.0	0.2924801563823296	0.533903593739053	0.01	8.615194353275754	10.581093384509948	0.01	0.01	9.949101410582776	0.01	0.01	0.01	0.01	0.01	0.01	0.01	0.01	0.01	0.01	0.01	0.01
935	MNDA (311-321)	2564.0	0.22029233304481158	2.6694865048710406	0.01	4.637157562999914	0.0	2.6594865048710408	0.20395215164277836	12.0	6.0	0.2924801563823296	0.533903593739053	0.01	9.466507142452544	12.051623493055382	10.425707422944567	0.01	0.01	0.01	0.01	0.01	0.01	0.01	0.01	0.01	0.01	0.01	0.01	0.01	0.01
33	A2MG (23-33)	3240.0	0.22756935191803238	2.760840086766578	0.01	4.767299136413726	0.0	2.750840086766578	0.20133868296427512	12.0	6.0	0.2924801563823296	0.533903593739053	11.459169641700266	0.01	10.71558516078659	0.01	10.865326238712088	0.01	0.01	0.01	0.01	0.01	0.01	0.01	0.01	0.01	0.01	0.01	0.01	0.01
34	A2MG (318-333)	1531.0	0.19001807708472765	2.2816454142998057	0.01	3.9406274544882174	0.0	2.271645414299806	0.20175043615170338	12.0	6.0	0.2924801563823296	0.533903593739053	0.01	0.01	9.181913098658253	0.01	9.582210673954071	8.525621198985334	0.01	0.01	0.01	0.01	0.01	0.01	0.01	0.01	0.01	0.01	0.01	0.01
897	LV140 (81-96)	3086.0	0.19757949005807648	2.3789267893489527	0.01	4.115190112152191	0.0	2.368926789348953	0.20235551792128087	12.0	6.0	0.2924801563823296	0.533903593739053	8.65187733837255	9.629438190554422	10.175805943260452	0.01	0.01	0.01	0.01	0.01	0.01	0.01	0.01	0.01	0.01	0.01	0.01	0.01	0.01	0.01
1130	ROA2 (177-196)	2952.0	0.21821187443032908	2.6432031216291096	0.01	4.595766432836312	0.0	2.63320312162911	0.20436736494803248	12.0	6.0	0.2924801563823296	0.533903593739053	0.01	9.297223988785731	0.01	0.01	10.29661860760352	12.034594863160061	0.01	0.01	0.01	0.01	0.01	0.01	0.01	0.01	0.01	0.01	0.01	0.01
538	H2A2B (115-124)	2754.0	0.23797236240804365	2.893751375481117	0.01	5.023750103139422	0.0	2.883751375481117	0.2035724875633574	12.0	6.0	0.2924801563823296	0.533903593739053	0.01	11.877729225635264	0.01	0.01	12.665875501434337	0.01	0.01	0.01	0.01	0.01	0.01	0.01	0.01	0.01	0.01	0.01	10.091411778703804	0.01
887	LUM (128-137)	2821.0	0.2056353147044432	2.4827020353618594	0.01	4.311222984221613	0.0	2.4727020353618596	0.20392705882396356	12.0	6.0	0.2924801563823296	0.533903593739053	0.01	0.01	0.01	0.01	0.01	0.01	0.01	0.01	0.01	0.01	0.01	0.01	0.01	0.01	0.01	8.701413593936435	9.880541823250464	11.120469007155414
541	H2A2B (63-79)	240.0	0.1833482862394318	2.1962019156284844	0.01	3.7979220467606893	0.0	2.1862019156284846	0.2023728001852279	12.0	6.0	0.2924801563823296	0.533903593739053	0.01	9.26868435153192	0.01	0.01	0.01	9.060542060218912	0.01	0.01	0.01	0.01	0.01	0.01	0.01	0.01	0.01	0.01	7.935196575790977	0.01
884	LSP1 (246-261)	814.0	0.15902083844232706	1.882556412440117	0.01	3.272066431719224	0.0	1.872556412440117	0.20487606996800578	12.0	6.0	0.2924801563823296	0.533903593739053	0.01	0.01	0.01	7.940194296862726	0.01	0.01	0.01	0.01	0.01	0.01	0.01	0.01	0.01	0.01	0.01	8.268632834573857	6.291849817844819	0.01
962	NADK (368-380)	2883.0	0.19848542862791987	2.390210190799236	0.01	4.128658940106646	0.0	2.3802101907992363	0.20171973720769126	12.0	6.0	0.2924801563823296	0.533903593739053	0.01	8.999200232407448	0.01	0.01	9.503818615457966	10.08950344172541	0.01	0.01	0.01	0.01	0.01	0.01	0.01	0.01	0.01	0.01	0.01	0.01
468	G3P (295-308)	1033.0	0.18234087994797984	2.1837983499622005	0.01	3.7856823883542687	0.0	2.1737983499622007	0.203428837554643	12.0	6.0	0.2924801563823296	0.533903593739053	0.01	9.788356765049366	0.01	0.01	0.01	7.937275854383833	0.01	0.01	0.01	0.01	0.01	0.01	0.01	0.01	0.01	8.389947580113205	0.01	0.01
467	G3P (240-253)	1319.0	0.20406678580613152	2.4619685473344437	0.01	4.260537018711451	0.0	2.451968547334444	0.20246525255772455	12.0	6.0	0.2924801563823296	0.533903593739053	0.01	10.570445175030653	9.960805589871221	0.01	0.01	8.922371803111446	0.01	0.01	0.01	0.01	0.01	0.01	0.01	0.01	0.01	0.01	0.01	0.01
941	MOES (106-123)	2611.0	0.15080328760977837	1.774228215792334	0.01	3.0734255592358193	0.0	1.764228215792334	0.20357023468734015	12.0	6.0	0.2924801563823296	0.533903593739053	7.122141421644462	6.234091274867699	0.01	0.01	0.01	7.844505892995842	0.01	0.01	0.01	0.01	0.01	0.01	0.01	0.01	0.01	0.01	0.01	0.01
67	AK1A1 (233-246)	532.0	0.19181274024807723	2.305734814762451	0.01	4.001403958193581	0.0	2.2957348147624512	0.2037905199829814	12.0	6.0	0.2924801563823296	0.533903593739053	7.937776922186315	9.957112287232547	0.01	0.01	0.01	9.683928567730542	0.01	0.01	0.01	0.01	0.01	0.01	0.01	0.01	0.01	0.01	0.01	0.01
1313	VPS35 (333-348)	2546.0	0.1853378992215889	2.221443521262172	0.01	3.8356179247692617	0.0	2.211443521262172	0.20168601114537318	12.0	6.0	0.2924801563823296	0.533903593739053	9.056352144101501	0.01	0.01	9.216930026622514	8.294040084422045	0.01	0.01	0.01	0.01	0.01	0.01	0.01	0.01	0.01	0.01	0.01	0.01	0.01
87	AN32A (184-203)	1540.0	0.16342655227358727	1.938131415242764	0.01	3.3461469935276154	0.0	1.928131415242764	0.2019314249622326	12.0	6.0	0.2924801563823296	0.533903593739053	7.350647224455477	0.01	7.510916825434948	8.306012933022737	0.01	0.01	0.01	0.01	0.01	0.01	0.01	0.01	0.01	0.01	0.01	0.01	0.01	0.01
567	H2B1L (45-58)	2664.0	0.2315432114993737	2.811227713611595	0.01	4.852818763009153	0.0	2.801227713611595	0.20117968278878354	12.0	6.0	0.2924801563823296	0.533903593739053	0.01	11.02203485541037	0.01	0.01	11.14576457534066	11.476933132588115	0.01	0.01	0.01	0.01	0.01	0.01	0.01	0.01	0.01	0.01	0.01	0.01
504	GELS (476-490)	2505.0	0.2219416590027996	2.6901489472914997	0.01	4.665457224538048	0.0	2.6801489472915	0.20324139385180715	12.0	6.0	0.2924801563823296	0.533903593739053	0.01	11.614084565117688	0.01	0.01	9.442706297190991	11.13499650518933	0.01	0.01	0.01	0.01	0.01	0.01	0.01	0.01	0.01	0.01	0.01	0.01
568	H2B1L (45-62)	2194.0	0.2290937726623511	2.78031713661386	0.01	4.804098130186783	0.0	2.77031713661386	0.20161000426348627	12.0	6.0	0.2924801563823296	0.533903593739053	0.01	10.443893192323067	0.01	0.01	11.280772556721956	11.549139890321303	0.01	0.01	0.01	0.01	0.01	0.01	0.01	0.01	0.01	0.01	0.01	0.01
1201	TBB5 (91-107)	1923.0	0.188457906181857	2.261937540552957	0.01	3.9122781722557303	0.0	2.2519375405529574	0.2023901796016719	12.0	6.0	0.2924801563823296	0.533903593739053	0.01	0.01	0.01	0.01	8.539626637767201	8.638699437704828	0.01	0.01	0.01	0.01	0.01	0.01	0.01	0.01	0.01	0.01	0.01	9.874924411163455
729	IGHG2 (132-146)	3212.0	0.22584576431246317	2.7395935441307837	0.01	4.747074347701243	0.0	2.729593544130784	0.2028390655878438	12.0	6.0	0.2924801563823296	0.533903593739053	0.01	0.01	0.01	0.01	10.036171278191002	0.01	0.01	0.01	0.01	0.01	0.01	0.01	10.668066979163179	0.01	0.01	12.080884272215224	0.01	0.01
220	CAPZB (154-173)	1869.0	0.23620733689606685	2.8714272212021403	0.01	4.986106841189168	0.0	2.8614272212021405	0.20367994228250838	12.0	6.0	0.2924801563823296	0.533903593739053	0.01	10.22861483635411	0.01	0.01	0.01	12.88071470493822	0.01	0.01	0.01	0.01	0.01	0.01	0.01	0.01	0.01	0.01	11.257797113133359	0.01
1245	TMA7 (16-29)	1765.0	0.19947579081519148	2.4029288788616845	0.01	4.151504281253198	0.0	2.3929288788616847	0.20180058441261098	12.0	6.0	0.2924801563823296	0.533903593739053	0.01	8.912738733380518	0.01	9.850445369773462	0.01	0.01	0.01	0.01	0.01	0.01	0.01	0.01	0.01	0.01	0.01	0.01	9.98196244318623	0.01
197	C1S (471-484)	53.0	0.19344012148539502	2.325742168676185	0.01	4.020308056929614	0.0	2.315742168676185	0.20208997081479727	12.0	6.0	0.2924801563823296	0.533903593739053	0.01	0.01	0.01	0.01	8.577103317095798	9.327341246193182	0.01	0.01	0.01	0.01	0.01	0.01	0.01	0.01	0.01	0.01	9.914461460825235	0.01
194	C1QB (127-140)	2996.0	0.2671881415806872	3.263231859220743	0.01	5.67521101911018	0.0	3.2532318592207434	0.20416286463926794	12.0	6.0	0.2924801563823296	0.533903593739053	0.01	11.398397885358852	0.01	0.01	0.01	14.710111028002736	0.01	0.01	0.01	0.01	0.01	0.01	0.01	0.01	0.01	0.01	12.960273397287333	0.01
1191	TALDO (320-337)	2628.0	0.22695010906687627	2.753353515674442	0.01	4.764074445400334	0.0	2.743353515674442	0.2022158902252158	12.0	6.0	0.2924801563823296	0.533903593739053	0.01	11.519365218365651	0.01	10.011729751357594	0.01	11.419147218370062	0.01	0.01	0.01	0.01	0.01	0.01	0.01	0.01	0.01	0.01	0.01	0.01
190	BPI (389-399)	2259.0	0.22120996730546053	2.6800251330567506	0.01	4.627806917872639	0.0	2.670025133056751	0.20139072839777855	12.0	6.0	0.2924801563823296	0.533903593739053	10.31572899986835	0.01	0.01	10.609238017879012	11.145334578933657	0.01	0.01	0.01	0.01	0.01	0.01	0.01	0.01	0.01	0.01	0.01	0.01	0.01
644	HMGB2 (1-20)	2205.0	0.2055693841122658	2.482391706672716	0.01	4.322030563943701	0.0	2.4723917066727163	0.20505776871267017	12.0	6.0	0.2924801563823296	0.533903593739053	9.278637053706532	8.882797628812519	0.01	0.01	0.01	11.53726579755354	0.01	0.01	0.01	0.01	0.01	0.01	0.01	0.01	0.01	0.01	0.01	0.01
1252	TRFE (448-473)	985.0	0.14047075972451553	1.63872883391395	0.01	2.8440772139326587	0.0	1.62872883391395	0.20458423217834307	12.0	6.0	0.2924801563823296	0.533903593739053	0.01	6.650379446897959	0.01	0.01	0.01	5.583998674812181	0.01	0.01	0.01	0.01	0.01	0.01	0.01	0.01	0.01	7.340367885257259	0.01	0.01
1040	PLSL (320-336)	1335.0	0.18465871138440856	2.213704461876676	0.01	3.838916985622892	0.0	2.203704461876676	0.2035578103905023	12.0	6.0	0.2924801563823296	0.533903593739053	8.037937726619205	0.01	0.01	0.01	8.47955898672153	9.95695682917937	0.01	0.01	0.01	0.01	0.01	0.01	0.01	0.01	0.01	0.01	0.01	0.01
1253	TRFE (473-485)	2299.0	0.22840842876416423	2.771501287112764	0.01	4.785877834321297	0.0	2.761501287112764	0.2013478451786841	12.0	6.0	0.2924801563823296	0.533903593739053	0.01	11.21783946966408	0.01	0.01	11.352061000920184	10.598114974768917	0.01	0.01	0.01	0.01	0.01	0.01	0.01	0.01	0.01	0.01	0.01	0.01
635	HEP2 (414-427)	1889.0	0.2065289442683843	2.4939554813161835	0.01	4.327504972505147	0.0	2.4839554813161837	0.20359577841440823	12.0	6.0	0.2924801563823296	0.533903593739053	0.01	0.01	0.01	0.01	0.01	10.592699848094366	10.617033877570183	0.01	0.01	0.01	0.01	0.01	0.01	8.627732050129646	0.01	0.01	0.01	0.01
170	ASC (69-88)	685.0	0.18240239835686556	2.1850303069018944	0.01	3.795050730070255	0.0	2.1750303069018946	0.20424726938194507	12.0	6.0	0.2924801563823296	0.533903593739053	0.01	8.499689051105547	0.01	7.707354490987779	0.01	9.9233201407294	0.01	0.01	0.01	0.01	0.01	0.01	0.01	0.01	0.01	0.01	0.01	0.01
1184	SYUA (71-91)	769.0	0.18339659346534573	2.196850609449117	0.01	3.7994858829336366	0.0	2.186850609449117	0.20242209129149957	12.0	6.0	0.2924801563823296	0.533903593739053	0.01	9.522996979008187	0.01	0.01	8.065937041757211	0.01	0.01	0.01	0.01	0.01	0.01	0.01	0.01	0.01	0.01	0.01	8.683273292624003	0.01
360	COTL1 (104-114)	3065.0	0.20255116057858025	2.4423304886172716	0.01	4.2210368886310885	0.0	2.432330488617272	0.20191976759652772	12.0	6.0	0.2924801563823296	0.533903593739053	9.169430580392264	10.433123914533493	0.01	0.01	0.01	9.615411368481498	0.01	0.01	0.01	0.01	0.01	0.01	0.01	0.01	0.01	0.01	0.01	0.01
226	CD14 (197-214)	1311.0	0.19247467826914563	2.313328248892738	0.01	3.998231967264223	0.0	2.303328248892738	0.20203377013815083	12.0	6.0	0.2924801563823296	0.533903593739053	0.01	0.01	0.01	0.01	0.01	9.272042724519109	0.01	0.01	0.01	0.01	0.01	0.01	0.01	0.01	0.01	0.01	9.845163146248613	8.552733115945136
326	CO4B (516-527) | CO4A (516-527)	1975.0	0.23835313311320538	2.8978079358269473	0.01	5.0088047962589854	0.0	2.8878079358269475	0.20169223543227413	12.0	6.0	0.2924801563823296	0.533903593739053	0.01	10.835136528912278	0.01	0.01	11.770923258894543	12.077635442116557	0.01	0.01	0.01	0.01	0.01	0.01	0.01	0.01	0.01	0.01	0.01	0.01
365	CPNE3 (232-245)	2904.0	0.19041293576928062	2.286835181624008	0.01	3.95173098972511	0.0	2.276835181624008	0.20197816739582913	12.0	6.0	0.2924801563823296	0.533903593739053	0.01	9.52076659413165	8.402411882110595	0.01	0.01	9.42884370324584	0.01	0.01	0.01	0.01	0.01	0.01	0.01	0.01	0.01	0.01	0.01	0.01
1030	PLIN3 (118-130)	196.0	0.18576947954544143	2.226827994105209	0.01	3.8421340507655883	0.0	2.216827994105209	0.20137164726878973	12.0	6.0	0.2924801563823296	0.533903593739053	0.01	9.2322850814496	0.01	8.839773833224214	0.01	0.01	0.01	0.01	0.01	0.01	0.01	0.01	0.01	0.01	0.01	8.559877014588691	0.01	0.01
686	HPTR (334-348)	3061.0	0.21833089254999635	2.643547445629339	0.01	4.568368613847118	0.0	2.6335474456293393	0.20174566026472388	12.0	6.0	0.2924801563823296	0.533903593739053	0.01	0.01	9.913377059199533	0.01	10.574624984019303	11.144567304333226	0.01	0.01	0.01	0.01	0.01	0.01	0.01	0.01	0.01	0.01	0.01	0.01
1026	PGM2 (518-545)	3083.0	0.1792991632765518	2.1447776390078075	0.01	3.7206008347955155	0.0	2.1347776390078077	0.20376060605144616	12.0	6.0	0.2924801563823296	0.533903593739053	7.416003372208765	9.367287456927366	0.01	0.01	0.01	8.864040838957555	0.01	0.01	0.01	0.01	0.01	0.01	0.01	0.01	0.01	0.01	0.01	0.01
683	HPTR (187-198)	1212.0	0.2246237021922893	2.7242536010906746	0.01	4.725164065549905	0.0	2.714253601090675	0.2032722172840918	12.0	6.0	0.2924801563823296	0.533903593739053	0.01	0.01	12.209209513889796	0.01	10.142720087016698	10.249113612181608	0.01	0.01	0.01	0.01	0.01	0.01	0.01	0.01	0.01	0.01	0.01	0.01
682	HPTR (164-178)	2207.0	0.23021803528736773	2.7946887613355984	0.01	4.831611792757555	0.0	2.7846887613355986	0.20183970129806517	12.0	6.0	0.2924801563823296	0.533903593739053	0.01	0.01	10.91699111110215	0.01	10.597027658563096	11.93224636636195	0.01	0.01	0.01	0.01	0.01	0.01	0.01	0.01	0.01	0.01	0.01	0.01
1018	PGAM1 (55-64)	2019.0	0.20924491632250591	2.527714966086396	0.01	4.366705343655482	0.0	2.517714966086396	0.2016740227142947	12.0	6.0	0.2924801563823296	0.533903593739053	0.01	10.424101308742747	0.01	0.01	10.378639424203373	9.439838860090623	0.01	0.01	0.01	0.01	0.01	0.01	0.01	0.01	0.01	0.01	0.01	0.01
1017	PGAM1 (216-246)	3329.0	0.25151334710810574	3.064238783810314	0.01	5.292665272995841	0.0	3.054238783810314	0.2013035909686149	12.0	6.0	0.2924801563823296	0.533903593739053	12.57589189845721	12.320394629132005	0.01	0.01	0.01	11.78457887813456	0.01	0.01	0.01	0.01	0.01	0.01	0.01	0.01	0.01	0.01	0.01	0.01
705	HXK3 (2-16)	2241.0	0.20741990916209166	2.5042139406892456	0.01	4.321586806162191	0.0	2.494213940689246	0.20124260835396496	12.0	6.0	0.2924801563823296	0.533903593739053	0.01	9.734429395907226	0.01	0.01	10.283446648495524	9.942691243868195	0.01	0.01	0.01	0.01	0.01	0.01	0.01	0.01	0.01	0.01	0.01	0.01
708	HXK3 (517-526)	3183.0	0.20463793230243854	2.4690474336050143	0.01	4.268299917531461	0.0	2.4590474336050145	0.2020099684228086	12.0	6.0	0.2924801563823296	0.533903593739053	10.573616521488018	9.745127754621485	0.01	0.01	0.01	9.219824927150658	0.01	0.01	0.01	0.01	0.01	0.01	0.01	0.01	0.01	0.01	0.01	0.01
670	HPT (168-178)	499.0	0.18978412865243582	2.279712494677099	0.01	3.956273866303183	0.0	2.269712494677099	0.20381507273648328	12.0	6.0	0.2924801563823296	0.533903593739053	0.01	0.01	0.01	0.01	0.01	9.62485874233305	0.01	0.01	0.01	0.01	0.01	0.01	0.01	0.01	0.01	0.01	9.804934938505495	7.836756255286642
1012	PDLI5 (176-193)	2382.0	0.20511706998900922	2.4749629284719123	0.01	4.274289905199696	0.0	2.4649629284719126	0.20158161861295762	12.0	6.0	0.2924801563823296	0.533903593739053	0.01	0.01	0.01	0.01	9.302076273678082	0.01	0.01	0.01	0.01	0.01	0.01	0.01	10.236129675759406	0.01	0.01	0.01	0.01	10.071349192225458
714	IC1 (438-462)	653.0	0.19517191202653394	2.3485427443228377	0.01	4.071089821317644	0.0	2.338542744322838	0.20327113224174784	12.0	6.0	0.2924801563823296	0.533903593739053	0.01	0.01	0.01	8.231481703207812	10.136224751828484	9.724806476837752	0.01	0.01	0.01	0.01	0.01	0.01	0.01	0.01	0.01	0.01	0.01	0.01
715	IC1 (446-462)	2715.0	0.19329311910939212	2.3239086860067757	0.01	4.018078146297879	0.0	2.313908686006776	0.2021916178106191	12.0	6.0	0.2924801563823296	0.533903593739053	0.01	0.01	0.01	8.60831054177448	9.18133888216873	0.01	0.01	0.01	0.01	0.01	0.01	0.01	0.01	0.01	0.01	10.007254808138095	0.01	0.01
503	GELS (361-377)	588.0	0.18699336127364163	2.2435314868420893	0.01	3.887485291970685	0.0	2.2335314868420895	0.20318348137259623	12.0	6.0	0.2924801563823296	0.533903593739053	7.899307558276736	9.712675393035054	0.01	0.01	0.01	9.220394890793276	0.01	0.01	0.01	0.01	0.01	0.01	0.01	0.01	0.01	0.01	0.01	0.01
669	HPT (161-180) | HPTR (103-122)	2145.0	0.2576644857166512	3.142141967061869	0.01	5.433166696226868	0.0	3.132141967061869	0.20173737788559595	12.0	6.0	0.2924801563823296	0.533903593739053	0.01	0.01	13.163187515552957	0.01	11.738866638085433	12.713649451104041	0.01	0.01	0.01	0.01	0.01	0.01	0.01	0.01	0.01	0.01	0.01	0.01
239	CERU (26-45)	1505.0	0.177559380995589	2.1219090841414574	0.01	3.674219234364028	0.0	2.1119090841414576	0.20299888374583042	12.0	6.0	0.2924801563823296	0.533903593739053	0.01	7.685157127343456	8.325321062415757	0.01	0.01	9.362430819938274	0.01	0.01	0.01	0.01	0.01	0.01	0.01	0.01	0.01	0.01	0.01	0.01
998	PADI4 (526-542)	2650.0	0.20239355362320155	2.441532492666346	0.01	4.24449831070161	0.0	2.431532492666346	0.20443934543939932	12.0	6.0	0.2924801563823296	0.533903593739053	0.01	10.67346055347697	0.01	0.01	8.260812177585018	10.274117180934162	0.01	0.01	0.01	0.01	0.01	0.01	0.01	0.01	0.01	0.01	0.01	0.01
349	COF1 (36-47)	1030.0	0.18828211005157275	2.260223482147866	0.01	3.9188056014687946	0.0	2.250223482147866	0.20343194940676837	12.0	6.0	0.2924801563823296	0.533903593739053	0.01	8.275244268734236	8.608500748402678	0.01	0.01	10.148936768637471	0.01	0.01	0.01	0.01	0.01	0.01	0.01	0.01	0.01	0.01	0.01	0.01
1180	STOM (258-275)	28.0	0.23736592924652664	2.8864811333350473	0.01	5.0230124494875525	0.0	2.8764811333350475	0.2045942615684288	12.0	6.0	0.2924801563823296	0.533903593739053	0.01	13.122353416656903	0.01	0.01	9.995857735480566	11.429562447883105	0.01	0.01	0.01	0.01	0.01	0.01	0.01	0.01	0.01	0.01	0.01	0.01
1292	VAPA (139-151)	2941.0	0.21201773561483162	2.562995237457981	0.01	4.425906646833498	0.0	2.5529952374579814	0.2014817437450503	12.0	6.0	0.2924801563823296	0.533903593739053	9.70038214390057	0.01	0.01	10.394890601110875	10.570670104484323	0.01	0.01	0.01	0.01	0.01	0.01	0.01	0.01	0.01	0.01	0.01	0.01	0.01
976	NDKB (75-89)	2922.0	0.18407311115360506	2.205590619447495	0.01	3.815165790517128	0.0	2.1955906194474952	0.20247768999332816	12.0	6.0	0.2924801563823296	0.533903593739053	0.01	8.952099411439082	0.01	0.01	7.975828475522541	9.449159546408314	0.01	0.01	0.01	0.01	0.01	0.01	0.01	0.01	0.01	0.01	0.01	0.01
972	NCF2 (363-379)	2878.0	0.21868883098170866	2.647959237243141	0.01	4.572600616055	0.0	2.637959237243141	0.20142552016179535	12.0	6.0	0.2924801563823296	0.533903593739053	0.01	10.777836406911632	0.01	0.01	10.056161891510621	10.851512548495432	0.01	0.01	0.01	0.01	0.01	0.01	0.01	0.01	0.01	0.01	0.01	0.01
1162	SH3L3 (11-25)	3242.0	0.2149022981596548	2.6012445503528654	0.01	4.526541401723441	0.0	2.5912445503528656	0.20474815883915154	12.0	6.0	0.2924801563823296	0.533903593739053	0.01	11.375627280916737	8.723732865660724	0.01	0.01	11.025574457656917	0.01	0.01	0.01	0.01	0.01	0.01	0.01	0.01	0.01	0.01	0.01	0.01
403	ENSA (107-121)	3186.0	0.2378385427506766	2.8912534562376706	0.01	4.996513440507413	0.0	2.881253456237671	0.2016131731616604	12.0	6.0	0.2924801563823296	0.533903593739053	0.01	0.01	0.01	0.01	0.01	0.01	0.01	0.01	0.01	0.01	0.01	0.01	11.108832399961933	0.01	0.01	0.01	12.222941128606546	11.27326794628357
685	HPTR (301-312)	928.0	0.19137573036013686	2.300764593298179	0.01	4.004401070304572	0.0	2.2907645932981793	0.2050444395756591	12.0	6.0	0.2924801563823296	0.533903593739053	0.01	0.01	10.682005106602542	0.01	8.634996220575802	8.202173792399796	0.01	0.01	0.01	0.01	0.01	0.01	0.01	0.01	0.01	0.01	0.01	0.01
401	ENPL (305-319)	1599.0	0.18606721914676183	2.230847340150471	0.01	3.852266223735937	0.0	2.2208473401504714	0.20172357078361078	12.0	6.0	0.2924801563823296	0.533903593739053	8.737706078696625	0.01	8.478666244938433	0.01	0.01	0.01	0.01	0.01	0.01	0.01	0.01	0.01	0.01	0.01	0.01	9.46379575817059	0.01	0.01
396	ENOA (421-434)	1879.0	0.2375790374210179	2.8880695365402853	0.01	4.993966446395	0.0	2.8780695365402855	0.20186826488254103	12.0	6.0	0.2924801563823296	0.533903593739053	0.01	12.056118633955574	0.01	0.01	11.8257519131076	10.684963891420258	0.01	0.01	0.01	0.01	0.01	0.01	0.01	0.01	0.01	0.01	0.01	0.01
130	APOB (1823-1842)	384.0	0.21311285153537127	2.5781541260604035	0.01	4.479342498081609	0.0	2.5681541260604037	0.20408981609275886	12.0	6.0	0.2924801563823296	0.533903593739053	0.01	9.057740358307596	0.01	0.01	11.632843867888585	10.157265286528656	0.01	0.01	0.01	0.01	0.01	0.01	0.01	0.01	0.01	0.01	0.01	0.01
794	ITIH2 (132-145)	2293.0	0.19351594968367591	2.326736687565297	0.01	4.0224378298748995	0.0	2.3167366875652973	0.20213291861527918	12.0	6.0	0.2924801563823296	0.533903593739053	0.01	0.01	9.518835102539867	0.01	9.808163795621335	8.503841352622354	0.01	0.01	0.01	0.01	0.01	0.01	0.01	0.01	0.01	0.01	0.01	0.01
388	EHD1 (62-75)	2292.0	0.1847989660473163	2.215422028221028	0.01	3.840445103364618	0.0	2.205422028221028	0.20339417268865095	12.0	6.0	0.2924801563823296	0.533903593739053	0.01	8.89292112706183	0.01	0.01	9.771301286901085	7.830841924689412	0.01	0.01	0.01	0.01	0.01	0.01	0.01	0.01	0.01	0.01	0.01	0.01
822	KCAB2 (317-334)	2744.0	0.19794350867228622	2.3841891701157008	0.01	4.136004950985794	0.0	2.374189170115701	0.20356805468591796	12.0	6.0	0.2924801563823296	0.533903593739053	10.739645776470235	0.01	0.01	8.697246842260975	0.01	9.083377422657193	0.01	0.01	0.01	0.01	0.01	0.01	0.01	0.01	0.01	0.01	0.01	0.01
613	HBG2 (55-63) | HBG1 (55-63)	2269.0	0.24699065844909868	3.007121055779867	0.01	5.19643331302704	0.0	2.9971210557798673	0.2015298654438783	12.0	6.0	0.2924801563823296	0.533903593739053	11.469972088482711	11.918069376235966	0.01	12.607411204639739	0.01	0.01	0.01	0.01	0.01	0.01	0.01	0.01	0.01	0.01	0.01	0.01	0.01	0.01
1155	SAA4 (56-69)	2281.0	0.22213949886895396	2.692484051871624	0.01	4.6650457368544505	0.0	2.6824840518716244	0.20282988656137216	12.0	6.0	0.2924801563823296	0.533903593739053	0.01	0.01	0.01	0.01	9.943830639758866	0.01	0.01	0.01	0.01	0.01	0.01	0.01	0.01	0.01	0.01	0.01	10.377989049496932	11.897988933203697
615	HCLS1 (161-171)	2336.0	0.1784639474024468	2.134240639135604	0.01	3.7059422835319813	0.0	2.1242406391356043	0.20419051874294383	12.0	6.0	0.2924801563823296	0.533903593739053	7.265466150194874	8.969929313415582	0.01	9.285492206016789	0.01	0.01	0.01	0.01	0.01	0.01	0.01	0.01	0.01	0.01	0.01	0.01	0.01	0.01
1295	VAT1 (194-206)	2408.0	0.20516762590252494	2.4755042891735473	0.01	4.27306578261028	0.0	2.4655042891735475	0.2013650459771601	12.0	6.0	0.2924801563823296	0.533903593739053	9.637747951297344	0.01	0.01	9.678377965703332	10.299925553081886	0.01	0.01	0.01	0.01	0.01	0.01	0.01	0.01	0.01	0.01	0.01	0.01	0.01
144	APOBR (544-558)	2231.0	0.176594248911216	2.1096803938039312	0.01	3.656498649327478	0.0	2.0996803938039315	0.20341628722059482	12.0	6.0	0.2924801563823296	0.533903593739053	0.01	8.70419589644718	0.01	7.367353719582014	0.01	9.154615109617973	0.01	0.01	0.01	0.01	0.01	0.01	0.01	0.01	0.01	0.01	0.01	0.01
156	ARPC2 (143-163)	2442.0	0.17896443356249847	2.1404408101573793	0.01	3.712731153119208	0.0	2.1304408101573795	0.20372459935390616	12.0	6.0	0.2924801563823296	0.533903593739053	8.100229962139496	0.01	0.01	0.01	7.815561455674676	9.679498304074373	0.01	0.01	0.01	0.01	0.01	0.01	0.01	0.01	0.01	0.01	0.01	0.01
439	FINC (2065-2089)	583.0	0.21365731360007503	2.584182782273654	0.01	4.469088513992841	0.0	2.5741827822736543	0.2021002763143366	12.0	6.0	0.2924801563823296	0.533903593739053	9.818515888817517	11.169095449005217	0.01	0.01	0.01	9.932582049461107	0.01	0.01	0.01	0.01	0.01	0.01	0.01	0.01	0.01	0.01	0.01	0.01
1297	VAT1 (50-62)	2823.0	0.21245161100642324	2.5696568534499646	0.01	4.462897615866622	0.0	2.559656853449965	0.20393346617607327	12.0	6.0	0.2924801563823296	0.533903593739053	0.01	11.516365783770373	0.01	0.01	9.009627983507425	10.219888474121772	0.01	0.01	0.01	0.01	0.01	0.01	0.01	0.01	0.01	0.01	0.01	0.01
621	HCLS1 (41-52)	1650.0	0.20927763646452185	2.5284045022133994	0.01	4.3737950737250335	0.0	2.5184045022133996	0.20225158862676038	12.0	6.0	0.2924801563823296	0.533903593739053	0.01	9.540305989760512	0.01	0.01	10.985041322444335	9.725506714355937	0.01	0.01	0.01	0.01	0.01	0.01	0.01	0.01	0.01	0.01	0.01	0.01
572	H2B1L (99-119)	954.0	0.22793315744952983	2.765505168616818	0.01	4.776521856922914	0.0	2.755505168616818	0.20144064534304013	12.0	6.0	0.2924801563823296	0.533903593739053	0.01	10.842961997697035	0.01	0.01	11.56655193738824	10.686548088316552	0.01	0.01	0.01	0.01	0.01	0.01	0.01	0.01	0.01	0.01	0.01	0.01
1178	STOM (222-238)	27.0	0.17860904438931585	2.134497540908539	0.01	3.6813114442795736	0.0	2.124497540908539	0.2012788506424151	12.0	6.0	0.2924801563823296	0.533903593739053	0.01	8.741606834693933	0.01	0.01	8.560222394475302	8.22214126173323	0.01	0.01	0.01	0.01	0.01	0.01	0.01	0.01	0.01	0.01	0.01	0.01
447	FKB1A (57-69)	2553.0	0.2156723420074646	2.609920907923389	0.01	4.515278253855948	0.0	2.5999209079233894	0.20224314077816757	12.0	6.0	0.2924801563823296	0.533903593739053	9.807851647555694	10.09239426840815	0.01	0.01	0.01	11.328804979116823	0.01	0.01	0.01	0.01	0.01	0.01	0.01	0.01	0.01	0.01	0.01	0.01
570	H2B1L (79-90)	432.0	0.2420903217474606	2.9452723041255138	0.01	5.094625308983277	0.0	2.935272304125514	0.2019861293703085	12.0	6.0	0.2924801563823296	0.533903593739053	0.01	12.254776443181878	0.01	0.01	10.823861543338477	12.174629662985819	0.01	0.01	0.01	0.01	0.01	0.01	0.01	0.01	0.01	0.01	0.01	0.01
987	OLFM4 (470-481)	2876.0	0.22845037813251606	2.773672233711393	0.01	4.83287017485675	0.0	2.763672233711393	0.20520450849841668	12.0	6.0	0.2925014190725196	0.5338720225942121	0.01	11.18908842240696	0.01	0.01	9.375749365288021	12.629229016841741	0.01	0.01	0.01	0.01	0.01	0.01	0.01	0.01	0.01	0.01	0.01	0.01
289	CO3 (255-268)	801.0	0.2054620763652828	2.4811361718302414	0.01	4.322291570296211	0.0	2.4711361718302416	0.20530244928617142	12.0	6.0	0.2925014190725196	0.5338720225942121	0.01	9.20933443516356	0.01	0.01	8.886653586238989	11.58764604056034	0.01	0.01	0.01	0.01	0.01	0.01	0.01	0.01	0.01	0.01	0.01	0.01
892	LUM (265-279)	2651.0	0.2119717112204015	2.5642357898871935	0.01	4.469317139010508	0.0	2.5542357898871937	0.20546388987218775	12.0	6.0	0.2925677089567058	0.5337736091601337	0.01	0.01	0.01	0.01	0.01	0.01	0.01	0.01	0.01	0.01	0.01	0.01	0.01	0.01	0.01	11.306150685067571	8.445933336777436	10.928745456801316
529	H14 (59-76) | H13 (60-77)	71.0	0.18336249403358285	2.1985890229075618	0.01	3.838912515532884	0.0	2.188589022907562	0.20651978052578793	12.0	6.0	0.29290412607941074	0.5332745104594098	0.01	0.01	9.464901627643076	0.01	7.058786908066357	9.769379739181302	0.01	0.01	0.01	0.01	0.01	0.01	0.01	0.01	0.01	0.01	0.01	0.01
970	NCF1B (147-165) | NCF1 (146-164)	3219.0	0.19726928776004105	2.376681248574813	0.01	4.144956479037231	0.0	2.3666812485748134	0.2058607275488237	12.0	6.0	0.29290412607941074	0.5332745104594098	0.01	7.769673596648772	0.01	0.01	0.01	0.01	0.01	0.01	0.01	0.01	0.01	0.01	0.01	0.01	0.01	10.608143731197625	0.01	10.05235765505136
684	HPTR (198-207)	2840.0	0.22640049833187792	2.7481083010384726	0.01	4.800333434367717	0.0	2.738108301038473	0.2062980843934033	12.0	6.0	0.29290412607941074	0.5332745104594098	0.01	0.01	12.126186529181812	0.01	11.894887386479287	8.866225696800583	0.01	0.01	0.01	0.01	0.01	0.01	0.01	0.01	0.01	0.01	0.01	0.01
540	H2A2B (31-44)	2277.0	0.21508616210832748	2.6044167779677596	0.01	4.551820572457929	0.0	2.59441677796776	0.20662050684941935	12.0	6.0	0.29290412607941074	0.5332745104594098	0.01	10.383597879324144	0.01	0.01	8.613064679193203	12.166338777095762	0.01	0.01	0.01	0.01	0.01	0.01	0.01	0.01	0.01	0.01	0.01	0.01
465	G3P (147-164)	2479.0	0.1827731677900284	2.1910593377258007	0.01	3.8265925674470735	0.0	2.181059337725801	0.20661986345245634	12.0	6.0	0.29290412607941074	0.5332745104594098	0.01	9.661721935751688	0.01	0.01	7.0113936734260704	0.01	0.01	0.01	0.01	0.01	0.01	0.01	0.01	0.01	0.01	0.01	9.529596443531846	0.01
160	ARPC2 (41-55)	2398.0	0.16914943020875667	2.014997752551676	0.01	3.5147328255579424	0.0	2.004997752551676	0.2062560256386946	12.0	6.0	0.29290412607941074	0.5332745104594098	0.01	0.01	6.583294038539451	0.01	0.01	8.31734163459734	0.01	0.01	0.01	0.01	0.01	0.01	0.01	0.01	0.01	0.01	9.189337357483314	0.01
569	H2B1L (62-74)	2033.0	0.24024831987864542	2.923608526166593	0.01	5.106255510624537	0.0	2.9136085261665934	0.20614970417365375	12.0	6.0	0.29290412607941074	0.5332745104594098	0.01	13.153427766431854	0.01	0.01	9.514169918349145	12.325704629218128	0.01	0.01	0.01	0.01	0.01	0.01	0.01	0.01	0.01	0.01	0.01	0.01
489	GBB2 (58-71)	2435.0	0.1937002619418273	2.3315320914827415	0.01	4.0765409430359965	0.0	2.3215320914827418	0.20698992766444382	12.0	6.0	0.29310142148702667	0.5329820753095181	0.01	7.827918521990237	0.01	0.01	8.990433441780256	11.070033134022399	0.01	0.01	0.01	0.01	0.01	0.01	0.01	0.01	0.01	0.01	0.01	0.01
16	A1BG (377-394)	1295.0	0.17108492091826824	2.040406089574047	0.01	3.5644023141493943	0.0	2.030406089574047	0.20687730111085242	12.0	6.0	0.29310142148702667	0.5329820753095181	0.01	0.01	0.01	0.01	0.01	0.01	0.01	0.01	0.01	0.01	0.01	0.01	10.987488408203141	2.861208775055193	0.01	0.01	8.260537317342152	2.295638574288077
158	ARPC2 (223-244)	2721.0	0.19255597596099935	2.317085822975144	0.01	4.055294140464068	0.0	2.3070858229751443	0.20742895179840115	12.0	6.0	0.29339672848818293	0.5325447330539185	9.27506636385423	7.527692757622677	0.01	0.01	0.01	10.912270754224815	0.01	0.01	0.01	0.01	0.01	0.01	0.01	0.01	0.01	0.01	0.01	0.01
450	FLNA (1739-1761)	534.0	0.15433022737843707	1.8230475937290438	0.01	3.188519513143899	0.0	1.8130475937290438	0.2076490895032973	12.0	6.0	0.29354502047495556	0.5323252823399424	8.811362541042035	6.6649201842373165	0.01	0.01	0.01	6.3102883994691705	0.01	0.01	0.01	0.01	0.01	0.01	0.01	0.01	0.01	0.01	0.01	0.01
1172	STMN1 (104-119)	2865.0	0.18181496768111402	2.179708194223975	0.01	3.823235332147071	0.0	2.169708194223975	0.20849526915137234	12.0	6.0	0.29401528269932026	0.5316300946916448	0.01	0.01	0.01	0.01	0.01	0.01	0.01	0.01	0.01	0.01	0.01	0.01	0.01	0.01	0.01	9.445143566983786	9.90327282827766	6.718081935426256
891	LUM (257-271)	1317.0	0.15512114906709573	1.8341848076880878	0.01	3.217749381800755	0.0	1.8241848076880878	0.20894744110830968	12.0	6.0	0.29430726909824617	0.5311990111240728	0.01	0.01	0.01	0.01	0.01	5.764514122958267	0.01	0.01	0.01	0.01	0.01	0.01	0.01	0.01	0.01	8.742621643579183	7.413081925719604	0.01
271	CLUS (68-78)	2759.0	0.19948526096243996	2.4066263286017633	0.01	4.230246791550519	0.0	2.3966263286017635	0.209228655564739	12.0	6.0	0.29430726909824617	0.5311990111240728	0.01	0.01	0.01	0.01	0.01	0.01	0.01	0.01	0.01	0.01	0.01	0.01	0.01	0.01	0.01	7.5354109532247655	11.518750520799932	9.73535446919646
1257	TRFL (114-128)	984.0	0.18218877259965088	2.184892115263725	0.01	3.8388001150531954	0.0	2.174892115263725	0.2092210767570534	12.0	6.0	0.29430726909824617	0.5311990111240728	0.01	8.04007163005975	0.01	0.01	7.329864894050066	10.758768859054879	0.01	0.01	0.01	0.01	0.01	0.01	0.01	0.01	0.01	0.01	0.01	0.01
426	FIBG (331-339)	3165.0	0.22112914468327158	2.6823412361309344	0.01	4.715734381392767	0.0	2.6723412361309347	0.20912098461769166	12.0	6.0	0.29430726909824617	0.5311990111240728	0.01	0.01	0.01	0.01	0.01	0.01	0.01	0.01	0.01	0.01	0.01	0.01	0.01	11.39608062074501	0.01	0.01	8.225093960700182	12.476920252126018
514	GMFG (32-43)	2509.0	0.19671875525559435	2.3714363881627922	0.01	4.171856057905415	0.0	2.3614363881627924	0.2096154561344114	12.0	6.0	0.2946885429697468	0.5306367485129555	7.301317702148471	9.777806772207578	0.01	0.01	0.01	11.288112183597455	0.01	0.01	0.01	0.01	0.01	0.01	0.01	0.01	0.01	0.01	0.01	0.01
1042	PLSL (356-368)	3088.0	0.21117719765809517	2.5560722678336587	0.01	4.500674819427512	0.0	2.546072267833659	0.2098688412584216	12.0	6.0	0.2948819369999677	0.5303518293522311	0.01	10.288570271436422	0.01	0.01	7.945997772607152	12.348299169960328	0.01	0.01	0.01	0.01	0.01	0.01	0.01	0.01	0.01	0.01	0.01	0.01
143	APOBR (36-54)	3312.0	0.1478117429202097	1.739542693815517	0.01	3.062367907802366	0.0	1.729542693815517	0.21058722077660902	12.0	6.0	0.29541295068097057	0.5295704694641652	9.302727685057791	1.8820813402667136	0.01	0.01	7.314064726173619	0.01	0.01	0.01	0.01	0.01	0.01	0.01	0.01	0.01	0.01	0.01	0.01	2.295638574288077
1011	PDIA3 (430-447)	509.0	0.1519209965809033	1.7933315882338547	0.01	3.1570686615626635	0.0	1.7833315882338547	0.21051311426637773	12.0	6.0	0.29541295068097057	0.5295704694641652	0.01	7.5082415786570245	0.01	0.01	8.528585199382718	5.393152280766512	0.01	0.01	0.01	0.01	0.01	0.01	0.01	0.01	0.01	0.01	0.01	0.01
31	A2MG (1432-1447)	2794.0	0.1932722869342044	2.327893805647188	0.01	4.106112575471486	0.0	2.3178938056471883	0.21079837183355501	12.0	6.0	0.29553560280188934	0.5293901927217662	7.261386991995595	9.111532891213464	0.01	0.01	0.01	11.471805784557196	0.01	0.01	0.01	0.01	0.01	0.01	0.01	0.01	0.01	0.01	0.01	0.01
488	GBB1 (58-71)	2436.0	0.158269466409597	1.8764753211712648	0.01	3.308020744033373	0.0	1.8664753211712648	0.21100700351282334	12.0	6.0	0.2956652894571537	0.5291996578277949	0.01	7.827918521990237	0.01	5.609351890284678	8.990433441780256	0.01	0.01	0.01	0.01	0.01	0.01	0.01	0.01	0.01	0.01	0.01	0.01	0.01
1333	ZYX (8-24)	487.0	0.1958039877401431	2.360661505531016	0.01	4.17169776495217	0.0	2.3506615055310163	0.21158403653669755	12.0	6.0	0.296199597352056	0.5284155361858404	0.01	0.01	0.01	0.01	0.01	0.01	0.01	0.01	0.01	0.01	0.01	0.01	0.01	0.01	0.01	7.734992500960584	11.938633476090182	8.564312089321424
847	KV117 (73-97)	2358.0	0.19236923057170707	2.316723284811081	0.01	4.094069130626312	0.0	2.3067232848110812	0.21162100062191272	12.0	6.0	0.296199597352056	0.5284155361858404	0.01	7.341924645494606	11.632732127003631	0.01	0.01	8.736022645234726	0.01	0.01	0.01	0.01	0.01	0.01	0.01	0.01	0.01	0.01	0.01	0.01
1139	S100P (19-36)	2302.0	0.15612718172698567	1.8494364200786955	0.01	3.2710901005129194	0.0	1.8394364200786955	0.21247035957159005	12.0	6.0	0.2970617987200815	0.5271531936079018	8.216901001796293	5.283074672552	0.01	0.01	0.01	8.603261366596048	0.01	0.01	0.01	0.01	0.01	0.01	0.01	0.01	0.01	0.01	0.01	0.01
902	LV208 (20-37)	2825.0	0.14655319238597278	1.7256935511944407	0.01	3.067348924334606	0.0	1.7156935511944407	0.21479488684665726	12.0	6.0	0.2989982405202785	0.524331367309625	0.01	0.01	2.2788326659094102	0.01	2.0080346391202286	0.01	0.01	0.01	0.01	0.01	0.01	0.01	0.01	0.01	0.01	0.01	9.887135186519217	6.4543201227844325
923	MIF (95-107)	3012.0	0.17016523507299858	2.0327788085646543	0.01	3.615452188233261	0.0	2.0227788085646545	0.21468506669328252	12.0	6.0	0.2989982405202785	0.524331367309625	9.760298076877412	0.01	0.01	8.919215356492879	5.623832269405555	0.01	0.01	0.01	0.01	0.01	0.01	0.01	0.01	0.01	0.01	0.01	0.01	0.01
721	IF4B (592-611)	80.0	0.16459869185661583	1.9614752270398956	0.01	3.4982964194651003	0.0	1.9514752270398956	0.2159722977049482	12.0	6.0	0.30047293440262196	0.5221946416944367	8.997049645908103	0.01	0.01	9.183267463734516	0.01	0.01	0.01	0.01	0.01	0.01	0.01	0.01	0.01	0.01	0.01	5.267385614836125	0.01	0.01
927	MMP9 (613-626)	3271.0	0.23108479435418766	2.812261902575734	0.01	5.0509808707749855	0.0	2.8022619025757343	0.21836636959970518	12.0	6.0	0.30284495944698214	0.5187796503400517	0.01	8.31233859280599	0.01	0.01	0.01	14.993961225776403	0.01	0.01	0.01	0.01	0.01	0.01	0.01	0.01	0.01	0.01	10.350843012326418	0.01
361	COTL1 (62-79)	2074.0	0.15576063962037387	1.8486840835629967	0.01	3.3221718939802143	0.0	1.8386840835629967	0.21942589973989662	12.0	6.0	0.3037837633158112	0.5174354420953167	9.136042997662788	1.8820813402667136	0.01	0.01	2.0080346391202286	9.078050025706224	0.01	0.01	0.01	0.01	0.01	0.01	0.01	0.01	0.01	0.01	0.01	0.01
785	ITAM (603-617)	2064.0	0.17020877294013845	2.035926930894605	0.01	3.6624124414315307	0.0	2.025926930894605	0.21965710345150644	12.0	6.0	0.3039385790149649	0.5172141712924331	0.01	9.727253240758568	2.2788326659094102	0.01	2.0080346391202286	10.337002624947045	0.01	0.01	0.01	0.01	0.01	0.01	0.01	0.01	0.01	0.01	0.01	0.01
463	FPR1 (318-338)	3176.0	0.16234716871608904	1.934403901058	0.01	3.480345543327164	0.0	1.924403901058	0.21984198610428785	12.0	6.0	0.3040291670947946	0.5170847502705479	0.01	6.730833742916787	0.01	5.893549854956788	10.49846321482242	0.01	0.01	0.01	0.01	0.01	0.01	0.01	0.01	0.01	0.01	0.01	0.01	0.01
1321	VTNC (335-356)	3200.0	0.1669627566061508	1.9945890149533554	0.01	3.596664686924114	0.0	1.9845890149533554	0.2207568460800179	12.0	6.0	0.3050847883062382	0.5155794459772476	0.01	1.8820813402667136	0.01	0.01	9.879951578464896	9.834350931353185	0.01	0.01	0.01	0.01	0.01	0.01	0.01	0.01	0.01	0.01	2.258684329355464	0.01
1176	STOM (201-222)	2860.0	0.156817666214583	1.8637037699623875	0.01	3.3668876804225887	0.0	1.8537037699623875	0.22172929872459404	12.0	6.0	0.3061403441175794	0.5140794339665641	0.01	1.8820813402667136	0.01	2.015704785954692	9.92516973958962	8.461489373737622	0.01	0.01	0.01	0.01	0.01	0.01	0.01	0.01	0.01	0.01	0.01	0.01
191	BPI (442-462)	2793.0	0.21117791239373748	2.5616930299647214	0.01	4.652124781668701	0.0	2.5516930299647216	0.22338975408478376	12.0	6.0	0.30793195121811556	0.5115452460828718	0.01	11.897245731185912	0.01	0.01	0.01	12.622320965074337	0.01	0.01	0.01	0.01	0.01	0.01	0.01	0.01	0.01	0.01	6.130749663316403	0.01
232	CDV3 (143-166)	3258.0	0.1792997605728486	2.155466526686278	0.01	3.925585204598448	0.0	2.145466526686278	0.22497733687609617	12.0	6.0	0.30928309918279745	0.5096438114297109	0.01	0.01	0.01	0.01	0.01	0.01	0.01	0.01	0.01	0.01	0.01	0.01	0.01	0.01	0.01	8.411425773019296	5.586538333826754	11.777634213389284
149	APOH (270-281)	906.0	0.18713954343056796	2.256790980847938	0.01	4.129565121795828	0.0	2.2467909808479383	0.2269756471168704	12.0	6.0	0.3113577573057931	0.5067403096017037	0.01	0.01	12.830158786374122	0.01	0.01	0.01	0.01	0.01	0.01	0.01	0.01	0.01	0.01	0.01	0.01	0.01	7.740747204408583	6.420585779392556
1022	PGK1 (224-243)	2981.0	0.19690919003260715	2.3820675434948093	0.01	4.372608200806615	0.0	2.3720675434948095	0.22827559875199085	12.0	6.0	0.3125066742333284	0.5051407029542977	0.01	12.80932032219674	0.01	0.01	5.559053943577172	10.126436256163796	0.01	0.01	0.01	0.01	0.01	0.01	0.01	0.01	0.01	0.01	0.01	0.01
648	HMGB2 (52-69)	2901.0	0.1658282366122502	1.9838932030093719	0.01	3.641373421180758	0.0	1.9738932030093719	0.22861121703645884	12.0	6.0	0.3127588170740592	0.504790438140906	1.8386920166615315	9.126250363574968	0.01	0.01	2.0080346391202286	10.753741416755728	0.01	0.01	0.01	0.01	0.01	0.01	0.01	0.01	0.01	0.01	0.01	0.01
312	CO4B (1046-1056) | CO4A (1046-1056)	1292.0	0.17359425614584859	2.086249215290454	0.01	3.8749318316241665	0.0	2.076249215290454	0.23378673629775054	12.0	6.0	0.3191533676214868	0.49600056865008485	0.01	5.093416097050609	0.01	0.01	7.755061843324389	12.096512643110445	0.01	0.01	0.01	0.01	0.01	0.01	0.01	0.01	0.01	0.01	0.01	0.01
52	ACTN1 (641-653)	2288.0	0.1805065354107022	2.177248946313624	0.01	4.096197615786096	0.0	2.167248946313624	0.23945156824809977	12.0	6.0	0.3248047552500868	0.4883776211680691	4.082773922592232	10.444524354913677	0.01	0.01	0.01	11.509689078257573	0.01	0.01	0.01	0.01	0.01	0.01	0.01	0.01	0.01	0.01	0.01	0.01
1169	STK4 (16-30)	1094.0	0.11760301673082933	1.3624170491866827	0.01	2.5932370634300357	0.0	1.3524170491866827	0.2459527071624271	12.0	6.0	0.3323755798490124	0.4783708920071031	0.01	0.01	0.01	0.01	0.01	0.01	0.01	0.01	0.01	0.01	0.01	0.01	3.0003879068960826	0.01	0.01	0.01	8.372010041184588	4.886606642159524
525	GYS1 (363-385)	301.0	0.10835850232752305	1.2417147583130903	0.01	2.3893740189043093	0.0	1.2317147583130903	0.25121817792917667	12.0	6.0	0.33805575106114366	0.47101167137444105	0.01	5.685060689130258	0.01	0.01	2.0080346391202286	7.1174817715066	0.01	0.01	0.01	0.01	0.01	0.01	0.01	0.01	0.01	0.01	0.01	0.01
825	KPCD (71-84)	2769.0	0.13219981373576864	1.5625613427098903	0.01	3.064606171734566	0.0	1.5525613427098903	0.25914756894862667	12.0	6.0	0.3465282093189094	0.46026140563263274	0.01	0.01	0.01	0.01	6.994726798212458	9.370370740018146	0.01	0.01	0.01	0.01	0.01	0.01	0.01	0.01	0.01	0.01	0.01	2.295638574288077
810	ITIH4 (582-602)	2042.0	0.13558080855559407	1.6079996725954189	0.01	3.172803238962424	0.0	1.5979996725954189	0.2618259538258429	12.0	6.0	0.34821936314180696	0.4581470830985551	0.01	8.66963411110929	8.520657174081038	2.015704785954692	0.01	0.01	0.01	0.01	0.01	0.01	0.01	0.01	0.01	0.01	0.01	0.01	0.01	0.01
1291	URP2 (85-100)	1041.0	0.12315371687487806	1.4460138017165256	0.01	2.8602814232566316	0.0	1.4360138017165256	0.26328688200803346	12.0	6.0	0.3498582471776896	0.45610788404554947	0.01	8.842808017251084	0.01	2.015704785954692	0.01	6.403652817392526	0.01	0.01	0.01	0.01	0.01	0.01	0.01	0.01	0.01	0.01	0.01	0.01
571	H2B1L (8-19)	525.0	0.1122947513169794	1.3031241203946147	0.01	2.5853804980999557	0.0	1.2931241203946147	0.26501409601863246	12.0	6.0	0.3508714968608624	0.4548519103791408	0.01	1.8820813402667136	0.01	0.01	5.477514394824949	8.187893709643715	0.01	0.01	0.01	0.01	0.01	0.01	0.01	0.01	0.01	0.01	0.01	0.01
166	ARPC5 (53-79)	584.0	0.14200212685078964	1.6930296415830801	0.01	3.367203100774473	0.0	1.68302964158308	0.26532431334583695	12.0	6.0	0.35109963709901293	0.4545696194266386	0.01	9.591943523347032	0.01	0.01	2.0080346391202286	8.626377536529695	0.01	0.01	0.01	0.01	0.01	0.01	0.01	0.01	0.01	0.01	0.01	0.01
1004	PARK7 (165-189)	1522.0	0.16323978354975624	1.9666573000778946	0.01	3.917752494088777	0.0	1.9566573000778946	0.26568896690815863	12.0	6.0	0.35139953753151787	0.454198814404873	0.01	10.5026528813234	2.2788326659094102	0.01	0.01	10.72840205370192	0.01	0.01	0.01	0.01	0.01	0.01	0.01	0.01	0.01	0.01	0.01	0.01
693	HS90B (473-486)	3208.0	0.14488209174327227	1.731047080177903	0.01	3.4561307099493677	0.0	1.721047080177903	0.26703880280527914	12.0	6.0	0.3528182625543543	0.4524489430376453	0.01	8.668603351595863	0.01	0.01	2.0080346391202286	10.005926971418742	0.01	0.01	0.01	0.01	0.01	0.01	0.01	0.01	0.01	0.01	0.01	0.01
1310	VINC (467-482)	610.0	0.11897889929227311	1.3938488802344053	0.01	2.78921410058031	0.0	1.3838488802344053	0.26872966633666556	12.0	6.0	0.354506305741683	0.45037603544717336	0.01	5.128118949028066	2.2788326659094102	0.01	0.01	9.22923494787538	0.01	0.01	0.01	0.01	0.01	0.01	0.01	0.01	0.01	0.01	0.01	0.01
1314	VPS35 (336-352)	2545.0	0.14443129828681003	1.7264836214147887	0.01	3.469190699847732	0.0	1.7164836214147887	0.2699973956605741	12.0	6.0	0.3552523872619234	0.4494629949734788	1.8386920166615315	9.778817995590927	0.01	0.01	0.01	0.01	0.01	0.01	0.01	0.01	0.01	0.01	0.01	0.01	0.01	9.010293444725006	0.01	0.01
204	CAH2 (241-260)	1368.0	0.14755860857819222	1.7667638097225735	0.01	3.548982084513905	0.0	1.7567638097225735	0.26978724969201173	12.0	6.0	0.3552523872619234	0.4494629949734788	0.01	7.7247477878041515	0.01	0.01	0.01	11.127733599511263	0.01	0.01	0.01	0.01	0.01	0.01	0.01	0.01	0.01	0.01	2.258684329355464	0.01
253	CERU (980-996)	3004.0	0.1515915287777149	1.8187432877936522	0.01	3.654476558336232	0.0	1.8087432877936522	0.26984858627649966	12.0	6.0	0.3552523872619234	0.4494629949734788	0.01	9.04240117936918	0.01	0.01	2.0080346391202286	10.68448363503441	0.01	0.01	0.01	0.01	0.01	0.01	0.01	0.01	0.01	0.01	0.01	0.01
492	GDIA (228-244) | GDIB (228-244)	2095.0	0.17888465914427315	2.167988681196055	0.01	4.362908990393456	0.0	2.157988681196055	0.270144329775274	12.0	6.0	0.35526211963215265	0.44945109735662325	0.01	11.959106062012333	2.2788326659094102	0.01	0.01	11.687925446430908	0.01	0.01	0.01	0.01	0.01	0.01	0.01	0.01	0.01	0.01	0.01	0.01
957	MYO1F (708-720)	949.0	0.14842688784145405	1.778382464097329	0.01	3.580467978691336	0.0	1.768382464097329	0.2708199585235178	12.0	6.0	0.3559667601450059	0.4485905541607968	0.01	8.477232363059677	0.01	0.01	2.0080346391202286	10.765322566988033	0.01	0.01	0.01	0.01	0.01	0.01	0.01	0.01	0.01	0.01	0.01	0.01
299	CO3 (494-507)	2887.0	0.10036742815559993	1.1466111503990082	0.01	2.303501330927048	0.0	1.1366111503990082	0.2712583827676506	12.0	6.0	0.35635905187122724	0.44811220521893835	0.01	3.9039978350971487	0.01	0.01	2.0080346391202286	7.757301330570721	0.01	0.01	0.01	0.01	0.01	0.01	0.01	0.01	0.01	0.01	0.01	0.01
102	ANXA1 (236-251)	1991.0	0.16546645543994656	1.9975688045495321	0.01	4.036424330598033	0.0	1.987568804549532	0.27221224385778453	12.0	6.0	0.3570594399082532	0.44725948059545867	0.01	10.659417574113693	0.01	0.01	2.0080346391202286	11.21337344136046	0.01	0.01	0.01	0.01	0.01	0.01	0.01	0.01	0.01	0.01	0.01	0.01
1306	VIME (88-99)	149.0	0.15213076459322505	1.8266020719517615	0.01	3.688850651975036	0.0	1.8166020719517615	0.272166161570934	12.0	6.0	0.3570594399082532	0.44725948059545867	0.01	1.8820813402667136	0.01	9.324829284171681	0.01	0.01	0.01	0.01	0.01	0.01	0.01	0.01	0.01	0.01	0.01	10.622314238982742	0.01	0.01
995	PADI4 (200-211)	816.0	0.15894360732909535	1.913974936959173	0.01	3.864341374851039	0.0	1.903974936959173	0.27193563203882765	12.0	6.0	0.3570594399082532	0.44725948059545867	0.01	9.61243994250461	0.01	0.01	2.0080346391202286	11.257224661885232	0.01	0.01	0.01	0.01	0.01	0.01	0.01	0.01	0.01	0.01	0.01	0.01
587	H3PS2 (113-125)	458.0	0.16816382260790988	2.03221026011167	0.01	4.1112988021412535	0.0	2.0222102601116703	0.2727202413975914	12.0	6.0	0.3575415729136291	0.4466734536187469	0.01	10.905379435368836	0.01	2.015704785954692	0.01	11.375438900016508	0.01	0.01	0.01	0.01	0.01	0.01	0.01	0.01	0.01	0.01	0.01	0.01
212	CAP1 (267-285)	3278.0	0.15486561909119304	1.862207566605197	0.01	3.770963668033346	0.0	1.852207566605197	0.27336858017173193	12.0	6.0	0.35820710505261427	0.44586580415270066	1.8386920166615315	9.744751685571323	0.01	0.01	0.01	10.673047097029503	0.01	0.01	0.01	0.01	0.01	0.01	0.01	0.01	0.01	0.01	0.01	0.01
422	FIBG (111-133)	2880.0	0.12035557275894322	1.4144673961501992	0.01	2.8603087589960303	0.0	1.4044673961501992	0.27351589186732145	12.0	6.0	0.35821577196203724	0.44585529641751104	1.8386920166615315	0.01	0.01	0.01	0.01	5.844876419327631	0.01	0.01	0.01	0.01	0.01	0.01	0.01	0.01	0.01	0.01	0.01	9.200040317813231
1013	PEDF (142-152)	1901.0	0.11491141241921267	1.3437035520024228	0.01	2.728318238107616	0.0	1.3337035520024227	0.27557382143598963	12.0	6.0	0.3601698918768119	0.443492594510034	1.8386920166615315	0.01	2.2788326659094102	0.01	2.0080346391202286	9.918883302337896	0.01	0.01	0.01	0.01	0.01	0.01	0.01	0.01	0.01	0.01	0.01	0.01
335	CO5 (160-177)	2451.0	0.12931872140359302	1.5328018947188558	0.01	3.114584605745137	0.0	1.5228018947188557	0.2754897392583782	12.0	6.0	0.3601698918768119	0.443492594510034	0.01	0.01	0.01	0.01	9.083547114588258	1.4807566190689143	0.01	0.01	0.01	0.01	0.01	0.01	0.01	0.01	0.01	7.739319002969097	0.01	0.01
1231	TLN1 (100-115)	2906.0	0.15284767116222786	1.837075442413844	0.01	3.736236930282421	0.0	1.827075442413844	0.27540587221398904	12.0	6.0	0.3601698918768119	0.443492594510034	0.01	1.8820813402667136	0.01	0.01	8.809731554625284	11.263092414074126	0.01	0.01	0.01	0.01	0.01	0.01	0.01	0.01	0.01	0.01	0.01	0.01
337	CO8A (225-240)	1339.0	0.1379784054398575	1.6457803462815033	0.01	3.3531276642901413	0.0	1.6357803462815033	0.27652075808874865	12.0	6.0	0.36122208829859115	0.44222570095849895	0.01	0.01	0.01	0.01	0.01	1.4807566190689143	0.01	0.01	0.01	0.01	0.01	0.01	0.01	0.01	0.01	0.01	9.077666966231469	9.100940570077658
116	ANXA3 (131-155)	3332.0	0.1690116097242766	2.0446013705194583	0.01	4.177290291433413	0.0	2.0346013705194586	0.2772559774166806	12.0	6.0	0.3615767846951713	0.44179946149989874	1.8386920166615315	10.732024263379152	0.01	0.01	0.01	11.874500166192808	0.01	0.01	0.01	0.01	0.01	0.01	0.01	0.01	0.01	0.01	0.01	0.01
951	MYH9 (1588-1603)	2864.0	0.13839049907060935	1.6514719608477069	0.01	3.370906904863699	0.0	1.6414719608477069	0.2773603536958639	12.0	6.0	0.3615767846951713	0.44179946149989874	0.01	0.01	0.01	0.01	0.01	1.4807566190689143	0.01	0.01	0.01	0.01	0.01	0.01	0.01	0.01	0.01	0.01	8.66731208024627	9.579594830857296
1212	TFIP8 (40-57)	2445.0	0.18299075462959227	2.2227155591394587	0.01	4.549805011093086	0.0	2.212715559139459	0.277950610366531	12.0	6.0	0.36216082599446675	0.4410985279991364	0.01	13.248964560382266	0.01	2.015704785954692	0.01	11.317917363336539	0.01	0.01	0.01	0.01	0.01	0.01	0.01	0.01	0.01	0.01	0.01	0.01
1054	PON1 (131-141)	2958.0	0.16971436880637153	2.0571259626593643	0.01	4.302787599565593	0.0	2.0471259626593645	0.2881415323339502	12.0	6.0	0.3714472614289809	0.4301028392285072	10.213969064064097	0.01	0.01	0.01	12.900785868779357	1.4807566190689143	0.01	0.01	0.01	0.01	0.01	0.01	0.01	0.01	0.01	0.01	0.01	0.01
332	CO5 (1056-1068)	2903.0	0.13836626996828455	1.6659994630878483	0.01	3.7046786543850447	0.0	1.6559994630878483	0.3172807401171739	12.0	6.0	0.3784130764349391	0.4220338645392359	0.01	0.01	9.667004052600502	0.01	10.22498950445367	0.01	0.01	0.01	0.01	0.01	0.01	0.01	0.01	0.01	0.01	0.01	0.01	0.01
384	EFHD2 (203-214)	1900.0	0.1333264514324136	1.601514541085568	0.01	3.566258018176161	0.0	1.591514541085568	0.31804904923659005	12.0	6.0	0.3784130764349391	0.4220338645392359	0.01	10.126204058669769	0.01	8.991970434357043	0.01	0.01	0.01	0.01	0.01	0.01	0.01	0.01	0.01	0.01	0.01	0.01	0.01	0.01
383	EF2 (732-744)	2847.0	0.13017120612343613	1.5606886497260202	0.01	3.47048303266124	0.0	1.5506886497260202	0.31746958978960504	12.0	6.0	0.3784130764349391	0.4220338645392359	0.01	9.66973874343107	0.01	0.01	0.01	8.958525053281166	0.01	0.01	0.01	0.01	0.01	0.01	0.01	0.01	0.01	0.01	0.01	0.01
1189	TALDO (217-233)	3281.0	0.10598418275730376	1.247001096430118	0.01	2.7825925489098733	0.0	1.237001096430118	0.3198598844662877	12.0	6.0	0.3784130764349391	0.4220338645392359	0.01	8.17482309859966	0.01	0.01	0.01	6.689190058561755	0.01	0.01	0.01	0.01	0.01	0.01	0.01	0.01	0.01	0.01	0.01	0.01
382	EF2 (429-450)	2873.0	0.129547754180869	1.552874459947016	0.01	3.4576935861418523	0.0	1.5428744599470159	0.31810708487085265	12.0	6.0	0.3784130764349391	0.4220338645392359	0.01	8.701542208546828	0.01	0.01	0.01	9.832951310817359	0.01	0.01	0.01	0.01	0.01	0.01	0.01	0.01	0.01	0.01	0.01	0.01
1179	STOM (237-258)	2570.0	0.13407765255884854	1.6108533753805612	0.01	3.579903096468141	0.0	1.6008533753805612	0.31709656804696384	12.0	6.0	0.3784130764349391	0.4220338645392359	0.01	0.01	0.01	0.01	9.504254583146897	9.725985921419833	0.01	0.01	0.01	0.01	0.01	0.01	0.01	0.01	0.01	0.01	0.01	0.01
359	COR1C (208-225)	246.0	0.10683474119220022	1.2595915994046845	0.01	2.83091197385756	0.0	1.2495915994046844	0.32318444653698675	12.0	6.0	0.3784130764349391	0.4220338645392359	0.01	8.621102766823622	0.01	0.01	0.01	6.393996426032593	0.01	0.01	0.01	0.01	0.01	0.01	0.01	0.01	0.01	0.01	0.01	0.01
363	CPNE3 (106-119)	3216.0	0.12820738933376222	1.535619054815123	0.01	3.4196962434663685	0.0	1.525619054815123	0.318199392067439	12.0	6.0	0.3784130764349391	0.4220338645392359	0.01	8.58016538234187	0.01	0.01	0.01	9.747263275439604	0.01	0.01	0.01	0.01	0.01	0.01	0.01	0.01	0.01	0.01	0.01	0.01
329	CO4B (843-854) | CO4A (843-854)	3097.0	0.16197421388323727	1.967407932585432	0.01	4.382539108297395	0.0	1.9574079325854319	0.31766294828014485	12.0	6.0	0.3784130764349391	0.4220338645392359	0.01	0.01	0.01	0.01	11.209911299123103	12.298983891902076	0.01	0.01	0.01	0.01	0.01	0.01	0.01	0.01	0.01	0.01	0.01	0.01
1163	SH3L3 (24-38)	2709.0	0.13545950100434676	1.628776129695309	0.01	3.623659203383328	0.0	1.618776129695309	0.3175723863680039	12.0	6.0	0.3784130764349391	0.4220338645392359	0.01	9.307504527246357	0.01	0.01	0.01	10.137809029097344	0.01	0.01	0.01	0.01	0.01	0.01	0.01	0.01	0.01	0.01	0.01	0.01
366	CPNS1 (5-25)	1956.0	0.13612150060532444	1.6373764583265087	0.01	3.645160302167616	0.0	1.6273764583265087	0.31786171680396935	12.0	6.0	0.3784130764349391	0.4220338645392359	0.01	10.296310143532871	0.01	9.252207356385227	0.01	0.01	0.01	0.01	0.01	0.01	0.01	0.01	0.01	0.01	0.01	0.01	0.01	0.01
415	FETUA (131-143)	1023.0	0.13111391018687327	1.5726935839730032	0.01	3.494291891856217	0.0	1.5626935839730032	0.31705947920399674	12.0	6.0	0.3784130764349391	0.4220338645392359	0.01	0.01	0.01	0.01	0.01	0.01	0.01	0.01	0.01	0.01	0.01	0.01	9.375306493892367	0.01	0.01	9.397016513783669	0.01	0.01
405	EWS (66-86)	904.0	0.1379868394352794	1.6611731283152935	0.01	3.6948908626407846	0.0	1.6511731283152935	0.31740880613520217	12.0	6.0	0.3784130764349391	0.4220338645392359	9.56756783999517	0.01	0.01	0.01	0.01	0.01	0.01	0.01	0.01	0.01	0.01	0.01	10.26650969978835	0.01	0.01	0.01	0.01	0.01
479	G6PI (427-452)	666.0	0.09748000543071554	1.134394220697244	0.01	2.5281189361163383	0.0	1.124394220697244	0.31964326580698504	12.0	6.0	0.3784130764349391	0.4220338645392359	0.01	6.107950931391982	0.01	0.01	0.01	7.4047797169749465	0.01	0.01	0.01	0.01	0.01	0.01	0.01	0.01	0.01	0.01	0.01	0.01
1090	PTMA (48-65)	176.0	0.13958353990961497	1.6815547631974177	0.01	3.7380852376758575	0.0	1.6715547631974177	0.31710614776107354	12.0	6.0	0.3784130764349391	0.4220338645392359	0.01	0.01	10.169050103003107	0.01	0.01	0.01	0.01	0.01	0.01	0.01	0.01	0.01	0.01	0.01	0.01	9.909607055365903	0.01	0.01
550	H2AY (309-327)	309.0	0.14862940074765926	1.7974047254759828	0.01	4.000373851807062	0.0	1.7874047254759828	0.3174829315199236	12.0	6.0	0.3784130764349391	0.4220338645392359	0.01	10.317923676154871	0.01	0.01	0.01	11.150933029556919	0.01	0.01	0.01	0.01	0.01	0.01	0.01	0.01	0.01	0.01	0.01	0.01
547	H2AX (66-88)	242.0	0.1187361319038419	1.412802075000364	0.01	3.141052281416268	0.0	1.402802075000364	0.31769998142010614	12.0	6.0	0.3784130764349391	0.4220338645392359	0.01	8.02475927095458	0.01	0.01	0.01	8.828865629049783	0.01	0.01	0.01	0.01	0.01	0.01	0.01	0.01	0.01	0.01	0.01	0.01
544	H2AX (115-123)	2755.0	0.16065105097387786	1.9504243333901672	0.01	4.338928012741373	0.0	1.9404243333901672	0.3170598906651382	12.0	6.0	0.3784130764349391	0.4220338645392359	11.672039335884683	0.01	0.01	0.01	11.633052664797319	0.01	0.01	0.01	0.01	0.01	0.01	0.01	0.01	0.01	0.01	0.01	0.01	0.01
522	GTR14 (412-424)	255.0	0.1354847468694304	1.6295858523740063	0.01	3.6367764318512363	0.0	1.6195858523740063	0.31903191890548216	12.0	6.0	0.3784130764349391	0.4220338645392359	0.01	0.01	0.01	0.01	0.01	0.01	0.01	0.01	0.01	0.01	0.01	0.01	0.01	0.01	0.01	10.543055974845503	0.01	8.911974253642573
521	GTR1 (390-402)	253.0	0.12437833522488645	1.4857297861366423	0.01	3.2998386146540466	0.0	1.4757297861366423	0.31706002505670117	12.0	6.0	0.3784130764349391	0.4220338645392359	0.01	8.880417602212821	0.01	8.848339831426882	0.01	0.01	0.01	0.01	0.01	0.01	0.01	0.01	0.01	0.01	0.01	0.01	0.01	0.01
520	GTR1 (276-290)	986.0	0.15805349942204075	1.9174624347787887	0.01	4.267562880501509	0.0	1.9074624347787887	0.31731698842037903	12.0	6.0	0.3784130764349391	0.4220338645392359	0.01	11.108119980203195	0.01	11.801429237142266	0.01	0.01	0.01	0.01	0.01	0.01	0.01	0.01	0.01	0.01	0.01	0.01	0.01	0.01
1116	RAB8B (11-22)	2472.0	0.1411338105778916	1.701465556478148	0.01	3.7836502617778205	0.0	1.691465556478148	0.317234842464716	12.0	6.0	0.3784130764349391	0.4220338645392359	0.01	10.412533280837696	0.01	0.01	9.905053396900076	0.01	0.01	0.01	0.01	0.01	0.01	0.01	0.01	0.01	0.01	0.01	0.01	0.01
1117	RAB8B (75-84)	1020.0	0.13045566793000934	1.5648100759198773	0.01	3.489466166200355	0.0	1.5548100759198773	0.3187825587728251	12.0	6.0	0.3784130764349391	0.4220338645392359	0.01	10.070443386486636	0.01	0.01	8.607277524551886	0.01	0.01	0.01	0.01	0.01	0.01	0.01	0.01	0.01	0.01	0.01	0.01	0.01
512	GLYG (59-82)	2907.0	0.09781775031208363	1.1377163522114786	0.01	2.5223260645286434	0.0	1.1277163522114786	0.3171846780042096	12.0	6.0	0.3784130764349391	0.4220338645392359	0.01	6.919292950407909	0.01	0.01	0.01	6.633303276129837	0.01	0.01	0.01	0.01	0.01	0.01	0.01	0.01	0.01	0.01	0.01	0.01
511	GLYG (333-347)	1349.0	0.13030034941318452	1.5628981753039544	0.01	3.4870944128677506	0.0	1.5528981753039544	0.31904066002809495	12.0	6.0	0.3784130764349391	0.4220338645392359	0.01	10.111086939820364	0.01	8.543691163827086	0.01	0.01	0.01	0.01	0.01	0.01	0.01	0.01	0.01	0.01	0.01	0.01	0.01	0.01
509	GLU2B (312-325)	1574.0	0.12530202970398538	1.4977994816931834	0.01	3.3291664620837498	0.0	1.4877994816931834	0.317389491093268	12.0	6.0	0.3784130764349391	0.4220338645392359	0.01	8.630729803094406	0.01	0.01	0.01	0.01	0.01	0.01	0.01	0.01	0.01	0.01	0.01	9.242863977223791	0.01	0.01	0.01	0.01
501	GELS (158-172)	1943.0	0.13734962185740532	1.6544922543416007	0.01	3.716280086811786	0.0	1.6444922543416007	0.3220163013752616	12.0	6.0	0.3784130764349391	0.4220338645392359	0.01	8.560221638337705	0.01	0.01	0.01	11.1936854137615	0.01	0.01	0.01	0.01	0.01	0.01	0.01	0.01	0.01	0.01	0.01	0.01
476	G6PI (335-350)	2381.0	0.12113388725284202	1.4445643187628547	0.01	3.2237227276338483	0.0	1.4345643187628547	0.31938281547465525	12.0	6.0	0.3784130764349391	0.4220338645392359	0.01	7.833111848265343	0.01	0.01	0.01	9.40165997688891	0.01	0.01	0.01	0.01	0.01	0.01	0.01	0.01	0.01	0.01	0.01	0.01
1159	SDCB1 (57-73)	2242.0	0.12567206525825342	1.5024726343022798	0.01	3.3374392241145228	0.0	1.4924726343022798	0.3170828328706119	12.0	6.0	0.3784130764349391	0.4220338645392359	0.01	0.01	0.01	0.01	0.01	9.047094688089487	0.01	0.01	0.01	0.01	0.01	0.01	0.01	0.01	0.01	0.01	0.01	8.882576923537872
1134	RSMB (1-13)	2208.0	0.1435989701502203	1.7330081511194793	0.01	3.853649863441695	0.0	1.7230081511194792	0.3171669457888585	12.0	6.0	0.3784130764349391	0.4220338645392359	0.01	10.145586674929703	0.01	0.01	0.01	10.550511138504042	0.01	0.01	0.01	0.01	0.01	0.01	0.01	0.01	0.01	0.01	0.01	0.01
462	FOLR3 (230-245)	83.0	0.15160707031175832	1.8354428373895877	0.01	4.086763687610829	0.0	1.8254428373895877	0.3176271468559717	12.0	6.0	0.3784130764349391	0.4220338645392359	0.01	0.01	0.01	0.01	11.455179158802915	10.470134889872135	0.01	0.01	0.01	0.01	0.01	0.01	0.01	0.01	0.01	0.01	0.01	0.01
456	FLNA (733-747)	3253.0	0.07797297415810074	0.8692778451386518	0.01	1.9305363617223972	0.0	0.8592778451386518	0.31928210435018783	12.0	6.0	0.3784130764349391	0.4220338645392359	0.01	5.6250921563576695	0.01	0.01	0.01	4.706241985306154	0.01	0.01	0.01	0.01	0.01	0.01	0.01	0.01	0.01	0.01	0.01	0.01
1140	S100P (78-95)	61.0	0.11244099073562104	1.3335127196742873	0.01	3.0072943275783146	0.0	1.3235127196742873	0.32457723622866697	12.0	6.0	0.3784130764349391	0.4220338645392359	0.01	9.259639446793956	0.01	0.01	0.01	6.642513189297493	0.01	0.01	0.01	0.01	0.01	0.01	0.01	0.01	0.01	0.01	0.01	0.01
451	FLNA (1761-1780)	2165.0	0.13053426849518956	1.5652325609999174	0.01	3.4777729083717457	0.0	1.5552325609999174	0.3170816356114215	12.0	6.0	0.3784130764349391	0.4220338645392359	0.01	0.01	0.01	0.01	0.01	9.257867829246745	0.01	0.01	0.01	0.01	0.01	0.01	0.01	0.01	0.01	0.01	9.424922902752263	0.01
421	FIBB (468-482)	3002.0	0.12746149839878723	1.5262883496604787	0.01	3.4048429446459174	0.0	1.5162883496604787	0.31903478662204626	12.0	6.0	0.3784130764349391	0.4220338645392359	0.01	0.01	8.34364758491368	0.01	0.01	9.871812611012059	0.01	0.01	0.01	0.01	0.01	0.01	0.01	0.01	0.01	0.01	0.01	0.01
328	CO4B (75-85) | CO4A (75-85)	1151.0	0.12779067170895053	1.5298637645504833	0.01	3.399089012998784	0.0	1.5198637645504833	0.3171377566036118	12.0	6.0	0.3784130764349391	0.4220338645392359	0.01	0.01	9.281697589605328	0.01	0.01	8.97666758500047	0.01	0.01	0.01	0.01	0.01	0.01	0.01	0.01	0.01	0.01	0.01	0.01
1151	SAA2 (108-116)	1381.0	0.1251483399894231	1.4967443254528714	0.01	3.3451574497562286	0.0	1.4867443254528714	0.31996865228092497	12.0	6.0	0.3784130764349391	0.4220338645392359	0.01	0.01	0.01	0.01	0.01	0.01	0.01	0.01	0.01	0.01	0.01	0.01	0.01	0.01	0.01	0.01	9.84052611774379	8.020405787690667
1152	SAA2 (40-52)	1334.0	0.13880772192899435	1.6715927064235327	0.01	3.7154985276485624	0.0	1.6615927064235327	0.3170672123539468	12.0	6.0	0.3784130764349391	0.4220338645392359	0.01	0.01	0.01	0.01	0.01	0.01	0.01	0.01	0.01	0.01	0.01	0.01	0.01	0.01	0.01	0.01	9.926019404908565	10.033093072173829
1153	SAA2 (46-56)	2474.0	0.14748241333809947	1.7826296554521803	0.01	3.9637900302360096	0.0	1.7726296554521803	0.3170673354157324	12.0	6.0	0.3784130764349391	0.4220338645392359	0.01	0.01	0.01	0.01	0.01	0.01	0.01	0.01	0.01	0.01	0.01	0.01	0.01	0.01	0.01	0.01	10.703324097962009	10.588231767464153
1154	SAA2 (89-102)	216.0	0.12486004615774408	1.4949220955454365	0.01	3.379627050225212	0.0	1.4849220955454365	0.3253520126928836	12.0	6.0	0.3784130764349391	0.4220338645392359	0.01	0.01	0.01	0.01	0.01	0.01	0.01	0.01	0.01	0.01	0.01	0.01	0.01	0.01	0.01	0.01	10.462732202780186	7.376332943765054
414	FCG3B (17-27)	2899.0	0.1444717443007289	1.7443592651979198	0.01	3.8839385917637967	0.0	1.7343592651979198	0.3177588351978538	12.0	6.0	0.3784130764349391	0.4220338645392359	0.01	0.01	10.935589979938253	0.01	0.01	9.896721202436781	0.01	0.01	0.01	0.01	0.01	0.01	0.01	0.01	0.01	0.01	0.01	0.01
413	FCG3A (17-27)	2900.0	0.1477465555065404	1.7860561319391184	0.01	3.97290319525843	0.0	1.7760561319391184	0.3172385858495348	12.0	6.0	0.3784130764349391	0.4220338645392359	0.01	0.01	10.935589979938253	0.01	10.397083603331161	0.01	0.01	0.01	0.01	0.01	0.01	0.01	0.01	0.01	0.01	0.01	0.01	0.01
1198	TBB4B (92-107)	1924.0	0.12083835536025854	1.4398605062893362	0.01	3.1973292468950216	0.0	1.4298605062893361	0.31706847853125664	12.0	6.0	0.3784130764349391	0.4220338645392359	0.01	0.01	0.01	0.01	8.539626637767201	8.638699437704828	0.01	0.01	0.01	0.01	0.01	0.01	0.01	0.01	0.01	0.01	0.01	0.01
255	CFAB (342-362)	1545.0	0.15294969853102258	1.8547362599079793	0.01	4.197326313868774	0.0	1.8447362599079793	0.3252152013067825	12.0	6.0	0.3784130764349391	0.4220338645392359	0.01	12.979399687715523	0.01	0.01	0.01	9.177435431180225	0.01	0.01	0.01	0.01	0.01	0.01	0.01	0.01	0.01	0.01	0.01	0.01
1200	TBB5 (221-229) | TBB4B (221-229)	2639.0	0.11824893153234296	1.4078093405816352	0.01	3.153332236371203	0.0	1.3978093405816352	0.32120120866457874	12.0	6.0	0.3784130764349391	0.4220338645392359	0.01	9.419057872439906	0.01	0.01	0.01	7.374654214539712	0.01	0.01	0.01	0.01	0.01	0.01	0.01	0.01	0.01	0.01	0.01	0.01
327	CO4B (529-544) | CO4A (529-544)	3237.0	0.12060340652374245	1.4379691371638275	0.01	3.2141055819411513	0.0	1.4279691371638275	0.32014252994992537	12.0	6.0	0.3784130764349391	0.4220338645392359	0.01	0.01	0.01	0.01	9.47779951753029	7.677830128435634	0.01	0.01	0.01	0.01	0.01	0.01	0.01	0.01	0.01	0.01	0.01	0.01
132	APOB (2113-2135)	567.0	0.1243975907987447	1.4866449369928791	0.01	3.3147445810525435	0.0	1.4766449369928791	0.3188822475512112	12.0	6.0	0.3784130764349391	0.4220338645392359	0.01	0.01	8.155179670088556	0.01	0.01	9.584559573825992	0.01	0.01	0.01	0.01	0.01	0.01	0.01	0.01	0.01	0.01	0.01	0.01
131	APOB (2034-2055)	1035.0	0.13763269342006798	1.656696630819891	0.01	3.686505323967878	0.0	1.646696630819891	0.3176163319426801	12.0	6.0	0.3784130764349391	0.4220338645392359	0.01	0.01	0.01	0.01	9.450139783040331	10.330219786798354	0.01	0.01	0.01	0.01	0.01	0.01	0.01	0.01	0.01	0.01	0.01	0.01
126	APOB (123-141)	84.0	0.11770960170744581	1.3997675587980638	0.01	3.1172171353937954	0.0	1.3897675587980638	0.3185053805569207	12.0	6.0	0.3784130764349391	0.4220338645392359	0.01	0.01	0.01	0.01	7.749739766425031	8.947470939151732	0.01	0.01	0.01	0.01	0.01	0.01	0.01	0.01	0.01	0.01	0.01	0.01
125	APOB (1195-1208)	1313.0	0.13061686148508778	1.5668775599888745	0.01	3.493909879589934	0.0	1.5568775599888744	0.3187562120365695	12.0	6.0	0.3784130764349391	0.4220338645392359	0.01	0.01	0.01	0.01	8.624350388103966	10.078180331762521	0.01	0.01	0.01	0.01	0.01	0.01	0.01	0.01	0.01	0.01	0.01	0.01
124	APOA4 (316-328)	632.0	0.14088294389254763	1.6981953246265764	0.01	3.7749297042771333	0.0	1.6881953246265764	0.3170603686839825	12.0	6.0	0.3784130764349391	0.4220338645392359	0.01	0.01	0.01	0.01	0.01	0.01	0.01	0.01	0.01	0.01	0.01	0.01	0.01	0.01	0.01	0.01	10.117677514245335	10.160666381273584
114	ANXA3 (116-131)	1691.0	0.1487282146332445	1.7994091267390069	0.01	4.026047590832757	0.0	1.7894091267390069	0.3199567561207666	12.0	6.0	0.3784130764349391	0.4220338645392359	0.01	9.653383611699502	0.01	0.01	0.01	11.839525909168577	0.01	0.01	0.01	0.01	0.01	0.01	0.01	0.01	0.01	0.01	0.01	0.01
113	ANXA2 (54-71)	2960.0	0.14155488289721882	1.7068146977783567	0.01	3.7944775941013367	0.0	1.6968146977783567	0.3170942587457766	12.0	6.0	0.3784130764349391	0.4220338645392359	0.01	0.01	10.30472014581519	0.01	10.077056227525084	0.01	0.01	0.01	0.01	0.01	0.01	0.01	0.01	0.01	0.01	0.01	0.01	0.01
1296	VAT1 (260-283)	2167.0	0.11595500195116842	1.378434006011789	0.01	3.0947606599087507	0.0	1.368434006011789	0.3223690059178621	12.0	6.0	0.3784130764349391	0.4220338645392359	0.01	7.086182426426004	0.01	0.01	0.01	9.35502564571546	0.01	0.01	0.01	0.01	0.01	0.01	0.01	0.01	0.01	0.01	0.01	0.01
104	ANXA1 (285-297)	2341.0	0.127742185562301	1.5297568142469944	0.01	3.4094577509229844	0.0	1.5197568142469944	0.318598573216391	12.0	6.0	0.3784130764349391	0.4220338645392359	0.01	8.452826671877045	0.01	0.01	0.01	9.804255099086884	0.01	0.01	0.01	0.01	0.01	0.01	0.01	0.01	0.01	0.01	0.01	0.01
97	ANT3 (314-325)	2736.0	0.14342249660246364	1.7307158459299918	0.01	3.8476391505328054	0.0	1.7207158459299918	0.3170592909634804	12.0	6.0	0.3784130764349391	0.4220338645392359	0.01	0.01	0.01	0.01	10.325837934226772	10.342752216933125	0.01	0.01	0.01	0.01	0.01	0.01	0.01	0.01	0.01	0.01	0.01	0.01
96	ANT3 (295-314)	234.0	0.13960028824143644	1.6838666227232577	0.01	3.7962744516583693	0.0	1.6738666227232577	0.3237012222644565	12.0	6.0	0.3784130764349391	0.4220338645392359	0.01	0.01	0.01	0.01	8.4990716354819	11.607327837197188	0.01	0.01	0.01	0.01	0.01	0.01	0.01	0.01	0.01	0.01	0.01	0.01
95	ANT3 (200-218)	2636.0	0.14241500968933343	1.72009349265414	0.01	3.8840547638690657	0.0	1.71009349265414	0.3243803053877007	12.0	6.0	0.3784130764349391	0.4220338645392359	0.01	0.01	0.01	0.01	8.602419521914246	11.938702389935429	0.01	0.01	0.01	0.01	0.01	0.01	0.01	0.01	0.01	0.01	0.01	0.01
1303	VIME (398-411)	1680.0	0.13712600284365084	1.652170719138071	0.01	3.724597381498014	0.0	1.642170719138071	0.323727442371356	12.0	6.0	0.3784130764349391	0.4220338645392359	0.01	8.3352763638438	0.01	0.01	0.01	11.390772265813048	0.01	0.01	0.01	0.01	0.01	0.01	0.01	0.01	0.01	0.01	0.01	0.01
94	ANGT (91-106)	63.0	0.120920510966286	1.4414205535057123	0.01	3.2097646241407722	0.0	1.4314205535057123	0.318376976998806	12.0	6.0	0.3784130764349391	0.4220338645392359	0.01	0.01	0.01	0.01	0.01	9.18724195022425	0.01	0.01	0.01	0.01	0.01	0.01	0.01	0.01	0.01	0.01	8.009804691844296	0.01
90	ANGT (355-370)	1642.0	0.11545689534248096	1.371982068598841	0.01	3.080683560074598	0.0	1.361982068598841	0.32244729225894575	12.0	6.0	0.3784130764349391	0.4220338645392359	0.01	0.01	0.01	0.01	0.01	0.01	0.01	0.01	0.01	0.01	0.01	0.01	0.01	0.01	0.01	0.01	9.319351214512983	7.04443360867311
1309	VINC (20-44)	1588.0	0.11715058446830083	1.3919487961983539	0.01	3.090435631185896	0.0	1.3819487961983539	0.3171052408651151	12.0	6.0	0.3784130764349391	0.4220338645392359	0.01	8.195485039252446	0.01	0.01	0.01	0.01	8.407900515127798	0.01	0.01	0.01	0.01	0.01	0.01	0.01	0.01	0.01	0.01	0.01
72	ALBU (330-349)	162.0	0.1464026308098393	1.7689568023680857	0.01	3.936608041134876	0.0	1.7589568023680857	0.3174714074164409	12.0	6.0	0.3784130764349391	0.4220338645392359	0.01	0.01	0.01	0.01	10.159480700843602	10.968000927573419	0.01	0.01	0.01	0.01	0.01	0.01	0.01	0.01	0.01	0.01	0.01	0.01
1315	VTDB (237-258)	770.0	0.1412658699475179	1.7039480014510289	0.01	3.8093741575019946	0.0	1.6939480014510289	0.3197238719644064	12.0	6.0	0.3784130764349391	0.4220338645392359	0.01	9.181622545913429	0.01	0.01	0.01	11.165753471498912	0.01	0.01	0.01	0.01	0.01	0.01	0.01	0.01	0.01	0.01	0.01	0.01
63	AEBP2 (65-104)	2129.0	0.07818397554213172	0.8741872266332713	0.01	1.954889730520424	0.0	0.8641872266332713	0.32248910892100247	12.0	6.0	0.3784130764349391	0.4220338645392359	4.470570897460193	0.01	0.01	5.919675822139066	0.01	0.01	0.01	0.01	0.01	0.01	0.01	0.01	0.01	0.01	0.01	0.01	0.01	0.01
1319	VTNC (257-271)	2705.0	0.14612170534105776	1.7652419640524233	0.01	3.924917732506213	0.0	1.7552419640524233	0.3170683439846268	12.0	6.0	0.3784130764349391	0.4220338645392359	0.01	10.601822891079657	0.01	0.01	0.01	10.481080677549418	0.01	0.01	0.01	0.01	0.01	0.01	0.01	0.01	0.01	0.01	0.01	0.01
59	ACTN4 (91-106)	2100.0	0.15407086407099682	1.8676662269945379	0.01	4.184157257617189	0.0	1.8576662269945379	0.3204653614897574	12.0	6.0	0.3784130764349391	0.4220338645392359	0.01	9.925015066668092	0.01	0.01	0.01	12.38697965726636	0.01	0.01	0.01	0.01	0.01	0.01	0.01	0.01	0.01	0.01	0.01	0.01
41	AACT (402-423)	2590.0	0.13606877961866345	1.6364806940328014	0.01	3.638047732368277	0.0	1.6264806940328014	0.3172042465464835	12.0	6.0	0.3784130764349391	0.4220338645392359	0.01	0.01	0.01	0.01	9.990614577305012	9.5471537510886	0.01	0.01	0.01	0.01	0.01	0.01	0.01	0.01	0.01	0.01	0.01	0.01
1326	WIPF1 (324-341)	2261.0	0.12749800670789904	1.526099535695004	0.01	3.3909634250868486	0.0	1.516099535695004	0.31717824624273305	12.0	6.0	0.3784130764349391	0.4220338645392359	0.01	8.919344343371725	0.01	9.29385008496832	0.01	0.01	0.01	0.01	0.01	0.01	0.01	0.01	0.01	0.01	0.01	0.01	0.01	0.01
37	A2MG (499-510)	2862.0	0.13473031866705265	1.6197880398587328	0.01	3.6123378943070263	0.0	1.6097880398587328	0.31871565481558134	12.0	6.0	0.3784130764349391	0.4220338645392359	0.01	0.01	0.01	0.01	8.92617562976196	10.411280848542827	0.01	0.01	0.01	0.01	0.01	0.01	0.01	0.01	0.01	0.01	0.01	0.01
21	A2MG (1151-1166)	1882.0	0.11825213504978592	1.407937413726169	0.01	3.155157818692119	0.0	1.397937413726169	0.32142966461148725	12.0	6.0	0.3784130764349391	0.4220338645392359	0.01	7.347265122774878	0.01	0.01	0.01	9.447983841939147	0.01	0.01	0.01	0.01	0.01	0.01	0.01	0.01	0.01	0.01	0.01	0.01
1329	ZYX (16-29)	727.0	0.11209569545835459	1.3260481613496318	0.01	2.9438176564926533	0.0	1.3160481613496318	0.3172254476232614	12.0	6.0	0.3784130764349391	0.4220338645392359	0.01	0.01	0.01	0.01	7.714217423315764	8.09836051287982	0.01	0.01	0.01	0.01	0.01	0.01	0.01	0.01	0.01	0.01	0.01	0.01
13	A1AT (295-308)	1946.0	0.1721048332281324	2.0959756730521764	0.01	4.672121669715287	0.0	2.0859756730521766	0.31783613673825606	12.0	6.0	0.3784130764349391	0.4220338645392359	0.01	0.01	0.01	0.01	13.184253706276719	11.86745437034939	0.01	0.01	0.01	0.01	0.01	0.01	0.01	0.01	0.01	0.01	0.01	0.01
1273	TTHY (101-114)	2725.0	0.12438771394413195	1.4865107038054333	0.01	3.3143173411224716	0.0	1.4765107038054333	0.31886443585258595	12.0	6.0	0.3784130764349391	0.4220338645392359	0.01	0.01	0.01	0.01	8.157951803850668	9.580176641814525	0.01	0.01	0.01	0.01	0.01	0.01	0.01	0.01	0.01	0.01	0.01	0.01
1272	TSN (156-170)	2088.0	0.13165517423453016	1.5800235949702328	0.01	3.5184776842045	0.0	1.5700235949702328	0.31809921276691955	12.0	6.0	0.3784130764349391	0.4220338645392359	0.01	10.003629688767894	0.01	0.01	0.01	8.856653450874894	0.01	0.01	0.01	0.01	0.01	0.01	0.01	0.01	0.01	0.01	0.01	0.01
1270	TRFL (668-687)	806.0	0.13900375170181364	1.6743892166985823	0.01	3.728649340837156	0.0	1.6643892166985823	0.31793516735387445	12.0	6.0	0.3784130764349391	0.4220338645392359	0.01	9.438471964170423	0.01	0.01	0.01	10.55419863621256	0.01	0.01	0.01	0.01	0.01	0.01	0.01	0.01	0.01	0.01	0.01	0.01
209	CAP1 (134-161)	3140.0	0.1296343473859029	1.5542688966968787	0.01	3.46671686976632	0.0	1.5442688966968787	0.318905415678318	12.0	6.0	0.3784130764349391	0.4220338645392359	8.523441610189527	0.01	0.01	0.01	0.01	0.01	0.01	0.01	0.01	0.01	0.01	0.01	0.01	0.01	0.01	0.01	10.027785150173019	0.01
303	CO3 (57-68)	3301.0	0.15158275689237147	1.834968239211176	0.01	4.080870442795035	0.0	1.824968239211176	0.31707258760294915	12.0	6.0	0.3784130764349391	0.4220338645392359	0.01	10.883985946935395	0.01	0.01	0.01	11.035632923598708	0.01	0.01	0.01	0.01	0.01	0.01	0.01	0.01	0.01	0.01	0.01	0.01
1208	TERA (232-254)	2347.0	0.12309692956850998	1.4692204336314394	0.01	3.2644473626410417	0.0	1.4592204336314394	0.3172790308219786	12.0	6.0	0.3784130764349391	0.4220338645392359	0.01	8.52043225306376	0.01	0.01	0.01	9.010212950513507	0.01	0.01	0.01	0.01	0.01	0.01	0.01	0.01	0.01	0.01	0.01	0.01
1211	TERA (643-654)	3023.0	0.12695284527262155	1.5191100659481585	0.01	3.3763582372761793	0.0	1.5091100659481584	0.317320948202746	12.0	6.0	0.3784130764349391	0.4220338645392359	0.01	9.341018757521299	0.01	0.01	0.01	8.788302033856596	0.01	0.01	0.01	0.01	0.01	0.01	0.01	0.01	0.01	0.01	0.01	0.01
285	CO3 (1429-1445)	2697.0	0.12332098893792168	1.4731791558397012	0.01	3.293454909206706	0.0	1.4631791558397012	0.32015645628484846	12.0	6.0	0.3784130764349391	0.4220338645392359	0.01	7.864805401107144	0.01	0.01	0.01	9.713344468969265	0.01	0.01	0.01	0.01	0.01	0.01	0.01	0.01	0.01	0.01	0.01	0.01
267	CLH1 (1656-1675)	3340.0	0.07487882880732681	0.8271076583009714	0.01	1.8428816093886926	0.0	0.8171076583009714	0.3210892999458809	12.0	6.0	0.3784130764349391	0.4220338645392359	0.01	0.01	0.01	0.01	0.01	0.01	0.01	0.01	0.01	0.01	0.01	0.01	0.01	0.01	0.01	0.01	5.501991349139218	4.32330055047244
1220	TKT (317-336)	902.0	0.12427437552634364	1.4843976314550844	0.01	3.297113268752111	0.0	1.4743976314550844	0.3170960582101912	12.0	6.0	0.3784130764349391	0.4220338645392359	0.01	8.957796698777255	0.01	0.01	0.01	8.754974878683756	0.01	0.01	0.01	0.01	0.01	0.01	0.01	0.01	0.01	0.01	0.01	0.01
263	CH10 (45-63)	924.0	0.12655040648652455	1.5140915505802315	0.01	3.3687345548559424	0.0	1.5040915505802315	0.31782276832882844	12.0	6.0	0.3784130764349391	0.4220338645392359	0.01	9.505179976809742	8.56391863015303	0.01	0.01	0.01	0.01	0.01	0.01	0.01	0.01	0.01	0.01	0.01	0.01	0.01	0.01	0.01
1083	PSA7 (41-50)	2337.0	0.1324310980161262	1.5899597848771878	0.01	3.5395957444035266	0.0	1.5799597848771878	0.31794702224333554	12.0	6.0	0.3784130764349391	0.4220338645392359	8.956616563187323	10.022900855338925	0.01	0.01	0.01	0.01	0.01	0.01	0.01	0.01	0.01	0.01	0.01	0.01	0.01	0.01	0.01	0.01
252	CERU (961-976)	2955.0	0.1097847230054023	1.2976870000916199	0.01	2.9085863684607727	0.0	1.2876870000916198	0.3217949750340948	12.0	6.0	0.3784130764349391	0.4220338645392359	0.01	0.01	0.01	0.01	6.72859350436399	8.743650496735452	0.01	0.01	0.01	0.01	0.01	0.01	0.01	0.01	0.01	0.01	0.01	0.01
1229	TKT (589-604)	2990.0	0.14723944763099012	1.7796908340291102	0.01	3.9617782815835776	0.0	1.7696908340291102	0.31760715378299353	12.0	6.0	0.3784130764349391	0.4220338645392359	0.01	11.097136979761192	0.01	0.01	0.01	10.159153028588126	0.01	0.01	0.01	0.01	0.01	0.01	0.01	0.01	0.01	0.01	0.01	0.01
227	CD44 (697-710)	2234.0	0.12847881962828872	1.5414911811997223	0.01	3.4835004834155883	0.0	1.5314911811997223	0.32506713948266286	12.0	6.0	0.3784130764349391	0.4220338645392359	0.01	0.01	0.01	10.762499633473723	7.635394540922937	0.01	0.01	0.01	0.01	0.01	0.01	0.01	0.01	0.01	0.01	0.01	0.01	0.01
1236	TLN1 (2095-2122)	3119.0	0.13236413452168352	1.5909292800722834	0.01	3.5831588282385214	0.0	1.5809292800722834	0.32339542492784856	12.0	6.0	0.3784130764349391	0.4220338645392359	0.01	8.062382925565782	0.01	0.01	0.01	10.928768435301615	0.01	0.01	0.01	0.01	0.01	0.01	0.01	0.01	0.01	0.01	0.01	0.01
1239	TLN1 (299-310)	818.0	0.1333878634495819	1.6021422649226598	0.01	3.564027004880306	0.0	1.5921422649226598	0.31757083200983444	12.0	6.0	0.3784130764349391	0.4220338645392359	0.01	9.155151251420431	0.01	0.01	0.01	9.97055592765148	0.01	0.01	0.01	0.01	0.01	0.01	0.01	0.01	0.01	0.01	0.01	0.01
138	APOB (4080-4093)	1519.0	0.13990932713510937	1.6876793490692863	0.01	3.80116136290818	0.0	1.6776793490692863	0.32323745226697664	12.0	6.0	0.3784130764349391	0.4220338645392359	0.01	0.01	0.01	0.01	8.574501490078813	11.577650698752619	0.01	0.01	0.01	0.01	0.01	0.01	0.01	0.01	0.01	0.01	0.01	0.01
208	CAP1 (126-138)	1977.0	0.15235381006548285	1.8448474205023817	0.01	4.104354722320798	0.0	1.8348474205023817	0.31723171776040543	12.0	6.0	0.3784130764349391	0.4220338645392359	0.01	10.746294449707216	0.01	11.29187459632136	0.01	0.01	0.01	0.01	0.01	0.01	0.01	0.01	0.01	0.01	0.01	0.01	0.01	0.01
1242	TLN1 (679-703)	82.0	0.12500306059992267	1.4938149284802649	0.01	3.317962154716707	0.0	1.4838149284802649	0.3170663225441656	12.0	6.0	0.3784130764349391	0.4220338645392359	0.01	8.867779689843967	0.01	0.01	0.01	8.957999451919205	0.01	0.01	0.01	0.01	0.01	0.01	0.01	0.01	0.01	0.01	0.01	0.01
200	C5AR1 (339-350)	1466.0	0.13223544963184872	1.5871595491870245	0.01	3.5271278091614597	0.0	1.5771595491870245	0.3171244707870845	12.0	6.0	0.3784130764349391	0.4220338645392359	9.328679142908438	0.01	0.01	0.01	9.617235447335851	0.01	0.01	0.01	0.01	0.01	0.01	0.01	0.01	0.01	0.01	0.01	0.01	0.01
198	C1S (515-533)	2716.0	0.12314585245878848	1.4699771541129605	0.01	3.2684537082852905	0.0	1.4599771541129605	0.3176109456987749	12.0	6.0	0.3784130764349391	0.4220338645392359	0.01	0.01	0.01	0.01	0.01	0.01	0.01	0.01	0.01	0.01	0.01	0.01	0.01	0.01	0.01	0.01	8.381611532832443	9.158114316523083
189	BPI (331-347)	1958.0	0.1308543139224934	1.5694498624522737	0.01	3.48919845695078	0.0	1.5594498624522737	0.31734971434653164	12.0	6.0	0.3784130764349391	0.4220338645392359	0.01	9.66756297588256	0.01	0.01	0.01	9.065835373544717	0.01	0.01	0.01	0.01	0.01	0.01	0.01	0.01	0.01	0.01	0.01	0.01
178	BIN2 (127-139)	752.0	0.1215587606164293	1.4506335153453715	0.01	3.2478604501776553	0.0	1.4406335153453715	0.3209010821362275	12.0	6.0	0.3784130764349391	0.4220338645392359	0.01	7.639484939741823	0.01	0.01	0.01	9.66811724440263	0.01	0.01	0.01	0.01	0.01	0.01	0.01	0.01	0.01	0.01	0.01	0.01
171	ATPB (440-454)	463.0	0.1439861308926644	1.7379302352846588	0.01	3.8638213488276447	0.0	1.7279302352846588	0.3170653963617751	12.0	6.0	0.3784130764349391	0.4220338645392359	0.01	10.426627855114212	0.01	0.01	0.01	10.328534968301689	0.01	0.01	0.01	0.01	0.01	0.01	0.01	0.01	0.01	0.01	0.01	0.01
167	ARPC5 (57-78)	585.0	0.1349976630121579	1.6233110580651744	0.01	3.622278730449994	0.0	1.6133110580651744	0.31897915573172136	12.0	6.0	0.3784130764349391	0.4220338645392359	0.01	10.49126643833452	0.01	0.01	0.01	8.888466258447567	0.01	0.01	0.01	0.01	0.01	0.01	0.01	0.01	0.01	0.01	0.01	0.01
1258	TRFL (148-169)	2325.0	0.10930833005075906	1.2917438820349882	0.01	2.8995962624478593	0.0	1.2817438820349882	0.32251271193573716	12.0	6.0	0.3784130764349391	0.4220338645392359	0.01	6.623463042820019	0.01	0.01	0.01	8.777463541599841	0.01	0.01	0.01	0.01	0.01	0.01	0.01	0.01	0.01	0.01	0.01	0.01
162	ARPC3 (162-178)	2024.0	0.15656142859242914	1.8985677580813227	0.01	4.228234921358841	0.0	1.8885677580813227	0.3176436071590287	12.0	6.0	0.3784130764349391	0.4220338645392359	0.01	10.824513914316125	0.01	0.01	0.01	11.858299182659744	0.01	0.01	0.01	0.01	0.01	0.01	0.01	0.01	0.01	0.01	0.01	0.01
1261	TRFL (402-411)	2739.0	0.1496643392221235	1.8107736166834891	0.01	4.0348186576530365	0.0	1.8007736166834891	0.31800884127381013	12.0	6.0	0.3784130764349391	0.4220338645392359	11.44313278561474	0.01	0.01	0.01	10.186150614587124	0.01	0.01	0.01	0.01	0.01	0.01	0.01	0.01	0.01	0.01	0.01	0.01	0.01
152	ARL8A (26-40)	2239.0	0.13105711411798912	1.5720840503253022	0.01	3.495554146032778	0.0	1.5620840503253022	0.3174116479053921	12.0	6.0	0.3784130764349391	0.4220338645392359	0.01	0.01	0.01	9.714461104353347	0.01	9.050547499550273	0.01	0.01	0.01	0.01	0.01	0.01	0.01	0.01	0.01	0.01	0.01	0.01
1088	PTBP1 (60-76)	2397.0	0.13180722247996443	1.5816871989616643	0.01	3.5157872355797175	0.0	1.5716871989616643	0.3172441697808489	12.0	6.0	0.3784130764349391	0.4220338645392359	0.01	9.198173253094703	0.01	0.01	0.01	9.682073134445265	0.01	0.01	0.01	0.01	0.01	0.01	0.01	0.01	0.01	0.01	0.01	0.01
471	G6PD (36-51)	836.0	0.1590362331369087	1.929936575534705	0.01	4.294597384329966	0.0	1.919936575534705	0.3172216160684375	12.0	6.0	0.3784130764349391	0.4220338645392359	0.01	11.806578906350488	0.01	0.01	0.01	11.25266000006597	0.01	0.01	0.01	0.01	0.01	0.01	0.01	0.01	0.01	0.01	0.01	0.01
711	IC1 (320-332)	2490.0	0.13282473998563854	1.5963783252204466	0.01	3.5845977839547074	0.0	1.5863783252204466	0.3219699289986178	12.0	6.0	0.3784130764349391	0.4220338645392359	0.01	0.01	0.01	0.01	8.264085663126865	10.792454239518491	0.01	0.01	0.01	0.01	0.01	0.01	0.01	0.01	0.01	0.01	0.01	0.01
611	HBG1 (135-147)	826.0	0.1281407265278002	1.534364108359216	0.01	3.4087781465145177	0.0	1.524364108359216	0.3170861067199506	12.0	6.0	0.3784130764349391	0.4220338645392359	9.066559501250987	9.245809799059602	0.01	0.01	0.01	0.01	0.01	0.01	0.01	0.01	0.01	0.01	0.01	0.01	0.01	0.01	0.01	0.01
760	IGHM (71-87)	2756.0	0.11288784103200993	1.3372804094102193	0.01	2.982650616967094	0.0	1.3272804094102193	0.31938502117587864	12.0	6.0	0.3784130764349391	0.4220338645392359	0.01	7.247714370909077	0.01	0.01	0.01	8.699650542013549	0.01	0.01	0.01	0.01	0.01	0.01	0.01	0.01	0.01	0.01	0.01	0.01
1001	PAK1 (477-489)	2956.0	0.13770312227870468	1.6574739406055137	0.01	3.6852168092034243	0.0	1.6474739406055137	0.3172312400114689	12.0	6.0	0.3784130764349391	0.4220338645392359	0.01	9.650250030092163	0.01	0.01	0.01	0.01	0.01	0.01	0.01	0.01	0.01	0.01	0.01	0.01	0.01	0.01	10.139437257174	0.01
734	IGHG2 (304-320)	2874.0	0.10683873372202256	1.2588522124908508	0.01	2.817919497151073	0.0	1.2488522124908508	0.32130459313952253	12.0	6.0	0.3784130764349391	0.4220338645392359	0.01	6.578415326831164	0.01	0.01	0.01	8.427811223059047	0.01	0.01	0.01	0.01	0.01	0.01	0.01	0.01	0.01	0.01	0.01	0.01
1009	PCBP1 (58-71)	2574.0	0.12144399521256721	1.447878697505705	0.01	3.218194748447764	0.0	1.437878697505705	0.3174963093159995	12.0	6.0	0.3784130764349391	0.4220338645392359	0.01	0.01	0.01	0.01	8.296963249801031	8.977581120267423	0.01	0.01	0.01	0.01	0.01	0.01	0.01	0.01	0.01	0.01	0.01	0.01
713	IC1 (394-404)	2763.0	0.14451650831880655	1.7447162171767998	0.01	3.879016378201837	0.0	1.7347162171767998	0.3170679229719408	12.0	6.0	0.3784130764349391	0.4220338645392359	0.01	0.01	0.01	0.01	10.360007080355388	10.476587525766206	0.01	0.01	0.01	0.01	0.01	0.01	0.01	0.01	0.01	0.01	0.01	0.01
712	IC1 (381-394)	2507.0	0.12966424891463116	1.55604637205046	0.01	3.5008638104641787	0.0	1.54604637205046	0.322962433863868	12.0	6.0	0.3784130764349391	0.4220338645392359	0.01	0.01	0.01	0.01	7.934056733954596	10.63849973065092	0.01	0.01	0.01	0.01	0.01	0.01	0.01	0.01	0.01	0.01	0.01	0.01
1014	PERM (465-478)	2286.0	0.1468533326083598	1.7754257941850113	0.01	3.9707754448341617	0.0	1.7654257941850113	0.31980193505063187	12.0	6.0	0.3784130764349391	0.4220338645392359	0.01	9.55350817101887	0.01	0.01	0.01	11.65160135920126	0.01	0.01	0.01	0.01	0.01	0.01	0.01	0.01	0.01	0.01	0.01	0.01
704	HV330 (97-112) | HVC05 (97-112) | HVC33 (97-112)	2850.0	0.1519202470574934	1.8393250934449081	0.01	4.0921725352888165	0.0	1.8293250934449081	0.31725126681027804	12.0	6.0	0.3784130764349391	0.4220338645392359	0.01	11.272912973218496	10.698988148120396	0.01	0.01	0.01	0.01	0.01	0.01	0.01	0.01	0.01	0.01	0.01	0.01	0.01	0.01	0.01
703	HV330 (77-89) | HVC05 (77-89) | HVC33 (77-89)	192.0	0.15379448847308086	1.8648476604195812	0.01	4.199810254536029	0.0	1.8548476604195812	0.3229286548775421	12.0	6.0	0.3784130764349391	0.4220338645392359	0.01	9.52148225835625	12.756689666678717	0.01	0.01	0.01	0.01	0.01	0.01	0.01	0.01	0.01	0.01	0.01	0.01	0.01	0.01	0.01
702	HV330 (54-67) | HVC05 (54-67) | HVC33 (54-67)	3030.0	0.14855024079150084	1.7962683718030241	0.01	3.9942990567476206	0.0	1.7862683718030241	0.3170686725153105	12.0	6.0	0.3784130764349391	0.4220338645392359	0.01	10.790130989729242	10.665089471907043	0.01	0.01	0.01	0.01	0.01	0.01	0.01	0.01	0.01	0.01	0.01	0.01	0.01	0.01	0.01
696	HSP74 (338-354)	1703.0	0.13325424722690246	1.6006067170089289	0.01	3.5646937959221363	0.0	1.5906067170089289	0.318110867060176	12.0	6.0	0.3784130764349391	0.4220338645392359	0.01	10.13789992439365	0.01	0.01	0.01	8.969380679713494	0.01	0.01	0.01	0.01	0.01	0.01	0.01	0.01	0.01	0.01	0.01	0.01
695	HS90B (86-99)	2835.0	0.12190907171698846	1.4538993048804423	0.01	3.2314925907505674	0.0	1.4438993048804423	0.31747060417303147	12.0	6.0	0.3784130764349391	0.4220338645392359	8.341868899112288	0.01	0.01	0.01	0.01	9.004922759453013	0.01	0.01	0.01	0.01	0.01	0.01	0.01	0.01	0.01	0.01	0.01	0.01
690	HS90A (91-104)	2583.0	0.12190907171698846	1.4538993048804423	0.01	3.2314925907505674	0.0	1.4438993048804423	0.31747060417303147	12.0	6.0	0.3784130764349391	0.4220338645392359	8.341868899112288	0.01	0.01	0.01	0.01	9.004922759453013	0.01	0.01	0.01	0.01	0.01	0.01	0.01	0.01	0.01	0.01	0.01	0.01
687	HPTR (59-69)	2803.0	0.13682854441674785	1.6462721633744026	0.01	3.660752294227415	0.0	1.6362721633744026	0.31730712963328556	12.0	6.0	0.3784130764349391	0.4220338645392359	0.01	0.01	10.119260103692202	0.01	9.536005856800625	0.01	0.01	0.01	0.01	0.01	0.01	0.01	0.01	0.01	0.01	0.01	0.01	0.01
664	HPRT (206-218)	2562.0	0.14385212272998849	1.7362425494596423	0.01	3.860754304151977	0.0	1.7262425494596423	0.3171512161289986	12.0	6.0	0.3784130764349391	0.4220338645392359	0.01	10.179991713039835	0.01	0.01	0.01	10.554918880475867	0.01	0.01	0.01	0.01	0.01	0.01	0.01	0.01	0.01	0.01	0.01	0.01
658	HNRPK (43-57)	1750.0	0.1378760728147968	1.6604959397744106	0.01	3.7114102459620453	0.0	1.6504959397744106	0.3196925033145136	12.0	6.0	0.3784130764349391	0.4220338645392359	0.01	0.01	0.01	0.01	10.873855790714295	8.952095486578628	0.01	0.01	0.01	0.01	0.01	0.01	0.01	0.01	0.01	0.01	0.01	0.01
657	HNRPK (374-392)	366.0	0.12566938586046686	1.5031575062992417	0.01	3.35318873123835	0.0	1.4931575062992417	0.31907482826979766	12.0	6.0	0.3784130764349391	0.4220338645392359	0.01	9.72898967154407	0.01	0.01	0.01	8.208900404046826	0.01	0.01	0.01	0.01	0.01	0.01	0.01	0.01	0.01	0.01	0.01	0.01
645	HMGB2 (106-127)	2487.0	0.10854758393436575	1.282658236970101	0.01	2.8922345500108113	0.0	1.272658236970101	0.32465705839920866	12.0	6.0	0.3784130764349391	0.4220338645392359	0.01	8.911000610437918	0.01	0.01	0.01	6.380898233203295	0.01	0.01	0.01	0.01	0.01	0.01	0.01	0.01	0.01	0.01	0.01	0.01
638	HEP2 (486-499)	1971.0	0.14504594437184978	1.7523478724145038	0.01	3.9192945754812456	0.0	1.7423478724145038	0.3198528706610903	12.0	6.0	0.3784130764349391	0.4220338645392359	0.01	0.01	0.01	0.01	9.419129550578294	11.509044918395746	0.01	0.01	0.01	0.01	0.01	0.01	0.01	0.01	0.01	0.01	0.01	0.01
636	HEP2 (414-434)	3091.0	0.12568046803400484	1.5038652018629168	0.01	3.3661022551559108	0.0	1.4938652018629168	0.3206549447535759	12.0	6.0	0.3784130764349391	0.4220338645392359	0.01	0.01	0.01	0.01	7.955906043249503	9.990476379105495	0.01	0.01	0.01	0.01	0.01	0.01	0.01	0.01	0.01	0.01	0.01	0.01
631	HEMO (86-111)	3137.0	0.1312219601282475	1.5741116854468693	0.01	3.4980258930915262	0.0	1.5641116854468693	0.317134931503215	12.0	6.0	0.3784130764349391	0.4220338645392359	0.01	0.01	9.548780319641342	0.01	0.01	9.240559905721085	0.01	0.01	0.01	0.01	0.01	0.01	0.01	0.01	0.01	0.01	0.01	0.01
625	HDHD2 (164-178)	565.0	0.1364899591978474	1.6428045798560384	0.01	3.673884667918367	0.0	1.6328045798560384	0.31998056595123164	12.0	6.0	0.3784130764349391	0.4220338645392359	0.01	0.01	0.01	0.01	8.805304918717177	10.808350039555279	0.01	0.01	0.01	0.01	0.01	0.01	0.01	0.01	0.01	0.01	0.01	0.01
623	HDGF (37-47)	2674.0	0.14190102013565453	1.7114332803373522	0.01	3.809531913721879	0.0	1.7014332803373522	0.3176761562060155	12.0	6.0	0.3784130764349391	0.4220338645392359	0.01	9.740118557205987	0.01	0.01	10.697080806842237	0.01	0.01	0.01	0.01	0.01	0.01	0.01	0.01	0.01	0.01	0.01	0.01	0.01
619	HCLS1 (282-311)	1605.0	0.1141574699748557	1.3538629371708237	0.01	3.02011305552502	0.0	1.3438629371708237	0.3194158168832833	12.0	6.0	0.3784130764349391	0.4220338645392359	0.01	8.813089369028651	0.01	7.333265877021229	0.01	0.01	0.01	0.01	0.01	0.01	0.01	0.01	0.01	0.01	0.01	0.01	0.01	0.01
1051	PNCB (182-207)	3232.0	0.13562371524452366	1.6313470871030402	0.01	3.6401750456879394	0.0	1.6213470871030402	0.31896028207900856	12.0	6.0	0.3784130764349391	0.4220338645392359	0.01	8.936674465652395	0.01	0.01	0.01	10.539490579584083	0.01	0.01	0.01	0.01	0.01	0.01	0.01	0.01	0.01	0.01	0.01	0.01
765	IGLC6 (53-68)	1849.0	0.14253284143535855	1.7196899256624054	0.01	3.83233876104513	0.0	1.7096899256624054	0.3182049104622906	12.0	6.0	0.3784130764349391	0.4220338645392359	0.01	10.923679803774503	0.01	0.01	0.01	9.61259930417436	0.01	0.01	0.01	0.01	0.01	0.01	0.01	0.01	0.01	0.01	0.01	0.01
767	IGLC7 (8-27) | IGLC6 (8-27)	2720.0	0.19461379951129856	2.3802076242883414	0.01	5.299956011825345	0.0	2.3702076242883416	0.317060043544772	12.0	6.0	0.3784130764349391	0.4220338645392359	0.01	14.20522850790173	0.01	0.01	0.01	14.257262983558363	0.01	0.01	0.01	0.01	0.01	0.01	0.01	0.01	0.01	0.01	0.01	0.01
993	PADI2 (513-528)	2868.0	0.12904843105831093	1.546614886338465	0.01	3.447419325382865	0.0	1.536614886338465	0.31861785535733744	12.0	6.0	0.3784130764349391	0.4220338645392359	0.01	8.542200581664664	0.01	0.01	0.01	9.917178054396912	0.01	0.01	0.01	0.01	0.01	0.01	0.01	0.01	0.01	0.01	0.01	0.01
844	KV113 (22-41)	477.0	0.1425197815083128	1.719391429548845	0.01	3.82826994762302	0.0	1.709391429548845	0.3177887800165339	12.0	6.0	0.3784130764349391	0.4220338645392359	0.01	10.78916113336844	9.743536021217695	0.01	0.01	0.01	0.01	0.01	0.01	0.01	0.01	0.01	0.01	0.01	0.01	0.01	0.01	0.01
908	LV223 (79-96)	2366.0	0.16617943196351356	2.020930498997748	0.01	4.506914979264411	0.0	2.010930498997748	0.31813557175083185	12.0	6.0	0.3784130764349391	0.4220338645392359	0.01	0.01	12.82287920562392	0.01	0.01	11.328286782349048	0.01	0.01	0.01	0.01	0.01	0.01	0.01	0.01	0.01	0.01	0.01	0.01
907	LV223 (68-79)	2595.0	0.09373926910694559	1.0862912046855202	0.01	2.439430352656974	0.0	1.0762912046855202	0.323400841982431	12.0	6.0	0.3784130764349391	0.4220338645392359	0.01	0.01	7.443882441227835	0.01	0.01	5.49161201499841	0.01	0.01	0.01	0.01	0.01	0.01	0.01	0.01	0.01	0.01	0.01	0.01
906	LV223 (54-69)	3248.0	0.12737848039125066	1.5245141064636325	0.01	3.386570149961166	0.0	1.5145141064636325	0.3170609922503094	12.0	6.0	0.3784130764349391	0.4220338645392359	0.01	0.01	9.07352782813267	0.01	0.01	9.120641449430916	0.01	0.01	0.01	0.01	0.01	0.01	0.01	0.01	0.01	0.01	0.01	0.01
903	LV208 (54-72) | LV214 (54-72)	3246.0	0.12763503083399566	1.5278262319362932	0.01	3.393962950317404	0.0	1.5178262319362932	0.31705914612237024	12.0	6.0	0.3784130764349391	0.4220338645392359	0.01	0.01	9.120554354994326	0.01	0.01	0.01	0.01	0.01	0.01	0.01	0.01	0.01	0.01	0.01	0.01	0.01	9.113360428241194	0.01
899	LV147 (20-37)	2827.0	0.1411572739917609	1.7018970223598988	0.01	3.7879195034417372	0.0	1.6918970223598988	0.3176439066968523	12.0	6.0	0.3784130764349391	0.4220338645392359	0.01	0.01	0.01	0.01	0.01	0.01	10.624565639065393	0.01	0.01	0.01	0.01	0.01	0.01	0.01	0.01	0.01	0.01	9.698198629253396
869	LASP1 (98-120)	198.0	0.12839432107878268	1.538583828328776	0.01	3.4378746834454526	0.0	1.528583828328776	0.3197748585337495	12.0	6.0	0.3784130764349391	0.4220338645392359	0.01	0.01	0.01	0.01	8.277711828389966	10.08529411155534	0.01	0.01	0.01	0.01	0.01	0.01	0.01	0.01	0.01	0.01	0.01	0.01
942	MOES (300-321)	1870.0	0.1531166473496633	1.8561522444104905	0.01	4.17809387228756	0.0	1.8461522444104905	0.32270105887727085	12.0	6.0	0.3784130764349391	0.4220338645392359	0.01	9.508792068209814	0.01	0.01	0.01	12.665034864716068	0.01	0.01	0.01	0.01	0.01	0.01	0.01	0.01	0.01	0.01	0.01	0.01
943	MOES (425-443)	804.0	0.13823656385480795	1.6650023981572886	0.01	3.7186711090119924	0.0	1.6550023981572886	0.31933043905203135	12.0	6.0	0.3784130764349391	0.4220338645392359	0.01	9.045530870475314	0.01	0.01	0.01	10.83449790741214	0.01	0.01	0.01	0.01	0.01	0.01	0.01	0.01	0.01	0.01	0.01	0.01
945	MOES (559-577)	2802.0	0.14245145316055807	1.7187310491633803	0.01	3.832341337328438	0.0	1.7087310491633803	0.31846823225672155	12.0	6.0	0.3784130764349391	0.4220338645392359	0.01	10.989150908543982	0.01	0.01	0.01	9.535621681416576	0.01	0.01	0.01	0.01	0.01	0.01	0.01	0.01	0.01	0.01	0.01	0.01
846	KV113 (82-97) | KVD37 (82-97) | KVD12 (82-97)	2354.0	0.16671582724100015	2.0277126563802335	0.01	4.52126892594978	0.0	2.0177126563802337	0.31804783097663525	12.0	6.0	0.3784130764349391	0.4220338645392359	0.01	11.397732068329692	12.834819808233105	0.01	0.01	0.01	0.01	0.01	0.01	0.01	0.01	0.01	0.01	0.01	0.01	0.01	0.01	0.01
845	KV113 (31-43) | KVD37 (31-43)	2806.0	0.15635866886776778	1.8959563066935583	0.01	4.221431136071003	0.0	1.8859563066935583	0.31753733611504825	12.0	6.0	0.3784130764349391	0.4220338645392359	0.01	10.858887439259533	11.792588241063159	0.01	0.01	0.01	0.01	0.01	0.01	0.01	0.01	0.01	0.01	0.01	0.01	0.01	0.01	0.01
950	MYH9 (119-135)	3319.0	0.14215172471129106	1.7151950020108153	0.01	3.8322201384738044	0.0	1.7051950020108153	0.31942464121493896	12.0	6.0	0.3784130764349391	0.4220338645392359	0.01	9.300549317063354	0.01	0.01	0.01	11.181790707066428	0.01	0.01	0.01	0.01	0.01	0.01	0.01	0.01	0.01	0.01	0.01	0.01
774	ILF2 (253-266)	2888.0	0.13788437735708647	1.6599141722888824	0.01	3.6934147957151318	0.0	1.6499141722888824	0.3175790534337688	12.0	6.0	0.3784130764349391	0.4220338645392359	0.01	9.483604954775032	0.01	0.01	0.01	10.33536511269155	0.01	0.01	0.01	0.01	0.01	0.01	0.01	0.01	0.01	0.01	0.01	0.01
954	MYH9 (1792-1809)	2635.0	0.15043890511377972	1.8214611946284938	0.01	4.082407812222412	0.0	1.8114611946284938	0.3207321020952305	12.0	6.0	0.3784130764349391	0.4220338645392359	0.01	9.63194260817133	0.01	0.01	0.01	12.125591727370589	0.01	0.01	0.01	0.01	0.01	0.01	0.01	0.01	0.01	0.01	0.01	0.01
843	KV105 (70-97)	2357.0	0.15076608084408188	1.825279133750999	0.01	4.080505994814171	0.0	1.815279133750999	0.3195263493797574	12.0	6.0	0.3784130764349391	0.4220338645392359	0.01	0.01	11.924428457758856	0.01	0.01	9.878921147253127	0.01	0.01	0.01	0.01	0.01	0.01	0.01	0.01	0.01	0.01	0.01	0.01
840	KV105 (22-43)	1235.0	0.17906336795651753	2.184067918537419	0.01	4.870121827170458	0.0	2.1740679185374194	0.3179028590855834	12.0	6.0	0.3784130764349391	0.4220338645392359	0.01	0.01	13.769516059966582	0.01	0.01	12.339298962482443	0.01	0.01	0.01	0.01	0.01	0.01	0.01	0.01	0.01	0.01	0.01	0.01
816	K1C16 (317-333)	1852.0	0.12136000873126436	1.4466631697726766	0.01	3.213176448879882	0.0	1.4366631697726766	0.31716122102957833	12.0	6.0	0.3784130764349391	0.4220338645392359	0.01	0.01	8.79425150074962	0.01	0.01	0.01	0.01	0.01	0.01	0.01	0.01	0.01	0.01	0.01	0.01	0.01	0.01	8.4657065365225
808	ITIH4 (477-493)	3291.0	0.13210381985181666	1.5857514740622138	0.01	3.53025970125911	0.0	1.5757514740622138	0.3179592216314355	12.0	6.0	0.3784130764349391	0.4220338645392359	0.01	0.01	0.01	0.01	0.01	9.999877978454757	0.01	0.01	0.01	0.01	0.01	0.01	0.01	0.01	0.01	0.01	8.929139710291812	0.01
801	ITIH2 (81-104)	3207.0	0.10040606496101083	1.1746229933708066	0.01	2.6353769974411683	0.0	1.1646229933708065	0.3226435077364721	12.0	6.0	0.3784130764349391	0.4220338645392359	0.01	0.01	0.01	0.01	6.007349142026243	0.01	0.01	0.01	0.01	0.01	0.01	0.01	0.01	0.01	0.01	0.01	7.988126778423437	0.01
800	ITIH2 (77-88)	3072.0	0.14219617675960392	1.7151587575206129	0.01	3.8164875725542604	0.0	1.7051587575206129	0.3175059809524905	12.0	6.0	0.3784130764349391	0.4220338645392359	0.01	0.01	9.832941885594398	0.01	10.64896320465295	0.01	0.01	0.01	0.01	0.01	0.01	0.01	0.01	0.01	0.01	0.01	0.01	0.01
797	ITIH2 (529-545)	377.0	0.12178999650445925	1.4525869334169117	0.01	3.2328137359372517	0.0	1.4425869334169117	0.31808849050107174	12.0	6.0	0.3784130764349391	0.4220338645392359	0.01	0.01	0.01	0.01	8.141311629563107	9.189731571439825	0.01	0.01	0.01	0.01	0.01	0.01	0.01	0.01	0.01	0.01	0.01	0.01
793	ITIH1 (97-117)	1177.0	0.1307118149649683	1.5699274197059336	0.01	3.5411988169330826	0.0	1.5599274197059336	0.3241431478911593	12.0	6.0	0.3784130764349391	0.4220338645392359	0.01	0.01	0.01	0.01	7.873126172102585	10.866002864368612	0.01	0.01	0.01	0.01	0.01	0.01	0.01	0.01	0.01	0.01	0.01	0.01
990	PA1B2 (121-136)	2994.0	0.11710086129380996	1.3940216278805948	0.01	3.1421582737205287	0.0	1.3840216278805948	0.32418555392140513	12.0	6.0	0.3784130764349391	0.4220338645392359	0.01	0.01	0.01	6.982410686762182	0.01	9.645848847804949	0.01	0.01	0.01	0.01	0.01	0.01	0.01	0.01	0.01	0.01	0.01	0.01
781	IST1 (167-184)	1676.0	0.11857206237947837	1.4104281299660089	0.01	3.1315605037737915	0.0	1.4004281299660089	0.3170752692751175	12.0	6.0	0.3784130764349391	0.4220338645392359	0.01	0.01	0.01	0.01	8.476276838729417	8.348860720862682	0.01	0.01	0.01	0.01	0.01	0.01	0.01	0.01	0.01	0.01	0.01	0.01
617	HCLS1 (219-231)	2624.0	0.1378636154735388	1.6605108641060857	0.01	3.715726191050162	0.0	1.6505108641060857	0.32023322373668206	12.0	6.0	0.3784130764349391	0.4220338645392359	0.01	8.857535277352783	0.01	10.96859509192024	0.01	0.01	0.01	0.01	0.01	0.01	0.01	0.01	0.01	0.01	0.01	0.01	0.01	0.01
667	HPT (148-160) | HPTR (90-102)	1028.0	0.14935731447532832	1.8080384349468883	0.01	4.063106066349321	0.0	1.7980384349468883	0.32199749239379866	12.0	6.0	0.3784130764349391	0.4220338645392359	0.01	0.01	9.361317587943304	0.01	12.235143631419351	0.01	0.01	0.01	0.01	0.01	0.01	0.01	0.01	0.01	0.01	0.01	0.01	0.01
610	HBD (68-80)	315.0	0.1352432830600063	1.6259062713619377	0.01	3.615125712490298	0.0	1.6159062713619377	0.3172989660585836	12.0	6.0	0.3784130764349391	0.4220338645392359	0.01	9.422221866170776	0.01	0.01	0.01	0.01	0.01	0.01	0.01	0.01	0.01	0.01	0.01	0.01	0.01	0.01	9.988653390172475	0.01
1059	PPIA (139-158)	1523.0	0.1649880940335243	2.0062727863105683	0.01	4.490481719718403	0.0	1.9962727863105683	0.31985288072339535	12.0	6.0	0.3784130764349391	0.4220338645392359	0.01	10.790387650281357	0.01	0.01	0.01	13.184885785445461	0.01	0.01	0.01	0.01	0.01	0.01	0.01	0.01	0.01	0.01	0.01	0.01
585	H3PS2 (102-118) | H31 (102-118) | H33 (102-118) | H32 (102-118)	1897.0	0.13287431412662692	1.5953794280522053	0.01	3.5454402092878796	0.0	1.5853794280522053	0.31711516714937404	12.0	6.0	0.3784130764349391	0.4220338645392359	0.01	9.387964472515387	0.01	0.01	0.01	9.656588664111071	0.01	0.01	0.01	0.01	0.01	0.01	0.01	0.01	0.01	0.01	0.01	0.01
1066	PRDX6 (112-129)	2497.0	0.13292172608490366	1.5959721236546522	0.01	3.546379847511211	0.0	1.5859721236546522	0.3170641735802119	12.0	6.0	0.3784130764349391	0.4220338645392359	0.01	9.566240992477129	0.01	0.01	0.01	9.485424491378692	0.01	0.01	0.01	0.01	0.01	0.01	0.01	0.01	0.01	0.01	0.01	0.01
1068	PRDX6 (147-160)	2854.0	0.1558915764346641	1.8899739108993134	0.01	4.2069224105116625	0.0	1.8799739108993134	0.3174127749226059	12.0	6.0	0.3784130764349391	0.4220338645392359	0.01	10.889693695272538	0.01	0.01	0.01	11.689993235519218	0.01	0.01	0.01	0.01	0.01	0.01	0.01	0.01	0.01	0.01	0.01	0.01
578	H2B1M (99-119)	1726.0	0.1457955653221928	1.7628626276738721	0.01	3.9690713091656487	0.0	1.7528626276738721	0.32294981924299804	12.0	6.0	0.3784130764349391	0.4220338645392359	0.01	12.058626254494946	0.01	0.01	0.01	8.995725277591513	0.01	0.01	0.01	0.01	0.01	0.01	0.01	0.01	0.01	0.01	0.01	0.01
577	H2B1M (99-112)	955.0	0.15653715342863972	1.898244462464021	0.01	4.227060720745942	0.0	1.888244462464021	0.31759366291355356	12.0	6.0	0.3784130764349391	0.4220338645392359	0.01	10.845260825347989	0.01	0.01	0.01	11.833672724220255	0.01	0.01	0.01	0.01	0.01	0.01	0.01	0.01	0.01	0.01	0.01	0.01
1060	PPIB (138-157)	2931.0	0.1291739991310698	1.5477067322175315	0.01	3.438832125536757	0.0	1.5377067322175315	0.31711571997640514	12.0	6.0	0.3784130764349391	0.4220338645392359	0.01	0.01	9.105326312594407	0.01	0.01	9.367154474015965	0.01	0.01	0.01	0.01	0.01	0.01	0.01	0.01	0.01	0.01	0.01	0.01
1072	PROF1 (111-124)	2750.0	0.13243143377860497	1.5904133568498036	0.01	3.5505998093765934	0.0	1.5804133568498036	0.31926770511276314	12.0	6.0	0.3784130764349391	0.4220338645392359	0.01	8.650243426871338	0.01	0.01	0.01	10.3347168553263	0.01	0.01	0.01	0.01	0.01	0.01	0.01	0.01	0.01	0.01	0.01	0.01
1073	PROF1 (119-132)	2392.0	0.1469243870275192	1.7755490726301366	0.01	3.9493012427291063	0.0	1.7655490726301366	0.3172269001581782	12.0	6.0	0.3784130764349391	0.4220338645392359	0.01	10.344497219845316	0.01	0.01	0.01	10.86209165171632	0.01	0.01	0.01	0.01	0.01	0.01	0.01	0.01	0.01	0.01	0.01	0.01
573	H2B1M (108-126)	968.0	0.14032946086851936	1.6911480781189177	0.01	3.7603113192663717	0.0	1.6811480781189176	0.3172024693056256	12.0	6.0	0.3784130764349391	0.4220338645392359	0.01	9.869113382435508	0.01	0.01	0.01	10.3246635549915	0.01	0.01	0.01	0.01	0.01	0.01	0.01	0.01	0.01	0.01	0.01	0.01
575	H2B1M (45-62)	2192.0	0.15077864988046327	1.8250230432236165	0.01	4.067697004140895	0.0	1.8150230432236165	0.31811846024876067	12.0	6.0	0.3784130764349391	0.4220338645392359	0.01	10.231038803356752	0.01	0.01	0.01	11.56923771532664	0.01	0.01	0.01	0.01	0.01	0.01	0.01	0.01	0.01	0.01	0.01	0.01
574	H2B1M (42-58)	2667.0	0.15755478560919986	1.9110435645214385	0.01	4.250870599528169	0.0	1.9010435645214385	0.3170599801035633	12.0	6.0	0.3784130764349391	0.4220338645392359	0.01	11.39610952997799	0.01	0.01	0.01	11.436413244279267	0.01	0.01	0.01	0.01	0.01	0.01	0.01	0.01	0.01	0.01	0.01	0.01
603	HBB (34-46) | HBD (34-46)	3294.0	0.14234990237597647	1.717144957907286	0.01	3.821393875405163	0.0	1.707144957907286	0.31756250863054974	12.0	6.0	0.3784130764349391	0.4220338645392359	0.01	10.686447522077621	0.01	9.819291972809804	0.01	0.01	0.01	0.01	0.01	0.01	0.01	0.01	0.01	0.01	0.01	0.01	0.01	0.01
641	HMGB1 (120-129)	2086.0	0.10495148803126042	1.2358540340837783	0.01	2.7912969810685335	0.0	1.2258540340837782	0.32557039924381226	12.0	6.0	0.3784249932605734	0.4220201881352007	0.01	6.0741983225289475	0.01	8.656050086476395	0.01	0.01	0.01	0.01	0.01	0.01	0.01	0.01	0.01	0.01	0.01	0.01	0.01	0.01
1041	PLSL (350-368)	3260.0	0.12785058113978962	1.5336574790341106	0.01	3.4713596048056963	0.0	1.5236574790341106	0.32583501544614457	12.0	6.0	0.3784249932605734	0.4220201881352007	0.01	10.781687686050484	0.01	0.01	0.01	7.52220206235884	0.01	0.01	0.01	0.01	0.01	0.01	0.01	0.01	0.01	0.01	0.01	0.01
1293	VASP (38-61)	3341.0	0.13649373232732223	1.6447149666374268	0.01	3.7239704813311643	0.0	1.6347149666374268	0.3257830941412786	12.0	6.0	0.3784249932605734	0.4220201881352007	0.01	8.0750324434646	0.01	0.01	0.01	11.561547156184517	0.01	0.01	0.01	0.01	0.01	0.01	0.01	0.01	0.01	0.01	0.01	0.01
412	FA12 (374-388)	2157.0	0.13537894642432038	1.6304738952025952	0.01	3.6928956715891186	0.0	1.6204738952025952	0.3259567989868175	12.0	6.0	0.3784249932605734	0.4220201881352007	0.01	0.01	0.01	0.01	7.987334477953285	11.478352264477854	0.01	0.01	0.01	0.01	0.01	0.01	0.01	0.01	0.01	0.01	0.01	0.01
889	LUM (164-178)	2404.0	0.1284970792804635	1.5420788621874262	0.01	3.4926189685953415	0.0	1.5320788621874262	0.3261135245143868	12.0	6.0	0.37843438168351357	0.4220094137683582	0.01	0.01	0.01	0.01	0.01	10.86751201949012	0.01	0.01	0.01	0.01	0.01	0.01	0.01	0.01	0.01	0.01	7.537434326758994	0.01
14	A1AT (396-418)	1802.0	0.1387519877778412	1.6740745903685623	0.01	3.8019777913583446	0.0	1.6640745903685623	0.32715779155793057	12.0	6.0	0.3793004268244496	0.4210166685880112	0.01	0.01	0.01	0.01	8.08241106594228	11.906484018480466	0.01	0.01	0.01	0.01	0.01	0.01	0.01	0.01	0.01	0.01	0.01	0.01
1203	TCPD (188-203)	2879.0	0.12268037806798997	1.4676003233059298	0.01	3.334374524580671	0.0	1.4576003233059298	0.32774020998691955	12.0	6.0	0.3798027194477457	0.4204419299704559	7.032128776137063	10.479075103534091	0.01	0.01	0.01	0.01	0.01	0.01	0.01	0.01	0.01	0.01	0.01	0.01	0.01	0.01	0.01	0.01
1290	UGPA (353-372)	3324.0	0.1120610007002256	1.3299984916268837	0.01	3.0231124785472647	0.0	1.3199984916268837	0.3282857066337663	12.0	6.0	0.38026178757487217	0.4199173145547115	0.01	9.531044918486797	0.01	0.01	0.01	6.328936981035809	0.01	0.01	0.01	0.01	0.01	0.01	0.01	0.01	0.01	0.01	0.01	0.01
115	ANXA3 (121-135)	3104.0	0.10170704708638928	1.1944595247916083	0.01	2.7149531212296973	0.0	1.1844595247916083	0.3286759609451797	12.0	6.0	0.38036772571201255	0.4197963401568556	0.01	5.654740826418614	0.01	0.01	0.01	8.578773471080689	0.01	0.01	0.01	0.01	0.01	0.01	0.01	0.01	0.01	0.01	0.01	0.01
42	ACLY (414-435)	3316.0	0.10377730175262662	1.222240740060568	0.01	2.786055219640427	0.0	1.212240740060568	0.3299277935743622	12.0	6.0	0.3807916225407094	0.41931261471078624	0.01	5.706487318106692	0.01	0.01	0.01	8.860401562620126	0.01	0.01	0.01	0.01	0.01	0.01	0.01	0.01	0.01	0.01	0.01	0.01
78	ALDOA (209-227)	2701.0	0.11118274660171751	1.3190222688952062	0.01	3.005861185226846	0.0	1.3090222688952062	0.32951838302793557	12.0	6.0	0.3807916225407094	0.41931261471078624	0.01	9.538955924905636	0.01	0.01	0.01	6.189311301836842	0.01	0.01	0.01	0.01	0.01	0.01	0.01	0.01	0.01	0.01	0.01	0.01
202	CAH1 (231-257)	1627.0	0.09932076262520248	1.163500686142993	0.01	2.6511217058669607	0.0	1.153500686142993	0.3299396383836626	12.0	6.0	0.3807916225407094	0.41931261471078624	0.01	8.432257862213145	0.01	0.01	0.01	5.429750371502775	0.01	0.01	0.01	0.01	0.01	0.01	0.01	0.01	0.01	0.01	0.01	0.01
[truncated: 169 more rows]
