# Supplementary material for: Peptide clustering enhances large-scale analyses and reveals proteolytic signatures in mass spectrometry data
Source: Nat Commun. 2024 Aug 20;15:7128. doi: 10.1038/s41467-024-51589-y (PMC11336174; doi:10.1038/s41467-024-51589-y)
Supplement: Supplementary file 4 — Source Data [file 41467_2024_51589_MOESM4_ESM.zip › source_data/7e.csv]

	Cluster	DEScoreType 1 diabetes-Healthy control	GroupType 1 diabetesMean	GroupHealthy controlMean	GroupType 1 diabetesStdev	GroupHealthy controlStdev	Log2FoldChangeType 1 diabetes-Healthy control	PValueType 1 diabetes-Healthy control	GroupType 1 diabetesRepCounts	GroupHealthy controlRepCounts	CorrectedPValueType 1 diabetes-Healthy control	-Log10CorrectedPValueType 1 diabetes-Healthy control	pep1	pep2	pep3	pep4	pep5	pep6	pep7	pep8	pep9	pep10	pep11	pep12	pep13	pep14	pep15	pep16	pep17	pep18	pep19	pep20	pep21	pep22	pep23	pep24	pep25	pep26	pep27	pep28	pep29	pep30
0	HSPG2_4	0.13053663005649918	22.832213382912425	23.274898198274922	2.399737845546746	2.098369650942327	-0.4426848153624974	0.6207935714032407	14	14	0.8928693100789188	0.04921210445435547	23.503245379295105	19.994933448082605	19.237760801932993	20.407379806464316		20.701001806685422	20.29030239592946	20.537218918653714	21.114515063835277	20.37793068120277	22.300225185527147	20.51547270556759	25.386928671192273		22.95320819249633	24.140241888953646	22.03674376158965	22.687396188546458	24.626022287551773	25.79330066558563	24.04585229539103	21.322384190533626	24.6048988478415	25.11525356972195	24.23086162954555	25.88245685301009	26.79847654746734	26.981090433856355	24.418604649356073	25.495855270807144
1	HSPG2_3								6	6															23.66513083472458			22.334618098220698	23.766886341808377		23.07262526878497	23.574847565636155	21.976452247563937			23.39174361359155	24.2142089529317	24.72543829078697	26.928544343267284	25.91215801911484		24.102824641409928
2	HSPG2_2	0.003037625059879351	23.111523946366084	23.10093726605954	2.6575562147398277	0.8063123578934438	0.010586680306545304	0.9926121165037252	8	7	0.985246012247757	0.00645531425205652										18.39749080862811			23.722120760059042			21.2911791560888	22.172484472215565		24.244633440230153	22.72751488362375	21.766119124336576	21.95223579778567	22.021676753547265	23.90951986770048	25.172738433186243	22.9086106850405	27.307154463848246	25.52457194205858		23.48070184499644
3	HSPG2_1	0.10013984906907902	26.529898892479498	26.182485611428806	2.6581127451162785	2.313582432900749	0.3474132810506916	0.7640417189331645	10	11	0.9315726084043974	0.03078328977423107						24.061263725977955			22.293000073457314	22.42028922221946	23.36421512508617		29.594229554648486		25.061758138265482	27.85479031802111	27.869373679055762	23.676375503168842	24.719253882804875	28.05475880978133	27.347880842579087	27.22354981623843	26.92385266223858	28.698696652564852	25.857045771086725	27.639235956316487	30.306673116747216	29.297089699473126	22.405591761786006	28.637406338994545
4	AHNAK_1	0.03472197556864605	20.02206447016622	20.11731259410226	0.513381310943013	0.8144022783001197	-0.0952481239360381	0.7662935972358753	10	11	0.9315726084043974	0.03078328977423107		20.856124571010728	21.172645128608405		19.65822543200986	19.514721758188326	19.752903267475432	20.833680748654743	19.964374714407416	19.69567688859015	19.434754451415817	20.0961415322641		19.955604504779682	20.36698381007199	19.559548872390128		21.443441376798216	18.970763125448553	18.916631753060813						20.633960153632223	20.618987646696063	19.585385809096337	20.843988504339485	19.63653918784862
5	COL12A1_0								3	3								22.321772977487456	21.81534576684038		23.02874109762303				23.303963534562197			22.553772705901263							21.450909176980158
6	AHNAK_0	0.08285000999940025	21.577698756543086	21.352799025791928	1.0798218959837422	0.6724552523131624	0.224899730751158	0.5248044387985988	15	14	0.8665205930519948	0.06222111172378083	22.808245407661204	21.934012080805694	20.97715132934381	21.030706495963265	21.54062015258397	20.95390086942223		22.771145267939655	20.896141945842864	21.39009214976518	21.240220680375945	21.67610731365507	20.204547264697748	20.032546217048996	21.57327421623727	19.348494762282144	21.097560504270167	21.737021732250927	21.340653834630523	21.621859688965987	22.243020213536248	21.18594336298461	22.183086675729594	19.918438181371286	23.284021807815193	21.204617216490313	23.083766044242072	21.321794266493335	22.624027570484387	21.381650456343635
7	PCLO_0								5	8						20.95553356012422	23.20745467754465	22.198295152615657	21.76563251012914		22.227967239823784				23.006707528921314			21.7269614981398		21.879683453230168	22.6659421989072	24.848759927217845		23.267851957188608	23.2960009273405	21.363726256634724
8	FBN1_0	0.42279624415473915	22.526374776490716	23.6290663074906	1.3125045124803503	1.133227063586765	-1.1026915309998842	0.03138024293499164	15	13	0.3027506111037575	0.5189149715582482	22.790404978205952	22.106699603636628	23.661230095199468	23.23432628496221	24.56975828097111	20.47169505766228	24.411704411837274	22.78128991324079	25.058995499190456	22.649710964843585	21.650399975629277		24.809116520879666	22.98731538807855		24.65053290508371	24.438982668339616	21.90341557461887	21.789463759306823	23.484593113209897	21.70750405762596	20.497555610074944	25.2293469244827	23.336077863215344	24.036867184795245	23.968620446116102	21.853347632789713	21.821314660071142	23.925152363571613	21.248061907099487
9	HSPG2_0	0.07963095785850495	24.432174098998974	24.675930631006416	1.3570812524099456	1.0540097963897523	-0.24375653200744196	0.6133345384252356	14	14	0.8928693100789188	0.04921210445435547	23.194213177828203	21.174079617835083	24.789599311698897			25.370710015329827	24.197633655873503	23.16903148628405	25.02524676872644	24.895215931063774	23.86050386148007	23.7570456512497	25.90402689877432	24.248857645729657	25.430601851535126	25.199590324451606	24.94026726012376	25.5634586095459	24.369811642440112	25.742345829683927	24.60916345205689	24.7469493337273	23.90416932899796	21.964661855374636	22.919883549216465	25.154604907226048	24.77891411234742	26.411122510497545	25.884298170085927	26.30745946089134
10	LTBP2_0	0.29714649342652705	24.026357670273324	24.920857194857273	1.8524554273218405	1.1717197744079868	-0.8944995245839493	0.14844978514716423	15	14	0.5825244733622901	0.23468582408233038	21.4824692339717	22.24681596880576	23.767694687559118	22.858745919006942		21.34435009466265	24.421753587420117	23.069154062054608	25.6377399228883	21.948535624566855	23.093704573491376	23.408079873264604	26.206755343308107	22.441061735734326	26.25990241489559	24.676260963831968	24.908771981219992	25.037414236815334	24.90817166082814	26.408626932960125	26.501363431321888	26.472514247425195	25.714021458092773	25.509871136827996	25.272361761526206	26.234273510227467	24.945852068041496	24.73153203932434	23.012959331091114	26.766607980937597
11	FN1_1	0.15562928814621313	23.312099732971916	22.804754083825067	1.412658818016391	0.8945408896693522	0.5073456491468491	0.47164082356706616	7	7	0.8169513635745841	0.08780379800849038							22.39694232985511		24.88643732145737	23.094519746468478			23.83860774689792		22.731491650005985	24.773240249979438	24.45540752404613		21.977342930908048		22.47548507437233	24.790991538625654	22.166284469450268			22.06720193561198	21.1156583963803			22.04836580351984
12	SETD1B_1	0.024808354047091686	21.42428913840831	21.339488040644046	1.5406315965031487	1.437079161204198	0.08480109776426303	0.9201929260775636	8	7	0.9834357230746055	0.007254020112974365	19.668961138033367	20.220812854480815					21.080112263860517		21.606661843144465	20.50620296455885	18.451734315931393				21.968282885081802	21.21442347864673		23.073984790114125	21.046668417152166	20.882634094576364	22.029347895247078	25.03988392471189	22.872999517791953							21.108019008443275
13	SETBP1_0								7	3				23.144526932052457			20.876052240472927				23.286302809294778	23.06654516504507	22.881458296326585					22.321713444571582				23.56894696419647	23.34624534975106	22.49093801134793								23.238516116001918
14	C4A_2	0.2125550080013103	25.94078442643762	25.30493018902924	1.4299240490709542	1.3774041065848086	0.6358542374083811	0.2501531086451063	15	14	0.6862607405308226	0.163510845431809	26.99215642991981	27.67087664018456	25.198579928092027	26.483991753783698	25.762559050573433	23.422267047712356	25.090107572585474	25.05841756251761	24.490701328291895	26.821163791528182	26.0805839959689	26.292283994717106	23.460764837323566	25.955378356526534		27.021786870977493	24.52534062536492	26.011629249520976	24.8874857792659	25.616358587059196	26.87997789178482	27.293512343059415	26.763572446025332	25.51608015738628	26.797858399704815	27.41029774828806	23.077767582676653	24.309135359776505	21.653378674238212	26.836775038119878
15	C4A_1	0.021905759459785987	23.835305471650727	23.769899196862756	0.9560186678065894	0.8812200711636333	0.06540627478797134	0.8663576058263839	13	12	0.9591816350220679	0.01809914505196227	24.410524531198924	24.18762248789122		23.958811105297915		21.485666207159515	23.084336088585943		24.43064906709323	23.50971522814909	23.795544218986997	23.67174059412363			23.446322067763926	22.727275400682615	23.845345969913595	22.789628347423875	24.01998052851545	26.33249922463943	24.163263240394077	23.995675384350378	23.949846654348523	22.719961953209364	25.830897147559497	23.761764030361107	23.674975821314842	23.594303009726293	23.821820684481242	23.889592500641918
16	LTBP4_1	0.009709322061158628	24.70196881194579	24.670775667289846	1.1379844581533065	1.4977204654879375	0.03119314465594414	0.9509647692174786	15	15	0.9834357230746055	0.007254020112974365	25.056838926059545	24.252544265315244	26.12159074412682	21.794571923275388	23.809030641732342	25.8081837385908	24.788803149823963	26.043747403046765	26.211448397374088	25.51358255670422	25.941654637907334	23.20677729516998	24.53326508580513	23.784171834370298	22.424978464491574	24.550159631803492	24.602182333545922	22.56962349869392	25.725100351667912	23.770466860986552	25.775677990692586	23.528029933200393	22.777172375389675	25.984158355483103	25.312956570219704	26.489055246638834	23.840330060126846	24.7639522858733	27.317775967884632	24.293336662534166
17	LTBP4_0	0.1514314424300086	23.803812424254588	24.176060823433993	0.7881710939809086	0.9466489360012451	-0.372248399179405	0.26776798070313657	15	15	0.7105116348237149	0.1484288059865249	24.39943492205458	25.14600426683228	23.744086513528675	25.090511439964207	23.970355899829745	23.08162451442929	23.986280675798334	23.081299364788734	23.843686440393896	23.22888874494349	24.823113000168163	24.150117275570953	22.19148712234344	23.760707766879253	23.827041848631843	24.10749231138793	23.234146624676246	25.321857924259337	24.019285981355555	24.643283596085453	22.898212358670186	22.950131532671193	23.727127740762736	24.082371923805866	24.81816748847594	24.288347937228227	23.978845197215747	24.039870781076267	26.632008287465265	22.63230923403579
18	COL18A1_6	0.27457328602043946	25.041919224061882	25.813125422908602	0.9334364692179078	1.6054342830476946	-0.7712061988467198	0.13145484421386408	15	15	0.5433466894173049	0.2649229747286918	25.122160360502782	25.317906512861555	25.432866004878534	24.51684156210531	25.495450459712213	25.42867587593139	29.626570606221314	24.68001142233545	24.776494224497327	25.148191823740866	25.358900951069437	25.136023961633903	23.72831809614102	25.449408608500313	24.925353410220602	22.63437821247786	24.91542069324883	25.474669221375898	25.238437551710383	25.33234735291324	26.57614592634255	25.123739917873902	25.15588973097909	25.217613462900147	24.094629696698753	29.742734510553046	26.49954806201817	25.833328485183113	26.41628533007139	24.42732766985891
19	COL4A4_0	0.01343523880138051	24.70836539407251	24.666189649618325	0.9247558798024457	1.2692490490309212	0.04217574445418393	0.9266487521455526	13	13	0.9834357230746055	0.007254020112974365	25.3840981140021	24.183969089184032		24.3609167230479	24.097882317214108	25.28234867005903	24.128254292285803	23.309663970511963	25.950348361156976	25.102455047003932	26.141665155547695	25.634475404834628	26.03722569715023	25.425952176371123	25.037498024313738	24.996192788435142	25.366297015969195	24.552858561863093	21.921724735951564	24.649327233944234	25.108768820936135	25.70033514889977	26.493265324816573	23.514244992607985	23.202620674105333	23.085746688539377		23.201080539229174
20	COL5A2_2	0.11053744048938192	24.155496687525822	23.811172368205124	1.2790830979160104	1.4859698940333812	0.3443243193206982	0.525502811270242	14	15	0.8665205930519948	0.06222111172378083	23.106422115988003	22.6190772300449	22.32922408101554	21.99203345655902	23.95899957856116	23.133986290899355	22.52462480737869	22.775795217708566	24.945323124145062	23.89261728056293	24.896541310711335	24.264603381967476	24.62665009107591	25.66060622922803	24.243353552277078	25.426236338842177	23.523773945838336	23.83213907452279	23.622851723810868	26.499572879825344	26.122058694127826	25.47228319289085	25.29712249389663	23.25801249843519	23.75834889521289	24.553486258794198		23.92125257262191	19.73662984496637	25.35091298653003
21	RPRD2_0	0.12211819356677071	23.85722718270641	24.17275011828417	0.9442818015828464	0.7969038530764869	-0.3155229355777607	0.3640237012432882	13	15	0.764882946687513	0.11640502170559619		23.57934356245035	23.809214673415056	23.693811066014653	26.062499439150624	25.39607347845609	23.622396427647523	21.8157757278414	22.8773260772968	24.031595940721246	23.85016232717142	23.916759695181945	23.582613081337463	24.942348408077418	23.90463267681031	22.872576963305853	24.953536811475093	24.217543850513366	22.50227435786125	24.4236653708367	24.315618376119335	24.17066016627176	24.139203662090562	25.07520687924621		24.827888862416938	24.86060204797003	24.2898241560293	23.703653659108113	23.2983974046291
22	CUBN_0	0.12331562818796486	23.113928302793195	22.713084154629648	1.4053828394594388	1.6694055838168338	0.4008441481635465	0.5464210988344265	11	14	0.8761328263174218	0.057430047526260374		22.21794705136229	21.618728620121665			24.260757162703413	23.982246528219555	22.066941959504213	22.953755481976913		23.87208405331542	20.02863993986808	21.75633355703056	24.352657188280272	20.655083445197977		22.26298716715899	25.420404884053983	21.859578765878506	22.659100170913185	22.030631679069202	20.571541573486265	24.31679047212182	23.45439284661039	25.237467506665695	20.714061009431994	24.665606141445146	24.03016023498575	25.38274670489298	21.86574535124599
23	COL17A1_2								4	5			24.884600946577415							24.008469656881438	24.744169473924774			23.704409921574054						21.4940430274205				24.118465243234	24.301663085361316	20.77313920671969		24.79728946974741
24	COL5A2_1	0.26667901903690033	20.187136915838153	19.346115503194177	1.1495757837222196	1.2245006088983224	0.8410214126439755	0.2259567542904454	7	8	0.6729022684030069	0.1720480076562818	19.385618089526474	19.327048209084875		21.796853963070035	22.018284410371905	20.645264384167533						19.173945469800127	18.49251824830281	20.272301729911906	18.581781674637757		17.776291655386615	20.18289380165213	18.861359567042772						18.36990400905821	19.68184919835931				21.512968026048046
25	C4A_0								6	0			25.42249162913909			24.06660976806168		22.651080604509783				23.759712970125264															25.287685243616398		26.478030927491265
26	COL1A1_16	0.29020657857811644	26.894254830415615	27.832630785734505	2.296701490348395	1.7317761230862994	-0.9383759553188895	0.23240409078742397	15	15	0.6729022684030069	0.1720480076562818	27.93741811558654	26.14144587733304	26.867532490395305	26.209251941923952	28.361384987512306	23.670434297295827	28.805980519229067	27.927410607289133	28.235364900681688	29.207282438456158	27.861856800491488	27.926917410976806	29.25786265237971	28.568106263538454	28.581134416936443	28.629859595959967	28.016541638538758	29.17304358885457	27.0078985330903	28.6203300471369	28.67318020135894	28.858114813832962	28.839523631604067	27.645679053799242	26.558947064901577	28.640395878985586	20.31285116712059	25.443352455016885	21.88338013608688	27.04080271593852
27	COL18A1_5	0.06198697819383805	23.202002240473703	23.006467660520038	1.0227451688725622	1.338298685078364	0.19553457995366585	0.7079164194036035	11	13	0.9315726084043974	0.03078328977423107	24.013589838669677	23.2349840320098	22.754726874165282		21.96529109171483	24.407820628872013	23.788653820546042	22.789450064810968	23.868818787706243	22.687972775403914	23.20952357002777	23.776857883515632	25.699196886131976	23.38152605295218	22.97587524996986		23.39006039348167			22.69852409479673	20.621017316718365		24.127939551070288	21.87503986232776	22.644868468403192	23.109470420050275		24.429053200643377	19.712919888962357	23.14292347902103
28	COL1A1_15	0.20990352753934563	23.81456788116174	24.471646014875482	1.915758626978815	1.2174246516015583	-0.6570781337137426	0.30064647404028005	15	14	0.7105116348237149	0.1484288059865249	22.379868873439744	22.550271096542822	23.661556312281895	22.37691816718378	24.80405261651	24.709987435794915	25.393457233756994	24.803658558658967	25.165533301304645	25.825780030861946	23.295274177245396	25.89390936273435	25.712027932568468	25.365362628079094	24.89129714465141	27.42566411426481	26.607243384925255	24.969829144499524	22.421934912991674	24.67436903448023	25.240490021207272	23.358944648228317	24.276113050269707	22.454803622256936	21.43275978151027	23.547176279084916	19.77954944584517	22.480641318074206		24.323088796430092
29	COL11A1_0	0.00211841535217663	24.285891910741654	24.293271175038136	1.786121060891009	2.4937242531897734	-0.007379264296481836	0.9947806510759611	8	10	0.985246012247757	0.00645531425205652								22.690319454040647	23.754774380105296	23.4235184965503	24.788653820546042	25.94908967302913	28.64199620281011	28.10129318253908			26.87993580090885		21.108401940108664	25.69516604612559	22.895874777359936		22.821139456414606	21.575424759098897	22.73332736106812	24.618909256702477		24.707198601620487	20.85399479463697	25.98082903264936
30	COL17A1_1	0.1067688787990682	25.989956402291266	26.342387539256833	2.3132998524782673	1.0490662348573705	-0.35243113696556705	0.618485810389269	15	14	0.8928693100789188	0.04921210445435547	24.812486765570753	25.183819403848872	25.110999998466998	26.738408151122364	24.832698230719558	25.480723677281023	25.61513510761814	24.39301146862922	28.70859369258494	26.034853241782514	26.2888431708559	27.321738711873387	26.256027508983806	28.893510172141852	25.386115100851768	29.648010806167495	27.61540535678978	27.14355417559939	26.921048223274028	28.571849662863873	28.652257454656297	26.391983508486344	25.445740196050835	26.75340631541227	22.646905354658788	25.530863790235923	20.84725585257238	25.148246376815287		26.26928010805085
31	COL1A1_14	0.06338622936980208	27.886374013207377	28.09076871873869	1.426953084267522	1.6013019265660828	-0.204394705531314	0.7240911675726169	15	15	0.9315726084043974	0.03078328977423107	27.369113034926094	30.09672681470808	27.839815660085613	27.607013824219116	28.267163337118305	27.856179051212383	27.60709170684047	26.956669157092602	27.86870355909062	27.180751852201173	27.9810764267137	29.996580719761123	31.002628637401948	27.934460098327623	26.56321256046673	27.90173199398517	26.745095760463492	27.924746200996125	24.924739649812857	26.593292569434915	26.643579545840097	31.197710905926705	28.050440419829737	29.990507341893345	26.48266076783362	27.432807053019946	27.1923470012176	25.88780517649822	30.442332737242065	30.12015741503152
32	COL3A1_3	0.19848331619865128	25.183666460893683	25.746493794048597	1.0274731954447989	1.4035879570640368	-0.5628273331549138	0.23614655643705362	15	15	0.6729022684030069	0.1720480076562818	24.79185433984628	24.461870432293637	26.314310275536265	25.941633081770597	27.6137393983932	25.191535614066943	22.869812848803477	25.65125444450102	25.387333845235673	26.257165149932423	25.582279175489994	26.256897131241924	25.157891311010413	24.41377149562013	26.50086078710528	24.61290680111248	26.0949128943615	26.29256191335611	24.922542914771938	23.992999511402758	24.05723852399374	26.293027536156625	27.052718647489918	25.40311814894782	25.153437130594533	23.829159443192573	22.844627968517003	25.462835022555474	28.313602509625674	27.234505527208775
33	COL18A1_4	0.20453447162731445	21.72381943621772	22.225385985309725	0.8251544197200383	0.7842819026001788	-0.5015665490920043	0.1680283682435383	11	12	0.6275758331987575	0.2023337886518691	21.098539301967403			21.497966939659065		20.185528892937672	22.599891962987623		22.101461510520462	22.36150586806454	22.19687076468705	23.176775177400437	23.311004997134226	22.98775322060835	22.141325161497555	22.77459485433825	22.74034825531273	21.481188458421908	20.483748873500996	22.30454498129498	21.20842251457034	22.328646986767623	22.370340465175943	21.201871351033056		22.69672137527022		20.84239979953732		21.57519390942389
34	COL16A1_1								0	1																	28.307867636036487
35	COL18A1_3								7	4								22.61417829680836		23.09072948134814	23.860696759609052	23.584596843164874		23.57392357550553						23.340959505461875		24.60930230315561		23.513281348894516		22.525137473482477	23.58014905521594					24.019794988196384
36	COL2A1_5								1	2															23.12735192778801									21.041330285939505	21.077441630925218
37	COL2A1_4	0.08789404111078841	24.17361153484663	23.86992082698316	2.7358636102777143	2.747306807990338	0.30369070786346697	0.7758477970147308	14	15	0.9322202212192502	0.03048148081912702	22.923396321652014	21.38916286118058	20.993627924640258	25.77349118160506	24.910772630620855	25.20797181667774	24.494136274521033	20.039524199411566	26.480096511038923	26.66942971004604	25.576234461430914	24.713183935563436	26.97072535875474	26.828875144901765	25.775379038446513	23.659306054832296	26.22149272162877	24.889300370932798	20.58138737344456	24.32995844610412		24.78316803187267	25.47140481964385	22.68848614233579	23.12134569635465	24.595193521617453	17.86393216075903	26.44488188548899	15.837529385062423	27.245979912031494
38	COL1A1_13	0.3352228134443186	24.888486552620908	23.926244283977173	1.5292869486810594	1.2321223118161417	0.9622422686437346	0.09211446657970487	15	13	0.44548064645684693	0.3511711587866376	23.409956417646683	23.73185176267203		23.579395432023844	22.220635753385082	23.987897781991144	24.495153830454665	24.0951478068966	25.802031931349987	24.96224916042332	22.751184859363796	25.721636808989786	25.917670835984538	23.808339793930813	24.17399030552584	26.706063504126085	24.703375084312462	23.303177287685187	22.456232382410747	23.568876266380105	27.05154717897905	25.114364921211298	25.594232001744214	22.65904812729822	27.137812744768766	23.47596214816858	22.15099357842861	24.51935358502232		27.270292689843075
39	COL1A2_9	0.010982964252387513	26.251055896630294	26.21442824348219	1.8423287883602	1.539449965659904	0.036627653148105566	0.9548843633724394	15	15	0.9834357230746055	0.007254020112974365	25.91132687263971	26.066086457896745	26.996796192099794	25.459914796927997	27.289827885707492	23.318267476693244	27.392720559299523	25.0952925258091	28.160387259820055	25.898565591738624	25.620208420404627	26.06721032069985	26.30977744141223	25.540149808053354	24.943306680882174	27.343926706533157	25.143865339563213	26.700837035207666	25.574818699900383	28.97295393881029	28.656798476295545	25.714412520869313	25.647055440540647	28.474948450950855	28.532930814809312	25.78915332349196	22.17063049284391	27.229211974656913	22.292943923262087	28.66793667386745
40	COL15A1_4								10	6			21.590168527542136	21.057219670985695		21.846477461671423		19.589665774675545	22.581413921630183		22.57563249222836	23.52695287553184	22.380142257085048		24.273269733251563	22.83238708544929	22.586851696537117	22.974352967413413	23.076659046126593					22.71779162403452		23.303675527904034	20.966066033523617
41	COL1A2_8	0.2301463539984502	24.88921559550142	24.230570717218775	1.2562531504508179	1.255406953729252	0.6586448782826437	0.19275855968293934	14	14	0.6517647630264699	0.18590912290866524	24.48700680591407	25.030346934778876	25.32300693597687		25.354738415502	24.56401129383032	23.828405985658694	25.186793397710634	25.333403167376005	25.37779518554766	24.27127607677277	25.062952527259846		25.308935292825648	24.44043759575021	24.410801317182724	21.531144381541854	25.57319827197179	23.128540816950903	25.054406915269887	23.300008343507347	24.44282027931861	25.05255859425535	23.746898668028106	22.29022812224718	25.0935988844592	28.227337503744682	25.214135292285857	21.766825971665355	25.275395400750245
42	COL18A1_2	0.14280221999217196	22.974052272143812	23.432452328824823	1.511047671891447	1.586535972528856	-0.45840005668101114	0.4760782690316342	14	12	0.8169513635745841	0.08780379800849038	22.225860263315063	22.17222524191091	21.704172148226014	23.46265706258466	25.969719379593556	22.21461978477854	19.36499811170686	25.57337467623728	23.39169117014101	23.474631182321765	22.759651725191222	24.320171426935996	24.87173531980699	22.396759457250155	23.90634367647323	23.479265160641134	23.76009860640255			23.62849095853333		23.239514335483832	23.975407489239544	23.822696076745956	23.65621884105714	23.10594302704264	18.52985754039903	23.646643004969214		24.17341408892365
43	COL6A1_2								7	1			23.30909579351784	20.628431844458014	17.761304494704593	19.002782058929437					18.289784764500652	19.640400293277104															22.75369909525927		19.65305497737522
44	C3_1								4	4								20.428491035332247							22.64998499765208				23.68131734818867									23.697633620799127	23.41247991537192	23.10269531597624	23.427697562878258	22.69956228693605
45	C3_0	0.19589576453626464	23.93583101826095	24.426230107414778	0.8497687827391407	1.0583327136018108	-0.49039908915382924	0.18722402420753892	15	15	0.6517647630264699	0.18590912290866524	23.723794451278792	23.937416236335363	24.621966621194495	24.035327673702362	23.242444774754404	23.29689502511723	22.51864547258885	23.74886181024367	23.972628950386408	25.107116587187498	23.21323714929702	24.607465186293574	22.497482518431454	23.10921533257512	25.04333724413943	22.241853459652482	25.949996463126748	25.042482730509075	25.44402127429088	24.727178542047838	25.035170291752397	24.961463118987513	24.89751037742199	25.15002875699666	25.47535058029468	23.890551924975938	23.231648353273552	23.69921121955517	25.54710257515325	23.46151218357197
46	SCAF11_0	0.15058001876153296	21.61377161452005	22.087668196878614	1.887229999513645	1.1030043730835393	-0.473896582358563	0.42904176252465986	14	15	0.8096407839162784	0.09170762330112044	22.107029297609287	22.613643751876815	20.353509617474963	19.72530441805077	22.073316056132676	22.220960422121806	22.501912058090813	21.687139853734408	23.204084520354577	21.716826158316785	22.325338198547534	22.39680887176244	22.43186612015437	21.50969308863837	23.07151727663897	21.947889406734237	20.510201927048115	23.09951340583482	20.79916035538931	23.88567179960902	24.08479323082839	23.480251787481357	23.46013988819493	21.678669507324784	18.363886636273698	22.44239308379047	17.099183410079284		20.285004787185958	22.832116621180944
47	COL6A1_1								3	0			22.591333326704397	21.716616862783077																							25.43980134840823
48	COL15A1_3	0.17077356280304826	24.656142601889346	25.197631959593842	1.9203205192194013	1.2199409838819826	-0.5414893577044957	0.39322936281180965	15	14	0.7764401431315987	0.10989201902059995	25.248546952468224	23.491590241237688	25.19340022807631	25.835106488039003	25.26616612387261	25.864772580214364	25.385149322722558	23.735239266126662	26.3038579825198	23.635817978594126	23.23140253760429	26.65362234896243	25.654040275874998	25.406282869510676	25.02156964472077	25.56476725569818	24.261099699399878	26.38860463796698	22.089523099352498	26.52081552346409	25.123342907339733	26.044269955524932	25.929202323978586	25.4705412142224	21.994732870624258	25.701710454095334	19.136502119878223	26.47755237814823		25.979757182416073
49	COL1A1_12	0.08383049421296823	24.12286077899854	24.360224891225343	0.6694642575625364	1.2304317356806052	-0.23736411222680331	0.5427323953280271	14	15	0.8761328263174218	0.057430047526260374	23.61510753733294	23.300680776270937	26.521841223419393	25.287080181583725	25.69579640612526	24.040422979618697	23.258105917464125	25.259040375309585	24.654237650166202	24.199169197696776	24.666928271814427	25.053122807449565	24.236590596809325	24.57662124929847	23.512678744549724		22.923557444204665	24.95381330194144	23.849056270617073	24.994121781344532	24.266994655960513	23.084538134502083	24.117093567507705	21.67408556930884	23.86176352264507	23.82764662472124	23.335062340939196	23.669186784797258	26.11893484110285	24.570145519858123
50	COL6A1_0								5	1			23.094341529306753	22.505780009464935							21.477981536195934	23.20226034369106															21.38832216040091	19.864204284650228
51	COL17A1_0								6	8				25.19159422528563		23.434026477022257		30.80023681691245	23.907198755605			25.391196905691142	30.207809316281544	25.090107572585474	25.032546217048996		24.206650134271488						23.210014310451196	24.186313766953386	24.840957671589475	23.90618965338284		24.43205197079729
52	COL1A1_11	0.11043036188278495	24.38411308250659	24.023622139921304	1.1738727127225634	1.7497249774719486	0.3604909425852867	0.58892389366267	10	15	0.8928693100789188	0.04921210445435547	23.378790288542724	25.040970921142797	22.975333011634344	24.718530785738515	23.394073568921293		24.128175613418993		27.020727701235412	24.240334205855877	23.837578529767498	24.75485937317124	26.800329403204987	25.48166888250851	24.677074835193334	24.239507048079748	24.213278222001836	23.16859683707574	22.194660229845137	25.054241288148315		23.411326908574317	27.093254743908172	24.002043769364693	22.9838801182091	24.596278946167665			19.464553726996254	23.325393965178897
53	EMILIN1_0	0.021749641327990312	22.254416604737674	22.32249338424116	1.0956773772920212	0.9865767763982841	-0.06807677950348534	0.882868761797275	12	11	0.9636947752012508	0.016060495594732688		20.347134173843934		22.890986352383347		20.632737454687096	22.009358457967842	22.418720446317398		22.539668115318555	23.647571729837274		23.56430209527471		20.731511656817702	22.415070291598866	22.346488844868666		21.03681974386529	21.525186958377382	21.045935594276173	22.08948479110525	21.625405555824738	23.458638904836835	23.495279547559388	22.443712680253583	23.312041132668103	24.058211100442342	23.158430598728728	21.807730256651627
54	COL1A1_10								7	6					22.14076740716303	24.45619647130599	24.612680454186048								21.456334359710873	22.305996029142186					21.93804613339538			21.62738426093982	21.252804004340238		25.490723836801408		24.85233824234482	22.197725432970792	24.649327233944234	22.819132831296717
55	COL1A2_7	0.006783794880989499	23.93832089227652	23.91754017082308	1.0439019109524488	1.0505946440661407	0.02078072145343768	0.9592924478012584	14	15	0.9847041682728149	0.006694223699240666		23.581504162771857	24.4074316749157	23.907384826957585	25.510687116052548	22.2960406736908	25.590893782603565	24.622978886664477	24.402915180420464	23.807488190216404	23.518261003523087	23.967954427323434	23.33810743606471	24.21874532105577	22.821612494418826	23.289610431606256	22.207371099133002	25.453760574088292	23.111559559420456	23.144397551215793	24.156843499193744	26.09563074431716	25.14527129025384	23.217864493550888	24.259152254026596	23.106393467717552	21.77442675258015	23.530089671055485	24.221536592064467	25.193681897314505
56	COL1A1_9	0.09347808787773892	24.84797356043488	24.542136626213736	1.5631658013713987	1.8689399515345924	0.3058369342211442	0.6422290423311707	15	15	0.9174700604731011	0.03740809904696319	25.382698437187152	25.247491095616212	23.252095243247958	25.11725394489516	25.41318611932865	25.65834163100206	25.90863166014043	23.426392686908912	25.99091163208938	24.50044331610226	25.95838596201783	24.61345596440647	26.87863804703467	26.13246529132482	26.132277759663456	24.620929289504055	26.02359888389308	25.741768312664547	21.816020291929036	22.374246717546463	26.97109638343948	24.395840257142243	25.854638839784087	21.970189373082864	25.481115935653268	25.31422363924859	19.891655055965856	25.51212903611437	20.88069257921797	24.39083941357804
57	COL2A1_3	0.41622653822816713	24.99306483353414	23.685356638359504	1.8195860868208007	2.1055612389469176	1.3077081951746372	0.09506874682881783	15	14	0.44653502298384135	0.35014447251538133	26.96774218187766	25.546072299425045	24.042015338233373	25.1157748067396	22.257888725824728	28.166625432031275	27.967137497251084	25.016058094260426	25.443809371448104	25.800705053021918	21.882808446409893	24.909386032077027	22.960848352097727	27.839480712164708	23.21295649330449	22.186152488325725	23.781047390453423	23.69722773116441	19.38588240537083	27.108788757438713	23.36906266013314	23.43074028344259	25.258101256762934	21.90331433183679	22.247566227103142	23.22759017880763	22.688036826388018	25.607849531639896		25.470296535010846
58	PELP1_0	0.21984665012470855	25.410624040226942	26.048932354713976	1.7269884759638054	0.7654870585806614	-0.6383083144870341	0.2165417687985052	15	15	0.6729022684030069	0.1720480076562818	25.76449805337311	26.510514654215385	25.940803754574368	22.627878424281338	26.697775755449037	24.315013409999285	25.506659668906934	24.49597581461476	26.475532838051897	25.899290376642348	25.686412126330996	26.42689082861007	26.837608916658994	26.153747364056628	26.418943869873907	26.5558482675683	25.57680934000468	25.93164362888413	25.49073037164964	27.207439940662862	27.440448121014413	26.108002761803593	26.629404153782833	26.86691044507246	27.598325161208976	25.390454544554025	22.92177920639329	21.73783422958104	24.125497975694717	26.55467192059976
59	FN1_0	0.25529863021481347	23.055993248052175	22.302519389832884	1.6429197609178805	1.1338157387904084	0.7534738582192908	0.17962582342846733	15	14	0.6474884332886612	0.1887679853992611	23.647082222937932	23.38507620689407	21.293056221467243	22.52279555879029		23.842503287227245	21.697866893309023	19.55997823758342	22.80897400995762	23.296149328787614	21.439337843233215	21.87015547943122	24.79576644911721	19.260405033553713	23.304539856388352	25.13484750683599	21.600005433256662	20.869289595085966	21.32691214998627	22.709464219144675	22.773783009947973	22.547479178040778	22.651890818264608	23.643589364773074	24.968602608740134	21.33703657330627	24.575482465746408	23.139320891877205	23.696360560896633	24.37741917386218
60	ITGA7_0	0.007335932176248459	23.95079805392474	23.925447759643582	1.8069396241146929	2.455394049588566	0.025350294281157204	0.9790833866845696	12	10	0.985246012247757	0.00645531425205652	23.61301783463913	26.15549434906834	25.05717834663581	26.249798860280244	25.602996254541488	25.3629249222252		20.72893394549362	20.4831584116752		23.10351193130079				20.820496860908737	24.189321007332495		21.158015444181206	25.454183332882188		23.643393826326633		21.67344538469857	21.910309989109457	22.654458383494465	25.685509628460903	25.182990405671767	25.01834415265632	28.788830423716703	24.127740548233433
61	ITIH4_1								4	2																											26.681639055189866	25.176486314225023	23.999667080225993	27.79705441144988	22.250174643827908	23.64405430018567
62	COL1A2_6	0.007544891105310285	21.07680035225309	21.099072693768232	0.7408274913290972	0.8837684645360204	-0.02227234151514068	0.9505492527168569	12	11	0.9834357230746055	0.007254020112974365	20.892969642488453	20.947191233772784	19.818719039085238				22.277333945839537	21.30747275289191	21.335617430244085	21.407517640462224		21.145305907791894	21.276971146327188	22.328933454802552	20.597052301876822	22.522025009501995	20.275935630242437		22.07188915396774	21.856836936484626	20.427132751997057		22.330785062165916		19.852013596609467	20.131445036160756	20.614356311227596	20.381304761898182	20.307525471508402	20.905069641140773
63	COL4A5_0								2	0												22.286951382665364																				22.893580761705717
64	COL18A1_1	0.14852158475143842	24.68175624861133	25.186021944876153	2.130836523169726	1.6911967324165367	-0.5042656962648238	0.5849948939665468	10	10	0.8928693100789188	0.04921210445435547		28.123565415993948			27.715156181342643	25.85933590605986	27.538380899569326	22.0358045724852	22.347819160720576		25.95202632197977	22.112607493755842	25.876844558614263		24.843536180345076	25.35850418897251		25.578117906190904	23.068317759857553		21.79982072249032	25.544029194293344	24.000423459871808	25.174808687234332	27.717446018180567			24.25397797782214		23.777259329094818
65	COL1A1_8	0.2390228649211863	27.905271659454403	27.20543232209701	1.0506745591773388	1.668667953694211	0.6998393373573926	0.19492214298452187	15	15	0.6517647630264699	0.18590912290866524	29.036259241456598	28.64145536572454	27.545685333984615	28.673601420463733	28.593107758929968	29.779620049642546	23.780890663812485	26.58041093738322	26.27330575488251	27.918842208028384	27.903000209034815	25.66114224432184	25.665749158149648	27.125302444697706	27.055462267104932	28.96227901745396	25.327117231031448	28.439696824190904	28.35807092188942	25.612671136519083	26.40073546089173	27.088881472598494	28.928131306534812	26.317162055937004	27.45446750318779	29.368574560026264	27.40103872767418	28.816872353724463	29.525023159988	28.426002934006206
66	CFB_1								1	0																											27.2430050725534
67	ITIH4_0								8	5				22.285287065267212						21.33265287082918	20.321796006164867			20.052451302572827	20.854603623064378							21.699265785986455		21.31771732405853		20.023369938541848	25.644628019263013	23.239987696396934	23.056939705965156	22.670466125101623		23.308553457580473
68	COL15A1_2	0.07990625688954499	22.746173436137898	23.003319014215826	1.6105417192055413	1.2994346860746924	-0.25714557807792815	0.6631759012503219	13	14	0.9315726084043974	0.03078328977423107	22.205725088211974	22.661757280021533	22.380416673529208	22.952941689714056	22.08881812947213	23.82716202727592	22.808409625429547	22.990266038508928			23.14356196025418	24.49545884642673	25.772736612872823	25.541737088914065	23.809034584987852	23.08034038451639	24.507788350533755	22.527408098146758	20.581513143416736	22.082940345578127	21.40249028429411	21.017469059693646	23.77348294971266	21.762681967779976	20.828654066307664	22.31221491088102	19.882484839968235	24.289050196857882		25.020176625508274
69	SCAF4_0	0.17433508011930768	21.637263036684246	21.136349391469555	1.2752720714249068	0.9723064335594178	0.5009136452146912	0.2899871592342837	13	13	0.7105116348237149	0.1484288059865249	19.416356347176368	23.115452028356405	18.70981079419379	20.65026993548535	21.770560662617914		21.750269675504402	21.075693167696038	22.302633658381794		21.367943651568712	21.653202292820595	20.91692326549682	21.18289380165213	21.149142504248953	21.128034777137156		21.526355955898648	19.972390879431515	21.91389595552371	23.33637313077363	22.763202639173716	22.716051613131672	20.9780966077122	22.752339808819087	20.347898230955273	19.217929307017997	22.218065341413883		22.125175533811642
70	RAPH1_1	0.10269165671097996	22.40676066541246	22.727258587920883	1.5535135888158813	1.2003186199536713	-0.320497922508423	0.5521329553114799	14	15	0.8761328263174218	0.057430047526260374	22.8199708879747	23.356221974222624	21.636750281670324	21.75739489283108	23.687631122120873	21.72217381199079	22.342268317617958		23.206584161096885	23.012147808184054	23.65425316739479	23.785963247077273	22.931353326562835	23.24147640167631	23.299655039842847	22.791750441185393	23.1440445268331	23.893667191658672	21.92085564806333	23.771820741770185	23.728352169150547	23.349640492446127	23.594457648730398	22.588842710067755	23.456760476932615	21.17979977607293	18.83034189094333	18.910379227199154	19.477516073330033	23.51145467994084
71	SETD1B_0	0.012409813144555831	22.660910520845626	22.7018101832439	1.2591959270733908	1.643802840235706	-0.04089966239827447	0.9451827246063298	13	14	0.9834357230746055	0.007254020112974365	21.8866611468335	21.957471275132818		22.202902323206317	23.688199332242803	20.986243959226407	22.90881185248476	20.247134799643124	23.912141034758044	21.47437857529662	23.932199610374397	23.79382157024228	23.32860976487141	23.75201424983173	21.607655403706495	23.104692647873726	23.363458917610355	23.25875763522151	21.971790896319856	25.624218939359704	23.063767004493418	23.55048005261004	23.836254433682598	21.37671256890998	23.748457753656638	19.61252298296993			19.52232865741853	24.70549194843082
72	PEG10_0	0.1954289246506356	24.124779481908362	24.76255294390115	2.0441038590816234	1.8249043023333578	-0.6377734619927864	0.3912344572755362	15	15	0.7764401431315987	0.10989201902059995	24.306911806920414	24.49252168354277	22.08154062740668	23.575592489251218	26.400888402160728	24.144568124723257	24.493468059751304	22.450212970463205	25.40114562311408	24.78892625339572	24.304051349644602	25.625554666573652	26.461265424511417	25.582718533190203	24.972990021298436	25.42609642852288	25.417600561760395	25.180879503792223	24.969532712258083	26.96588538523678	25.817910086937644	25.497434203506455	25.932919252953337	24.760480701114012	24.7237272112883	24.5115050851701	18.93933816347009	20.172432392109926	19.359732404885463	26.55215625818925
73	FURIN_0	0.3503445779310217	23.511704292211565	22.569227651864665	1.1791155430655185	1.3909242799791546	0.9424766403469	0.06328824084431926	15	15	0.39479930173384414	0.40362362412146513	22.589722565234453	24.183942744545348	21.696700204433842	23.529294144081945	21.606119612478768	24.42775290110564	23.258473298837878	22.078456744642853	23.060429213003026	22.75009393201265	22.122403373636946	22.43419007757326	22.75981584505034	22.360407746136328	23.13015115649242	23.805190906330658	21.154125860672902	19.877341056920425	24.778794605769868	21.43809714410013	23.395260927191156	23.31041004493961	23.606967871133417	24.61750871777015	25.494940280898103	24.6385166887205	26.421027004420893	22.148159392664017	21.419209264379138	23.12047583596676
74	COL1A1_7								8	4			23.471099640798325	22.886081307145375				22.342587982776227		23.195894810917018	24.720984837719893			25.288029343150132				23.650752009805963		23.665573603044223	20.509299500814254		22.89376589825101	23.660359822188077		23.333472040932133
75	COL4A3_0								4	4			23.322386567302765												23.840477525466998			23.459264504361354	22.724777786159535	21.893080547016627				24.37636813329993			22.29443116554633				19.365169031950035
76	COL1A1_6	0.19148920868964245	24.50530910537628	25.153252620398938	2.739777726374379	1.9498762102445204	-0.6479435150226571	0.4894102291505512	13	15	0.8211633756057353	0.0855704286719165	21.885094568898133	23.80498807275903	26.961683900232245	26.041639435176428	28.700679098130365	33.14415614601279	22.67404913106275	25.59391650813878	23.998192016605675	23.989018841508074	24.022162805154267	23.219794226160094	24.7059016542679	23.83138549950391	24.899382739899263	22.135062850670955	23.164568229209806	25.434802046819364	25.188428270113786	23.940378124643765		24.393780060691796	24.843330910658874	24.378221816610424	22.55758710203192	25.15996400719464		23.607610256703914	30.00544234582656	23.58658701119018
77	LTF_0								1	1							22.318384716313275																19.823376570359613
78	COL3A1_2	0.4313498382939465	24.71815177620433	25.846504260211134	1.3573262623150733	1.1818430362930457	-1.128352484006804	0.029618239891829774	15	14	0.3027506111037575	0.5189149715582482	27.305216780658863	25.390748193954522	26.920091617949346	23.276113043278883	26.371951579134265	22.902514229343137	24.67369207659882	26.4966331150207	25.344680928553462	24.316553247272388	24.92109149804281	26.669120139332456	26.431398514937637	23.016286184098604	24.496068684978688	23.69996465030886	22.967174885105653	26.266657176703458	26.848642232202394	25.98412805931229	25.578249673866033	26.006688846786062	26.43060082167137		24.467691238175377	25.311193999564935	24.73526058294689	22.65496890188037	27.559248357421776	25.580707026920862
79	MAN1A1_0	0.2790297856217066	22.70042001252938	23.589140326276006	1.9384104696877589	0.9749025786377237	-0.8887203137466244	0.2234845792511309	9	11	0.6729022684030069	0.1720480076562818	23.254811887625177	22.068080727034385	23.060323875581208		23.992739917664966		22.49091353586606	22.132480902576365	24.06989157338066	21.195083793373012	24.47388853600451		21.986694794800393					25.016228163226895	23.257098900891734			24.595994519961494	24.425856162059677	24.200302370402078	26.25266687597604	22.274834247177232	21.247129960463468	19.48763987237382	24.301663085361316
80	DDX17_0	0.03283914804614062	21.747204081231647	21.847752448632473	1.0799438852860754	0.9809966937654453	-0.10054836740082607	0.8175428856353683	11	14	0.9440815188231477	0.024990503957717812	22.584096009984798	22.87972528606458	21.85557477103465			21.652284811845306	22.994933448082605	22.444329115425408	22.29117997846872	19.51370061301028	22.420546235927027	22.131225211271914	21.206425694135255		20.169203938245193		20.55824132193017	22.80918522271307	21.52521285663031	22.198306923903964	21.608412293352927	21.671595480107058	20.02828424726163	22.205023659212912	23.306468939025525	23.13131942604001	20.37810821419913		22.635051324465927	20.88934415206436
81	RAPH1_0								3	5							22.876620271444647	20.987041905222604												19.914545721151423	20.556277771553585	24.30900708727783	21.777480076557705	22.32207627261628	22.667264032914943
82	PIGR_2								8	2			22.762006450211206					22.860639933371772				21.866424710597617	21.647374101883326					22.221107974670225		22.403614366504605							25.078873940265694		23.757761105560775	22.860046089773654		22.422626361216178
83	ADAMTSL4_0	0.5096564192885668	21.97804525786548	23.26796937989693	1.377319938700254	1.1519411781731823	-1.2899241220314472	0.0134147718283375	14	15	0.19889278153077306	0.7013809785560119	20.515663219177696	19.049104042427793	24.058128507338505	22.02120230543107	21.350460125331633	21.270287746961245	23.079184616491286	23.769007284180546	21.635924658100617	22.414984527649906	23.78136771851311	23.191970662349966	22.73296216569055	22.94892041111195	22.336685988784502	20.870575880802757	21.989268320216162	22.81953646618689	22.232366545394434	23.942579965760764	22.870372791200474	20.924292225283523	22.588659743036327	24.833111293607107		25.929944623762424	21.769831369230044	23.128615212584517	24.153313955990253	24.503851935974584
84	PIGR_1	0.02634416774521397	22.72210202462333	22.80437387558519	1.180463562614606	1.2013629927342082	-0.08227185096185963	0.8589448822552129	15	14	0.957816235608331	0.018717805657006502	23.213605131629457	23.612802952612025	23.78402671992481	23.88669535058554	24.51168403929496	24.543095086351723	23.664814432548507	24.808920195773435	21.508539548170805	22.502831159895266	20.240029010239414	22.206694842892528		23.37974175734088	20.46104556600879	22.228055344234495	23.012993419627595	22.856437377925893	23.585939423752656	23.2112594932617	22.927401477268614	21.485489424647376	24.044435477987356	22.045920225238515	22.199493827499964	22.478450685244216	22.630609304963006	20.44001462127177	23.157503544245714	21.46423518710563
85	PIGR_0	0.309411567688861	22.88273489784882	21.9303397610974	1.7000928267926996	1.3250055989489486	0.9523951367514201	0.15425802575993078	11	13	0.5903702220441797	0.2288755562121851		23.00255889495011	22.457336788212075			19.912602854626474		25.111039809580618	21.996295999595894	19.963120566177487	20.077572020463098	21.94777160369688	20.805775355201973		22.03852635736483	21.64556464801173	20.493945333495226	22.02252359444037	25.248894524029033	22.935800273729395	23.78208966333051	23.57253857763818	22.085406325152224	20.639005011220974	24.70656641828042	23.154125860672902		23.962699059007566	21.187733846587232	24.05500738513801
86	COL2A1_2	0.051901521273760055	22.994868564434682	22.82622529678362	1.5462668821823926	0.7423832953949235	0.1686432676510634	0.7750227381493087	13	9	0.9322202212192502	0.03048148081912702	23.005998957273285	22.23876391283806		25.219320547400955	23.1506751203463	26.245607147836683		20.08004718525614	22.419546605231723	22.174963244344887	23.452128297015022	22.752575702039284		24.37134432431055	22.166989291961613	23.920682138296044	23.424468410997605		21.009836816463388				23.02738175296014		21.801913559609726	23.28036752893628	22.45941460788936	21.978338991486623	23.171604750332957	23.017350115876862
87	COL5A2_0	0.031220788183214013	23.918147487830886	23.822828590467058	1.116217709892034	1.1358146814353456	0.09531889736382837	0.8244159588645369	15	15	0.9440815188231477	0.024990503957717812	25.874294185320213	23.090057626988262	24.04455248440756	22.805962082481294	23.418539992353324	25.446006483153486	24.371922841653095	23.561494729686185	25.000626224883305	23.104652612695297	24.577788840948276	26.426416155483896	24.088355985787302	25.243834390980734	22.491647309476676	22.820734558488553	22.224246206862052	22.64348967857265	23.684082219592604	25.668660393783963	24.641851543759742	25.118663260588974	23.12321569587744	22.62059468536761	22.571708994211406	23.599138393273563	22.879441485790462	23.109057017796776	24.359777973565908	23.503827120638668
88	COL1A2_5	0.14076065253473016	22.792847627429733	22.396960704057815	1.0924306648724929	1.0882177679598526	0.39588692337191844	0.35418736856684896	15	14	0.764882946687513	0.11640502170559619	22.98259257234864	23.45192794162495	23.084214643812594	23.002696230714882	23.17575541665388	21.177187913209057	19.695291791541983	24.20411437930776	24.15789839014274	22.670019038849432	21.84766299226253	22.20967866027717	22.150166285529743	24.598211558701664	22.256644807994544	21.301397949478105	22.111875589293607	22.009905140445355	21.975228038735043	24.212747504101724	22.52573489737517	23.08571427643808	21.499954000222967		21.34581236804286	23.839591432636865	21.11705457345225	23.388506105562698	23.48873355330135	22.883846216197703
89	ALB_25	0.02592009624612066	24.5244489154938	24.608217732705477	1.596713915215525	1.0033656942367457	-0.08376881721167706	0.8775215527517339	14	13	0.9619650234739746	0.016840718386716916		22.863008374729016	25.269850347789372	24.492565293702917	24.217731810884906	26.404999093743754	26.505972878346753	23.554967251701438	25.386566932768208	26.177672579208092	23.934810986812856	23.620532180366546	23.684207713957232	26.60484230593399	24.74247433081439	26.190900222882465	24.26133800389		25.61300562684928	23.939469895212007	23.164987345100517	24.05216934316934	26.41814154173433	24.39338265015089	26.226667074401476	23.305912558362675	23.421292520388906	21.24574302041382		23.55590345876926
90	GSN_2	0.2173912199429509	23.470967748286167	22.749913428401026	1.9496323054407583	1.462902307703334	0.7210543198851411	0.3872519382340469	12	9	0.7745038764680938	0.11097640421272961		21.73566344199096		21.287994128410983		20.798927413228242	20.73206471692066	22.882018319769603	22.133942634496044			20.677623304621115	23.993863007366976		21.665400113576332	25.01945567025729	21.6647059470019			23.445817099246035	22.213771118228248	23.56767111530118	24.614984316354604	23.884461211477213	26.645539261760227	24.070301139044414	27.14928398067485	24.385151993456088		23.83219390186024
91	KRT4_5								3	3									23.997916129786677	23.037045514001726										20.6854297900708			21.894228635699694				24.97976177655071	22.987227867073724
92	COL8A1_1	0.010040499586401628	23.556257366501434	23.52173051794164	1.8589768634332469	1.4095175978369914	0.03452684855979271	0.969318413056597	8	8	0.985246012247757	0.00645531425205652		24.914927048390695	23.557306631232823	24.279234225625146	25.04897298073002	24.87366076065126	21.67115748196845	22.36501015669866	19.1252772427066			23.03880447961454		24.693066613874276	25.66272465147204		22.469411290645553					24.650368554701995		21.920416827993137		24.805049799876585		23.548514329362835
93	COL9A3_2	0.2802611129923	24.79485078834398	23.844163924413856	1.8649713614650452	2.035965503729636	0.9506868639301231	0.36024239918358203	9	8	0.764882946687513	0.11640502170559619					23.644714471814435	23.295860839459543			23.645892471124803	24.923904904197574		23.795369674292225	27.143702833949195	28.401576609622477		27.152331791520865		23.19011764408701		21.926908359182836	22.914626008946616	22.531790739758225	27.153174470488942	21.931568569324174				25.49941819690978	21.96775537217202	24.788255533555898
94	FMNL2_0								6	5			19.952337434418745			19.967933929769128	21.409504885318665	19.395296500595258	20.94062903748056									22.028235237904354	20.07522320385021		21.1376875068404	23.264900448326202	22.716491270887037				20.65385971106993
95	COL8A1_0	0.25213375167316326	24.21050900192286	25.026617845750632	1.6870166744958763	1.432562247237321	-0.8161088438277737	0.2831899132995216	10	10	0.7105116348237149	0.1484288059865249	27.741690295822696	25.005047901132407	23.902854752727354	26.412996686234756	26.800329403204987	21.95678393924052	27.94134121295696	23.32997732070864	23.676483114778254	24.425408010764222	24.371922841653095	23.953368298927117				23.50639669291162	25.87897976769716		24.385283674274078			22.31210409417115	25.804377456637077	23.22473302361444		24.002988025814062		23.73820196346432
96	TRERF1_0	0.510336764471121	20.738355574311804	22.260774175230118	0.7216056461619738	1.7584032385044956	-1.5224186009183143	0.03511515887087236	9	10	0.3027506111037575	0.5189149715582482	20.85010746183541		22.14270539630645			19.016911638253482	21.596233441742708	21.80136102970084	21.036911409610397	20.916413080072005	20.207409992464786		25.177634565031024	21.100467289349645	21.94102267626537	20.722621364462235		22.080974361811105	23.108071696899934	25.24731592214231			21.586691380547425		20.21927725556959	19.51968231909006				20.981129639952652
97	GSN_1	0.4486471410879034	23.77511274782586	22.566684268278387	1.3311143332282411	0.8753614328286191	1.2084284795474751	0.029345458912059304	12	10	0.3027506111037575	0.5189149715582482		23.109326938895304		21.766805482317217	22.293097218805265	22.822097720847772		22.565611065783642	22.98742363025279			21.26080700244147	22.151583942838222			25.49957026283393	22.599006588462874	20.872825153177452	23.287853260858178	23.24861917163566	22.410549300449816	23.612475553920753	23.33059090708553	23.59630008084465	25.75284614358692	23.02615935663455	25.747683879617924	24.653389393991382		24.37357360141291
98	SF1_0	0.24931013170103272	23.301124654044692	24.076703185941973	1.7108265501424287	1.1415842013422977	-0.7755785318972812	0.23284424303519696	13	11	0.6729022684030069	0.1720480076562818	23.977885000813657	24.754961287203557		22.750337342468182	23.378386371307094	23.7931269888962	23.59559622904432	20.815282549078873	24.172078165541855		24.687737897463474	25.012482006988105	25.525310751882134	24.87473976195155	24.67831128510191	23.02654568609895	24.004360387430875		21.368885718828714	24.986069785506736	25.961330634021085	22.25467918937598	24.695723609433355	22.910871002375035	24.038410804741037		19.211170607925382	23.284072484464645
99	IVL_2								2	2							22.856036271811984																22.359710960302504				23.758574578963152	20.922015221211964
100	SCARA3_0	0.09637531234212478	27.43748793106533	27.128995089839275	1.6179943801630063	1.4758004479198377	0.30849284122605525	0.6022913246005744	15	15	0.8928693100789188	0.04921210445435547	28.367280495941827	28.355818855408224	26.67006621321396	26.365946779692038	25.836749015469863	28.874259002355956	25.56291511708872	28.159713844991956	26.146502652001534	28.86478709957584	28.82920229354005	28.75394819665493	26.107330768443266	28.69547804262488	29.05385302505781	27.79624997489677	27.814028213591264	28.08430972804736	26.217007779892707	27.24698988526995	26.68845842439879	25.33602633522135	26.34382426332244	28.433007714483047	23.808041013520096	28.327659539718542	25.559729734719298	29.319607387270423	23.654034593795267	29.22441932336095
101	ALB_24								3	3							21.668649574477275						18.34533593802758										20.453949649348466	18.261048130026058			22.921284080099007	20.75466571667338
102	DBN1_3	0.055539769488953394	24.213835381954514	24.04953882105605	1.091113544646574	0.8092082978683487	0.1642965608984639	0.689634848187268	11	13	0.9315726084043974	0.03078328977423107	24.105655347874574	24.144215721342977		21.59583067253508	23.46263806205013		23.095437588747906	24.515809542127872	23.027506932131722	23.623315694403683	24.324340126308197	23.270433015913945	25.223221391248565	24.819776034511293	24.692352725039527	25.332023170019994	23.25150437005575	23.781167580475625	23.286291215576117	25.610830483180784	25.693388512787642	24.714059829886786	24.815695013104385	23.45008482461624		24.380008277411505				24.780607743878008
103	ALB_23	0.265001641351938	23.692709251719183	22.85318244712912	1.703071427598523	1.735977074663017	0.8395268045900615	0.23380468711393362	14	13	0.6729022684030069	0.1720480076562818		21.850032373083057	21.590259918334063	22.899714631301165	21.890893608563307	25.841801768697124	21.635333748117585	20.89674333086064	23.0787906206158	23.27461621506138	21.324549595005653	23.977011540085343	24.044239248878775	22.874174597572875	24.938539753688218	26.268207725850612	20.733141138787772	20.717579370931745	26.315165456332974	23.233488828570163	23.19887129574775	23.78626244759839	24.78356740643662	21.907602198946336	24.82154402249825		27.068824165129204	21.877694402088366		23.96065192796396
104	COL8A2_0								5	4			23.580494128777296									24.81948370496231			24.881196877639162					21.90903168056364	21.747963478493297			23.86617942328862		20.94227680853196			19.79307934820733	23.600141585800063
105	ALB_22								2	0											22.001986812693765																28.60713317245823
106	KRT6A_5								0	3							22.768322302575044						20.37898907391467									20.101108800783972
107	KRT6A_4								1	1							23.989356342434622			22.223289989782064
108	KRT6A_3								0	1							22.201933417533766
109	CEL_0								1	2										21.37230819993912							23.166499736998205					22.67493197751549
110	COL10A1_1	0.07698973971947477	23.58120723562436	23.791931925951335	0.8093344358552995	0.790339985751438	-0.21072469032697683	0.5531375790605775	12	11	0.8761328263174218	0.057430047526260374	23.92388382118537	23.8196785979097	22.301816562815148	22.75653158725508	22.965678614651598	22.964691987811374		22.390644236171127		24.76014937960078	24.25501573990258	24.305982117680973	25.335620152069005	23.447583716327838			23.594246268667064		23.149435172232554	24.290386774751802	23.027357993997366		24.06620118766933	24.124219728943714	24.300476572355947	23.32264886608096	22.561484671708875	24.833198729110837		24.18880553405801
111	TRRAP_0	0.06125303813128411	23.71268578851232	23.918782281860867	2.1708539105095257	1.7971677097236995	-0.20609649334854652	0.7863799853041399	15	15	0.9326411720171308	0.030285416261792736	24.664424188527985	21.510959726617504	21.390580433800555	21.61786605640353	24.366140722442328	21.324779637592226	21.5178769574337	22.29812518859122	24.318109814512884	26.28717437847306	23.41337625055139	22.219384788282035	25.686972284732178	26.541436182682908	24.3568380286032	23.089655834686642	27.185746855540934	23.764661052795386	25.515655040337258	27.148017802639085	23.94301622994994	26.563972883753927	24.535301003652542	22.713621512178314	25.669554879782552	22.524879039803693	19.797883130701223	21.804735579165396	22.442682455120448	26.258593116243823
112	COL3A1_1	0.012779219482429546	26.689551526117473	26.730913984797645	1.0086508575166855	1.696106291175278	-0.04136245868017241	0.93804644550724	15	15	0.9834357230746055	0.007254020112974365	25.233795980447248	26.09771456079484	27.823363271789415	26.37011449794666	29.693783793470374	27.280088746535583	26.62658801168101	28.10180545413185	28.02659629932455	26.202146789304855	26.55606353247143	25.095919527557605	23.586930205760943	24.557014416158015	25.944882104021566	26.617508489132987	25.03274154061253	29.19116537367246	26.683946034326585	25.03628262905584	27.473806189768062	28.11931994266383	28.608274727031038	25.70815155598254	26.37290264574392	26.752385751188342	25.889158835825782	26.70568540373111	28.623231713343017	27.295614640252737
113	ALB_21								3	1							20.83264227550096			21.30580125647704													17.693704739225286				18.098052650432543
114	TPP1_0								8	3				20.416995396494414			19.517665543976232	21.253438955255714										20.770238020317368			20.422138699770375	21.07129999156792	20.9095444825233				24.830482595264414		22.108427312067178	21.166621601438628		21.420700422176893
115	COL10A1_0								3	1				21.93218158446006						20.82997042931637				22.463536346721856															25.190275921521003
116	ALB_20								2	1											22.153600271808664																23.72316036250231	20.845444108412565
117	VGF_0	0.606690943240785	20.793515609096115	22.349828282015455	0.9867222988866098	1.2213449747204872	-1.55631267291934	0.006344540553033516	11	10	0.13112050476269266	0.8823293875703353	20.230578718823097	21.137302978675947			24.984506076632265			22.435503601222106	21.346461618388716	20.38488296241568	20.56117462033307	22.31716637640573	22.04986184072779	19.86733456883851					21.10437607929961	21.701704909414033	21.1999054678639		23.805184933650498	22.82822792687438	21.250718947825135	21.746228132828463	19.352832270178443	19.38384528913668	22.39985192398869	22.139305276689054
118	ALB_19								3	2							21.207646679585327				22.03022393037753										20.186404452109937			20.03563679578789			21.970523839141023
119	EZR_0	0.044223186476735794	22.388322708704926	22.524191405268468	1.3054523028517973	0.9151414017586382	-0.1358686965635414	0.7644319958915579	15	13	0.9315726084043974	0.03078328977423107	21.58701199471406	21.645572243552188	21.113180029661585	21.286381427712406		20.68071663644777	20.47557849784605	21.754584169317795	22.574223937213677	22.713811780079247	22.239346796382364	22.494287233294923	23.33885860774726	21.680537514985847	22.953421359282295	23.263534709912854	22.931460320752798	22.673140580330895	21.664390114156642	23.882342873118645	25.676739952387308	22.926452259759056	22.814632128111164	22.792378772616217	24.435934719936444	23.44147095518929	20.6256018354093	22.425881766500865		22.547855682645082
120	UMOD_5	1.197563196340225	32.892296710803166	30.547110261141583	1.0870853004598453	1.142539584922106	2.3451864496615826	5.951735482115945e-06	15	15	0.001845037999455943	2.7339946849064996	33.42414223788326	31.477631039752062	30.796366154430153	31.44086420119649	30.835397345455533	33.37365293959104	30.853882155756033	31.519723165341677	32.70844416683033	31.300741602821894	32.12656291324702	29.04290179174898	31.042393476454727	32.78039810459532	28.676700048976873	33.2848529258642	29.514094456354417	32.10554588019183	31.54522558451864	29.60631812327798	33.23707734005849	32.21861873651935	31.746543420724493	31.5915506466443	35.06936976326459	29.609528840459618	33.844752966062075	34.312766280228914	29.11364307888315	33.39141519203781
121	WBP11_0								3	3						23.70250330342974			22.80498807275903			23.945923862301242			23.951270483766724					21.662404131646376										23.410410978864775
122	COL1A2_4	0.2894728871948501	25.459868286953117	24.64354691789828	0.9147150902700074	1.6671164603444388	0.8163213690548368	0.11944034013603207	15	15	0.5142570200301381	0.28881977111686963	26.805290396934026	26.46219259363575	26.325390965997883	27.803361605860708	25.53379975835415	25.387461566462385	22.00162403725779	25.51154721462102	25.23987506060075	25.53845749349216	23.21188651265383	24.864437729075384	24.867936872470416	24.646729778767014	24.521961759221462	24.688596736862987	23.894466772644403	23.348416471871666	25.72771137145625	25.73965414229558	24.89376266032588	24.983601232774753	24.594860796278887	21.16987547266986	24.887828723976465	25.97031106857417	24.062921272631996	25.7134500837955	27.88087003765245	25.272947883555354
123	UMOD_4	0.2511151498869738	25.420105646652242	24.62896195224067	1.8940722806608479	1.5596492707911507	0.7911436944115735	0.24518963959555015	14	15	0.6847638583299148	0.16445916968326357	26.983271515047853	22.95154915050552	25.937475256398535	22.426009781890965	25.611142551837037	30.035249786375882	23.377427672531166	26.081147860491782	25.50749086476472	22.900163576614048	26.855601148044315	24.851242349630983	22.00143920912437	24.857568789498615	23.36273950844126	25.683514250939197	23.285495623478454	24.24497800230766	24.90573904449817	23.22549812931228	25.626615859979765	26.519216141740102	28.084512489024593	23.93975065156629		23.828416050630537	26.562232602314467	25.612287589436576	25.922971596784357	24.135161283531883
124	EGF_0								3	0				18.988013370343843																							25.14857414207209		19.193231763440384
125	IGFALS_0								1	0																											24.49296438724752
126	PLIN5_0	0.013671371649506584	22.253812448201636	22.297271050811283	1.1081453206146543	0.8266190760532016	-0.043458602609646846	0.9286798368630145	10	9	0.9834357230746055	0.007254020112974365		23.219342727667925	22.101925906296906	21.44253048860155	21.65267869785749			21.37182537629331			21.19400172695552				22.465231582147265	22.15276511926872		23.236853964970603		22.69393864781885	21.453398225297065	20.050592672466447		21.045202398970606	23.54766147786673	22.688417798893752	22.82753033617858	22.749947033192267	23.597188733390556	23.722531025183777
127	CCDC6_0	0.11369970087175975	25.094828806415414	24.767235235178187	0.8177847714723486	1.3169261743113234	0.32759357123722666	0.4479070757183222	14	15	0.8119952834659643	0.09044649338278338	25.146133651463934	25.4335070071984	22.139721421364353	23.518619932458343	25.20402306690079	25.264962522100788	24.672043341814025	23.725452919333705	25.388383274604866	25.36059578821645	25.424151084559973	25.543904133817378	26.29168699080914	25.310149551249147	25.555145291661447	24.512921723306853	24.48591916129248	25.936384780144564	23.813037422982926	25.953130371597112	26.610671007852773	25.544426123106888	25.33216322066842	25.088462430428063	24.34134172615367	24.573927535557562		24.966149857358953	21.49482827407457	26.204288205411057
128	ALB_18	0.626204942545787	23.977930135220557	22.000112352967413	2.894794511252814	1.4952121908098914	1.977817782253144	0.031009746893086564	15	15	0.3027506111037575	0.5189149715582482	24.39976085907806	24.09077525561065	23.032536204633125	23.413384142942036	26.114399447760782	24.304102837902324	21.75082799944181	23.497250301950558	26.753519003096656	22.27400790761664	22.42367812197679	21.877744181558406	20.802229196003456	20.992169398878293	21.292925201187966	21.999654617497924	20.739170789335283	21.527889490671743	21.414535802955065	21.18325736880284	23.801802609307448	23.947979012635372	19.87966102018913	20.97295174834358	33.56813319400135	23.998210874085387	22.292606976189894	22.241897622871715	22.991667847565832	22.0919082887294
129	TUBB_0	0.04960286680601471	23.933122024037637	23.773447135382742	1.4711812088152585	1.4051925250297987	0.15967488865489443	0.7752184321926057	14	15	0.9322202212192502	0.03048148081912702	24.10763226154955	24.22792745880632	22.764011110047434	23.147912079044943	22.66263119283432		23.644035787506525	23.52700982739725	24.26570338987429	25.14168781224361	24.570946946515328	24.459344362781714	25.11163658105687	24.456701582705534	24.85709777234188	24.830441347494236	23.831324255447786	24.522788035444606	21.678933060172525	25.372690981488866	25.7098650867131	24.706832365613465	24.84421843422138	24.05042660685005	23.7115082122493	24.242915030314137	19.36216866466623	22.920832906738056	19.988706873717717	24.947485341431058
130	COL4A6_0								2	3				24.31229801782772								25.09719917539125	25.275828964309593												25.280544527187114			24.680459111970087
131	SERPING1_3								4	1			24.78597916288654	23.286410741870743		23.784266604379216																					26.06896962529887	22.810568496916186
132	COL22A1_0	0.44648018186998606	31.318371034219634	30.006614790002054	1.5292908350255785	1.8182066335541553	1.3117562442175803	0.04820713343419072	15	15	0.3553793181684438	0.4493078502129797	31.681187488379756	31.527547571131496	30.908920882079055	31.717013344009796	31.48679930945707	31.188552138816803	29.912056513776715	32.033869284531306	30.71754496103154	32.82602989688581	31.351397851979492	30.058006967044566	30.707120039608853	31.78042328327345	27.123330777734356	31.886782551470507	30.657363933261614	29.3042160119628	29.678745923764357	32.320543125812634	32.323791605468315	32.762002829046416	30.607720029974523	26.76036230451068	30.927589190904488	32.64186102237505	28.281300112673406	32.83708328632399	26.58077715668894	27.284847969347382
133	NUCB1_0	0.06848351725643798	22.44906047773314	22.66349746248965	1.1844005775814335	1.2392591285751078	-0.21443698475651018	0.6758737451923174	12	13	0.9315726084043974	0.03078328977423107	21.33745204224643	22.866076068515916	23.796695564404867	20.970566548121685	22.960095842767593		20.206575616824043	21.919160995276304	23.34041627094886		23.493116874178405	22.75784247354483	20.220930909801115			23.413255002267835		22.785721653280696	23.62878637274696	21.6712787896237	21.751890517436276	21.093069331877306	23.182500132780568	22.38985706501183	20.958793408838066	22.995832732912962	24.282560773909974	23.894663575009474	24.536232984487878	23.560821198349533
134	ALB_17								2	1							20.870870383423856				22.69038340092682																29.313019400859577
135	COL19A1_0								6	4			23.800704069738273			19.414829729276303						21.893117816374566	20.72400749938881		21.860639933371772	21.373742422561484	20.15090749202264											20.135959732253955		20.552811667064187		21.158200401132063
136	PLIN3_2								5	2							20.54623130426075			21.80124260289868	22.127010664226727									19.142505977543138			22.97182134854174	19.310146776966317			20.225174480265885
137	MATN4_1	0.27820039465241003	23.115412092699742	22.320735441635204	0.9672130422599302	1.4004961385498227	0.7946766510645382	0.1357600363208301	12	12	0.5465663799929524	0.2623570858387402	22.10983702929582	21.781327693126684		21.51294399134838		23.486918193164495	21.513321706428734			22.808920195773435	22.693996092973727		22.66283216320225		22.774838789454233	24.879362176658624	24.386877781343475	22.636440533780526	20.009631825100993	20.039223228729032	23.982244389641295	23.892668031202035	24.3498599791293	21.103722942491814	23.406653452272955	22.01098951036765	23.845865815998103	23.2846740664139	23.667090746620712	22.39353007750117
138	LMOD2_0	0.12605367264784142	22.536156063690196	22.17189421526999	1.027634994493024	1.0650720633353172	0.36426184842020604	0.4125446783386857	13	12	0.7993053142812035	0.09728729955942408	21.927848838382303	22.21670441989797		20.88836868737575	21.63888098068317		19.400641824210194	21.333199035908915	21.982871058024806	22.21962343674975	22.713767424964036		22.763361076973517	23.487507397319938	23.352724529986396	22.155544070138482	22.479610556791226	23.048648507192542	21.643031811817963	22.67654891638633	23.66351206726856	22.34905656783784	22.986992516507	22.408390905056304	22.161064205848334	20.950131532671193	24.186011441922755	24.398717601297164
139	KRT13_7								1	1							21.480251787481357																				24.678577276415403
140	COL23A1_1	0.15889827989739366	23.526631088393426	23.987535545364313	0.796972337300833	0.909710707252324	-0.4609044569708871	0.3302407140603427	9	7	0.7365080673288219	0.13282249175793862	22.969635952679337	22.617755311231292		22.5548501830893		24.37775861902423				25.064803275681317	22.891412897181137		24.74514456265431		23.236298627156746			23.236313227042807		24.514726573198583	24.05837627246621	23.1894089512429		25.579286105323757	23.19059995923921	23.709566824992844				23.716491270887037
141	ALB_16								0	1							24.098302501623046
142	COL1A1_5	0.5548342932699066	22.012024794238524	23.090237783759772	0.6468106371350256	1.027022287623059	-1.0782129895212478	0.0037245639809491936	15	12	0.1304699530337007	0.8844894939513877	22.195859974200914	21.904730983074902	22.99781278733725	21.201499379423982		21.0896044769816	23.84699386087494	22.37949153857879	22.97155907960137	21.608873839040776	23.12321017446692	22.58560246832506	23.986851004825365	22.19730549553779		21.789067979311		21.587744559650595	22.85118997036183	22.872551460466063	22.642407176227287	22.565974529945954	25.18044491216131	24.023691419162855	22.785684263431925	22.75326338310183	21.02837015117334	21.1586935037741	21.273497404383278	22.661249543274167
143	COL5A3_0	0.03541839155845786	23.742485432470147	23.823615142192317	0.5254665835708131	0.46777130294469804	-0.08112970972216971	0.7216843868065037	12	10	0.9315726084043974	0.03078328977423107	23.449222211723594	23.338785339028522		22.82690573016042	23.650137989997468	23.97930632517796	23.90021232528889		24.226235574748316	24.540773538281194	23.96795548719703	24.349353588126366		24.416127988726206		24.3192068282768	23.882292433768882	24.466003749506015		24.09247309232134	23.305889896013802	23.352687303987942	23.8189705707911	22.751858596222306	23.33728869670542	23.356893588703766				23.817395756811614
144	SERPINA1_6	0.9353005908715948	26.116608512364312	23.04600155999874	3.193534923941309	1.9957497685519257	3.070606952365573	0.012952644197573486	12	12	0.19889278153077306	0.7013809785560119	29.558182951494576	27.5221162906441	21.829730825888795	26.383600586683492	24.068612686252663	25.060131725740646	22.17659192147258		25.300192840904273	27.118859355274598	22.77808194347451	21.230050935740245	21.68249302772961						22.43835747707319	19.006265804244425	20.820341037066616	24.83707342458927	25.21314890275654	24.423030079919183	33.49417483186342	25.50019772244048	26.095765210636706	21.487005788069595	26.205457392992667	25.721858105404472
145	ALB_15								2	3							24.414731212417244		21.47956121954652														22.97510556069816				26.818137672377816	22.30635768005725
146	ALB_14								7	2							23.184604797697794				24.863676997985877	22.086734907991											23.436852704190954	23.714367766497247			27.84692828839877	22.939158784027523	21.060983483786227	22.971215853470927
147	PKM_0								3	0										19.534006445295383	20.373795514545993												21.943814396294215
148	SERPINA1_7								5	0			25.410508026572032	24.38033739948923		23.48062159866146						26.125537388746142															26.465166957917887
149	DBN1_2	0.011778348264169729	23.270929952718653	23.307889096759205	1.0744547311306554	1.0326218593182055	-0.03695914404055145	0.9353050629605439	11	13	0.9834357230746055	0.007254020112974365	23.85233824234482	23.935350681952595		21.641917675411143	22.796576753992003		22.488943661585452	21.79534847312005	22.276226659205932	23.635223022837135	22.681167193701068	22.272045384978348			22.72343592021751	25.159887038829233	22.477685152909082	22.589277163790946	25.033871038510885	23.23537853634546	23.819382144276958		22.90236701744103	23.52241007996909	23.306032056534598	25.214227162209575	24.30297964737275		25.065173192219234	22.255543838019943
150	SERPING1_2	1.0441019523080521	24.04659440864101	20.716642044615476	2.2489149061984977	1.7926022193832207	3.3299523640255337	0.0037851870660846995	10	9	0.1304699530337007	0.8844894939513877	24.700051756748174	25.558779561840023		25.185393751064503	20.140335516745587	25.350331972406735	21.925128636582322		25.6598972760358	23.8145029416443	18.887059931501838				22.287703882180587		18.744288572719956	18.372329458090036				24.967368406747436	22.139576516331196	20.1427577950558	25.312943486013488	23.810598092331965	18.179277383996606	21.73739754991302
151	MATN4_0								5	9													21.021066720163276		21.913433790433288		21.824768527413234	21.960123063367146	24.012977529678494		22.158292870716284	23.889836231517876		23.594791484515437	22.795325573912578		23.188971498944905	21.553327426033906		24.687832501522276	24.00151961908569	23.279659318701214
152	CTSC_0								4	0																		21.9337670033813									24.65820832656482		21.50440974297876			21.96585472703611
153	WAS_0	0.0556402694836852	22.33766102046409	22.515383632004866	1.4396833074885527	1.1047550926534768	-0.1777226115407764	0.7442810789327818	13	12	0.9315726084043974	0.03078328977423107		21.80467303944827		20.742135063049332	23.652337784901206	22.200242493872533		18.80448398643633	23.655017914320137	22.347941293510445	20.98081248153573	22.090004017662487	23.98351991189601	23.259537296295143	23.03633671673179	22.42557448321091	21.569114366675095	22.764149250247335	22.714270676051687	24.221682557140568	23.546911916339052	23.855818342128092	22.622700688897986	20.44035557744967	22.502577330040054	22.10931955486881		21.031200419338635		24.21347968804421
154	KNG1_1	0.002762262304291628	20.00697626222989	19.998703638274907	0.8328191533743154	0.8007901350193695	0.008272623954983516	0.9822018611379462	10	12	0.985246012247757	0.00645531425205652	19.081380661814737	19.466543573691027	19.400514179246557		20.975990126763197			20.823001231162596	20.105079817388095		20.590180103278485	21.02375915354765	19.97631239054857	18.492479130204064				20.19258930875782	20.390041884526532	20.590740527333896	19.406334667278728	21.179912676079464	18.828545606393572	20.27207386999816	20.059597958064813	19.349510174205637		20.868443227748653	18.394186334698812	20.5869896788667
155	KRT4_4								3	4							23.749988711902663			23.514124572338236				21.063882182500976						20.441011062404353			22.79739229575872				21.915173306676103	20.339954360730587
156	CFB_0								1	0																											26.07102409271584
157	CLU_4	0.48103590302595145	26.34280929239159	24.948718530506003	1.5337914942363413	1.72317259605359	1.394090761885586	0.03474100480836086	15	14	0.3027506111037575	0.5189149715582482	26.837429608654688	26.61062784833443	23.443542551105974	27.324897252172534	20.555154541723887	25.94542119036929	26.016611567498643	22.065197849949676	27.443265650796185	27.526780195272178	25.081660817046444		24.868583353292856	26.38033739948923	25.905815902550135	27.58849078862707	23.913059157705572	26.695245711220775	24.57336467443236	24.320928873697056	24.70607943048934	26.92937392977797	27.011376042111742	26.59619362419347	28.88878398316213	26.91280500653303	25.55771784779484	25.247334206272594	23.38771760397217	26.09040220471175
158	SERPINA1_5	1.1486919872843537	25.946804146400606	22.387593697893315	2.987153349940958	1.608361297617766	3.55921044850729	0.0011128415079854894	12	14	0.057496811245916955	1.240356240470432	28.258663475892153	26.892621952487396	21.399265405696777	28.01523866391856	23.27250432898255	24.085306530347275	23.212389477302303	20.52372595248652	27.736210979675093	27.87537312485229	21.773662410818755	21.75702858711859	22.610947324740476	21.054903682577255	23.950404677964865		21.80915578269515	20.265360240919364	18.739747653095645		24.89462647123312	24.80628604847204	24.311099762275706	23.578339679706467	31.45945322170347	25.00151190096779	25.759239653162133		21.744894538221978
159	KNG1_0	0.3160635065925161	25.68756075358146	24.757289193757614	1.9069438250240134	1.0088496737787076	0.9302715598238471	0.11786598748591098	15	15	0.5142570200301381	0.28881977111686963	27.953270369395863	24.72811522922466	25.361099699986056	25.72431982738012	23.350972616923098	27.00900361562122	24.851004001889542	26.3034020471315	25.82272593531482	23.97263628641086	26.020060898384102	25.0399170303839	23.863993806065878	27.719433656839474	25.20287652540813	21.286680626682248	23.10711844282383	25.96274113023274	24.924163739576887	25.243008581166144	22.995084336279596	25.366701007211496	24.50554893924305	24.731504504600924	28.56612553761919	22.91100654065672	24.461640733175734	26.106270210911745	26.28432144902311	27.298001884523387
160	ALB_13								3	0																		24.596506446765925					20.573392013092082				23.8459417412639
161	GC_2	0.05567389197658344	24.244808611539252	24.07876686694344	1.023496293488003	1.1796219270452328	0.16604174459581245	0.6937903807702899	15	15	0.9315726084043974	0.03078328977423107	25.211559795228148	22.815248030557758	26.512633539075424	24.29402599580633	23.993949362680254	23.006657873290962	24.466700044162867	24.3001274121517	23.443617754582775	23.76025606502376	24.770369102454406	22.617712523547155	24.745510037395242	25.926600761801712	24.956553054319514	24.794099849076225	23.262041524718125	23.71450127414501	25.302569760865843	23.9176879641027	23.494970789912976	24.70524847924801	23.391161108008113	21.223095030451216	26.124433416099425	24.1314764369822	23.122562620452506	25.2324976348316	24.17554224124348	23.4402226950249
162	APOA4_4	0.196492069976158	24.368595192030362	23.80698187074515	1.1462819785867209	1.2950101229313802	0.5616133212852112	0.24442357368696555	14	15	0.6847638583299148	0.16445916968326357	23.61349195798502	24.131199240708195	22.867484560938262	23.674944523661495	24.522529810666775	23.82830316178024	24.65305060259589	23.014352186472472	24.57535442532562	23.461419322985805	25.174932995017834	24.179192325520425	25.07162990321921		23.727094147850746	25.339425636234072	23.599966425586782	22.49295896566251	24.131868889594966	23.447788158148466	27.02692698279386	25.219682572399435	24.495792259245857	23.3754262670382	25.571345317020963	25.35046915350945	22.532715597674297	24.014903759386485	20.01454359658194	25.156268003997102
163	MMP9_2	0.39915648287460564	24.697486258561856	25.68564656208066	1.1264508838560605	1.1392672339017433	-0.9881603035188036	0.031728760757390194	15	14	0.3027506111037575	0.5189149715582482	23.834606839437086	22.06315805365231	23.46186729381926	25.69274814765427		26.116197670426192	26.556501057193827	24.069973495815642	24.735266056640242	23.847308392725036	24.266033416680788	25.05174188541094	26.21767676561032	25.11100813916896	26.741556810875114	25.579414942411308	25.752090854152698	25.439426623295805	24.94632981981913	26.456781175711427	24.40467026551392	25.474457035974048	27.360096244065215	26.337441833691926	23.391917974631784	26.946704813121553	24.09393975560133	25.988112151018814	24.064803275681317	26.05951495775682
164	APOA4_3	0.36254284245965174	22.920517799663774	21.944708648518628	1.276455167188523	1.092362818359289	0.9758091511451461	0.05760564772194425	14	12	0.37995214454899395	0.4202710998755347	21.735993909002485	21.460489893058668	22.553725840807676	21.975892738136377	21.770977012955406	24.53356215057317	21.310856819296102	21.310967731849754	22.65938013713379	22.83373100766365	22.954557717169273	21.63262962228191	23.2306997133922		22.858495122651174	22.83339533150783		21.903143877147347	19.619166807831455		25.197549998638607	23.064522380838262	23.25105644702763	21.977640485110584	23.780366750568362		21.015632834112647	24.107013328966236	20.27355431655279	24.378751003243003
165	WASL_0	0.14368921502335036	24.733280607497026	25.191954059028046	1.6492682913060344	1.5639730998488726	-0.4586734515310198	0.465480657434309	15	14	0.8169513635745841	0.08780379800849038	23.811305082666205	24.579393352170264	22.84808343034289	24.16077192721092	24.177783214239817	24.21038141711022	23.595383758879763	25.10988484102563	27.45348303093321	24.596561765086882	26.870795147052384	27.44624317808293	25.17889795165791	25.057109876275874	24.69134822940417	24.839075068957932	26.708462137846247	27.53512073785127	23.345348259147087	25.23659058019413	25.274012325392665	25.01627393396057	24.331809887058498	23.776012899820707	24.375859768172454	26.945477414814814	21.34467517241096	22.56727653362673		28.603145017454825
166	GSN_0								9	6						19.484516112766563				20.229757639465497		19.068389930530927			18.57285562990649			23.713662558887968	17.81472014018665		21.362014430214582	17.45787781013004	19.112607493755842	19.45931954413499	19.905833547051603	18.804704545875172			22.409158306563995	19.033353093491105		19.987041905222604
167	DBN1_0	0.16347682251697324	23.33401516852554	23.810340323662782	1.344792509050855	1.0912181909023735	-0.4763251551372427	0.32315761462369585	15	14	0.7312325586375599	0.13594447958025838	24.132418143961388	23.4187976391284	21.418282942354875	22.4306363071638	24.647242334872363	23.754502617352546	23.711038426619343	22.206038977551547	21.996040370929975	24.7005997325088	23.68174627491723	23.454673168819316	25.566146443846527	22.340915254800684	24.556546624493443	23.60573409365744	22.87373542859038	23.317161928684087	22.389127688323324	25.241551575162365	25.0861335753387	24.372459779694154	24.039198887286467	23.563795640194556	23.93965823737421	24.884517167114666	20.36367279279285	22.148054476524226		25.51456552910441
168	DBN1_1	0.2019969935427773	23.72050979779576	23.208100561340096	0.7733784445842723	1.1241747468046892	0.5124092364556638	0.18180907129916205	14	15	0.6478254264682785	0.1885420103885772	23.605570067138615	23.481336142356895	22.205323147870097	22.24699803693941	23.47259506529022	23.361885615843	23.06449787153116	23.24404497212403	24.27594570558265	24.023051809742416	23.956298282636354	24.532255547641263	24.670130563679066	23.45431484623112	23.98190626640103	23.134674451993313	23.133055899567246	22.536454484700062	21.503002685200684	24.449139358901498	25.70997926810254	23.86458413797284	23.65352313510682	23.188772632807407	23.919566400633776	23.33963617427692		23.215021939790773	20.434917304491677	24.55016377468927
169	CLU_3	0.7877402738271664	25.49757860345448	23.620908072611527	1.5473276769274324	1.0769755827925656	1.8766705308429508	0.0008746854575483807	15	15	0.057496811245916955	1.240356240470432	25.99533229841264	25.57056642161556	22.90019389523963	26.168816333398954	22.15385926318259	26.04472203192295	24.8152959867598	21.91681395523593	25.62725053469486	26.10192547072152	24.865660408829118	22.239142813928787	22.564226694990765	23.973337219275805	24.510076790334985	24.462764349535064	23.571514214038892	25.262879670477844	21.87030379408501	23.358740827173712	24.903052755651977	26.33922723184064	24.470447135241635	23.90625457323936	28.289130351063633	23.16118725282518	28.17640807046973	24.6405558759162	24.663837768825623	24.253776152061647
170	SERPINF2_1								7	6			23.312159503590095	22.065658050244597		23.13705492325841			21.257875804210446		23.88688137276888	22.700430404589014	20.99355208543313				21.490717717061433				20.525448164781384				23.00544020413628		26.093413603562666	22.583343579945232	20.994381061729197
171	APOA4_2								1	0																														23.4113165036904
172	KRT1_4								1	2					18.50238120221616		22.509470705128887																							23.140638575738443
173	ACR_0	0.27124295331250614	22.441723337482497	21.68648526277792	1.1211297732959271	1.1367787686072257	0.7552380747045753	0.13095754641449803	12	12	0.5433466894173049	0.2649229747286918	22.693917384968305	22.746693085527696		21.295748759359977	21.144366711557158	21.009836816463388	20.18700887418962	19.940772396654015	23.208333202963484	22.671792437085188	22.56334804727703	23.22840770808243	22.5747320992276	23.08272424857652	21.809705335951122	22.811881864549804	22.195053746928824	19.316811836858196	21.63657329101948	21.52964787544137	22.375576065488534		23.226615631336312	20.825551995465915	23.10429608733702					24.35910770081603
174	FGA_1	0.045559541073635974	21.64715185823061	21.525054559772055	0.6893145423255705	0.8234776254924829	0.12209729845855577	0.6971690427756398	13	13	0.9315726084043974	0.03078328977423107	21.999998624138136	21.192678098233475	22.23470635316644		21.89345115198655	21.201080539229174		22.384822738818126	22.530219617208783	21.78791690314013	21.591630085944544	21.446322067763926	19.998794241856146	21.069334377420052	20.80546049377757		20.35831637823075	22.8647068230091	21.387849050834898	22.01079305788522	21.798911564683937	21.89470972525337		20.849725786381217	22.39787535212637	21.661925935825934	21.086929232163378	19.97211036318702	22.72202785037441	22.096387021396016
175	AHSG_6	0.19903815008130263	25.698087072783043	25.170943985762182	0.8742490536242007	1.230407755112589	0.5271430870208604	0.20192639870373416	15	15	0.6589177220858693	0.18116881161986842	25.95949667599346	25.747809861388227	24.645209402363722	25.613102167426053	21.222280888496407	23.634075552233433	25.38119596965953	25.98669913419615	26.489989282592838	26.589494341600556	25.209850748856905	25.15788441865966	25.386501152399745	26.233156215927362	25.12431508319557	26.938091014947155	25.250789071848043	24.971408833855964	26.023310710613107	25.859725670423764	25.703190087247442	25.68720394170739	24.800107186119842	25.47796918810789	24.47180652072583	27.41844380482267	24.283794637372853	26.170852033990307	25.635167657009983	25.962544624396628
176	MMP9_1	0.29421991971687095	22.169950988257185	23.1186541923061	2.240772224773655	1.1981050816319398	-0.9487032040489147	0.22340322477374394	13	12	0.6729022684030069	0.1720480076562818	18.612990847106136	19.62558400002843		22.245321072063206		27.223245792500197	22.97985684012192	21.6118479115801	21.834715401093227	22.102743364969296	23.12202540389784	21.257210135899665	23.94268585465388	22.717683944664998	23.61635150721074	23.966227694565397	23.222312179872183	21.574593527337612	22.89499727685388	24.812939530189613	23.464508857697048	24.018267428598612	24.148076335256107	21.142393792374076		24.710407924005672		18.773686554120058		22.012539978356713
177	KRT1_3								1	3					21.620186615164663		23.35411091157907		21.186767135743864																					20.671503058361715
178	SERPINA1_4								4	4							18.98556958304514		20.427979785799664	20.792571082947827	20.06762867620444									18.696288387192			20.409660256062544				24.237754714305588	20.10162180462648
179	ALB_12								4	3							20.746397037853825				22.064018487467308			20.637476774039257									21.924285973347736	20.333526635737947			24.781737960046982	19.763348546897426
180	UMOD_3								6	0			24.044131283718848								23.362790353234477	22.79802161644716												22.30885893386095			26.544808210157342		23.223396713624588
181	COL3A1_0	0.4772845431687883	27.212729106525646	26.10067094073406	0.9394022950833388	1.25657316446622	1.1120581657915878	0.013021998694232503	15	15	0.19889278153077306	0.7013809785560119	28.568736570086187	27.992128944072157	27.116723428214556	27.870642328387316	28.368731768087656	27.983363383317908	25.07403884876828	26.014710000722715	26.62102881596137	27.158990880744973	26.048026742967913	26.886091303794274	26.94482719563	26.598609128347164	26.715870319869268	26.915540240404844	25.0206105463715	24.195160221157334	25.594242951025485	23.310673067131304	25.93421193585219	27.24661347118601	27.00483148680079	25.69800511865509	27.367593962057782	26.90778593123334	25.346641787717232	28.106643261315586	26.624445181304086	28.465481887711213
182	COL1A1_4	0.2399391256294997	23.42585286247333	22.856858012892072	0.6198286403941058	0.9931167603489097	0.5689948495812587	0.11616039341702258	12	13	0.5142570200301381	0.28881977111686963	22.51848693790504	22.470493306036662	21.241559608584243	22.61553644395524	22.658127002762996	23.528841901594433	23.49334970709892	23.140120100359553	23.625609570705386	24.106736620213326	21.97816847548738	22.37632865818518	24.026058017686687	24.214527236066377	24.323130096710674	23.811915205280393		23.6745448766351	21.21438528088006	22.989798465974975	24.32885711670323	23.251822321583916	23.651905304784073	21.977640485110584		23.53415818769603		23.497287589276347
183	KRT10_0								5	4							21.711017682243188		24.119257149632677	24.50031755185409	20.33079436144511	25.318103639508927		22.27916401443902						24.160459883663847			23.512907651027447				22.941537382967166
184	ANXA1_9								3	4							22.02042251607091			22.90621906066535		24.756285514898842		21.488753431201893						22.114260866840365			24.640947543273946					22.83614900424549
185	GC_1	0.3103141383970368	23.432741681654385	22.584603832559587	0.6888844685253217	1.618271299691505	0.8481378490947975	0.09148237081915597	14	15	0.44548064645684693	0.3511711587866376	23.212794769933154	22.280230406469258	26.066364500710616	23.798226546379222	22.691103828192993	22.938592956706778	21.110824816514683	24.072265437355544	23.764297019075848	24.0441001494369	23.612387620446754	22.543321263047048	23.347331354596598	24.403392659599852	23.57097872665822	23.22834322006211	23.096598453545603	20.093133825721207	23.65523007034478	20.801439975501886		23.107170601924622	23.863941370556304	23.363490978504238	24.223435380438143	20.943278878951908	23.742584151625408	23.280763088984866	20.009631825100993	21.96218715516965
186	AHSG_5	0.6370508442415237	23.543122834684766	21.554155188364476	2.188965690867316	1.8393006747796687	1.9889676463202903	0.025221288678136007	14	12	0.3027506111037575	0.5189149715582482	23.116631738218956	24.023418452654287	20.270866031476494	20.90081214009719	19.457892369280763	21.9218336747785		22.021236199757116	25.447921403768248	24.106809780451982	21.081348199900077	20.48679574905986	19.80331774000002		21.09249461662228	27.688985100178954		20.63333939170322	26.019696409760975		20.31789641270057	24.131759674247895	23.663239963041136	21.8791831518989	26.269727996333792	23.5283111920156	25.16988099556942	20.075353794032775	20.733377445614412	24.411452322797036
187	APOA4_1								1	0																											24.780966081433803
188	COL1A2_3	0.24505461790937627	23.078757516286277	22.375077453393438	1.2797850396336714	1.2884258634467105	0.7036800628928397	0.17515680018837676	15	13	0.6388071536281976	0.19463022909608405	21.66431752431489	21.557157395553197	23.82049374709672	24.964418784330622	19.374665944437183	22.7347129274565	22.35000142021354	22.46703286336515	22.16607273502055	23.74437481053783	23.395191026176068	22.30274477577398		22.881963170414338	20.98254868041853	23.53836609730757	21.96603081792489		22.804073706205074	22.0206761528993	22.274720521536917	22.885038695603015	24.298100614861305	22.941112817608715	24.811478714370672	21.08555803542968	26.13864147491281	22.188929793312237	23.53480915506968	22.164137236257876
189	C9_0								1	0																											24.853070076956143
190	RBM27_0	0.30940949192658657	23.03702453608118	22.02650308410083	1.4777779927968362	1.9480445273915337	1.010521451980349	0.2276994511660953	12	8	0.6729022684030069	0.1720480076562818	23.097625172375633	23.54898460727129	20.232336602604484		23.553210224275777	23.120539116228233		21.700832525952944	23.445438256833015	20.155114685276992	23.626560162844697	20.246786980689965	24.97061920538927	24.493749925796042				19.48536157056288			24.93948165096744	23.75368684405352	23.45487960007559		22.944280253834574	20.642270326363985		20.49296803021921		24.751593364165274
191	UMOD_2	0.0020190352445872525	23.959816068974323	23.966733512194025	1.9206026657961117	1.5838528305806505	-0.006917443219702335	0.9934404896800069	10	10	0.985246012247757	0.00645531425205652	23.479265160641134	25.088652713181194	21.65826258421826	24.542494769582767		24.58787358142123	25.24941292581999	18.83176494181203	25.31779952276813	25.852124234974806	26.126456289450473	21.399265405696777		25.16596836635979	24.06955696269931			26.34770211167514	24.00126102356632			22.74710301194998	24.131056603800026			23.770775644098578		23.985114387052157	22.913585570915366
192	APOF_0								9	3						20.57680908196944				21.917469692602303		22.784865647311378			23.06788716032714			22.40041251229881				24.602012381446983	22.04256648560785	21.495849172795477		23.921161754262943	23.383241269719356			22.486574821307574		21.527358639854835
193	KRT13_6								3	1										21.114023003707544		19.724057476411417		19.05348578733561									21.88183198811725
194	A1BG_0	0.012565583873394454	21.843726906253586	21.801201658111154	2.1668764957941886	1.3285106811419967	0.042525248142432304	0.9542621662390007	13	13	0.9834357230746055	0.007254020112974365	22.7247137819122	19.615339071881728	21.331669252339655	20.97016615521092		19.444493242944926			20.61934594672048		19.79607764338467	20.306524565292268	22.8730534678075	18.848946855211004	21.51241890733648	20.934451077857297	24.271597211893006	21.692905064129906	21.939194661700352	23.62689431340575	20.977492622723233	23.117003956055008	21.296421109385378	22.549065287503833	27.28609244168591	22.52415716242151	22.753992813099426	23.02415078830401	19.695642908844736	23.652261027690507
195	GAPDH_7								6	2			23.46891406704748								21.87686196517573						22.609324850373977						23.257525339765365	22.78921123767126			25.352823239676432	23.07218364496723	24.156766364163335
196	CTSB_0								3	4							20.436951418386478		20.222346820644354					17.178839886971232												18.560929852652944	25.935987545937		20.801759076968008			20.483748873500996
197	GRN_2	0.05294992666742675	21.096422231644688	21.264334869370092	1.2172795601623791	0.763145797271486	-0.16791263772540432	0.748808005174209	11	8	0.9315726084043974	0.03078328977423107	21.13208049031156	20.029449003376087	21.22649482649366			19.08755089368046		23.12103801990336	22.12741241594714		20.468459659964072	19.91620895537412		19.572966622100896				21.526937497806607	22.121235015974225	21.352451911362397	20.32838567219321	22.61533238525063	21.072739741784915		21.83048096147745	22.430151346200734		20.78766699671582		21.42828108713498
198	COL26A1_0	0.2179524569895928	23.47009473742479	22.786366676801574	1.2533461912975001	1.4033993677386891	0.683728060623217	0.28973765978356936	11	9	0.7105116348237149	0.1484288059865249	22.617759093371838	22.992860907802466	20.73492027029394	23.83310563796376	22.74353274463437	24.977492008926724	24.48351517792416	22.898608029576643	23.708409512591693	25.07333689030235	25.146353940445195	22.87691407668521	21.68294659177333		23.420219751948288				20.949490477321437					23.039407060188232	22.586737186933767		20.78028664312278	25.187719627882135		23.514726573198583
199	FGA_0	0.055889815127937774	23.435123000365753	23.249299682360025	1.132822913016178	1.375247855514082	0.1858233180057276	0.7866301079827649	8	8	0.9326411720171308	0.030285416261792736	24.252414236969898	22.887550854096112	24.687631122120873	21.37972948709022	20.84329849474121		21.382845631422377			23.74447746788593						23.039909018479		22.830705521134973	24.48055997004739	24.41351327205744	22.67856919322301	24.118227586526288	24.110999998466998						23.24484344888894	25.380106158655575
200	UMOD_1	0.10963967515752442	27.413244243735594	27.730952032011114	1.3290049503239518	0.8633568353309737	-0.31770778827551993	0.46488156268230774	14	15	0.8169513635745841	0.08780379800849038	26.572075228719434	28.07323574272292	30.234321716225747	27.927903374803446	27.803658558658967	27.844968985615647	27.901487492785265	28.29386310771976	28.67680430946072	29.02866099933655	28.394812712947406	26.352781829806922	27.568990439163425	28.29867017083439	27.634904770438226	26.45188997053983	27.061289750176527	28.127399691621065	27.20325195090894	26.79757688022432	27.684651574640895	27.286940536429714	27.548125489387587	28.455953567629468		27.33928257185252	23.58439920491289	27.86761753300079	27.540443058340323	26.1937386735613
201	HRG_0	0.10023341156924533	23.871245038155028	24.19028799942304	1.2635749093492257	1.674952173088997	-0.3190429612680141	0.5829560314813632	14	15	0.8928693100789188	0.04921210445435547	24.602705976292423	22.098928557995052	25.970042555127133	24.20293619151827	23.236053354819642	25.08538046338859	24.356633611981387	23.734643679025734	24.35041254208126	26.00182663882247	23.06628331753092	26.887625221736577	23.806198195584646	24.519703928264097	24.273809385462158	24.08574787826975	22.163751576451656	24.80710805987188	24.277421965453485	24.573990643639874		25.14633132457216	27.521182267071527	22.25528449783433	21.20161116393659	24.57557754509687	22.353000029780173	23.825162128639377	21.083357793683554	22.989040031584445
202	GLIS3_0	0.3887994716526995	24.08681810802568	25.326434213268215	2.289144901414723	1.0403777968296324	-1.2396161052425363	0.1250277735640683	10	12	0.5309398603405641	0.27495466875166535	21.35463821092693	25.510416733862186	22.569456987998596	19.20852968120089	25.088571156704823	23.347867874804052	25.927437454169226		26.346803298583428	24.983774044264926		26.80562777246532	25.27120482377654		24.459076852986783		25.579170898331792	26.084279311442785		24.6048988478415	27.095872152417826	23.648340025742396	25.96697606379397	25.629370184061685	23.526236542329	25.93114020564553				25.845702516125158
203	F2_1	0.5919717397797375	23.704016556530092	25.18598826501259	1.284589979849818	1.1948845720645775	-1.4819717084824973	0.0063276368090608055	14	13	0.13112050476269266	0.8823293875703353	23.364260786111345			24.12442228801583		21.812503276654663	22.49325047163378	20.990231408702734	23.559175407453825	23.632930964318547	25.727127740762736	23.97018033608862	26.192893920553878	24.009238843556926	24.528429326457513	25.60321431837406	26.662084018148597	23.975288432384353	25.117643241843275	24.810905115410463	22.554368887428943	24.81163550918533	25.776632021277848	25.190257335675426	23.03009736910441	27.02075139228491	23.888050444243177	25.68445811330155	25.952404092642258	24.791644174969953
204	EMID1_3								0	0
205	UMOD_0	0.1678370500534762	21.177147524692774	21.723332235919713	1.7239891562364469	1.4901371776688064	-0.5461847112269389	0.44138481445758404	9	15	0.8096407839162784	0.09170762330112044	23.83344913304283	18.575073852993043	24.045826793750276	21.957341559945206	21.94474030727741	19.323864008011004	19.214447195286258	21.279963286171423	19.226797878505028	22.187133575922374	22.964856303817317	20.47433025129768	19.400141460312906	23.182739054132725	20.033736941663484		23.556254379849573	22.628118870402744	22.12635951902947	20.86807617228604		21.027965373511332	20.876277116950803	23.320033666607326		21.35390084286663			23.042883717397768
206	AMBP_2	0.5985096873982834	24.13467302766644	22.245903147397375	2.0125093744138245	1.6247798326012706	1.8887698802690664	0.03579098784409591	10	11	0.3027506111037575	0.5189149715582482				19.531781222954905		23.041179865056854	19.27896210030815	23.83614900424549			20.57255960896808		23.141988606618636		21.584995521012235	25.825868382515242	21.095067301607052		25.09876590319144	21.506590395253596	25.016120987661758	23.1179897744619	24.0698096462935	23.66307768411409	27.58598978855464	22.991269941470478	25.328938962858373	24.047766953987765	21.7018479125339	24.014945334367454
207	ALB_11								4	3						18.983316523323303		21.291202182372214									18.108759251317036	23.457731515553533			22.13726324809889				22.143608667300814				20.5291712508241
208	APOE_0	0.22523954529664533	23.76924465346236	23.169458304095084	0.6204950174066466	0.9369676785967446	0.5997863493672746	0.1656060272680508	7	13	0.6260715665011676	0.20337601956905735				22.462538218108023		23.734110309340608	22.36161292691202				22.581115053270672	21.49857850445271	23.604448229669863		23.540946102402877		23.145973180631373	21.49945469419339	23.236778080863047	24.084238754972453		24.32576971511924	23.849189274784813	23.933100619047753	23.595482411440152	23.082095752402086	23.90300740277445	23.802426433687938	24.785426779632964	24.5613780837661
209	F2_0	0.3809490169266608	23.676866529282957	24.773464206749924	1.4234002110709814	1.5044416719365417	-1.096597677466967	0.0674979451351411	15	13	0.39479930173384414	0.40362362412146513	22.10017851611332	22.59814339290322	22.979019709740566	23.580656880355015		21.270241304109113	23.36917847150454	21.278497100782275	23.191242561222552	24.414610403144117	24.131790407612577	23.182196708416008	28.43193245830574	23.517973044219236	24.60418210603074	24.723695103767202	26.960877184787208	25.01182184317785	23.543498945423288	24.75687304838373	23.788056348819854	25.882241592924967	25.322275781852788	24.107506457542428	24.796893560019107	25.653881564971513	23.18851882245808	26.083098861764995		24.738950446641287
210	SPP1_2	0.1359343469012882	22.893166614511372	23.354643762929527	2.148861516794592	1.8428158136847705	-0.46147714841815457	0.6118483691590552	11	11	0.8928693100789188	0.04921210445435547		21.093069331877306	24.58491526204635		27.34908357220926			23.5711480491199	21.179739042525977	20.60349595413891	21.879272125377252	25.678553075316124		23.47889500155228	20.893488184523058	20.744107867241503	21.65276621348026	23.40223557694906		23.35743065526777	25.286620082698736	22.854185081121926		23.434535588643204	27.867381875528707	21.539052762338066		21.29328079165735	23.12974837607436	23.852909682162522
211	LMAN2_3	0.48106179510730107	25.257809921836873	23.795334109232474	2.101118228579581	1.3820513127772058	1.4624758126043993	0.04929455058465511	15	13	0.3553793181684438	0.4493078502129797	27.30991522147069	26.779193896307028	22.218361024117183	27.058147536389185		24.52836737296561	25.001575385020388	21.072543496795035	24.261411700781004	26.553755589225595	24.172646027499212		22.57236048869065	23.541914291523252	24.63797987782869	22.478108090657962	23.07445424612202	21.201260057059415	23.601842409325016	22.455257536815427	22.333493569036257	25.591374935406872	25.68765656730587	23.733533661262705	28.25015881826114	25.738291299285457	27.947189709683784	25.620812513733007	25.244124839690148	25.540762085316622
212	ALB_10	0.1696683546434442	22.144876640475903	21.640057878947744	1.4156855223002573	1.0654228219657582	0.5048187615281599	0.3261692145856704	14	13	0.7326989603011436	0.13507442472385314		20.03067052911514	22.176843109471083	19.871938316683657	20.51605009153083	22.730904594481785	21.772011660713964	20.80293913197182	21.790227044584437	21.445792345463605	21.069858803104086	20.923392223530037	22.960684901107832	23.00037671500975	22.011270941021554	24.625151224195818		19.75690854451546	23.12947876904814	21.72539627987519	21.558941942765088	21.229549815811545	23.370127576247842	20.337234244081632	24.382135138676343	21.57149528207297	23.679815099590872	22.617732895385533		22.26209817292726
213	KRT13_5								4	6					24.512516553715358		25.67701178049576			24.359368205849805		22.49989186289693	22.200631646901307	22.718102203979992					22.447180108816216				24.82239661499091				22.520325173606267	22.590112279990798
214	TAF4_0								4	2						22.350783829392128												23.68228225405959				23.47790744608229	27.591611903291707				23.847567421063076	25.6173093159164
215	PCOLCE_0	0.34039178068204906	23.187202386498342	22.32108752482801	0.9404028275108833	1.1167409021731514	0.8661148616703329	0.05705582315134328	12	13	0.37995214454899395	0.4202710998755347	24.005131767539435		19.955462611979875	22.984191027998172		23.761825494328125	20.23825176517112	22.067530208809195	21.853657238861466	23.61660983614631	22.64603390948667	22.855421331883527	23.164361171427796	21.430942514326343	22.443330361055942	23.087728067472195	22.081740964337833	21.76668418458239	22.747346856800625	23.720463048484614		23.308414583340493	23.902698223099396	22.048010065431875		22.604333329022417	24.19559636657099	23.256006707573377		24.678794825014005
216	LMAN2_2	0.8935495290115838	25.955088509377234	23.19856628254994	2.6252322305664153	1.0017039807913772	2.7565222268272933	0.004690693813355905	13	11	0.1304699530337007	0.8844894939513877	30.048467940452213	28.373624162135947	21.047933326015958	27.839197667043997		26.810835481873667	24.78696951108494	22.632696178000828	26.500038687966423	27.024323083039484	22.00008899566555		23.507606906086256		24.118278548298925	22.942330508524183	23.161756208620606		22.46294926231367			25.341139016288142	23.73117857120036	23.824069375568897	28.340757415610042	23.648152267247177	27.630024514203146	21.487924407289857	22.89524613594703	22.444791559476073
217	CBR1_0								4	0			19.922463043481212	21.362870597320093																			22.08751204768258				22.60501302923756
218	APOA1_8	0.8279721986232915	25.7502184933277	23.296599346833965	2.3198033039755757	1.7877587116776579	2.453619146493736	0.0040151815554638395	15	15	0.1304699530337007	0.8844894939513877	27.425263122006985	23.360043108358425	23.03148650641324	27.999795607070926	23.810864484918962	24.65824866816921	23.448422541430347	21.245336831762117	28.52091632096545	27.061041099113837	22.50609319697213	20.839228397177465	22.34259471336331	25.805307958068013	26.107276908153473	22.865893739557514	22.021732261258208	23.77565287610301	22.891116183715976	19.226797878505028	24.919798792384633	26.05475959143581	25.33919776712863	23.268878815592252	30.630415243470456	25.0086127404443	26.424719507249495	24.180255196198	25.83103493133321	25.10148261410462
219	GAPDH_6								5	3							24.158777048545634			19.235308410125224	20.245162940069523	19.546871857327545		20.05184496738507									21.53446143347746				26.44427041350493	19.0954956178144
220	ALB_9								3	2							25.530767323867178		22.203382656994773			23.33087640500855											22.895926826361915				26.976779818707705
221	EMID1_2								2	1																		25.177824625900637				23.703242903232546		24.463449038031165
222	CD44_0	0.16233748431060271	22.64479734056749	23.197927140510387	2.1090608925077894	1.2379990357808173	-0.5531297999428979	0.5686018116478903	7	8	0.8902525654151161	0.05048676615803514	23.030089190361004	24.73272722541787	22.269051323693766	23.81323318864452		19.274768086632687	23.249509320830153				24.62215328041451		25.1735612495901		23.58726385586976								22.9642160515364		24.043517971787566	20.944623473358455		19.512312238029185	22.773038568789975	24.106933483099603
223	EMID1_1	0.11859151824313023	23.340027325630285	23.705601747704833	1.419210929972988	1.2369125832339194	-0.36557442207454827	0.49004911124858397	14	14	0.8211633756057353	0.0855704286719165	25.283691468097377	22.43168857939529	22.770822756367547	22.36717120799342	21.94510545617284		24.57934356245035	22.757822131979044	21.538958069348574	25.026269132462495	23.001159660285627	24.32991893967014	24.418218592345237	23.82335558218122	23.560154921720166	20.731630479704528	23.118750777933744	24.753346673255713	24.31376248865752	24.86092346520477	25.502972345568054	25.06872850606412	22.95657964018053	26.03829376294417	22.605746932282983		22.746816075684848	23.989309166679007	21.23204377067929	22.886222881383098
224	VASN_1								7	5			21.78600314406545	19.27569258653275		23.921978913752866		24.51785293473735	23.618181146139765			23.749841043438558			20.460645337831043		23.045868955552827				18.34979090669212				24.422972757362885		24.823579035142707		22.473432381837974
225	KDM6B_0	0.06141966329926822	22.549697423771118	22.350965182406355	1.405304261665768	1.2344658750544488	0.19873224136476253	0.7350165832225196	12	11	0.9315726084043974	0.03078328977423107	22.289514622183436			21.106230648857764	22.315320601697128	21.207409992464786	22.069629390323506	20.44463292065289	23.494360486997287	23.06654516504507	23.92455154828275		23.171987473038897	23.675944976445003		24.286405297383002		22.267794819619898	22.757415240421658	23.273524787028663	20.28748694083645	23.075712856095826	22.596301697841927	22.31799327422117	23.05903677152359	22.343265972845046			18.82283220114925	24.60308840676829
226	CPSF6_1	0.05378498494130211	24.844139933109904	24.663605367078517	1.6698991367231861	1.8105693395482416	0.18053456603138684	0.806359611420352	14	11	0.9404757338289319	0.026652405642735782	25.784441350930155		22.947583435116368	25.589722914507263	27.145304665246975	25.234070413436495		26.251782445831754	26.99711934027919	21.386376161436022		25.915679372294274		24.088207880016263	24.121788332984334	24.004531840879398	25.230703306102207	26.42054944830865	21.79403979819011		24.50784882694553	26.246482570302966	26.534853671015835	23.452367943729357	22.425267134457957	25.768224918422714	22.633184159477448	26.745221515282147	21.968564146452916	25.92370250975609
227	CPSF6_0	0.056510408079812335	24.559856759971815	24.744750894833988	1.4674202717430638	1.6507080542397627	-0.18489413486217288	0.765180464903127	14	14	0.9315726084043974	0.03078328977423107	23.456913415106555	23.188965339919818	22.99375594788568	23.452399085220872	25.126254275537285	27.806857167546863	22.15261040832275	24.280897631715057	24.78093540937426	22.458020737400908	24.445483867233712	25.7330826196023	26.21222549000224	25.042903347121605	27.198261425481174	26.212376450103925	22.47144699716529	27.78238049148618		25.474414722506843	25.92241000584117	24.17922369448243	25.541779018958408	23.455976953303242		24.36179753002631	23.56325493563617	23.212080523707755	23.477042780164354	26.28075689642806
228	SERPINF2_0								1	1																											25.761441220682034	21.471248518053592
229	EMID1_0	0.05466193296228546	21.37757200502917	21.559744957720216	1.5083958912722983	1.7153079239945161	-0.18217295269104739	0.7938467919592184	12	12	0.9357129486971775	0.02885736057468295	21.072959952742963	20.296253051252403		22.622268321022116	24.45686158974239	23.16868108250914	21.128784691898687	17.935257149258415	22.665878032575918	22.558957724178022	21.72782839779765	23.04079538486617	23.10704526607559	21.708092570274182			23.46567251307746	20.54755327621391	18.08768037278638	19.381589420303165		20.880067686262436	21.24091940664745	20.829253259654994	19.323929959281827	21.702955913578784		22.703145285131164		21.59537324586143
230	COL16A1_0	0.12593776522694777	23.294112712148397	23.67089486231384	1.0989631370095059	1.0931944956482684	-0.37678215016544314	0.4400835292106877	11	12	0.8096407839162784	0.09170762330112044	23.15932504532706			23.244606773365184	23.56720689036245	23.376292490559933	24.601410210236534	21.600686067517767	22.87620216201945	24.545953311393113	23.28410929146298	24.081997638353457	25.6398248489631	25.760290624544023	23.868618710250395	23.58060913495862	24.467043382656733	22.77369800263496		23.188971498944905		23.445126015914873	24.612005456493968	21.28483539382271		22.681017023583887		21.786721101247423		22.85942710678495
231	GAPDH_5	0.308779537766071	23.310769347961717	22.362451333686028	1.239808372057699	0.9742011554567251	0.9483180142756886	0.15294634556049402	8	7	0.5903702220441797	0.2288755562121851	21.92607588544731	22.602720211554107		21.035435437992653	22.582677680058577		23.68335361534519	24.122268129364684	23.93338297670597	24.175790233287522							21.22664502759816	22.15505290359097	20.842147744866935		24.964289532611662				23.726192376729827	23.430738007455307			22.616544356887058
232	COL1A1_3	0.04630776498440806	20.971564398807587	21.128938819723068	2.071413991610392	1.888131414278871	-0.15737442091548104	0.8474179364806862	13	13	0.9523326516674855	0.021211325198475794	21.337570379129904	21.61647705183347	19.744107867241503		24.78684264738331	20.83707351247379	17.60995712157365	24.38261930630408	22.442555798818848	20.36918505686801	19.07624222773474	20.66648408062876		20.771528156813705	21.00445173056071	15.981611874903278	20.844908004077997	20.882319960223683	21.948956046850096	19.498880363223645	17.442581303495437	22.080242412263033	22.350595010850295		21.343916543691087	22.343970744688214	21.765834814764094		23.918488851363282	22.259140973139917
233	APOA1_7								4	0						21.844507527473617					21.377877741179613	21.501108268787515															23.885992588416542
234	PCSK1N_1	0.48825861998127	22.39042790508497	23.592871268049745	1.478121049951269	0.8454010756677439	-1.2024433629647753	0.014388950334739234	14	15	0.19889278153077306	0.7013809785560119	22.404290272367177	22.976717100436545	24.27134070601221	22.564217111666068	25.926377897937805	23.323473734623093	23.382988620783305	22.37665958416822	24.245467404872436	24.710687794111077	24.120900231163244	23.50917866702375	23.18178080845997	21.341397482882098	23.451712361173247	18.978688117892723	24.230523392225756	22.709714052722802	22.26152753283017	23.47914178483049	23.01450954465438	24.025213249515875	23.411704411837274	23.256156502252626	21.480702244252573	22.62198566485664	21.22158004143901		24.078036386636864	20.802386988308204
235	MMP9_0								6	8								21.984888473122492				20.797100059377378	20.667350668257463	19.749617410254054	24.308356344052108		18.594375636259674	23.02763418111264	19.466865100132264							21.10533563706088	21.489885190495276	17.98142234513221	23.66394631967334		19.58732338026435	23.44126441125756
236	JUND_0	0.01761805704362805	23.576421540854124	23.521034333420893	1.332695193229716	0.6206640946868265	0.05538720743323111	0.905393853672601	12	11	0.9779515492630881	0.009682660967936777	23.1568897782325	20.46143947845234	23.468367498215443			22.480103836462625	23.01597983974491	23.00716255996109	23.655782256081533	24.023469368400924	23.894038332534933	24.10805092329779	24.33907109851516	23.70810029659194	23.528742153996205	24.04302749988527	22.347192044445094	23.76766513644814	22.53160039176298		26.54055489818544	23.524492438638376	24.158462382895564		24.13226123547889	23.57220786577356				24.18377484387858
237	SERPIND1_1								1	0																											26.04435858472823
238	APOA1_6								1	0																											28.943654035528187
239	SMN1_0								1	1				21.47887032090253																											23.108735691255923
240	GAPDH_4								0	1							21.64095016429144
241	RNF44_0	0.12050062904210133	23.170830263993995	22.826152509278764	0.9185903213521666	1.1670531318380388	0.34467775471523154	0.42198198362655437	13	14	0.8092429085905466	0.09192109763868986	22.63277380706679	23.217262896690542	22.171485912074548	22.376432734790203	22.345759885504222	21.243827129013745	22.047937321235615	21.74160029733511	24.096917787650593	23.77631232333171	23.18370841047585	25.00427465306503	24.001600628767605	24.510002474480796	21.764957515003715	23.039259894680207	22.803204102242702	22.989096030910574	23.549147373539444	24.521871168830444	24.05973747147896	23.441767857284297	22.916467751426612	21.926561318032775	23.301581746940563	20.340063058793618				23.783317011178408
242	COL1A1_2	0.10069459431056266	23.969024907634285	23.649598031446903	1.2086772252295623	1.6778290676470808	0.3194268761873822	0.5773022767244886	14	15	0.8928693100789188	0.04921210445435547	24.24241761554879	24.809490054906117	25.857734078077463	25.65065878997471	25.397323482056237	26.3611008480918	23.352050971432266	23.164628314246965	23.321057871261146	22.19266157918492	22.959801760766926	23.767290571298524	23.720567421430285	23.576967645654946	22.606097015111125		22.96302899332941	24.51291981649295	22.386091086452502	23.493994181284798	22.501205478883968	23.930305658559327	23.48517482601005	19.801282079579558	25.28720029146526	22.982459639285935	22.40405634078692	23.623341859760274	27.458154549095525	24.501256358554897
243	COL4A1_1	0.326051283868207	26.47265709947185	25.54951512973228	1.312363111255438	1.4890964829198057	0.923141969739568	0.09280470738936306	15	15	0.44548064645684693	0.3511711587866376	28.836353699055774	25.505505293188264	24.675428979168984	25.90706348907402	25.56839802996147	25.73756188738875	24.804399883219133	25.4080985014114	26.303276962758886	27.953159337338175	25.868097727768863	27.68845842439879	26.237940132633966	25.781596257321517	24.99390475838787	26.451094748591924	25.230444444658907	25.676752108689662	22.27156396271001	26.10029082368483	25.650669849434582	26.68632248242871	27.86879524330365	25.187541575000296	26.529725312070976	27.749575471310912	23.78855425910638	28.584341853834953	23.3211353810869	27.966532559073478
244	COL15A1_1								8	6			24.407696361468446	24.413853045096893		24.27783453223633		22.130960087999306	21.098862261659356		22.194074354378685	24.064929057429183			20.446271578865048		21.687908721576026		22.127404370053206					21.778884042314225	21.109422594584125		24.498493171224766	20.25001758135397
245	COL4A1_2	0.09522045608671681	25.46577819397924	25.163393671969484	1.6181877142195753	1.2778148817456614	0.3023845220097563	0.5960853676029535	15	14	0.8928693100789188	0.04921210445435547	24.917797782712075	24.56649307678873	23.508102912659204	24.270084062268054	24.529822624644254	28.353380946942085	26.834606839437086	25.191217689973328	25.188013165797617	27.514952258774464	27.40145454559864	23.236546805128135	25.858034502381997	26.448434705813753	24.707251271063235	25.501515292359375	25.582333128441075	24.75994627608573		27.264813386320558	24.769562254215884	27.353885679906146	23.649546521836566	25.19490350532068	23.65752780383336	24.489407495152435	21.793541453191523	25.48539741342377	25.27074159350318	26.974869323688356
246	APOA1_4								2	0											19.597743421999386																22.045699139723304
247	APOA1_5								1	0																											21.95322586659664
248	KRT4_3								3	4									20.52070539361278	22.46728842348037				20.140335516745587						22.455576197353853			20.74155915329938				21.974558372506934	21.215810923894075
249	CLU_2								3	0			21.058343239574224									22.761093435521875															23.47405645275068
250	ANXA1_8								4	5							20.299174558081035		19.765276385055525	22.72096504043461		18.659236394034238		19.37970833770056						20.346786394213012			23.36418394340984				22.90577035116354	21.896325787662374
251	COL4A1_0	0.007713880228419261	25.689411035639587	25.715369333500853	1.9128702843956513	1.665108284421483	-0.025958297861265578	0.9702236829749391	14	15	0.985246012247757	0.00645531425205652	26.261711225270336	26.030430605561623	20.690639160131074	27.65780612228531	25.332678430252543	29.542316608302023	27.565625788522745	26.089053799281395	27.410194074099607	23.567555073069798	26.660190737987996	25.736732022819833	27.09508870856664	27.20145974486384	25.936529510113843	22.368849582550375	25.66427209056642	26.953406637277368	24.157238572083	27.084259539985176	25.28819731808298	26.610545075076825	26.122385460262077	27.049163201714638	24.169772043059943	25.39577060945748	23.49582478049106	23.958038446959165	24.286559532771946
252	GSTP1_0								2	1										21.29179941054253																	25.06747276639152				23.60354123007423
253	LUM_0								4	0				22.576901322949038		18.53734733685964						23.13894608070609															21.31925555553358
254	ENO4_0	0.08943197241120857	22.17603707317415	22.471886014073274	1.627385871824513	0.720232498826073	-0.2958489408991234	0.6723248190607063	7	8	0.9315726084043974	0.03078328977423107	21.537584322099406	21.955285226352906	21.349812499236265							22.747717683273194	22.112830173607804		23.33005575934314		23.03593877979625	23.149714253487975	22.27659584918701	23.51050728241756					22.455682407478292		23.123683810400554	21.703665361519867	18.659619677144605			24.058654539460427
255	ANXA1_7								4	2							24.78751531555063		22.476597892961088	24.13233969185332		23.985114387052157											22.35336419205933				23.376633091067596
256	APOA1_3								1	0																											23.34110710923222
257	PLIN3_1								2	1							21.29350532689626				21.703792074887026												24.276761116729308
258	KRT4_2								2	1							25.77688297713725																22.90196210723885				25.09236777509811
259	EDA_1								4	3			22.991200729206273					22.801341292575557								22.264305141788036		21.547031951165984		21.132324000919763	26.900926308433398				21.834838269275973
260	KLK3_1								0	2					22.52065967909507																							19.936177822576763
261	COL23A1_0								7	6				24.39617149539865						24.115610775610186	24.275189582033068			25.076308375647763	25.260979240542742		24.096033068712774		24.469113141288748		21.955285226352906		22.90376492439183			24.7639522858733	22.475905573397092		19.07514484406632			25.496254394223612
262	AMBP_1	0.17407425916812017	24.829014537659273	24.335587776084896	1.1979487510196298	1.136453871056747	0.49342676157437637	0.28177862981908675	14	15	0.7105116348237149	0.1484288059865249		24.678848541668238	24.955976906995012	22.890095765501627	24.339601035454827	25.73608310509914	25.242926361695783	24.85600105381982	25.20299424541711	24.51356922992605	25.164804754576863	23.190615028989832	22.01634972934074	24.669417543695346	24.218688980614303	23.359374880276313	22.449204210147983	25.562090532795814	23.09174691568756	25.53827728054755	22.89534355268978	24.401695852616157	24.055069233675134	25.11743511463551	26.22663210119967	24.331606683750202	27.36829440822452	25.600129706865935	25.759423872366355	25.20772354023007
263	ANXA1_6								5	4							22.087171314892437			20.313737778092424	20.52974318147218	21.224939053528928		19.969723770350143						20.4025999135957			23.570737512069066				22.978234237087666	21.454979975435048
264	EDA_0								10	5			19.63152878913062	22.226615631336312		23.013010463593794	22.242979723083238	23.43796740085163			22.350514081052452					22.32568460112289		23.33783310993486	21.542315870208828	21.894238583045208	19.071430937339816			22.07103806436297				22.30192817252729		23.697732028889806		24.127939551070288
265	GAPDH_3								3	2							21.623036918797908			21.19514388438416													20.92933065718049				21.519715957855713	18.657178863200173
266	UBXN11_0								1	0																							25.484321878738278
267	PNISR_0	0.12589832335810028	23.981183330091987	24.360781710892205	1.2947879625447445	1.2588876323072298	-0.3795983808002177	0.44711791069255435	15	14	0.8119952834659643	0.09044649338278338	23.90640571895605	23.825382779969033	22.14693717635575	24.522478453455648	23.10160450103239	24.89884202003256	24.338451912949168	22.460677672021994	25.317172167374416	24.697317019696513	24.27905978141094	25.1195444658159	26.783341034789423	25.806296735052324	25.76215450530926	25.09185485564705	25.362141010989816	24.480599336410904	22.258204452798125	25.23901669238502	23.872318719478656	24.010169950194594	24.62103547534492	23.371923966444243	23.32804820563718	24.186929640455055	20.19279847831122	23.866134483340826		23.92185269221178
268	CYBA_0	0.2807818875765172	21.584467811986965	22.25789071159838	0.9656545243336355	0.68999024249523	-0.6734228996114169	0.08240381320412388	12	11	0.44548064645684693	0.3511711587866376	21.387302184635395	22.866135530126492	21.635067993166405	21.56521479680851		20.702163785332324	22.14581635036786		22.000686391434023	21.80159785414517	22.052749787772175	22.429002103756908	23.08736208031976	21.397055134023738	21.98978114556317	21.231340731457635		21.6479449532363	22.727252410159863		22.459114385214374	22.500233083038918	23.84327357149066	21.380363824653227	22.069793260317763	21.89818360709588	19.032976607309198
269	SERPINA1_3								1	0																											24.691893938168796
270	ROBO4_0								5	0			24.6649672551968	23.286161776493365		21.586370695113963					19.72475697300479	20.040059571916416
271	ORM1_0	0.12005151029514202	22.581869778060234	22.28220551069214	0.9041502200777557	0.5749601868735115	0.2996642673680938	0.35712502465981244	13	12	0.764882946687513	0.11640502170559619	24.409375396915678	22.27835530281661		21.657205006497158		23.773236830101567	22.46834263680804	22.160632836205234	22.294852939495037	22.86431009674759	22.499801770589666	22.405453889529745	23.286128963921655	23.186025442775048	22.189605007499182	21.605260663584552	21.736125475881018	21.689470714974085	22.60324691109306	22.637702510608413		22.575696813093877	22.637777289677857	20.923104020318423		22.309706937404542	23.645295375969607	21.432099720111612		21.681960690469516
272	COL9A3_1	0.31073009165295606	23.72460565258161	22.792565390454786	1.1090466790437996	1.2695050748601961	0.9320402621268222	0.13364781368961912	8	11	0.545142397944499	0.26349003980813723				21.834580661776492	21.382054029185294	22.64883388937924	23.09542880934496		24.60354123007423	24.715395264992274	22.36048812285064	22.936069961559117	26.165044583996465	25.223072818710676	22.639932406017245	24.3173575756263	23.854459191312277	21.62524508589193		21.971408833855964		22.8635163167876	22.83174948141112			21.85633878957762				23.590547463306056
273	CTSD_0								1	0																											25.4204979459033
274	SERPINA1_2								2	0											20.765956183929564																23.451166824720893
275	SERPING1_1								5	4				22.580816122984835																21.351161392354793						22.644582461653826	24.50560950959975	22.779124585032655	21.132951505188228	23.73386520155875	23.268280416838607	23.249306770306113
276	HSPB1_2								3	3							23.17333249849305		21.6823356728398			22.050758718969583											27.001850549840928				24.49344454827	24.033386703551585
277	AMBP_0	0.35987443178456563	23.495339090507734	22.4391502737338	1.3077127792588847	0.7644649605605752	1.0561888167739326	0.08632825485025503	8	8	0.44548064645684693	0.3511711587866376						21.460839813030105			21.49638569917892				22.48873355330135		21.905143111211366	24.126207245933678			22.9513416383642	23.19986820924999		23.367063821258615	23.568599117289203	22.448970256598802	24.87960867507015	21.92954738110482	24.98309568840579	24.45117337343136	21.02099892275069	23.198338407753255
278	CLU_1								6	0			25.077653507940365	20.542552040759702							19.382708451482973												17.400078902622013	18.632718362558172			22.887637000605643
279	ANXA1_5								2	3							23.55174863354883			22.65611138979918				20.77932042724001						17.715385590506166			23.195467397774337
280	LMAN2_1	0.9219677514703151	25.232068995269987	23.129737585681553	0.9639865040689541	0.6544785214339661	2.102331409588434	0.0001999607442713374	9	8	0.030993915362057298	1.5087235572641924	26.19831129008078	25.24954647201814		25.002777483752		25.142541812633766	23.42764737642355		25.031915530682276	25.98259257234864			22.851366274896314		23.636219244564526		22.541819786173605		21.931135695877643			24.93925744548097	23.37026063550926	24.207022663785494	26.53922246588698	23.072429008222034	23.002455884546343
281	SPP1_1	0.00165753813996369	25.264456657560775	25.259289644002635	1.1151516125079286	1.1418769473831987	0.005167013558139644	0.9904213705152447	15	15	0.985246012247757	0.00645531425205652	25.43831805231934	24.615031280919034	24.46721810231415	25.671675047891018	24.086322525904414	24.20785610889625	24.039553947061954	23.622202584295152	26.393907219459216	26.840891585772972	25.919845612010786	25.918079018674355	26.359202646231914	27.05626380985248	25.589726539837677	26.41905866520886	26.998955064653195	25.057792226115872	24.965832134560387	25.911322190981917	24.394272489211335	26.082515034684263	26.081945723379924	24.484266056748883	24.263133640336207	26.489989282592838	23.406264183473304	25.14462868930292	22.51929358897129	25.410831471789262
282	PRRG2_0	0.037867110345191926	22.82011075032626	22.938320012392733	1.114919866431442	1.1739955273147638	-0.11820926206647187	0.8034375007689153	12	14	0.9404757338289319	0.026652405642735782	21.9117887147588	22.38755656601701		22.29519574380995	23.335376264331295	20.54387388185822	22.636456863962525	21.875602382333675	23.54108715973548	22.091899856045764	23.69678503902868	24.00109889448648	24.962346041316714	24.16069500193745	22.321217975766896	23.85320572285901	22.348657095229854	23.390764005160655	23.35850418897251	24.18141392796703	24.607666690236393	23.212892664523537	22.113861703371754	21.960233037321895		22.88327002301977			19.94649511356228	23.35986461979985
283	VASN_0								6	1			22.832898828106785	23.55933827983795		21.745313534110526						23.37967661303473														21.67564353127619	23.605235922065997		23.227952555232214
284	GAPDH_2								3	2							25.056103497853698			26.177178316760237													24.78264357645685				24.735410639951866	23.263560347556233
285	IGHG3_0								1	3			23.76678526673629				22.611217559826347								22.63351677951125						23.200736400938066
286	SPRR3_10								2	4							22.31564601369064		24.36058189002463											21.80589341052227			22.927124303443634				23.481484122946128	24.762939157291715
287	ITM2B_1								6	12					23.00999054087282		24.162770545980212	24.47537374528857	23.732830714893968		25.412027588971952		26.905179844843644	25.212153771888648	25.34867845355422	25.06525538301518				26.42830253315248		27.690324783056088	26.386583377391695	26.431621679485986	25.427039892215408	26.461373902185684		24.670498497584667		25.593631615752212	26.528190696394894
288	IGSF8_1	0.6171175176767904	23.525382955304956	21.734591000455257	1.7327796777147808	1.3264182714034827	1.7907919548496984	0.013578438524699248	13	11	0.19889278153077306	0.7013809785560119	25.273820385553165	24.861770278620185		25.078420516173836		23.38033419764934	22.118275339475353		21.65984734531581	24.686693008589415	22.191404536827612		20.829545477845745		20.108401940108664	22.972792436597683	19.355142110350364		22.98634949526849	20.12571093617379	21.263562112849446	23.074318196992376	23.301812308304324	22.096101419679673	25.947561663671987	22.919591226346256	25.400622530204213	21.50316358893317	23.048166214627535	20.727072157813772
289	HSPB1_1								5	4							23.118518470091963		24.492589147153442	26.79847654746734	22.282405234135055	22.602612789280975		23.278384668432093									26.44347299694291				23.74487974773622	25.61532115853239
290	COL1A1_1	0.053528058725779364	24.4243996093541	24.247363555920344	1.333183348331714	1.6197359373109912	0.17703605343375628	0.7882322163499622	11	12	0.9326411720171308	0.030285416261792736	21.896647250153			23.795011503672214	24.42354989951384	23.423421665653848	24.85361140159793		25.29678566769021	25.737586402894813	23.78416673970324		26.838353541904457	25.57099799966153	24.32171502851174	26.246083840499303	24.559583879771807	22.983329990616696	22.903286845480203	27.24698988526995	22.88319366187399	24.4603274013604	25.062062959417776	21.344404279374338		22.647308219882195		23.64515441846445		25.713185890971353
291	PIK3IP1_4	0.07943273013584452	23.317593407601326	23.57552158763411	1.8386324659001778	1.259900183171041	-0.25792818003278484	0.6761409968903949	15	14	0.9315726084043974	0.03078328977423107	23.01023883931927	21.33437736991526	22.658900937762	20.626266685962108	21.870418906330237	22.35906747454657	24.041430557815612	26.24439708225901	25.066859109468112	22.946602182101046	23.91079834171005	24.266994655960513	25.142343082419337	22.654056452645438	23.32087745828689	24.98692894219611	24.42173958823674	24.993560723058394	21.71382557354035	21.74554467150416	25.043855217524396	24.39175656529857	25.529546605884587	22.344245647542536	23.52739806893038	24.097075476826067	19.179884798743608	24.781846152960732		23.61036617214927
292	SERPIND1_0								1	0																											24.794513394705078
293	AHSG_4	0.09237779960002833	21.69975993492831	21.429692168100917	1.1074774319438956	1.0107946543054114	0.27006776682739186	0.5304966298693252	12	15	0.8701267474047133	0.060417481072025575	23.90815786709621	20.284813485127085	22.768935137569294	20.985136283790226	19.176479977525624	21.826280941758846	21.903728804053028	19.735776129445917	21.969772314554668	21.78124763902235	21.515258585366794	21.875618536212876	23.465381066151842	23.183797984380476	21.880415251131367	22.559105372014074	21.11553140416677	21.004915741864437	21.55457073661498	21.7474930358221		21.45529866609928	21.26321646664545	19.888115952043364		20.545974173250215		21.093465869303714	21.739747653095645	21.614266666546868
294	SPRR3_9								1	3					20.264683269670208		23.615466076923497														19.415613869976355						22.6048988478415
295	ITM2B_0	0.1188490731052077	22.934347893571875	23.285523543470983	1.0921051478231636	1.3253233786936738	-0.3511756498991083	0.4505925438862066	15	15	0.8121144686321166	0.0903827520500185	25.441834283562716	22.72092223297511	22.651430098829838	21.59226905243941	21.542343570424833	23.957571828588232	22.193550626308493	23.05531641340583	21.822051332266557	23.040745227721143	25.53207621466996	22.737240926303485	22.89500570064426	23.708198992375223	22.123383859031073	23.020625980020224	24.153368333482682	22.96863661337479	21.231675361274686	22.827479654856404	23.016870187461087	21.729891882820894	23.69487390313425	24.784416388433016	22.524140007354045	24.117038715391114	23.693811066014653	23.74970333013502	25.830333185905907	20.941266586437987
296	PGLYRP1_1	0.49621272966829527	22.448757227476328	20.855981146085465	2.4595922580164884	1.5691195207840947	1.5927760813908627	0.0758108735229564	14	12	0.43521057022437937	0.36130056520699794	21.8428383049316	19.373561895198222	19.929749627398444	21.44808806698527		20.308747859060812		23.748065880810184	22.73663397350478	19.156374454506953	21.853652215703974		18.92946069544184		19.18942403343933	24.04659079952527	18.57883702242856	21.693492062134773	22.337871922204712	20.523917961081136	24.774446861369547	21.770442892061055	20.965016930346522	19.862933933783683	27.671958779684683	23.90681962271162	23.152591783234655	25.30976803728662	22.500597726350946	18.942491596508965
297	LMAN2_0								6	0			23.397459557624863	24.221259306349026		23.00424610664787		24.742443679689238				22.49101143530225															23.045796686522223
298	GC_0	0.29062725094417463	23.38751985000772	22.601518781985863	1.1169592903722467	1.2507342531829708	0.7860010680218572	0.10298091444861805	14	14	0.46947181586869996	0.32839047492099305	23.65436244177779	22.934127083012	21.452861058869765	22.77645262770869	20.116800823554335	25.29876349688559	22.194301308048814	21.34858026507279	24.39708599921323	23.788338468580253	22.31548902792175	22.10867344627802	24.331282258248176	23.225750595983364	23.25154517670651	24.989274707994902	23.351242285850056	20.400441461183007	23.99795118071308	23.215997718145573	22.504361246582604	22.919447605171516	24.229905656660875	22.521772575846576		22.932998969775568	24.694177452468224	21.830884821099474		23.06367108855766
299	FCN2_0								4	1										22.754502617352546								24.426560118666444									24.198579928092027	23.163384948988014	25.805669083350917
300	PIK3IP1_3								1	1			23.998668353446313																21.990062210750985
301	AHSG_3	0.15742617473599577	22.70553655471115	22.347048510632476	0.864214613312237	0.6377938549469925	0.35848804407867263	0.23323385268373592	15	14	0.6729022684030069	0.1720480076562818	22.308437834958763	23.66936347473475	22.75890367234119	22.536086313791383	21.92915002903726	23.71236444790477	21.854364551494385	21.591321469416776	22.99697920938916	22.624573233369766	22.125694733404764	22.5493727215517	22.960324516911623	23.49450624758968	23.86966613039827	22.28854404226235	21.886525189008523	22.803215114883407		22.556256362516066	21.68251802181477	24.724736159549778	22.493742321595235	21.866507785396504	21.501205478883968	22.101668211903736	22.301872368750512	22.86987318293856	21.103287808412023	22.28066683531225
302	SPRR3_8								0	1							21.774896961686384
303	HBA1_11								1	2			22.697705341215965																		18.93951034675447										20.457729102067155
304	PGLYRP1_0	0.18604962509209674	25.176310712652473	24.551963160098808	2.1201457020845815	2.262471337549947	0.6243475525536653	0.47430982986754167	14	14	0.8169513635745841	0.08780379800849038		22.5006950527874	20.3357087355881	22.174472623390397		27.25847566822018	23.46747428217864	24.596023417977694	24.506643859735586	23.810490049074026	24.258028101131952	22.20366555351822	26.708482628086013	21.31782771045752	26.72369285455209	29.04559712010871	26.325341387275095	21.549384222998793	24.80989222324719	26.23132608116349	26.814874034087218	26.326377075933262	28.11735111785965	26.071541984448412	24.542051677109043	25.090872510338528	26.358197051480026	26.667583959154246	21.83472255899713	26.54904067761932
305	F9_0	0.03204723719176184	22.761417222345205	22.658326992917104	1.323454242390832	1.2807744805268366	0.10309022942810131	0.8478832640652452	13	13	0.9523326516674855	0.021211325198475794	23.42879769811178	20.542457577178663	21.88938184774749	22.733472184002828		20.884910928301732	21.458839126201514		22.293617581412413	23.488488405460338	23.79104123617611	20.501740017362884	24.46101474119408	22.52906366321526	22.05829767500394	24.365195736408957	23.492650264055907	21.391157564291017	20.991200729206273	24.239579883876353	23.231501874875093	24.938539753688218	22.985687702044974	23.42470349162968	22.532147574572413		24.095469783138718		23.872956629132137	20.834761130121247
306	TTR_0								4	1			24.301104847853644	24.543371932828062	21.77229362984237	23.714393176164826																					24.66234843560718
307	PIK3IP1_2	0.13727754495428354	23.183604625185236	23.607444586225487	1.3267718748933566	1.315546507595064	-0.423839961040251	0.43966760740388455	13	13	0.8096407839162784	0.09170762330112044	25.065804480780358	22.18058907961014	24.47066532769812	21.004908966758133		22.720993345820226	22.90996557639034	24.931390356158666	23.981199337048775	21.078810133675198	23.22373053397053	22.393130810479605	22.055697765211356	22.224379761007523	23.613242711117007	23.344563619700338	24.19244508664174	24.649217577497488	24.892728827460815	22.227735824189736	22.36940896130139	24.23175212149105	22.01862400386755	23.524001111012453	23.506880900011613			24.746179064044675	26.7255944653946
308	MUC1_0	0.14315440800687523	24.90860931092277	24.4631536294804	1.3221051654189093	1.6276219736815598	0.4454556814423718	0.4333875435937301	15	15	0.8096407839162784	0.09170762330112044	26.458779688383984	25.12190687331067	23.82315307954982	24.328207598053027	27.564854456583145	25.321513901212857	24.85148065800148	25.17926827082831	26.40087465175644	25.707330271622208	26.7710243345488	26.547882151928185	23.24107948376727	26.762939157291715	23.69876257843011	24.22346676537085	20.824775434439044	24.056609624422947	23.43580758223723	25.170908817921216	21.368796308237084	26.016327686496968	24.850353794960043	24.655093699966578	24.66478283119412	22.83938219442092	23.79398972750596	23.841874498914052	24.616136551029157	24.43908143366333
309	PIK3IP1_1	0.04685793297834948	24.229270665026643	24.071041556597354	2.058275352042563	1.5674263820024348	0.15822910842928906	0.8367915730632778	12	13	0.950202885163429	0.022183655237951724	22.181893519309124		21.39936953884644	22.84148649369249			24.48974967915538	27.111179139827566	25.36299272293916	23.557151280901323	23.354459696153455	24.75506319403703	25.988407602778437	24.217636493823502	24.528615878663594	26.51718354428032	25.06410118392992	23.878479057446192	26.116562892484136		26.64787360916859	26.540850749240743	23.993464981307596	25.35087148674408	23.018983373719855	23.476463754830306	20.869816717010888	21.884200336406142	20.527931289389034
310	KRT4_1								0	1							22.181132462503857
311	HBA1_10								1	1			27.216532807737856																												23.285174160662297
312	ALB_8	0.24187697840952446	20.803971206330043	21.516748729595	1.195579533858677	0.8932030926522843	-0.7127775232649576	0.19552942890794095	9	9	0.6517647630264699	0.18590912290866524									21.772865937007644	20.384869579347516		21.03483119593026	22.39387804363917		21.33549067406397	20.023404597709757	20.73730071414946		22.285357415722697	22.079200609574727	21.30996921176775	22.010725709959985	19.70090024062949	22.667329009909565	18.017156386383114	21.416450662735663	20.87417690543584	20.752221792547672		22.090350736811118
313	KLK2_0								1	5					23.138207448104037								23.702714656351432				23.3703936824998								23.372387916389965	24.771074724693616						19.729179259544686
314	SERPINA1_1								1	0																											24.310350927195003
315	SPRR3_6								4	5							22.36711715958459		20.713893254194495	22.073195382009256	19.490933116284772			19.82430929710352						21.914624310877755			21.935098849345042				23.561158333399263	22.6208453623217
316	SPRR3_7								5	5							25.65091726347432		24.661424662995174	23.99224530779029	20.141957433769576	22.521212249057232		22.30927026422254						23.547861569054767			23.624424422956206				25.2246325373102	20.064211211863793
317	TSPAN9_0	0.4151720372545186	24.81166621260475	25.89039925112296	1.423135939902975	1.022012941846098	-1.0787330385182123	0.03291177271403909	15	14	0.3027506111037575	0.5189149715582482	24.163239656480876	24.14140535638598	24.912618602212405	24.421387537005266	27.732019618657944	27.325887270363822	26.084923292449957	25.49144401859806	26.85964492614124	26.728701946817445	27.808883381841554	26.191254939514973	23.870415182926322	26.867505325262535	25.94842882992571	23.736344546901904	25.657809457647364	25.382056887199745	24.8050372905003	26.10005039315444	23.249534810775696	24.641520840023993	25.493505628946608	26.712280947328125	22.754698816224085		24.282984888084776	23.990750768535865	25.766305063416006	23.51994248146965
318	MASP2_2	0.07208937650128071	22.149099799605622	21.912095908521085	1.5327481452000025	1.2360164638708366	0.23700389108453734	0.7172689123536042	13	9	0.9315726084043974	0.03078328977423107	22.02424961003701	21.672332450640972		21.281914647618596		22.255803131594707	21.265736358588505		20.734464864116	19.899091350064747	19.82666950951243		20.899624724203463	19.764936365460127	21.952023042846207	22.163628040597594	21.97652217098772		23.050622947245202			22.553438902134832	24.245601859395336	22.769471455544746	25.25136711809959	21.22259110836613	24.093269382483662	22.307461933040607		23.936339598984606
319	HBB_7								1	0			23.59611094869483
320	SECTM1_4	1.052723230744855	24.456128883011484	21.50090410772639	1.8743909716064446	1.2747071454502241	2.9552247752850924	0.00041527231806840674	12	11	0.0429114728670687	1.367426578754143	25.650087040556265	26.398487676257353	20.812811972305	24.598890637595098	18.613566471678105	24.01060678996592	21.333865958291444		24.261227950239103	24.91883550773605	20.81248286453934				22.30766801030242	21.28684703177855		22.34594392751903	23.126444890895982			23.91341175638261	22.00650271972346	22.105116013718412	27.7889761183277	22.925027388525933	26.44373051029315	22.135603588100164	20.120514967491182	22.066841988905836
321	PPIA_1								3	0										18.905099029617993	20.064079609123368												21.443382185430757
322	HBB_6								1	2			21.100899358925624				17.665599624665088																								19.41542819095584
323	HBA1_9	0.2300458500156162	23.67445991489017	24.480897809314392	3.670157120609424	2.6948744923747174	-0.8064378944242208	0.6195246976689619	8	10	0.8928693100789188	0.04921210445435547	32.397650866738985	22.11705352968668	23.971033309816512	21.165333946132513	22.25914701498077		26.065105048068546		25.611436824938878	23.20221573259701	25.975113794612312		20.85212368427399		23.09259129059223		23.60393608136742	25.78712337395102			22.098792005726445	23.15598043327494				22.35162631098494	19.64721598002593		30.85117818449619
324	VTN_0	0.044210923841272926	22.878403666502376	23.004577652402897	0.918925391098616	0.8336746212076673	-0.12617398590052176	0.7277081224970247	13	13	0.9315726084043974	0.03078328977423107	22.154105014476247	21.749199420737117	25.1523599398889	22.618494838820773	22.84246601778003	23.114668965285	21.468268050015162	22.813250713183386	23.37119170688129	23.48824321595586	22.46780687643499	23.48480618028404		21.786197130551578	22.914798756293674			23.884862350203726	22.409712096963617	22.65226330446277	21.702909026398864	22.272344307333874	22.670162257121177	22.73081657389611	24.824257701073705	23.191298443797365		24.03136871272359	23.18988863409617	23.493016911109653
325	GLDN_0	0.25350362347959443	24.205329023473823	23.42927114569562	1.4710898374139445	1.61356571844252	0.7760578777782037	0.21100675045025172	15	13	0.6729022684030069	0.1720480076562818	24.096064017942126	25.69940872395933	23.01945567025729	24.108501969502463	24.074185865326925	25.44087160568514	24.557052005375812	22.21973670967778	26.033194029651153	25.865792732865465	24.718130541959006	25.43953971345112	24.667361497309482	24.293186214750357		24.788155944625416	22.41998766507971	24.051177125267657	22.682453725338924	23.114497464850583	25.199441406301318	22.146019690039367	24.305922749278345	22.731643707013532	23.586339703968022		20.792628466237506	25.096148311214947	18.79911716353468	23.71444582568694
326	ANXA1_3								2	2							20.836303130097985			22.056392959003364				20.387323191510365									22.91995041194547
327	ANXA1_4								4	0										21.445249867915297		21.543590732132238											26.382464937370166				22.887625221736577
328	TFF2_0	0.02877242434155492	22.706841898736823	22.612870964603147	1.372650356226464	1.1510668586254407	0.09397093413367585	0.8714530349308534	12	10	0.961389469140799	0.017100639352253488						23.56441839944188	22.629164487030575	22.25372747695355	21.17429009544704	21.548114472575243	23.8062671886506	23.68549395405226	19.450204416486976	23.250145723120255	23.00187201995486	22.021405659443793	22.54917267551981			22.604310703658133	25.658095920515848	24.886323234245875	22.581919557851123	23.321823525646042	22.812019013105083	22.498481117181115	22.573646263029854	21.643411646967227		21.096504879996225
329	ALB_7	0.1485832829347232	24.382082720237534	23.906596709705696	1.2439750109038579	1.6345882146728596	0.4754860105318386	0.4572524879905453	11	13	0.8147636750831225	0.08896834155530194					19.138336804792495	24.346385703432297	22.78670897099276	23.658835580059087	25.681494991067602	22.909135508315508	23.685592502545084	24.45104757163141	25.0411223120366	23.46452223565896	24.280001634008368	22.265164042236627	25.072919609578232		25.650587684383964	24.28417597464653	25.374014498332002	25.0372367611658	24.3219078867373	23.181546420865118		25.70046744676971	23.59251999758429	26.40886250616758	23.191342407186404	25.464738098593156
330	VTN_1	0.06546642665630159	22.421443133767035	22.21499931260781	1.4042075149966853	1.1198492481793474	0.2064438211592261	0.694024063096429	13	13	0.9315726084043974	0.03078328977423107	22.71912494942825	22.322514693195973	22.58751187189724	20.54481731312444	22.233916868735587	21.659377420815737	21.295244291131436	21.721768066971908	21.801518916983174		21.425267134457957	21.663965106487986			22.82487252742987	21.1750399783852		22.15469585372615	23.385409384129115	22.596387225525703	25.229456948890068	21.532285755741537	24.33394967544763	19.411171657906895	25.61946909180492	22.290137944002208	22.380360172558685	22.607987541582084	22.592461523023747	22.165039889489513
331	ALB_6	0.5383907880567627	26.754976030991518	25.61554547049042	0.7061558023397715	1.2274650940659535	1.139430560501097	0.005471320611090675	15	15	0.1304699530337007	0.8844894939513877	27.43221717230885	26.5362405763111	25.525026752062942	26.680141390080095	25.552008356975897	27.2533246138643	25.953822844415768	25.427676966365837	26.848005348489465	27.91044862758825	25.3235902280651	25.473056774624343	26.477595096415516	26.972934124786157	26.508633243751692	26.304430643011905	25.04327818500701	24.58620193462342	26.119503883857952	27.568008500459758	25.328613652912868	27.107535649599555	26.961262104356564	24.34260235768537	27.707712564659836	26.518745419313333	26.21785518887718	26.751051785449125	22.27984637574163	26.846452160568177
332	HBB_5	0.016451397810427416	24.170698333209444	24.123726169237848	0.8721220918093886	0.3889419326829628	0.04697216397159565	0.8885355065447307	11	9	0.9664772176451456	0.01480837895318668	21.88533472327112	24.153986752842048		24.535639892993036	23.814113805536998	25.724528008483063			23.89615203210104	23.95055874470893	24.89596720152736	23.87370769053565	24.34874598123056	24.68453119456315		24.23578753804053		24.18925812060597		23.671200683544786		24.49826197178085	24.449600061926343	23.643944242204846				24.37557296790727	24.226997736028135	23.93732783861286
333	HBA1_8								4	4			25.164954472534315						17.563762321222498		20.465430890711634		22.597234207694854							20.200721436541347			18.440058072384645	18.674419878595863							24.857188281327108
334	COL18A1_0	0.15010401880039062	24.13935102802706	24.642704553544373	1.7955489569585674	1.725330585540241	-0.503353525517312	0.5459179219487948	12	9	0.8761328263174218	0.057430047526260374	23.233781678765972			21.5305054031467		25.4792960029453	25.51505756662903	22.209612807976328	26.590636844167403	21.5995060973031			25.615517613489576		25.812303065072594	27.21558291406218	26.76065701332906		23.26670877563839	22.178463047081596	25.653815987076023	24.664651701169294		21.85673250150838		26.48194597749465	23.13905901058994	24.02529774859581	24.2969554216561	24.330466140526646
335	IGHG1_0	0.16750234793557034	26.435899302465053	26.957007925201726	1.6556057142285228	1.3965193188205283	-0.5211086227366728	0.37568396653835345	15	15	0.7680820341001724	0.11459239317888205	26.10283545439991	26.26726261732327	25.279873876803315	25.7517491767872	27.080095994484637	27.614212089604468	27.753774816140947	24.427957787425516	27.700535958209834	27.941358478204997	26.63494064456214	28.135178052270717	29.501152730823364	28.380033637133067	26.66374874371936	27.941572271343166	28.650286691854685	26.37822250533911	25.967544312989304	27.89911289816883	25.470300901219257	27.670130034196596	27.58600400809217	26.93123039804297	25.716962184133322	26.395286388694707	21.803918222661267	26.44926944841123	23.49866681603973	27.300391275922706
336	SERPING1_0								7	4			22.249841171475737	21.061840523843035		20.84161041397742		21.287881435469128	18.658957578709607			22.20269539610669	24.22729159386414												19.374793280382857	22.742731298743553	25.005149603511786		22.390711620095544
337	SPRR3_5								1	2							23.45098466661752																				23.596961340366065	24.07749052838293
338	B2M_6	0.40736199247165505	20.321542451498445	19.063416900608807	1.5882118134411956	1.1402669568234232	1.2581255508896376	0.08750689797866078	9	9	0.44548064645684693	0.3511711587866376	23.534187399389126	20.17621211506357	18.802244976010574		20.01454359658194				19.17139766496816		17.17377471789505	17.717596104524205			19.298076241017036	20.550464981487263		18.696178923578387	21.10977744842492	19.999757828103142	20.39749080862811	20.257990865425235	18.758802269344006		21.94517452007154		19.200577770434787			17.660385938018212
339	NUTF2_1								2	0			23.601729083450806																								23.73882043805548
340	AHSG_2	0.08129078356948233	23.203360971380665	22.950376585937494	1.5128187125229862	1.0274915843498293	0.25298438544317037	0.6221282934743434	14	14	0.8928693100789188	0.04921210445435547	24.715810570021674	23.187072951021335	23.679257296402994	24.44498502135857	20.55652291617008	25.18345564422227	23.791334289559064	21.037399222795877	23.693400354303247	23.590102817244148	21.991361183215748	21.894175861339153	23.76992769459766	24.326893865333723	22.35817099884764	23.694192133894624	23.00920472195598	22.593059283161296	23.782665106402558	23.588309844739697	19.37964488767126	23.929946920046216	24.781608376832146	22.539186512369305		22.97048811753153	23.48231851071505	22.138627582826917		22.043203117874352
341	IGHG2_0								7	2			23.191021852766312								22.252775136294076				23.963581225502516	23.173073203395322						22.88704877222846	23.912690559118484	21.294571392312854						23.05032695830401		20.943207325571066
342	PEBP1_2								6	9							23.27270039818463				20.025128745486512			18.35181919457565	23.580724131972822					20.478030927491265	19.545760127849466	22.913603830682113	20.63891574498824		19.283694293722657	21.878598790370447	21.982846139535937	20.78944515004659	22.95018494109474	25.029137230550226		22.528527557713357
343	SECTM1_3	0.21670694667080623	21.95734793354009	21.226026029383323	1.927126159305609	1.855876971008089	0.7313219041567649	0.4366599304811849	9	10	0.8096407839162784	0.09170762330112044	19.667905011287402					18.532142817355393					18.601538675939846		20.089517723107868		20.219004715782155	22.012601352820187	20.266897443872004		22.473698030069155	21.15998709690356	22.893435657311425	22.44052675815201	25.920594009955554	21.85585852084239	25.69005830816784	20.95731200549151	21.188750041074584	22.59706260981142	20.7158520718692	22.59364884588051
344	GUCA2B_0	0.10834019487083431	23.62576583705428	23.274602719719088	1.8075961842565467	1.3340101140002585	0.3511631173351937	0.5836196036880354	13	14	0.8928693100789188	0.04921210445435547	22.99317197871485	24.680083473020385	22.794674455500232	22.493489654002563	22.9270029243758				24.776255505619243	22.887789789115782	24.530291069000796	22.9184751473492	24.45161359336399	24.22073906499964	23.93398480244373	22.170132713973594	22.270991043670808	25.18485249718046	22.642183831557286	24.5434296661853	25.50706243578446	24.900393070417824	24.658677083242488	23.201828382865816	25.35883950449776	21.638254941264726	18.507151985018815	24.249451452153586	20.148178638066614	24.39039525438715
345	SF3B2_0	0.09290621460610061	24.46859655402792	24.161718604380322	1.9949947158356371	1.2651406345193814	0.3068779496475962	0.6594380743185879	15	12	0.9315726084043974	0.03078328977423107	25.041138078694864	25.741214525927944	22.995985849067946	23.49824534654482	25.507546419532325	20.676246358641247		22.066273498910657	26.158943842950386	25.429564069997472	25.225224501371017	25.309128485572813	24.879034898868042	25.65843633475417	25.21977592824341	25.640169679134253		23.997588788655605	24.166121266688428	24.785307083270073	25.874012697579037	26.06683664388518		24.323263591691443	25.93317144198816	21.638121223493698	21.49335903097799	21.243246053187903	21.893525216109	26.508090707244676
346	PON1_0								1	0																											24.202949928435835
347	SPRR3_4								5	5							22.401571146768735		21.692683603138615	22.335812596305786	18.899238896577	19.329502928166708		20.713641584758026						22.042132265878195			23.920889264878642				24.600595334833805	22.37929198205269
348	ALB_5	0.08192308318908273	24.274298853249885	24.00155770687251	1.4727240072084755	1.856015822703474	0.2727411463773741	0.7056987127171512	11	14	0.9315726084043974	0.03078328977423107			22.14966774369432			24.683561205110777	24.18587443491473		24.64827107148338	26.016568241027016	23.437175121085186	22.366637043644353	27.99329077282261	24.58095409850569	25.084293018438444	21.995113779596252	20.67124388382749	24.482223019270034	22.638636889853036	26.474089747622966	20.946743331048733	24.537476460978652	26.03247359405721	24.04984522661212	24.52206003976874	23.385876089264404	26.093397049234586	25.05123245671463	23.070481311108267	23.941909652280245
349	ELANE_0								1	1							24.954602087989706																				23.870889191903686
350	IGHA2_0	0.03139802390847856	24.09582773602343	24.199054644708838	1.3308228890421148	1.552418182868587	-0.10322690868540718	0.865264113111098	13	12	0.9591816350220679	0.01809914505196227	25.184650194731763	23.07564757873095	25.02072084831127	24.31760089272842	23.118305415545727	21.283534361884605	21.800966235882626	22.077002011267496		23.807132800771658	24.02589595558468			25.038000647141104	22.69689161811319		27.31060030135271	22.929572994784294		24.024706151078004	23.222922797520937	25.380698468222505	25.56656833706967	24.57236299899856	23.879122671196246	23.03629101459944	24.609324815841262	25.780371844693164	26.28577386518587	25.58975148357448
351	KRT13_4								1	1																				23.483945640419044			23.952070770721694
352	SERPINC1_0								1	0																											23.830188084283883
353	ALB_4	0.5260746260542077	27.253973743441833	28.868072944152722	2.3525797361211636	1.4703756459437372	-1.6140992007108892	0.040434258353297524	14	15	0.3298584234084798	0.48167242110873076	23.99299916982192	23.817132936723247	28.7108611256084	26.711604044000087	29.97035041378621	31.43970675298892	30.56146792779974	25.701781653314633	29.3739651424767	26.402247759183226	29.764459429077725	26.003060563132976	27.33496179282249	29.749160744450208	30.31906792275689	29.708274350148713	29.85025151185453	28.09800327838648	28.47544438329907	29.8108688770999	24.167884238762326	29.844448268593162	30.72050609894118	29.698724585840495		26.84563204408399	27.539891638855394	26.398994790234507	26.857434207800665	26.707540918632624
354	SLURP1_0	0.017271837481257563	23.6232626173634	23.679839912118794	1.624738188313108	1.3941601479082188	-0.056577294755392415	0.9219378559267697	15	15	0.9834357230746055	0.007254020112974365	23.008118322954463	22.48129939815904	21.88545380686911	21.264935052110218	20.860905103331064	23.716304639656236	22.79021282093068	25.060422568446022	21.560200679572198	22.078993774625093	23.666765778708335	23.83671151360632	23.722014351065567	22.194121996643464	22.41438983375953	24.044164578435968	22.317483041439367	23.247250720662098	25.238450515596874	25.977133328535075	26.360488065463663	21.96596038414853	24.43888154379818	25.319672161556902	26.23435833595986	24.35268298498137	24.541503073471574	24.636496256939118	25.129591176941446	25.20157213386552
355	S100A11_0								2	1							23.529389443219586			21.982314032905574													20.25257635814821
356	KRT13_3								0	1							23.791948957413936
357	ANXA1_2								3	1							21.885453759769803					17.8627220998444											21.14966774369432				24.650423340242885
358	HBA1_7								1	1			22.634530953919633										21.782887860943955
359	COL2A1_1	0.21246818400232348	22.809283718882202	22.08935099336624	2.2479344819854816	1.9921748145225344	0.7199327255159638	0.4573189660143978	11	11	0.8147636750831225	0.08896834155530194	20.866277064465358	20.878449117682184	19.876322171446127	22.017325357176954	22.414984527649906	22.38911033173198	21.221639038925716	21.289514622183436		24.574270141157406	20.674205239043975	26.657037081956787		25.51064781505994	24.202541055260443	23.384691015919987	22.648822745262947	21.93854872703951		20.85777507800516		24.299149313781427		19.33614475978209		23.154840502655993	18.84619431995562	26.84649180858994
360	APOA2_3	0.44945435050576715	25.011703561792316	23.4642681853634	3.5691340458708076	2.022043289992487	1.5474353764289148	0.25384242124537176	13	10	0.6902732507549583	0.16097895592446235	25.303137128624023	24.145540278641647	21.28452780335203	26.73116786521789	23.045303803394297	19.582590401431077			25.25341262232987	27.460784996689917	22.52740755832435		22.04979538311712	24.38167691612628	25.79614756300368		23.05872094876986				23.894996502280918	26.250150104481683	24.187470349247167	25.459818581981274	32.78601532876873	27.002559395468523	18.963725849335116	21.59297185578589	20.23093046697573	28.805976453587135
361	C1QL4_1	0.07783057086068658	27.122101928184502	26.863548056300083	2.1602828432634067	1.4790218075841186	0.2585538718844198	0.7145235309015416	15	15	0.9315726084043974	0.03078328977423107	30.188249035174564	26.350871154282377	24.623288429030147	26.61617061370876	26.015707959177668	29.42129613294232	25.369461783695982	26.472454886246197	28.958092011843938	26.110615537375487	25.912598786660674	29.620378360762444	27.094747170868025	25.104866743227426	26.287078293277368	29.475257768356887	27.493429277696773	26.142174747785443	27.273643237323313	28.272041824311327	28.646569586541005	29.223683101849634	26.033884143991187	29.63384516655663	27.666481371726377	28.06886715024531	25.09936803805496	21.994591124102946	25.112074513118934	25.502961817334672
362	B2M_5								5	0			23.78400959308455	21.094745235517784								18.863024710236886															22.928499580405465		21.16619251068803
363	CTSF_0	0.03808331261220417	22.46696441155863	22.58675037735541	1.1673177906001908	1.3036053735586648	-0.11978596579677969	0.806988855479019	14	14	0.9404757338289319	0.026652405642735782	24.81254160663606	23.60263544128862	23.17784429019924	21.3915247089783	20.469504719578527	22.45312189986927		23.48099131507084	21.752322568480505	20.45397322270619	22.362362309382167	21.380815162578486	20.948482648009808	21.724689593554487	22.62091246389647		22.808134628075894	23.408727780510816	24.196029936193476	21.667309799679032	22.463112226435282	21.581355175865355	23.248973946982918	23.395975454853783	24.32842427220391	21.19142054474416	22.363940092191626	22.513040337360227	25.33801159829099	21.61582930118019
364	KRT4_0								6	7							21.737791106138857			20.897436357073005	19.172505642092975	20.24365283083893		19.32135056569613			19.708699980052202			20.128930753473337	19.26359473113953	20.000858282039708	19.02818126906397				24.398322372793537	22.476053955560264		19.95148393703186
365	NUTF2_0	0.07119998295086814	23.185792637693478	23.425106260963183	1.3381037213540412	1.3554315207444008	-0.2393136232697053	0.7544328481833356	7	8	0.9315726084043974	0.03078328977423107		24.463573763114745		24.249234423940933		21.0158369746277	22.691959860867588						23.781967966094427		24.935980071217276	24.21963176964949	25.980262500833245		22.400438572306236		23.648888558139745		23.251937711581345	22.89901388210476	23.444069564136385		21.259313410245348		21.459289522700587
366	ANXA1_1								2	3							26.385171441807596		24.20746957226371											23.163676698780417			24.911722864073283				24.21778438670327
367	SECTM1_2	0.34986178454607764	24.601108514017923	23.698311599477567	1.0333692918902917	0.706537060657035	0.9027969145403567	0.05506404218868681	8	10	0.37933006841095357	0.42098273064973707					22.564674235611044	22.63484649330555							24.992183379627168		23.335137120554194	25.440394007466296	24.77173854073307		23.475553732346263	23.777660662998482	25.76451404718615	24.902841865200024	23.261122756587714	24.159694599948757	23.656238982723224	23.265945677114523	24.557741067116105	25.76927011873678	23.379405289254436	24.08302153040924
368	HBB_4								0	1																															23.686574128901235
369	COL2A1_0	0.12289096044742046	24.18396310729276	23.84882747610172	0.9289577815849548	0.838768989304883	0.33513563119104006	0.3866875274434517	10	14	0.7745038764680938	0.11097640421272961				23.67702105245587	23.88678836467544	25.395812067381396	24.699276328962416	22.47854943402783	23.740365465555683	24.275118522063057	24.590636844167403	23.713872283418194	24.8817103337782	25.87370769053565	23.868536229512248	23.482099896160005	25.513974032864954	23.539904719671835	22.120507476444452	23.88016941681753		24.669471610629632	23.570337513741123	23.474816970968586	23.807741683761634	23.39322808645528			22.749826063946422	24.43974365035685
370	B2M_4								4	3				20.278553816066445	21.12369959558736						19.987458327520457	21.289629503922914	19.71073581975313			19.628933181825797										20.11044252749397
371	SECTM1_0	0.4846519037078458	26.6659733847086	25.151798279616642	1.8207195841386279	1.2936288949116357	1.514175105091958	0.061213144953278856	8	11	0.39479930173384414	0.40362362412146513										23.452619306225138	23.428030918906437		26.851370331532685		23.39414445736638	26.011619111355905	26.702345576892895	24.629231202794692	24.90625050570503	26.37763938213636	28.078870985786935	26.183968019808226	23.584033420384348	24.40083406451565	24.6323412864066	26.26123639008195	28.29965350117331	29.097949202149678	26.134664825466604	27.570765664763016
372	CSTB_6								6	7							24.24633667953671	19.22743262436778			20.94058791270553			21.814485460228283				20.62399576741388		21.59395638858386		19.99451917814698	21.841957500540637	21.268822949789946	19.4799657351547			20.142580762809686		21.13062837481951	27.10449605892801
373	CSTA_3	0.3137998729599425	25.018297345253146	24.176597893514728	0.9670204534647625	1.3532531274751334	0.8416994517384175	0.08359719645992761	13	15	0.44548064645684693	0.3511711587866376	25.52919117257697	23.72409691237235	22.451610173160972	26.01271642695169	23.592631542345806	24.608118079043983	23.568373741496707	26.663827273931716	24.16424675302653	25.723119385079535	22.32433243536309	23.015264000990367	24.71226533058307	24.878673620892048	22.32463814620164	24.35604088366702	22.829882139449666	24.360590741743657	25.52443564936276	25.607666690236393	25.74322298585669		25.57997648747894	26.464882725890966	26.17104299043602	24.65201121660812	23.803510759211274	23.86005824524502	25.640407381808785
374	HBA1_6								1	0			20.942553112404795
375	VEGFA_0	0.036691489308814024	22.828398091371813	22.728616127024164	0.685759765349785	0.8596085233319855	0.09978196434764897	0.7521614168109304	13	14	0.9315726084043974	0.03078328977423107	22.32822129684419	23.24270834960003	23.16111984920134		23.131826839342516	21.868649259430764	20.406861019360704	23.64343243738224	22.90737097999939	22.60052728157589	22.883529298105305	23.07965869856965	21.41890055645195	24.170813839667957	23.159232641878564			23.779548822355245	22.305827993530833	22.62030171755501	22.144592769987263	23.065913435420967	23.45161359336399	22.353936143491847	23.22914702603747	22.99213481472993	22.420546235927027	21.778255205043543	23.456133790401374	23.36899707091687
376	AHSG_1								2	0						24.245902563243188												23.913603830682113
377	AHSG_0	0.15829104640849867	24.982531073083987	25.466223328666533	1.6169392156675557	1.0051149144023346	-0.4836922555825467	0.3766079651071813	15	13	0.7680820341001724	0.11459239317888205	26.694050272643143	25.874083074663414	23.96735205042411	28.154701469927527		24.40774122391843	26.538307182922118	24.10397607512678	26.250364772255374	25.060913201437206	25.377824799213737	25.72858154716032	26.722502820547653	25.551537366491424	25.18645006023326	26.483261464478563	26.765024682378986	25.552008356975897	24.266351345554334	25.709303880956377	23.29108973975177	25.591101634078722	26.061325701404684	23.382200876633643	24.56836717274837	25.80366996825978	21.390436236747867	24.061248817466304		23.2550935745249
378	SH3BGRL3_0	0.18516457929188904	23.16593728749707	23.751820713441766	1.6147000928510853	1.5234625894957043	-0.5858834259446972	0.36053155967225714	14	13	0.764882946687513	0.11640502170559619	22.419260709278706	22.11044252749397		21.858114538215247	21.614231751413122		22.583068072441122	23.4529962678719	23.16350779819699	22.54731442637395		21.895529914925643	25.99852513614036	20.627117037457275	22.68176771790652	24.285299196678388	22.94401209656571	21.913603830682113	24.913603830682113	25.765647683960832	23.62910552959152	22.37840705401241	23.466575836765116	25.357170011435635	21.223113192530047	25.15253289470632	26.90392653953984	24.305912558362675	24.487400497118337	25.418604649356073
379	KLK3_0								1	4					20.71481566670229												20.961622084889374								21.623861847673616	20.650795826757598						20.70176332427549
380	SECTM1_1	0.11696935514896656	23.95525260748733	23.566302556598195	1.8991536912004183	1.1476251762577443	0.3889500508891359	0.6054096925265404	10	10	0.8928693100789188	0.04921210445435547						23.809803448436515		21.022489730346926	22.752074335368725		21.990300667483904		25.35457405419246		24.16513094928177	25.103451507015066	25.20863874689153		23.27909250009422	23.490455194446575	27.196618751106605	25.774442320828143	24.386743524452093	23.344767333826006	21.802741957906015	22.277835296603474	22.15513065666803	25.653121256760596	22.165487298709895	24.282652110436686
381	HBB_3								2	0			25.78390991904738																								20.66092555935749
382	HBA1_5								7	6			24.82045201948285	19.517896175302784	21.111207004262308	18.58284762855027		20.05999395835301	23.085519788536974		23.237451563181875	20.8170648425407	25.089865197879035						23.777861288091405	22.85226203326482							20.14892338300661				27.306086450370465
383	C1QL4_0								8	4			23.7161772433057	23.01381130295936		22.394249148418336					25.18071047260452			25.0282099402618	25.890388049926926	23.51038654974743					20.788088395754627	23.984853713993196	19.941345690935705	23.31768972613903								25.836678742896183
384	ALB_3								1	2							25.139227198213											25.321445086758235			22.918871242263045
385	S100A7_1								2	0																							26.249575751789997				23.675944976445003
386	GAPDH_1	0.09917780576478462	21.875780234771085	21.545337200785568	1.819088434641002	0.9820952467288983	0.33044303398551733	0.6572581997300316	9	9	0.9315726084043974	0.03078328977423107	19.852776366448726				22.82562962858353		21.91473548510351	22.50927564838326	22.816543025984622	21.437459499054132		20.78435690835566		20.31826917161179	19.451754435377204	20.999689021853413	21.13821179330757	22.646363580442337	22.264247863573004	21.326576512474098	25.959231332433962	20.07103806436297			22.917739982806932	21.556158599853227
387	COL1A2_2	0.24237919599713909	24.059902659464363	23.34964392688639	1.3057862634860287	1.4457065388458992	0.710258732577973	0.19105099624745878	15	14	0.6517647630264699	0.18590912290866524	25.56752606105349	24.680244473118115	21.88500711528404	24.593546137064703		24.185713027512364	23.324160764990324	24.402084146297298	21.490158424686058	22.983498798482717	22.35296693410477	24.331115522699907	25.04149776964548	21.03233238325371	23.02781132045203	25.65327344272263	22.364311836816867	21.42321646776695	26.92640447149799	21.637357307681228	24.14219121372108	24.174206197184944	22.83698641623056	23.410669758245	24.762939157291715	24.469666121708094	24.896266890960426	23.21943546504827	23.863843169286273	25.115124073567948
388	MLN_0								4	6								21.52320011900793									22.55662860160895	25.222803745195883	23.132810340522425		23.661230095199468		24.40262593412147		22.9492232868325	22.916977103800242			24.128490303144503		20.254073626843056
389	CLU_0	0.010462436219188605	23.36472310664853	23.398670513135524	1.2788000050332176	1.2662172704036976	-0.03394740648699468	0.9495774252803559	12	13	0.9834357230746055	0.007254020112974365			22.25421783145519	22.33706227884361		24.704720063319883	24.185596027404642	21.834606839437086	21.63537803585042	22.365249143843933	23.682635929085897	21.823807528779714	23.537171000619857	23.148448278810406	24.668507755150525	25.794495316647048	21.93099891271848	23.721561874496174	24.256147037009246	23.556254379849573	24.24008963151743	24.931005292635305	25.526695269557937	24.197191723700797		20.841931400933703	22.44268155434684	23.025145646688365		23.917795197842082
390	ATP6AP1_0	0.08339831549952703	22.203289872436535	21.944432344619603	0.845871322913682	1.0133569696602094	0.2588575278169323	0.6119729887640586	8	8	0.8928693100789188	0.04921210445435547	22.520780755207706	21.520852675995425					21.038829576403465		22.8378689940304	22.349724416291423	23.761414463710555		21.801898456684704		22.18240890288582	22.37236396990761	21.26886709447478		20.72564305685247			23.678763832039877	23.30497472558809		21.622790041991095	21.471422480356942	20.723174294028727
391	NCCRP1_0								1	3							20.08329752466751																23.246901910788946					21.430738383439422			21.01685724414116
392	B2M_3	0.37146461662221236	24.825607554708586	23.55189340277327	3.0242324189773	1.9412534656741816	1.273714151935316	0.3017040403748351	10	10	0.7105116348237149	0.1484288059865249						22.307663402450135	19.74613032583688		21.617194810575086	21.69021286959791	22.188406751212906	20.967825718371945	25.944495137130627		23.87565729703173	30.666043583082587	24.796833043161115		25.494238395426876		28.269012074501703	25.99280473507192	25.059183233795117	22.95436973404167	24.044602234624065	24.491794391723825	21.34324374688855	26.985114387052157		25.340183703241767
393	PRR13_0	0.15793578449195858	25.219199317124282	25.71206770620865	1.6461091463866224	1.2736770212513355	-0.4928683890843679	0.40100771779852673	14	14	0.7867872944148309	0.10414266198361348	25.563894956838006	25.83050244110435	22.67580720759373	24.91711453852652	25.978605208021	21.282801120583226	25.732132016821925	26.184593448216095	26.677881335749632	25.946905560736933	26.683514250939197	26.99302077206557	27.048993634742484	26.626170222680297	26.479234317677594	26.350298246060706	24.55444036812109	26.408290475037283	25.33258458565388	26.581184028387582	26.722601186079846	26.587256131351683	23.4760125498914	25.485297686988694	23.290949174151145	26.539830784979696	22.664966298610082			24.422855779051403
394	BGLAP_0	0.4429276947151836	25.587928287970445	26.999813863785732	2.142703377634966	2.158760652107756	-1.4118855758152868	0.09340723232159695	15	15	0.44548064645684693	0.3511711587866376	25.45469806725169	26.331414971259612	25.08994662289384	27.702001216112272	28.96689005320028	24.266332092453375	28.847208972668117	24.916920233043413	25.951937420387377	25.782217992748283	28.087803367174445	25.566594148033907	28.84568457264054	26.557218923655228	25.53127323840839	25.593224175779756	27.83189200070592	29.05597425537277	22.902298445031796	25.62494569869434	24.62658555365974	28.383150612192214	29.375962322390773	28.501689912793065	25.523037338724205	27.977983232060875	18.684248663198254	27.018745576156256	22.791061114716953	27.027191482935
395	CSTB_5								6	6							24.2244239235642		23.241312291512067	23.15265790171363	24.090471058313582	24.385217835367467		21.268732614866124						22.18861779881356			25.631378042678694	22.065953815791993			23.99971381725612	21.952761997523584			21.87987038167481
396	CD59_0	0.16228620761871831	23.336590371243624	22.79160473104328	2.5027940950987784	1.276070511454749	0.5449856402003448	0.5236442386383524	10	13	0.8665205930519948	0.06222111172378083			19.69244523401893	21.107125105756015		21.34315751584297			21.047366401935832		22.630520434859587	21.37607662354132	24.299009531295038		23.730137572881056	21.8280341855136	23.648559463729114	22.15918643793483	24.852290612141584	22.19475321832795	21.676332456277468	22.805814777283786	22.649480738968602	22.742196754032097	26.25569509826866	22.738106724327178	29.12230687501894	24.019401935516086	23.578098157505366	24.160669361022887
397	PRELP_0	0.022807481546429458	22.71723073542143	22.7887358917079	1.47870800487559	0.8251800798474834	-0.07150515628647014	0.8781809730423704	13	15	0.9619650234739746	0.016840718386716916	24.13388706604431	21.834491110594353	23.31824158424689	20.543496336539512	22.373514034213887	25.41573893195849	21.41667011136238	21.285004787185958	24.300387692350675	23.837342506303347	23.392712911767667	23.039142903317583	23.49515948350605	23.999688312539362	23.385629154527244		22.651330190537156	23.321062303696223	21.753931624481258	22.675461995469472	21.672970835243763	22.77631611060076	23.188618001488695	21.753105131725185		21.644384423761547	20.480695549523443	22.560664726348122	24.42207452151725	22.48331559524653
398	MGP_0	0.12900851077805617	22.5704618675544	23.00561860301197	2.15652730482098	2.0016136554003077	-0.4351567354575714	0.6093402271355917	15	12	0.8928693100789188	0.04921210445435547	19.570930407198578	21.97886264941819	28.002035566233307	21.859465023052994	24.667361497309482	24.85257636977639		24.40733087037012	25.290606402009246	21.334814902582085	22.454708828435287	24.186389338313028		23.156936055786755	21.654646516444256	21.759672040976827	20.631386684939034	21.890779312115175	23.292273298932027	24.650313767080576	20.429308657933266	22.09213384700578	22.253871716167527	21.098990729606093	21.053247125912428	21.284665980567887	28.14633504378626	21.425651891773242		21.199056725733836
399	CSTB_4								6	5							22.707863498397487			21.800949143041493	22.866707682604112	19.690468659032856		21.07565956448598						18.755237797377013			23.852719227371367	20.287035957700272			23.359606186939338	23.173896685603697			20.03173888908115
400	HOXB4_0	0.05473125480895129	21.31105102100891	21.471427484927535	0.8455824974722482	0.8529221226769589	-0.1603764639186238	0.688121129037506	12	9	0.9315726084043974	0.03078328977423107	20.455030160496044	21.414829729276303		20.17169968765492	22.916186236585542	19.323534206425922	20.438881173736114		22.049961521404082	21.716030673705692			21.872186385194336	22.132041534929453	21.269622100343437	21.80486994332892		22.016585242812887		22.412281459506588	21.976487209699453	21.763688940877497	21.31755172862198	20.2782134909127	21.096869544241038	20.721339546634233				21.827569100067635
401	INS_1								0	12					21.109550125637544		22.37286612261738		22.027864161348234				24.16817961765399		23.27732448532706		24.082777962209068		22.87321954510189	20.843691761829156		25.076409286061267			21.515809542127872	21.234092347059818		23.991224968583992
402	OSTN_0	0.17312288255637723	23.492793435635615	22.985102010787706	1.0682943397758495	1.091248972602496	0.5076914248479092	0.30715522695573166	12	10	0.7105116348237149	0.1484288059865249	22.919907876732413	23.279800988563444		23.40223557694906					24.22147679003151	23.857752404972803	22.837824239420843		24.421881969626288	22.098187617192156	24.520493036197752	25.206006290924712	22.39890022587649	22.02391133831962	20.835146784656114	22.59532305170752	22.60514760591204	24.73515726763312	23.53635157353409	22.682410859429694	21.353424697455072	23.998777029108613		24.318448476626255		23.915975634634787
403	KRT1_2								0	1							20.860205679248836
404	APOA2_1	0.8594933472687779	22.834020506899638	20.148005060742868	2.1356845798311026	1.2670719026659496	2.6860154461567696	0.007088518991438355	12	8	0.13734005545911812	0.8622027815698599	23.432880318567832	20.763040502171872		24.505488366343243	22.363084559730613	20.665356737949356			24.169514630696824	24.158077099132854	18.411502712617555	20.123636453803826			21.493456764612205					18.582921113589933	23.128820653496874	22.08238816753631	20.71028179041028	19.867450691489644	28.112374958250797	19.631706399688888	21.188035810931193	20.47783335216353		21.324435485554975
405	IGSF8_0								2	0																											23.565232266190804		22.78641801950157
406	INS_0								0	9					21.141021934953123								25.129630478330522		23.508586161056016				24.6607406312284		23.611555282517028	25.844673395772993				22.994242932087566		23.658308758313353			22.096805217185366
407	FBLN5_1	0.26815488968496526	21.18860445903713	20.599654735554775	0.9313396506608239	0.5931416569095891	0.5889497234823544	0.0789563721614487	15	12	0.4450268249099835	0.3516138102342029	23.425271498457523	21.038698626250504	20.683632039008405	20.374963044162758		21.71264187565133	20.43470472528364	21.54695603084567	19.775950494102926	20.810676056898487	20.588055294561123	20.77128634408455	21.195625680414263	20.502614289710145	19.855522323318397	20.209990523495676		19.94934798188541	21.409104112891605	20.70248645851371	20.620151796570322	21.246011248491683	19.426063553415297	21.478688004707276	22.627601755323973	20.701340308573624	21.371496012031265	20.610119921001107		21.955923712563564
408	MASP2_1	0.17306364579267994	22.987635689874182	22.446383688966527	1.5596505418337	0.728147197127819	0.5412520009076545	0.37008292333095993	12	9	0.764882946687513	0.11640502170559619	23.380744770298463	24.49043383326292				23.402070427932543	22.308275695731155	21.17590766552124	22.647286258546565		22.939176722975464		22.24327511253833		22.223378380284032	23.729619084091688	21.507606906086256		22.513492362129014		21.620867729860066	22.68611242161535	23.96208122134946	22.89213588069861	26.977057413234128	21.428030918906437	22.74113475991161	21.115150360441998		21.885243553773662
409	APOA2_2								1	1							19.489699030607095																				23.66406942003238
410	THY1_0	0.5542302123267038	22.533588101931993	23.699534287723168	1.0487917452448658	0.9111750919581884	-1.1659461857911744	0.004612907282424717	14	15	0.1304699530337007	0.8844894939513877	22.887800058225633	20.87802860830466	25.10321576151715	22.44359733359542	23.942896353117803	24.112432506899786	22.63945913975664	23.122358919533106	22.005352396725577	23.653488014875716	22.940927020980936	21.9337529613439	23.879622370674767	23.832301542517754	23.035483576028827	20.426240180971725	23.44697592297363	23.47681934468033	23.27127607677277	24.02497004023845	23.15897079996323	21.854174232550104	25.19738049333059	23.158437445743786		24.488488405460338	21.930491036534328	21.948599312564937	24.953309403227678	23.21639848378598
411	MFAP5_0	0.11312519054285838	23.612134639478906	23.95001708637401	1.2077311144342824	1.079874705754511	-0.3378824468951045	0.47699418324838616	13	13	0.8169513635745841	0.08780379800849038	22.95733942139135	23.932920462324134		23.72119350058414	23.923067740250502		23.418055352445606	24.08577909991251	25.37180331226829	22.69218601838033	25.55599119704198	23.40652370767636	24.507519015626805	24.812009217212076	23.86827688385761	24.661470225668197	21.222464750512476	25.426464144807625	24.17896446560668	23.947587851259243	24.337761875996677	23.291668776695854	25.118386028681286	23.298164969271433	22.804082166510327	23.47875601582452	20.395191026176068			23.894345210105815
412	S100A9_7								1	1							22.825739444695245				18.36285989836655
413	HIST1H4A_0								0	1							25.33327942704128
414	COL1A2_1	0.5469702482125541	23.287535066640107	21.821074093073058	1.2789871611300643	1.4548868143183498	1.4664609735670489	0.013188623937426551	13	14	0.19889278153077306	0.7013809785560119	22.76778944382331	22.686755266099237		21.374253184023438	21.22922955586558	23.6714166720235	21.94631573133556	21.158281075316108	22.785150972629026	26.17795765361294	20.821898518639546	23.29064894094568	22.768401618747266	22.843010893312734	21.52439632410846	24.063830813368224	23.16014101885325	20.9502739507405	19.6423405105709	22.054274415093836	24.91595812157626	23.3383271430498	21.567879967799442	20.426240180971725		25.57735667635801		23.195717447302155	20.535639892993036	23.759507180184634
415	SPRR3_3								3	3							22.78547045423158		19.949062948783446	22.144355774469982													22.7487824935825				21.053048211229452	21.897297453432994
416	PI3_1								5	3							21.305935610655716				23.387012141236397								18.82118228593998				25.99921421734467	20.681090658128856			25.46883357029585	21.01515639388063	21.102839458154858
417	ALB_2								3	1							25.716606784361915				22.56324447002248												20.01753702318634				23.263759826234264
418	DAZAP2_0	0.35981221625211723	22.259277036821306	23.320219753294314	1.4141592182419342	1.3776345331323228	-1.0609427164730079	0.08850712760167613	12	12	0.44548064645684693	0.3511711587866376	21.75448890190537	21.76314486849364		21.72529801746674	22.263703607080792	19.84539816441767	24.00614903049021	21.835031099119863		22.3545819215391	25.14031878700184	23.001427882812575	25.393521795851182	25.163357308416337	22.8265627667018	24.16261151196673	21.60061889715545	24.922054632651257		24.778394088848017	23.097866247004404	22.61020391714692	22.033220436522335	21.707720276595076	20.20895826813504	22.168944837821268				22.590384216243848
419	SPINK1_0	0.24886820129622186	23.835055352384376	23.03492315095408	1.93525019695042	1.7317528211022686	0.8001322014302978	0.2767854828911622	14	14	0.7105116348237149	0.1484288059865249	23.957926016288013	20.09081022905428	23.376898000183452			22.53601949963669	22.700070516758434	22.428618819412264	26.250969736182498	23.954823921624477	21.243769031961854	21.946744964879375	26.867381875528707	22.011680429185773	24.533680959355326	25.34404526773454	22.147806121377997	22.284891860487072	24.75072579299914	23.415448823138277	25.536025430198038	23.036737834605262	21.788793195019625	21.263732257278704	28.058892313191706	20.707841037491058	22.645374341489404	23.430058539543417	25.461139676898068	24.408792555234854
420	COL1A1_0	0.043200479908269356	23.93700993709233	24.068930824683584	1.2011423066524876	1.1167113443418835	-0.13192088759125298	0.7656634339589373	15	15	0.9315726084043974	0.03078328977423107	24.96851833369439	23.38214639737846	23.88701366596132	24.293407097029174	24.435616854678393	25.37703043650253	23.602020576379566	23.168727711760408	23.203172350859113	24.9538475983875	25.64179643173449	22.04385076489396	23.72012983898184	23.984900354807397	23.146931984328546	24.602125685070767	25.876754863114236	22.977864374015972	24.257530565496026	22.59070089264877	21.269156985082482	22.729094035906783	25.75740506666224	24.30277891277974	25.57435676956376	25.094463368698957	25.361117585566973	22.47993615761678	23.69910420987968	23.707611557158398
421	TMEM178A_0	0.12314139229194566	23.3021698519313	23.65893193024398	1.2532333284549924	1.0597927758677301	-0.3567620783126806	0.42289468126344687	15	15	0.8092429085905466	0.09192109763868986	27.345534920831927	22.710503531411426	22.709231766696554	22.874524718723023	22.778563256289747	23.96267581702488	23.43214958357711	22.225224514874274	23.19571003704499	22.954481335841244	23.826326197626432	23.762903651357515	22.71576121163279	24.33782543547248	25.808625658011845	22.321969008508873	23.369472444160884	24.066898228883865	22.354569201589094	24.255937501349806	22.9696915919311	22.122606770372858	22.832089188471095	25.086109846639616	22.871057759011823	22.462823636979426	22.667132769846763	24.10172709059705	25.422517580393958	22.871882477476824
422	B2M_2	0.7533131885155582	23.493398115644407	21.31085185801492	1.457438554244819	1.3484988038765866	2.182546257629486	0.005171609422266574	9	10	0.1304699530337007	0.8844894939513877								21.78020653122888	21.248299724285125				21.74762584947186		19.55016432998046	26.247188988582238	21.012250614609012	20.225880530055292	23.643944242204846	22.169568539912902	24.203142947810342	22.386065404488992	20.588128684450034	20.40903867266607	24.614369995050104	23.533383919052667	23.631940032809453	24.161632602966385	20.228533197746074	23.167736813578124
423	S100A8_4								7	3			20.46493256766399				26.009664143287957			22.9468041400753	25.663310443508472	21.630675953948174		22.858099409218593									28.243002456664506	25.587635843049775			22.832146093999967	22.160202583035254
424	FBLN5_0	0.47199357058506136	25.644749306969704	24.445805371337634	1.3304757630303483	1.2084194118301925	1.1989439356320695	0.018725139822630146	15	15	0.2418663893756394	0.6164244785701817	24.997817386657527	25.696389217421988	22.92141603126245	24.750688897952067	23.033269064914112	26.42538180448271	25.683336073641236	23.770217852777602	25.828968170262737	25.320807936520044	25.073371841369752	23.206516000094727	24.82532978318266	24.860733941370196	26.008625825796173	24.69911743892673	23.304799152912167	24.135161283531883	23.899303202101013	25.107597629222113	23.37094342955742	26.93145918777043	27.10891249678533	25.23430564297413	27.32430218542776	23.28660763103902	27.982390232464432	25.04493117633323	23.858528911237755	27.667090746620712
425	SMR3B_1	0.2195141342356455	21.863702978886195	21.179323542244116	1.1405004206687472	1.4506856068704828	0.6843794366420788	0.2796869036352336	9	12	0.7105116348237149	0.1484288059865249	20.70264711074602		22.38345223245579				20.965026172142082	19.601157785511145			19.728297280008903	19.193015137141884	23.17961756776138	22.11090612085625	20.66098482345488	23.7982787689982		21.599067280418076	19.816646406920558	19.582921113589933	22.535378855473308	21.80200124832203		21.249162073947645		21.682135164977105	21.8346814601531	21.577029781908724	24.111557254111183	22.811245678007
426	CSTB_3								3	3							23.415379299853235			20.97438955982779	21.609234659386146			21.32230836521434						18.34693785030899			20.828185224208337
427	PGRMC1_2	0.66230108683615	25.238801795225793	26.377369880520632	1.0217619760711736	0.49902010627481863	-1.138568085294839	0.0009325983061808726	14	15	0.057496811245916955	1.240356240470432	24.66573929668168	24.922436197065124	27.050820981481518	26.23992571630089	26.605831469524944	24.145860775147433	25.67025433829734	26.506634835199424	26.01910415068588	25.712443308985065	26.500855947684787	25.919455037982985	25.837299797722096		26.733468608895038	25.757608528220366	26.122814075086723	26.556838108313897	25.335700084771844	26.66370206877935	25.18944665643835	26.28264882534095	26.189478359303898	26.56105633753722	25.887031357270516	27.159328895342313	25.32532796627684	23.885113192848987	26.753644097085548	22.803904326699655
428	COL1A2_0								2	3																		22.85885824315198	20.118195896007094		18.77869959906556		18.53240919735394					21.519173589383705
429	FGB_0	0.07679629073214693	21.975471839367774	21.756617157999116	1.1148590430497876	0.916124147140604	0.21885468136865782	0.5749027518528274	15	15	0.8928693100789188	0.04921210445435547	23.971536713015773	23.356392232832142	23.692855243217544	21.75878530401208	21.928413982480127	21.2406619387176	20.211280848968425	22.349128670584058	22.653553615280764	21.251461789672753	21.819405740410915	21.53669090527586	20.26956503283919	19.97531150426116	21.171865353954566	21.0191544355123	21.478811085079915	21.545616557080173	21.99500427014189	21.97674207634404	21.81296752526471	21.829931729896018	21.538346520777193	21.423267737138573	23.803466208437356	22.20829900328267	22.648340439681732	21.37164047755487	23.55309301299563	20.58974500579319
430	HNRNPC_0	0.14102102055189106	20.463438906413792	19.99467951616834	1.550902425126479	1.438296218464476	0.4687593902454523	0.5452407595147286	12	7	0.8761328263174218	0.057430047526260374	23.20941894748012	19.64274626845416	20.076835781492196	19.35780111466116		18.952479634905863		19.65667274932419	20.21513480828932	20.350028406905164	20.33057555579657	19.709137675607003	18.652284811845306	18.73482867575351					19.02726348975318			19.68402602375276		18.941890109571485	23.288698259930104		22.585902689403863	19.883529298105305	23.224769189112646
431	S100A9_6								1	1							23.1007536466928																24.076521246089953
432	SPARC_2	0.16807733132653302	23.902175755392214	24.428908667553575	1.577540404576595	1.4489635555372835	-0.5267329121613606	0.3834040347766172	14	14	0.7745038764680938	0.11097640421272961	21.910035635579284		25.255370949742886	22.730530770581797	21.98036274958498	20.949365208587515	23.148409601770492	24.40969909613418	24.881259994530488	24.67968663281708	22.918034116604044	26.1787745548503	25.499521988866213	24.92785111149467	24.07967139147312	25.154637447789547	24.93574355184076	26.374412565532126	26.331850315822635	24.298167849893602	24.78456615693749	22.967667434598262	22.916476870454837	25.492741934555323	25.582045939221278	22.595182904758722	21.24306250794318	24.368538526887153		26.041514112388995
433	B2M_1								2	0			24.58857968766279															21.228936092541833
434	SPRR3_2								3	3							23.276113043278883		20.163123859680216	22.71283257090511													22.28731896860445				24.515287467553613	22.309935777634394
435	APOA1_2								3	0						23.51123146634018						23.132684849222617															27.10584457470972
436	SMR3B_0	0.6018176939168848	24.585885360184548	22.844424841856007	1.3906698901472665	1.856123060458812	1.741460518328541	0.014756561210347676	15	11	0.19889278153077306	0.7013809785560119	25.04843232701507	22.631176333395572		24.07330772414839	23.260117844333916	23.21970561578576	22.24376168951372	22.816752435644524	23.35754530803811	23.422138699770375	22.613030101161847	20.069334377420052	20.428593263501703	23.94661256381616		26.98871939613896	22.01454359658194	20.995899615570156	25.11596789307747		25.612508991653225	24.059614460247165	23.744704768664526	24.84430722815248	24.703314635747596		25.744896252527244	26.668370656335462	25.95841288243826	26.4951850025046
437	NID1_0	0.48008670560682554	23.707228762416033	22.19708252222294	1.7741467353305833	1.5973589144163554	1.5101462401930945	0.06702277751731447	11	10	0.39479930173384414	0.40362362412146513	20.447079189293184	23.151350693558648		23.179285372161708		25.023014534491054	24.94337725905634		25.150969451482414	26.43804674435796	19.70591919707667		23.767143586496637		23.7983896158072	22.75412252227616	22.982820675968675		20.70125569054721	20.609099362331616		25.37696421986266	21.09301619894135	21.91805232015393	25.289305174089613	22.45175131584979	22.00109559992113			21.968282885081802
438	MIF_2								6	6				20.29994581544419			23.035507623544447		20.83968492612552	23.42825554779003	22.314783092390016	22.26865164563496		20.590420259454714						22.357967521974455			24.408594670227245	21.074635401702242				21.8426854213616			23.018029662781665
439	CD99_1	0.38067041557091863	24.03719146996245	25.128923038602395	1.5707853646041927	1.4507506394682406	-1.0917315686399434	0.06637204514345155	15	15	0.39479930173384414	0.40362362412146513	25.26513441653131	25.746886363676463	25.04448428597741	22.828706576490443	25.82288151590428	22.773295660269532	23.941653961134705	24.202688991003576	24.63978288309618	23.122013796619438	24.69951705062261	23.87080199890717	25.77019264295643	23.524075677174476	22.68782136270274	20.955798169393496	23.983027682597406	26.788305325443282	24.9636694124912	25.098478430154852	22.92440553678261	26.9542692735684	26.792283118873858	25.54892193954123	24.75402868538445	23.400437350540088	22.895420429192683	23.377733974501506	28.52136950118868	26.593631615752212
440	KRT1_1								2	1						18.029449003376087				21.36345012566799				19.34516265173335
441	AQP2_0	0.16428052109275593	23.020969988490883	23.483334589544654	1.3921797880799538	0.8171523787821676	-0.4623646010537712	0.2982196182177108	14	15	0.7105116348237149	0.1484288059865249	23.14576030602521	23.22891689262282	24.398456668932393	19.895579242275062	22.91923505848782	24.180558729765476	23.182071009101723	23.097464433573755	23.766112291845047	25.769007284180546	24.92759569274925	22.267168292840545	22.817900712495852	24.0814782368591	23.641741317603834	22.520141363472135	24.451865087314054	23.88147696727749	22.55501343744491	24.32759101778541		22.819308318171622	24.075125253455308	23.459514668232433	23.50113005997409	22.22517853031266	20.55702610589748	23.070388579818143	23.12008512913618	22.660707994391856
442	CD99_0								0	1					20.64145624705875
443	DEFB1_1	0.004876347204844521	22.726170480727458	22.741846131375706	0.9322038189540217	1.413496028787812	-0.015675650648248052	0.9751298601536178	12	14	0.985246012247757	0.00645531425205652	24.01421092055068	21.861179954439365	23.952337434418745	22.314733694171704	22.49485947388842	23.60569020195657	24.530826844672553	23.132000884438288	21.712416887335593	23.294459211990034	24.49246690558068	20.379235332562924		22.018977690398472	22.449600061926343		23.4024958267993	23.635167625349904	20.043858074490856	21.40662442754109		24.245249776456053	21.59037264215464	24.400347360220724	23.163599928239226	22.54672629072606		21.253371135358883	23.060927538927675	22.098155483394624
444	PGRMC1_1	0.020878722131738737	23.701528762146868	23.645951029740395	0.8022263977850628	0.593417831568157	0.05557773240647279	0.8464063906526493	14	13	0.9523326516674855	0.021211325198475794	24.750879099948		23.532551880695003	24.50403385326136	23.63012045163455	22.513167278058347	22.979229096909577	23.551010403809375	24.180132905305456	23.493761252328902	24.057382407536448	23.051804507804302		23.06521428820251	23.235261657417954	24.36986142090332	23.166367272714485	23.759089539720254	23.65019063105965	23.41990297225686	23.049778768236106	22.527066803399556		23.73911922565943	24.796758763524966	25.41010389881183	24.735673770230964	23.083122525281357	23.766239844404843	23.20094153756594
445	APOA1_1								5	2						24.353128514225997	23.336607891142844				23.082570287795402	24.85832710131064							18.287892705159443								26.34804984851792					22.59363731415131
446	HPX_0	0.20622107819018298	23.244589776825446	23.8906558764916	1.6059766873277197	1.1117099370814518	-0.6460660996661538	0.30804483218586315	11	11	0.7105116348237149	0.1484288059865249	23.918980396764184			21.950772303297267	23.498505464615334	23.186752025746003	23.284609505061784		20.93327008104346	21.9479579133037	23.406393951410507	21.660664477461278	24.284836057496616		23.36011299319932	22.862608604580927	25.96063550632357			25.07341004415776	21.048725408473068		23.55777007824133	23.5793916074761	23.73103163905031		24.932920462324134	25.880593987900646	25.130884955964014	25.296874722596186
447	PCSK1N_0	0.3753228226306068	21.87830171709845	22.944940918288566	1.2775424366109283	1.5858056072817435	-1.0666392011901173	0.06596200743414542	14	15	0.39479930173384414	0.40362362412146513	25.68343393537792	21.907721585264497	24.813575714644948	20.297435188363664	21.805811967089337	22.30203977360576	23.96991695041178	21.097597767164416	21.948493337170753	21.920218781006078	21.298740225761872	21.170901527365558	22.77974580148912	22.414110686637166	23.6048988478415	21.59618793588244	22.711710659162645	22.785440216023087	21.293805423767367	21.707466035431068	21.523056507722117	22.04390901890418	23.215519965455798	23.160541139084334		22.355146740305972	20.37972948709022	20.55579671174491	27.50089256049404	22.626493323444148
448	SERPINA1_0								3	0			22.132167082197313	20.352509025461256																							25.020538569505298
449	HBB_2								1	1			24.20605388689372																												21.27912084631424
450	SERPINB4_0								1	0																							23.441700533836013
451	COL15A1_0	0.30414528584211004	23.466578693711458	24.321076423760985	1.3449963873950168	1.1884291610079307	-0.8544977300495269	0.10575572810641842	14	13	0.4751344306230393	0.32318349728486606		22.904242844930604		22.128993663973333		22.142393792374076	23.40730200029057	23.14027309889277	22.950042514237992	23.169196714377215	22.937157816195956	23.682925166298787	26.445018340319017	23.902330212118283	25.277091241347573	23.063756250247003	25.41085317355339	25.05005288930747	23.147704328622027	25.162534382074313	25.641906653679754	25.697501062794636	24.754982601765384	22.464071621233636	24.32527997251362	25.293246819862524	20.587653009373515	24.554674562357373	23.141053128022193	24.323857360090265
452	CRNN_1								6	7					18.32584123583545		24.206650134271488		22.889408896030407	26.025234374749846	23.17586199254804	23.805480174629917		24.188956412016825						23.775250983199545			25.095067301607052	20.493261290722483			27.39607347845609	24.06874417057221			22.09490627754964
453	B2M_0	0.349203435432455	23.079236509855665	22.0444327070959	1.586642667267705	0.8603746895307409	1.0348038027597646	0.0975623641116728	11	10	0.45140795335251593	0.345430793360425	21.461988952878585		22.377798327502237	20.877475866534425		22.69899031429754	21.18064977738413		22.650642461604317	22.528360627422064		20.034965493816404	21.573438243686383		21.893154857468346	27.097078587365527	22.6401531264621			22.799129024112936	22.347867874804052		22.259801870147747	22.93610591612768	24.68335361534519		22.73252022419205	23.28728965306084	22.749130434251036	23.50603343090771
454	S100A9_5								0	1							21.150001812911505
455	APOA2_0								2	0											19.191907427787324																26.57740584000932
456	CSTB_2								0	1																															24.191443622953337
457	HBA1_4								1	0			24.77453352907983
458	S100A9_4								2	1							23.05083797628594																18.142755246690548				23.306608000671098
459	CFI_0	0.1272979934750731	23.814329265936607	23.535919359622437	0.6398116518950641	0.6611450390601284	0.2784099063141703	0.29869039904973366	12	15	0.7105116348237149	0.1484288059865249		23.43206879011072	23.48597350377144	23.29065680968711	24.41576570044015	24.386862907315752	23.701022965380446		23.030897441764793	22.715255701213202	23.56651027275312	23.114451518785344	22.48873355330135	23.968511414122432	24.27707937296092		24.085805983437954	24.213415160900784	22.079266012938046	23.504257548279234	23.515929821842885	23.925886931766513	22.758940492402473	23.519141226751003	24.752648187126923	23.636803284919093	24.474018115031512	23.552272267288078	24.191623797315188	24.726942803969422
460	HBA1_3								1	0			25.32091573579656
461	CAPZB_0								2	2							18.665113810335242			18.713675143219568													21.2481989121152					18.219915318204038
462	AEBP1_0	0.12090354559695882	21.286766329338114	21.659758178741917	1.4332105963521533	1.1184633884164294	-0.37299184940380314	0.4841056834345141	13	13	0.8200697369655703	0.08614921457780637		19.66866688532903		20.17621211506357		22.197536605564807	19.667402646965865	22.0600269534711	20.497653059839642	21.347867874804052	22.39788245155499	21.53426298100009	23.034008264477013		21.59142822910291	23.61749809673532	22.44083201619407	20.541796158868866	21.284525476146612	23.52095075426468	22.40474281228938	22.352760117791235	22.87237432346174	21.43731244386305	18.608666326472274	20.02641147970263	20.89969619489286	19.774251527093604	21.227669098042362	23.122383712048588
463	S100A8_3								8	6			21.45898927399172				23.415254413248682	21.097962665577633	20.763688940877497	22.98311011151383	22.277112200441486	23.419183541241413		22.01970301632247						21.5457737962841		21.629475800870967	26.598155739363428	23.291932845867645			21.40431626242367	20.405026235413686
464	SERPINF1_0								6	4															22.195094658231582			22.718541237361762					22.401379476574995			20.848503745932575	22.47003223731083	22.56115875662951	24.806119656220815	25.12644359187947	21.21839058905475	22.418385896400512
465	SORT1_0	0.009713652028550535	22.58715112332586	22.616346866388554	1.0294065905054588	0.7571416793230421	-0.02919574306269368	0.9393211653196154	13	12	0.9834357230746055	0.007254020112974365		22.253063790765005	23.734848934502807	22.243655512506315		21.44027604892718	22.52205609329399	22.527386433877787	22.77816217342898	23.20194800188136	22.9539896501092	21.84463987718622				21.614624199859247	22.31970298813832	22.55552904884284	21.340602821704117	23.19659378939089	22.84590346790728	22.722653296211178	22.968968363632428	22.21434175184592	25.41854031369458	21.768664104987348	21.072020046277835	23.210907100129493	23.97622497302857	22.30382421776996
466	APOA4_0								1	0																											24.259205567026967
467	MMP23A_0	0.172618533764216	21.761271374175404	21.18659004705546	1.240652805594071	1.5612244540737903	0.5746813271199436	0.4797384458811993	7	8	0.8171369133141306	0.08770517025442141							19.30447610453879		21.31265032402098	21.856580542898495	21.28144334310246		24.482530781082087		21.192979029596216	22.57450113868266	19.88205191426421				23.610992367436772	22.462962507149047	22.2852023876419	19.719903480755082			19.402683177626248		21.34413333546292	21.108529561413615
468	S100A8_2								6	5							22.990845461718862		23.564883522373574	24.647571729837274	22.011066153345954	19.292371066406897		21.064145411994183						22.87548989587766			23.910808503507624	21.448138492355014			25.74706714803762	23.17818947259687
469	S100A10_0								3	4							23.00164294739608		23.41351327205744	23.478277858607125				21.499649330780535									25.78558915914527				23.598325161208976	22.873501187624417
470	S100A7_0								1	0																							25.527951980430828
471	ALB_1								0	1							22.496589246164667
472	KRT6A_2								7	5			19.247644782470264			19.22265341825275	22.662925619105835			22.40859822233724	21.258853532155346			18.790647584655108				19.13626021025578		22.23122352493869	21.094745235517784		24.564424629241984				21.035502560380408	21.019370828301263
473	HSPB1_0								1	2							23.472256557131068																23.870793017789694					19.109958149267335
474	GRN_1	0.06557425333981533	23.259205970598508	23.46036389151333	1.1894622847022975	1.282376855208414	-0.20115792091482376	0.6702585969942647	15	15	0.9315726084043974	0.03078328977423107	23.10017851611332	23.303406186654595	22.416479496883	23.17570973886044	26.16840555655879	26.291247859683587	22.914443530222236	23.12219923114528	21.924953095049396	22.655236339005018	24.63715948940584	23.242432798533283	23.011714547953666	24.413706944062326	22.36452797660028	21.95964259415177	24.34975851726994	24.314640944368605	21.638430610786713	21.76706704022709	23.102134626116243	21.103673012063016	25.207767434356416	24.504821896539493	23.47432188000941	22.51949582442257	24.574443392768714	23.760707766879253	22.848312708572045	22.92652837641525
475	HBA1_2								1	2			28.469210838739112										23.50215293421594																		26.482961537351628
476	SPRR3_1								3	2							23.906803595846753			21.331669252339655													22.373530035083142				24.3666741930792	23.137117480497206
477	CALCA_0	0.0369753895102829	23.46145135453223	23.58453656672526	1.0758723646984296	1.7042063304165187	-0.12308521219302904	0.8543169953278238	10	11	0.9560948323163372	0.0194990291578905	23.4474423146385	23.29255562570562	18.38620773543217	22.124212744848986		22.549407726359536	23.939122905462447			22.75336040553173	23.782125718213425		23.83999721949296		24.685231405445485	25.849101934531422	25.05674172448549	24.48166888250851	23.541605780701616			24.89638943204064	24.033610684950133	23.545807252415962		24.137782924869658	22.971110580561515	23.816068809618113		22.914863971486223
478	CSTA_2								2	1										22.208531054739545				21.498773259276117									22.399299849145912
479	COL9A3_0	0.23728591558104384	23.578800204703803	22.915032004330524	0.9436609847443247	1.4402043181614914	0.6637682003732799	0.17114661017622104	14	15	0.6316124899360539	0.19954929054361167	22.99487030180562	23.70633687668421	21.89572806035479	23.67744743484198	24.94096464402851	22.01444143838798	21.74386914629823	24.42570260063813	24.90741871709755	24.29302445443927	23.767505717809584	23.500052323868566	20.959257914990665	22.7551977785051	23.466474432504434	23.674790487279886	22.697973629136744	24.114057417143783	22.078632859257464	23.257609742339802		23.111525116015343	25.359919258904103	22.414922563197266	23.555015767835478	23.79179994163404	21.707765024156522	24.66596603765924	19.73671241348991	24.613700830506907
480	SOST_0	0.0043253991341577255	22.593683399514408	22.605604789511485	0.6888026969819131	0.5728105286861663	-0.01192138999707737	0.9676071117683578	10	11	0.985246012247757	0.00645531425205652	22.538721309679396	22.73465946811411		22.113166065048695	22.20935421133894		22.182257338592144	21.429302984800913		23.029280405570404	22.6173101132089	22.990424271217105	22.7030112595427	23.4784947015496	23.022455865458575	23.341795719016293		22.29748053523594		23.819759817377843		23.113038390324384	23.042552322168156	21.61187379606642	21.44536247641116	22.165173154419634				22.713012474629103
481	MIF_1								3	0																							25.767189524543735				24.813575714644948			24.18714483426708
482	KRT6A_1								1	1							20.354124525283925			21.72269494125507
483	S100A8_1								1	1							23.215098600656063																20.624406876358275
484	KRT5_2								2	0										19.0660261048154													21.697751103066622
485	S100A9_2								6	7					18.875407400235396		25.76603283514537		23.5568825905544	26.484313309480566	25.07661469070016	24.21848745341061		23.85278021294837						25.520870394479626			28.358809082163894	22.326598628542914			28.173832979091777	25.252342076073298			22.61180289558743
486	ANXA1_0								3	3							24.764637079039744		22.716972647126465	23.524204997930752													22.82849263864544				24.369728324815686	23.14892338300661
487	PEBP1_1								2	3							23.06654516504507		21.834823272074008	20.382265165588553													20.08261479726808					20.156720081165446
488	SPARC_1	0.07193178900871071	24.76594077080659	25.006442574875372	2.0242626382682256	1.727683911925699	-0.2405018040687814	0.7432387353617131	15	14	0.9315726084043974	0.03078328977423107	24.973218022343467	23.869488746461734	21.64825224120126	25.403219380126828	23.15762231458978	19.913611134524103	25.23764849174998	23.020745650010134	25.61045739459231	26.698756813901312	25.353242485286096	24.659533237103638	27.66681812120816	26.356261829212233	25.734458763166128	28.221218629178892	28.117583736276785	24.088661820638293	22.833931623613157	26.533249986155035	25.45845117206758	25.68189539424329	24.966151152617343	24.14820996859588	24.840045257286718	25.94483210605372	21.5818735982442	23.667415641350356		26.192452898555622
489	DBI_1								3	0										21.85919958824783													22.54452467729643				21.062828783985037
490	SAA4_0								1	0																											23.76427771817154
491	IVL_1								3	5							21.66288216901651		20.83252229857171	22.74994878731743				20.463835650697387						21.16220199014733			22.84622875907861				22.622656010276067	19.40251664475936
492	LOX_0	0.07724473979268985	21.00766993039468	21.226064311654945	0.6691728695782753	0.9234501465828252	-0.21839438126026423	0.5686129288780419	11	9	0.8902525654151161	0.05048676615803514	21.017921621830055	20.30430303760398	21.361139230728845					20.659184120265138	21.669146065360472		19.728066651878372	22.422677684412232			20.053247125912428	21.17377471789505		21.35304772642748	22.431578665864592	21.21121067517728	22.24616494129029	21.393673253596408			20.986000323312595	21.99025578535685	20.60914770470466	19.643098716949417	20.4833552591364	21.381954731533426
493	ALB_0								6	3					20.72949461905005		18.553224288989487				19.029017559302478			23.215830978888118		20.33614475978209							20.46373588960473	23.077360131479324			23.016338001595095			21.80159785414517
494	PTGDS_0	0.484837670232586	23.83469984372285	22.456394164114762	1.6955547445067134	1.281767786881093	1.3783056796080864	0.029896614819160998	13	14	0.3027506111037575	0.5189149715582482		23.224953768825575	22.23648841415207	22.314543003171423	21.038251892903947	25.782028680337845	23.226582026097603	22.077903426919953	23.915638443091012	23.019947655235935	22.330585995040504	21.206456380901756	24.12787110650482	20.94263477073038	24.39924429151001	27.651166014713652	23.797871324809137	20.73758029023714	22.787151021414548	20.13708620221688	24.52193105778792	23.005611529312347	23.830206082492317	22.258854209214547	25.175389953805656	22.27528906011135	24.852814457909762	23.36653520655559
495	S100A9_3								5	3							22.781987970046714			20.62068877984236	20.86211668857203	21.697654828949613		22.082225722001137									27.366861420342566				23.683888997783843	19.563706470999282
496	S100A14_0								3	4							19.959743678019493			22.23951564623058				20.18519484774555						19.9867642235663			23.349067896508178				21.145506807220993	21.812410794293914
497	DEFA4_0	0.17761991473428124	23.346635182036962	22.9571861370763	0.5078653316392859	0.7888073033279827	0.38944904496066357	0.1857362103303692	11	14	0.6517647630264699	0.18590912290866524	23.440757669053234	23.891857216576838	22.542818406580395		22.97999658996712	22.717432943717945		24.134143011885975	23.53516524418438	22.369194047778507	22.99572120046267	22.103864054081193	22.347975978287742	23.625780177092064	22.932974511703453		21.605129856107837	22.37596453874999	24.349893468398694	24.647516835898912	23.179253082086557	23.078595187960076	22.635090141282202	23.219690846860892		23.434748847218746		23.010888418313538	23.22922064346838	23.82992000375748
498	IGFBP5_0	0.4198956639507962	24.872957982660218	25.999319635246454	1.3716468061714449	1.0992261845184874	-1.1263616525862368	0.03613475035754525	13	13	0.3027506111037575	0.5189149715582482		22.698905558321137	25.310932226113653	24.191417944944185		24.89604879814764	25.96484078863813	21.983706192659348	25.411988662415848	24.980804879072956	24.9914568576827		27.474534238404733		26.314166135679653	24.420714441884954	26.017288054737676	25.45886119472005	25.1802061306156	26.60126686170495	24.613535318209884	26.488401650395822	26.61979520805629	25.113830570352974	24.985605772758774	28.5933110445566	25.006962156334925	26.880626073793536	24.3506659469409	26.78973632564385
499	LFNG_0	0.1446096938102718	22.571806675506778	22.98490653144195	1.002368901311935	1.1506534711836582	-0.4130998559351724	0.35420783941522516	12	15	0.764882946687513	0.11640502170559619	22.64456045878597	22.404436238246284	21.275203793607073	22.136053638352397	22.6840472774088		21.592998953503333	22.824328722499764	23.70165758197758	24.064638837880846	22.903875227799873	24.039089062915767	23.41622231705774	22.37668607678234	23.001820491144617		22.530862555977112	22.684445584840784	20.864272930716236	24.43815781793643	21.36288729074908	22.851385339376964	23.247815702284427	23.507364944653254	20.752788960324867	23.083054003062543		24.135865820042696	25.504367308721275	21.60639114106256
500	APOA1_0	0.2131946792998637	21.99400458265375	21.31657376231357	1.8483684315857922	1.1706336458241062	0.6774308203401809	0.31484691728130715	15	11	0.7176657673323913	0.1440777691267715	21.205203808384475	22.46263806205013	22.627517854122186	20.290077361606606	21.39869151018429	20.406861019360704		21.802939125505628	23.44606960559846	21.473232081478685	19.669635961668288	21.66670077634103		21.41622231705774	20.963034345822365	20.099697098901125		21.56024885867655	23.136710809949474	22.555271585642213	22.82219035933983	21.627606909371654	19.219206342298627		28.060593939149804	20.279574310105772	21.110123875909927	21.531838322833178	21.405719030638476	22.15477485325834
501	SBSN_0								1	1									20.78316771255932														23.28438852747884
502	KRT6A_0								2	3							22.559714446532528			20.51590205302338				20.654733912781758									21.454628631119423					21.47887032090253
503	PI3_0								4	0										20.59120258843725	21.29086482821637												22.548370241332847				20.366450288731308
504	S100A9_1								6	6							24.60981606248555		25.97184732966217	27.875079714713415	27.998572612030934	25.970246174995232		27.077653507940365						26.139227198213			30.974937683281862	26.113565568173858			28.23123451345435	25.07218364496723			24.427903082741285
505	CSTB_1								6	7					19.802702521152348		24.723801429558826		20.956548368576946	24.585420402520377	23.341445480870277	20.99039131610152		21.665019800600632						21.749421828943664			25.948012543728368	20.747830369878507			24.103702429123608	21.798096285892356			24.739545830402662
506	GAPDH_0								6	1							23.606255189252174			22.383188524214784	22.104888239826696	21.72367427498708											24.087278671589807	21.319041403730107			21.877475866534425
507	FXYD2_2	0.3514665924944522	22.846307283004744	23.676325025935046	0.9516056363411738	0.8434998797879594	-0.830017742930302	0.04226368880152331	10	14	0.3359421417556981	0.4737355133242177		20.682603745992036	25.27754097036569		23.520288996741442	21.97900404639606	22.72849967903558	23.39084218959084	22.259066220640833		24.247264316197334	23.2634170738046	22.403978355163456	23.721736690773668	22.862268065209374		24.446241486179538	24.29705115308455	22.851518783688007	24.36532925128952	23.552658474231688	23.34727054126777		23.075284280661613	22.30610731600298	23.394162649814138		23.610091246207666	24.735705301855837	23.613692358943894
508	MFAP2_0	0.04863683772938381	24.376093714084153	24.51696649660193	1.0213347425837214	0.8971298181963341	-0.14087278251777846	0.7117026912280474	14	14	0.9315726084043974	0.03078328977423107	24.42888033399789	23.268051231171313	23.30075583968955	24.61677989985069	24.086060402376987	21.33783310993486	24.186356223747936	23.9181182132966	24.58391691873402	24.972811551556056	25.25201714341061	24.105043440498775	22.89084218959084	23.92587674445215		25.051697991157074	25.08090382822641	26.43222723787814	24.319685331997512	24.88306311558246	25.381632288728476	25.469796309060175	24.337152561292168	24.32450415752304	24.594685436690277	24.181066778385855		25.078183064382763	25.85785270222679	24.637048904165795
509	HBB_1	0.4206648179681167	24.38797288845167	25.81939117807068	2.7145635566831623	1.6386263091460165	-1.4314182896190104	0.2266942453689264	11	8	0.6729022684030069	0.1720480076562818	31.84469684684553	23.018580246103483	24.208603412996208	21.781567828790273		22.90386698460557	27.62072336280498		26.797185742616172	24.701679480008888	26.80046143873978				24.549076535473368	22.797845486833296	24.89454165765879	24.147612669643024			23.312851941827958	25.167334902340123			23.40327629478744	25.466680225224664			28.867430122024643	22.538816018209655
510	DEFB1_0	0.042655022737194286	22.490108150531753	22.630902415680605	1.4844752889761883	1.5144221277678556	-0.14079426514885185	0.8253099729066873	11	14	0.9440815188231477	0.024990503957717812	23.962562183121626	22.80436109764839	22.65829081735923		23.268562431141966		20.9861392443566	22.552610237187874	21.866690498131433	21.957872893676083	22.46195274752552	23.194228046280344		21.84861267875371	21.186811855159455	21.267451946678204	22.613490034764272	22.677156866631144	20.723257636222268	22.93040824516639		22.029735881680146	22.30170494446799	23.12450441118318	26.343926706533157	21.47644956673458		22.342226223022934	27.22967697253559	20.41513930941573
511	SRPK2_0	0.06248425901817638	23.611204817689746	23.812134633877772	1.2826816588105947	1.6168067417834153	-0.20092981618802597	0.724524983014105	14	15	0.9315726084043974	0.03078328977423107	22.843500309325393	23.305173761684962	22.468168594959224	22.011124598057883	23.49892984666242	22.437715204049226	22.208116351851572	22.978635754317565	24.21194111523146	23.49366495768639	23.465879234333894	25.09410088756563	26.599176894997893	26.503215044765916	25.67368260090326	24.130044233747185	22.699367109140294	23.499291486011444	22.840668139879597	27.11495583057305	24.73677591923057	24.01661315998185	23.577957501633676	22.114643662212536	23.829486611933355	24.708093720746085		21.178814252274	21.618987646696063	24.88016252537067
512	CANX_1	0.01826957072700386	21.924109684007238	21.866505232964617	1.1449506845493125	1.1853729869931366	0.05760445104262146	0.903050580239499	15	12	0.9779515492630881	0.009682660967936777	23.081738275619877	20.56783355874596		19.786776927389088	21.32509460155253	22.310579500601424	20.06670938571899	21.48281386397611	21.943064208162003	22.753707244008847	22.03965806116447	20.674695721916105	23.37291924685942	21.628586154469705	23.065805940597624	23.33388145162614	23.27284275301635		20.19808528207868		23.702714656351432	22.71965878627159	22.61274793658879	21.86992964665629	20.223761343226066	20.75841192097314	20.629698126778067	22.554967251701438	23.141162298453043	22.14186391118081
513	SCGB1A1_0	0.09228107899690424	24.361889355253066	24.04777723212702	2.0367574487945888	1.6424963142717557	0.3141121231260442	0.7229271341737247	10	10	0.9315726084043974	0.03078328977423107			22.517431775304082	20.58554574796051		24.007687105745866			21.507413340186407		22.98924973567635	21.343428643061994	23.99929332222192		23.00708965019453	26.998090367439886	26.504083273660672		26.715012298402655	25.326322774638058	25.449411149195114	24.34807056219159	24.44668843935115	23.62917240875879	23.15370305296627		27.129747419911737	25.554996517370217		24.88422828956307
514	MASP2_0	0.017784563113108675	23.44752808684723	23.50681667509053	1.5497789363153456	1.6165870949731063	-0.05928858824329808	0.9277860010552093	14	12	0.9834357230746055	0.007254020112974365	23.039222965047415	25.214647946061746	23.97395025630122	22.318326912517534		24.181758264479424	23.82700194467688	24.343766761270622	20.590031430498282	22.819941466607013	24.767692678857514	20.790981598910122	22.79193183448988	23.753788840945703	24.50713439201258	20.490325999697937	21.601984487098647		25.5393887617843			24.785200616325856	25.84478373830597	24.292119744828774	24.733266253921308	20.931207850472216	25.300759123958027	22.038847311165178	23.21362281334825	24.655509323365212
515	CANX_0	0.04823436656565634	24.11603045501806	24.272195762732327	1.4364596098852516	1.5719813896364057	-0.15616530771426795	0.7857927127998999	15	15	0.9326411720171308	0.030285416261792736	22.582907335430104	22.23675115493546	23.532551880695003	22.60299782504911	21.152022355373358	24.291160017416537	24.117276568007416	22.134017636458687	24.42021210917796	23.972460999971076	24.160387259820055	20.845826918147846	25.759616171878015	22.5379634175303	24.770217852777602	23.923249131467298	26.291265427495194	25.474167129235248	23.25637917274466	26.113466212432563	26.229365262466633	25.330260964526744	24.439426623295805	25.848427334023928	25.426560118666444	23.978446168151297	23.798743141959484	25.718093667449864	24.34345936690691	26.535714042765154
516	PIK3IP1_0	0.0011451739973778168	25.92609343259089	25.929785277992078	1.4057513035582876	1.1034443880923968	-0.0036918454011889423	0.9941781142102564	15	13	0.985246012247757	0.00645531425205652	23.647184998253966	24.340720628298772	24.781911827221663	23.676993907437538		25.836199796249815	25.506830962650923	25.495227599021348	26.111560398386537	24.569612002720014	24.99723965237474	24.077001479211845	27.120119290719508	24.956464431244303	27.016438794121356	26.286384710042263	27.823526506679734	25.412368369825092	25.131702073949285	26.425931005082816	27.061784910111367	27.27415127766745	26.0528036101375		26.66191221050004	27.440956861913765	27.01370458640758	28.46566268637447	25.30037818000877	27.493837346147895
517	HBA1_1								1	0			25.47644326131305
518	KRT5_1								1	1							20.995225171134894			19.841579703309627
519	SPARC_0								5	5												22.304144738645757	20.684916375460084		22.062104126080364			25.282297180429975			20.581413921630183	19.52938098505539		21.233800546220785				21.366557008784685		20.790822554147432		21.062428971933393
520	CRNN_0								4	4							22.701531736697667			21.483513866040806	18.997251163948857	19.05093802773002		17.883931958538913						20.61108244861072			20.300392781613326					19.20081720599827
521	CSTA_1	0.16940171464498946	22.54962837378491	22.006646993246868	2.0240396751551972	1.1402502865859148	0.5429813805380412	0.4122734555401727	13	14	0.7993053142812035	0.09728729955942408	20.254557181042806	19.803837868326443	20.599142835299194		22.47503876138746	21.490521871674463	21.95500590416453	24.36209159160922	25.484555756757956	22.280657593194682		22.110373312360878	21.731424837227394		22.123473689032394	21.311965561312622	21.27718579916336	23.044836669556688	23.99472409520216	21.43342324887714	26.367022962046413	21.73420804996847	20.970706963231134	19.936609186024704	24.249219340815095	24.143254033499048	21.69621196403966	23.855553440852503	22.297858570430048	20.2547656775635
522	ATP6AP2_0								5	7					19.117536575334313		22.660620959218033			21.81045082355326	19.406279756242085		20.207529149602237			18.389026280635747				19.079448324315727	18.190750649662363							17.645616218101942		19.17540822914698	22.437662681230496	19.264763285660063
523	SPP1_0								1	3							23.806365535222838						22.77116542251927								20.50193434589778						23.822267121860413
524	HBD_0								1	1			22.91755472214558																									21.90061772681791
525	NDUFA1_0	0.15538691402994834	22.966960610500283	23.47373968408988	2.1124814969756094	1.5272714244262482	-0.5067790735895983	0.4730093460757333	15	15	0.8169513635745841	0.08780379800849038	26.420213484954157	25.524985065294622	25.168981288245917	24.06798496745178	19.599378966005865	22.37790305822974	23.855328233960066	22.05437379136671	25.346023988187106	25.02449568622353	25.110292728415317	22.40893504939141	23.449977813193843	20.43247257602548	24.57823906371423	21.371931421668656	22.937787874603995	24.518333312679317	23.869245140949115	22.39495561437857	19.092488757505276	24.076922993249624	24.634009306186798	21.241094035352003	24.65201869566593	23.188141483521676	20.895338600394936	21.49638569917892	25.15139535075016	21.670870372107863
526	GRN_0	0.3019440150730483	23.862181288531847	24.491054372321514	1.0223411060996987	0.552888008437477	-0.6288730837896672	0.05255025410416396	15	15	0.37024042664297335	0.4315161622730119	25.42959986104448	23.208102800928685	24.098685599551615	23.57142516040112	24.64987539119118	24.6994352015008	24.88262253375195	22.493652212020333	23.530386032106783	23.28062085002128	25.057007396237086	23.902054142264298	25.642255018038846	24.060231839821732	23.612444032113793	22.648322443115894	24.391308693287158	24.816965415146125	23.38195582732822	24.46699559023753	23.30162106956773	24.33680929865578	24.438268293127358	24.529303929689682	25.867570404585756	24.69726242768932	22.283677339887955	24.627945665670612	24.798811295168562	24.59331914864872
527	KRT5_0								1	2							20.316266500266252							19.88270871609038									21.181802550150927
528	MEX3C_0	0.051815201634213555	24.85990898126024	24.686029168548718	2.382552572800025	1.3031638162086079	0.17387981271152242	0.8124062446234934	15	15	0.943243205368101	0.025376314546546534	23.900979595954073	25.2235163935868	22.310155346191777	25.366330219234264	23.97323546696245	25.266851722880602	25.449159227067458	23.438728918441697	25.771387932154475	25.259743628025724	25.18227618304095	26.115094783155918	25.736387248430255	27.500816599191356	25.30795876849499	23.957480125677222	26.427487536956864	24.969885632655107	24.53656181243759	24.38619868969066	26.619189201409068	27.320016445641283	24.1859138636597	24.310712454517677	26.259507377356254	25.867381875528707	19.477912385541575	19.868136021996065	21.532028639440657	27.66803815181318
529	WIPF3_0								6	6			20.179981961374992				22.467919927319656	18.66767983512002		18.997251163948857		21.801124166374397	19.441619024925313		23.39702069673315	23.35810170744085	20.863856561679132	24.242272226549282			19.417160266506695				20.633161982081635
530	S100A9_0								6	7							24.83384609587874		24.238967162131672	24.45805593715906	24.70217948143746	23.21156822218218		23.311769177417027						22.695810187711324	21.2415014201461		28.500621275326235	23.302070653530496			27.647904366763328	25.426026478093053			21.686695640193257
531	KRT1_0								1	2							22.839414172645014			22.93349688466775																		21.689317249264406
532	HBA1_0								1	1			22.2092260703276																												20.557039834543758
533	KRT13_2								3	3					20.81370291787839		24.0664918640815			25.327145545873943													21.132575035380267				24.115293263632918	23.830647501186004
534	KRT13_1								3	2							23.212562071772595			22.583343579945232													23.634669268928334			18.060020354507852	22.438871298054735
535	S100A8_0								7	6							26.131083877582515		21.83757404050837	22.238384912208794	24.893238196452312	24.152440207117607		24.44196089128907						20.431044568939683			25.92717756114223	23.464758113924496			26.062664120965866	23.279234225625146		19.303116280627023	19.825878026490635
536	TESK1_0								4	4						20.30061621278009						23.231266358076226	21.42915538898744		22.88274602540005				21.611262594086497			21.307025105200836					21.217266695282298					23.52647535958511
537	ACTB_1	0.3872044742039933	24.596446593603382	23.423554876506618	0.9625991552699976	1.6540216932842704	1.172891717096764	0.08662886087637714	9	12	0.44548064645684693	0.3511711587866376			18.688933241709666				23.764458583488917	24.400607950881337	24.991442957605585	24.705986673429987			22.021715116461383		24.483884153639956		22.41704692039724	24.259471459488356	24.283691468097377	24.67062730886921	23.75169361186401	23.068718986042725	23.261403263880926	24.80896927955471	26.6705605971182	24.128232903330627	25.303220474361595	24.35374514033908	24.294224819161066	24.122042950787943
538	HBB_0	0.15088884405662956	23.715101201643684	23.277480874345876	0.567171168230833	1.4826963242582496	0.4376203272978074	0.34912233647160895	13	13	0.764882946687513	0.11640502170559619	25.046726693901384	23.632895826737116	22.354043793242184	23.927957315771796	24.34340153263287	23.444806631657265	24.361452294298928	23.14035112078685	23.182924102414347	24.275971010786435	25.310080192577903	23.457011075342294	21.544770156210685	22.799267390321674	24.60450300794539	23.379544419417474	19.710349063033494		22.43585843866141	24.071692793233243		24.180027504105954	24.475311892085237			22.336934717907766	23.769007284180546	23.457386891358198	23.601842409325016	24.05944942992888
539	PLIN3_0								1	0																							22.783688729697076
540	FXYD2_0	0.22453877379618817	24.55989414033726	25.278379414466507	1.6568274526797229	1.9778606132508305	-0.7184852741292467	0.3063533679812356	15	15	0.7105116348237149	0.1484288059865249	25.942157118515357	24.88446184614769	23.835752328759177	24.85319531721527	23.484669846219283	26.987610118255606	27.7587524651437	27.674517938318008	22.210432368143653	26.552140318166582	28.806580644979586	23.18325423570421	24.877316714953054	23.405147883242684	23.647373777474755	25.498931478213848	27.259615125594916	24.586679370078976	23.38932400036595	23.942500024124787	22.017340832902555	23.22202269256058	22.88910373671071	27.882503497638712	24.128632421084184	27.360682348091512	22.868668096889596	24.016141437173943	26.271583101158257	24.13701223822932
541	FXYD2_1	0.03956202667789303	23.518449796426903	23.40772205329392	0.7442773772319827	0.7092129314079809	0.11072774313298339	0.7452341142191843	9	12	0.9315726084043974	0.03078328977423107	24.427334480838432	23.109803821957943	24.58669109420746	23.441491862800877	23.96965351664114	24.362255278572473	23.789947494406245							22.996227275443985	23.155686040483605	24.052666881411156	23.822164889206757	23.55527334237651	21.69740031056479	23.503124037351228			23.073027574096834	23.843765185938214	23.984149904460196	22.58211035689153	21.946975960816367		23.31382079736264	23.345142701540695
542	PPIA_0	0.1848059651397471	22.845007163009658	22.302299200167475	1.185891018116055	0.47158074321057397	0.5427079628421829	0.2846940499508204	13	7	0.7105116348237149	0.1484288059865249	23.623397424731124	22.855841451891024		21.831845554219584	22.483909408572956	21.946709274483162	21.983692603778692	22.060759918786054	23.805440741640652	24.63511228905799	22.101333262411313				22.0140145044691			21.87507737048591			23.697527688403973	23.515681381475076	22.299262838168204		24.67115835012963	23.358804413286162	21.7026613742226	21.880789770487418		20.758167899597275
543	SPRR3_0								6	6							24.69756071502328		20.487384724385812	25.41380377031596	24.226336336970732	23.729930199725477		22.761621025595737						22.278014930825755			25.655727673668842	21.421779264775324			24.460389900333308	21.767697650242315			25.825416127457093
544	PTRF_0	0.21900632383198748	22.927124082841843	22.214646384128976	1.4326477038989005	1.7287790880479281	0.7124776987128669	0.34338901921377984	9	13	0.7603613996876554	0.11897993852958214		22.899714631301165	19.83644182928858	23.609640474436812			20.360782799163758		20.452518766482186		22.375546454844745		21.89018856062364		21.62644318754935		21.37694118948355	22.317240511980174	21.181352704915348	23.48382266424023	23.001844653430084	22.164185325512705	22.251055242564576	22.825856584215067	25.981874353418487	22.003052518354025	21.646785920297482	23.45926372341233	27.26167874645365	23.1282888972853
545	CSTB_0	0.18533725024815195	27.759612423051532	27.1086742177419	3.3506951905020466	2.1741798645552786	0.6509382053096324	0.696767488464803	7	7	0.9315726084043974	0.03078328977423107	20.705986673429987				29.100908282140114		26.762669360513172	29.733898811678166	29.194410827749532	28.620124450353053		28.103267674295992						27.44571943169419		22.03888818641295	32.2798669897423	26.575591099969092			27.207408108438575	28.095119215685465			28.21414737345143
546	PHPT1_0	0.12822500712420964	23.385951120735033	22.964347753214373	1.7731313052986077	1.1786355997454725	0.4216033675206603	0.553942045026499	14	9	0.8761328263174218	0.057430047526260374	21.298324401272097	22.744415874353642		24.048681762806414		27.435950611361093			22.549407726359536	21.201977905085617	23.032310793056162		23.180764297532228	20.36570302723351	24.540119573869177	23.95908022033983	22.32554384305473	20.8771013642763	23.33973694003228		22.203561888613468	25.124653694604476	24.758146354636867	23.018233464452347	23.561237545833723	21.607173148019246	23.736560308882378	24.69935184431415		24.47440887923051
547	SFN_1								3	0											19.97295174834358												23.152991894134555				21.05258397028554
548	MIF_0								3	1			23.01702721893322								23.620308437338664												23.659828884468425					21.65280996930092
549	PGRMC1_0	0.2470413759968424	25.34474044744349	26.15034915925734	2.1742362347347792	1.662521419594917	-0.80560871181385	0.3039363113387066	15	13	0.7105116348237149	0.1484288059865249	27.191688343760458	27.964881437265564		26.9164996420934	27.18376090944656	22.067464560145144	23.262805884064022	27.829716445421116	24.334817383950142	24.328297588129942	27.195166417868073	26.844457905554137	27.485620147285804	28.12075068944757	27.295790790417705	24.774120510744105	25.079648514735112	27.12474892306679	22.320617810087604	28.203545086595078	25.123232880505746	26.93505837214694	26.318069151263444	26.38271372787569	24.674565337927326	25.257593802085324	21.155855859216175	22.289570906004407		26.464586754894274
550	TACSTD2_0	0.1998900348014702	25.213003838791515	24.633169853815836	0.4046283939823207	1.794523439999361	0.5798339849756786	0.248175209877967	15	15	0.6862607405308226	0.163510845431809	25.236688085897075	25.28239452827261	23.0861835111447	25.697182873881754	23.426928370022594	25.009221005937246	25.541001919306886	25.053379765899315	25.10176963095344	25.451813111395538	25.5949070352844	23.61946065275213	25.114369494775556	24.397493856871996	25.207544043552456	25.56142057536652	26.291318129646502	26.094262001535412	24.563293798873204	25.794763681797367	26.035758435838453	25.3374588479093	25.55244818067959	18.942061988572625	24.8847406681446	25.910012093695656	24.56203228797694	25.46041478293973	24.758992905598596	25.1232891245882
551	S100A12_0								1	2							23.821276559220475		19.633179724025556														24.393255787019086
552	SFN_0								1	1							22.663863318397677																19.661325793189015
553	ACTB_0	0.42350791309002184	25.161948684946665	23.96895703705575	0.9863662227669396	1.733876459368004	1.192991647890917	0.044396122476965366	13	15	0.3440699491964816	0.46335325666723	25.989424849087797	26.361237156762364	23.469643242119133	24.769107431620988	25.84869194884839	22.44617804990694	24.87574737875021	25.288660193611108	25.52993566651602	25.792088898938296	25.228878731440055	25.13463880469844	22.896578093847964	25.69501352535786	25.40141120385914	25.799503158043528	22.060059947834596	25.428519936830323	23.490325999697937	24.88317657147647	25.543470664922005	25.299620122350245	25.58198577507456	23.833449271215482	24.5079093008223	22.026986010363103			19.374262639780397	24.0831838863672
554	MAPK1_0								1	0																							22.647444556090996
555	FABP5_0	0.08502553411872449	23.34250177414576	23.0576326129719	2.018826519883679	0.9846148883289191	0.28486916117385874	0.7080426907333038	10	10	0.9315726084043974	0.03078328977423107					24.76157030416409	26.236152620169385	22.662722839007614	23.635223022837135	22.180528379282336	21.89200614110248		21.37607662354132	22.4881941730541		22.402651954177937	27.037791242243298	23.101171036736588	22.429640684800116			24.730938965730772	21.539616698951214		23.17613600870098	23.42948482664682	24.59718161108556		20.314733694171704	23.580980894450718	22.42854215032245
556	HNRNPM_0	0.1751114265382841	21.651112458085425	21.102861725098723	1.0006998280483854	1.1009864819423953	0.5482507329867019	0.36711397241526267	7	8	0.764882946687513	0.11640502170559619		20.583343579945232			22.601978388624584				20.853157235808865		19.801992475182367		22.72000371779723		19.86146558797944	21.033420312829076		20.883007163555426		21.888089359830357	23.45265516406218	21.73710867663623	20.912354897890303	20.154002209930088	21.106166737854103					22.791935499462294
557	LSP1_0								3	3							20.983845334776532			20.911813274177565	21.46733292774944											23.172160282510013	24.77848595026978					21.364848539881432
558	CALML5_0	0.17318840104502187	23.87258642853163	24.414353128906995	1.9032267578012079	0.7305018487066883	-0.5417667003753657	0.3701046516229902	12	13	0.764882946687513	0.11640502170559619	24.074308741440255	23.388374718554648	23.818898868102373	22.935800273729395	25.297213619552274		24.033470725277294	25.394733245737232	23.535402588108727		23.73923260720074	24.27341203191922	24.27355431655279	24.640307610683752	24.606481122232182	23.681960690469516	23.023437624626023	25.103816042398844	23.921161754262943	25.569294727254892	26.91387769945395	24.153368333482682	25.46973421626536	24.256883020146002	21.534832897078566		19.69591472440163			26.522155619239207
559	NMT1_0	0.13914457000829647	21.658720946230243	21.89222014161312	0.48232974313877597	0.21327538685227565	-0.23349919538287622	0.2284578052443069	9	9	0.6729022684030069	0.1720480076562818	21.661012576157837	21.664315331474235			21.99672724445272	20.702186215980376	21.541323531496616	21.274976391621987	22.076789506409803		21.857112328022666		22.11232114057599		21.851404403605688			21.86109448060925		22.305328127643378	22.46585396866628	22.05049303539048	21.671027869476852	21.833642148634915	21.44126659622406					21.5915948941471
560	CFL1_0	0.3086947776589222	23.692651257891306	22.65249171783667	2.064475141089674	2.2113798243010265	1.0401595400546348	0.3023157657957342	11	10	0.7105116348237149	0.1484288059865249	22.307897062287072	22.254612893324193		20.561135020695097	28.056289023208052		22.612556519479426	22.901613752080273	25.95631272286378	23.786194417985165	22.26485758730648	23.498140209950936	21.80087304920979		20.71145860866422			22.798966741618223			28.124213370718415	24.85837898533189		21.13263778717084	25.240286575413734	24.130953239135202		22.578192077800757	19.518184412623526	22.05032695830401
561	HIST1H1C_0	0.225497292415169	25.448355033948122	24.768390691907157	1.6192269270521353	1.1672208560257398	0.6799643420409645	0.23660112018041216	15	13	0.6729022684030069	0.1720480076562818	26.55483530323975	26.11044660869951	25.213477349086126	26.104396076597265	25.282955966302428	27.806611372326763		25.46783910110738	25.098971714340166	23.923067740250502	22.997732848777176	24.450733019130244		23.55743159692519	23.951805267354477	24.35595858546956	22.86848324794434	26.069662439294927	24.33071240369342	25.05821272573057	24.333472040932133	22.984506076632265	25.872604434456928	23.788301007916704	28.36496398819972	24.981983197454305	27.583961510856234	23.50046917573902	27.122415087651333	25.97839461790645
562	HIST1H1E_0	0.2893904080428817	26.318291227968324	25.467451418507306	1.26051480912858	1.6781919895778106	0.8508398094610179	0.14052783066640462	15	15	0.5585080449562235	0.25297056676514684	27.198977004102172	27.08242099244419	26.068051014237966	24.61162365065509	25.823154230293547	25.725615209853423	21.195804720367722	25.696625874364635	25.476215808102204	24.995045282295578	25.644886958005948	25.49071958955637	22.983027682597406	25.306354251976273	24.602722853063167	27.610555957128383	24.044984868752653	27.217980574063812	26.70950817469008	25.906847321936734	25.6471221215439	25.70301936184513	26.015467729899296	25.107739033909375	29.151237198718498	27.279458459231755	28.450950489870248	25.801927721299442	27.921418067003785	26.316677495325756
563	HIST1H1B_0	0.08173405470664603	25.532545882002797	25.801035909564103	1.7198372119917205	1.74425171198403	-0.268490027561306	0.6848415591228664	15	15	0.9315726084043974	0.03078328977423107	26.070066736071006	25.44064610670361	24.951579004169364	24.07650511226772	28.253496664211536	28.543404884918875	26.429468295772264	27.71338724916653	25.051468264903757	24.152319646269266	24.354971665278605	24.777670118684476	26.797116272609802	23.741954576096738	28.28025246842738	23.988777731454086	26.61020391714692	25.667057132349544	22.242025031619455	25.343296933799103	24.553640930080363	27.487077996407432	27.357581669223027	25.296722980046027	25.982698420469287	27.73046153377454	23.013317220558342	24.735265435199192	22.92363495634951	28.437657919475697
564	HIST1H1D_0	0.171958145670528	22.581894008518578	22.077741769079672	1.2522692969811466	1.3236584262945978	0.5041522394389055	0.3094163571006501	15	15	0.7105116348237149	0.1484288059865249	22.916060351264427	23.517168809413484	22.518708114543916	21.460739844555487	20.07822379144364	21.650359307729733	20.77960384653918	22.223507613465962	21.679815099590872	22.40890109180744	20.6065714855181	22.44782160995458	20.809862312725215	20.642534758020304	21.62270878223935	22.28757757383152	20.126538119417592	23.449348172787182	23.807139654008186	22.729279883806267	23.54747881312583	21.488888686753995	22.14837119404242	22.266537220249532	25.959002725875308	24.43136102131254	23.995325444327946	22.6158477637563	23.34405132760742	22.335202244260092
565	EPPK1_0	0.19110661271328283	22.51246145777665	22.996147396659904	0.6838420318667068	0.951040512864073	-0.48368593888325506	0.19856328890641883	11	12	0.6548363783084025	0.18386720210714605	22.017375558005547	23.217645528590523		21.858554757473048	21.143888877830275	21.741723722402494	23.77092354897882	22.566997940395993		22.120429754542712	24.06529647665731		23.647242334872363	22.47933918106345	23.22626058290568	23.346329258264635	22.4543525148331	24.115363571608498	22.010447322246097	21.965009191456808	21.52205082824508	23.50421574761209	24.073328316638072	22.33406724634353	23.262413758947588	23.14758877554827
566	PTMA_0	0.12495495931400677	22.373030148439366	22.112256572923968	0.5977463066872427	0.6729782617883755	0.2607735755153975	0.29585929692876045	15	14	0.7105116348237149	0.1484288059865249	22.186529093096087	22.98965989685783	23.149317517938435	21.851728098260807	22.000727318675196	21.864083347035393	21.553889861975232	22.446125502801898	22.34744713878537	21.869580273274757	21.239596856695165	21.630212147741013	21.443694299265317	21.291041573490418	21.919435118311394	22.233916868735587	21.304004349265856	22.474952123865293		21.744107867241503	23.514450490376458	22.204817426885242	22.74328619331515	23.07393299067869	23.573798319777435	22.078406875151003	22.740104856231525	22.137022221433362	23.216028500816236	22.345147119548386
567	VAT1_0	0.24172582848443622	24.330378540446887	23.54990299870723	1.6128216723634585	1.8412482555055385	0.7804755417396585	0.2941009099948396	15	10	0.7105116348237149	0.1484288059865249	24.57167239531676	24.139064884988642	22.41497947010107	20.941202388721443		23.62934238887936		24.47380400396233	24.488059296477328	25.22582622607111	23.445690829494882		23.348948545297198	24.00444611670213	23.627324630677734	24.502546632140366	22.599960046219994		19.98926143649252	27.668512177553655	27.64117498606403	24.622378414825537	24.61189186182777	23.32813910214603	25.030106033551274	24.464321887261438	20.895856291815907	24.96935064415746		25.82084740302971
568	ARHGDIB_0	0.32369380817201326	24.954668698010064	24.239829229111756	0.8037246324893802	0.9076768187168235	0.7148394688983082	0.04715636165851894	14	13	0.3553793181684438	0.4493078502129797	25.426289009859463	25.061532398317503	25.340620007862736	23.874370020920935	24.613881936166653	24.429053200643377		23.24884369086598	24.308271005509503	24.205282723486597	24.764637647273673	23.602510385697816	23.1163392071808	25.44745760110936	23.474670581587542	25.039674793010303	24.24491757216423	24.884987041518727	21.972496058962847	24.486809154118482	25.760318816622352		24.93266613906229	24.782185108126157	25.985033797167496	24.901059138730822	25.931658734946584	24.94338271920546		25.704193260475915
569	TMSB4X_0								5	2			22.957536405035285		19.196165048815057		22.963680008543207				21.79460619624364												20.34720131020062				22.75211689825661			26.34512880432427
570	PAK2_0	0.024845595296670527	24.075255808462167	24.006219048547067	0.9647118052758569	0.6951571016952673	0.06903675991510028	0.8295991040094237	15	15	0.9454989788342697	0.024338935869053877	24.17547403656976	24.945638194685188	23.117503656379668	23.654012792409556	23.835715255963123	21.43696029833213	23.07797941183081	22.74464711212977	24.104167992130435	24.734703085397108	24.32979175695114	24.058611389906712	23.73084407106188	24.1499742292688	24.494376944763523	24.262423726548274	23.585702423913943	24.411563428502753	22.556512422985676	24.168685402938642	25.581902323170105	24.014922882869996	24.149303908392895	24.567765982814674	24.738357025938605	24.586983515355136	24.173408752888843	23.481442740665795	25.42194615644546	24.93080193392814
571	DBI_0								2	4							25.120178512957196		25.745401055452984											24.489223724049594			24.3617772269807				26.50690472261072	23.965079671685498
572	LGALS7_0								5	5							26.92072099414971		22.794218323779575		22.804023065904403	21.16047958934816		22.088126986520997									21.66236710832537	21.572883378755638			24.61020391714692	24.542209580846365			22.423062550196338
573	IVL_0								6	4							23.00893121809689		23.15402099388168	24.746682835874637	22.895077836555824	22.407820628872013								21.913737407964717			26.871764039981933	21.01991373062326			24.30116939969922	24.32363965157736
574	PGK1_0								5	8							21.66847645453456			20.77256700344141	21.948922210347636		18.12039989598898	20.127735139923722					17.02193424577023	19.444813473376335			23.171400078822217	19.93871833269243		18.64698755118743	24.106723913330168	19.867732328437143			23.574154628523463
575	KRT13_0								1	2							24.481052925261988																				21.92860800887802	21.760849021907717
576	RPS18_0								3	4											25.149652240096565									20.686541561994076			25.920155963105056		18.924887873918397		23.28797874868731	23.021710636728702			21.587790332610634
577	CASP14_0								4	3										22.15189852420373		19.786314302712718							23.274976391621987	20.52353515642459			22.864366778607568					19.795887460582122		20.592953345503933
578	CSTA_0	0.07619174848480807	25.473423190677863	25.21664431290531	2.0829163211491513	1.8141967063412139	0.2567788777725539	0.744687136210131	13	14	0.9315726084043974	0.03078328977423107	26.0601712982408	22.491647619757586	21.868837622951666	24.517912990728234	26.68611468647496		26.63491848449057	25.464461929497517	28.664821212624318	26.585918178347352	22.88611852933999	26.167563620864577	27.001421080449976	23.52563932617571	25.991269941470478	26.880286210587347	25.787184592111018	25.778337660901045	25.47932684459013	25.595795388247637	29.958230326885595	25.344857996460146	21.40379637231322		24.581585160596436	24.40696983695566	22.96884535300126	24.110123875909927	27.345365719513385
579	WIPF2_0	0.19005355533224155	22.495974456615087	23.064375236107754	1.2694757962703778	1.392304148164578	-0.5684007794926664	0.2894625600036772	13	15	0.7105116348237149	0.1484288059865249	21.819340829531342	21.336744077959473	21.9767319209274	22.92772227111812	23.166165774658133	20.92599469775463	22.81583241052136	21.0503376808932	21.637482052530657	23.932109478550366	22.264906425788656	24.627840653250036	22.759814243466273	25.567874166749398	22.938197341015517	22.585951394771392	23.168474420466517	23.50308313093779	22.69574655695011	25.97116760434099	23.784805458034384	22.79436485804191	23.922886326224372	23.07236968793316	22.074308741440255	23.828615331560083			19.25379671357599	22.010632228621027
580	WIPF1_0	0.03794004375017708	23.665639143621178	23.78790888250811	1.5971663359760873	1.2151961927707646	-0.12226973888693138	0.8238625443512441	14	15	0.9440815188231477	0.024990503957717812	22.822875447788512	23.771870561391996	22.32854042856723	22.408259881499582	23.9225797788541	23.017859806061008	22.652432577249918	23.167142468692756	25.226667074401476	24.59445104123065	23.307378687690054	25.92234194723261	25.896706381787354	23.81697892938695	22.25791972746314	23.520993122262603	23.469245054220657	24.20245794783493	22.903699889141453	24.755073368993326	25.813585507091737	25.766886341808377	24.511834675380573	23.007340108832025	23.659451299378812	25.25637917274466	19.230383181373526		22.42470349162968	24.501543348328546
581	PEBP1_0	0.1674494818209719	24.793507711389356	25.371070458735776	2.1535522051472813	3.037000568201616	-0.5775627473464198	0.6082982914479169	13	11	0.8928693100789188	0.04921210445435547	23.18496793397782	22.535070295680555	20.342886337661145	23.566974721864863	24.03169287969656		22.405069770463125	22.59491318869026	24.099637027811866	21.799675086092897	26.684317160731307		29.092045105737064			25.460546135921216	27.25745863036396	24.892411761786136		28.733179937078486	25.069440916816493	26.163768818037692	21.115023323499116		24.60927595083634	25.068097303529612	25.497653059839642	29.461857847309957	29.459592835546996	28.271819265182042
582	YWHAZ_0								6	6							22.620261996238213		19.562942967845814	21.35409939178077	21.992922028859162	20.806168835373754		20.218837568777428						19.627170486113652			23.99937516018253	19.807049841718154			24.978321532948335	21.604265451865057			22.474049507544237
583	HNRNPA3_0	0.45255578570392196	22.958126598725524	24.17633907791151	1.5609235647384518	1.2048686646272133	-1.2182124791859863	0.028374390253425003	15	15	0.3027506111037575	0.5189149715582482	19.660786321559225	23.715843463604706	23.290774146178023	20.49694849149033	24.81590409911759	20.829384102043782	24.729307901351678	24.33196987359023	23.522839838144556	23.058904695901237	23.779665659556183	23.47781710794873	24.559933906876047	24.24008963151743	22.543897475160446	22.069662165811458	22.879197325893585	23.945545126821337	23.704898629028158	25.0951478068966	25.525609458877465	23.61750871777015	24.384691015919987	23.405518362873558	24.262956179499355	24.198729787346434	22.147928238763342	23.469485818358258	27.834057817704256	23.421981983951383
584	SLC51B_0	0.11014452221215487	24.30212607850792	24.00009430152183	0.7379298011682547	1.1171678639803442	0.30203177698609096	0.42961541267003445	14	13	0.8096407839162784	0.09170762330112044	24.375374108060754	24.574674362557623	21.26670877563839	23.526236542329	23.67389821815682	23.67109267717821	23.651080604509783	24.08577909991251	24.80360929385878	25.179647937411435	24.908756890230904	24.041012712346568	24.903479934881105	23.485064096660967	24.84321222033251	25.307928418199957	23.53978642234563	24.297471029409074		25.087321859492768	25.734077467154755	24.628118870402744	24.13429971584973	22.308764134168396	23.86558387178747	25.34543340242212		23.770217852777602		23.22236050081916
