# Supplementary material for: Peptide clustering enhances large-scale analyses and reveals proteolytic signatures in mass spectrometry data
Source: Nat Commun. 2024 Aug 20;15:7128. doi: 10.1038/s41467-024-51589-y (PMC11336174; doi:10.1038/s41467-024-51589-y)
Supplement: Supplementary file 4 — Source Data [file 41467_2024_51589_MOESM4_ESM.zip › source_data/7f.csv]

	UMOD_5	LMAN2_1	SECTM1_4	SERPINA1_5	PGRMC1_2	CLU_3	THY1_0	LMAN2_2	ALB_6	SERPING1_2	B2M_2	APOA1_8	COL1A1_5	F2_1	VGF_0	APOA2_1	COL1A2_1	SERPINA1_6	ADAMTSL4_0	COL3A1_0
pep1	1.0532971936987225	1.4597641461353597	1.191395685817111	1.4368950678558126	-1.1881045279378417	0.8809329383849044	-0.21827582602349627	2.1725721886711677	1.0823724849304752	0.8462820877345008	0.0	1.2055691162743627	-0.2971196927229298	-0.7283397811997039	-0.9654321280066496	0.7401802805470493	0.15462487403832806	1.6191500269029164	-1.4992453259499408	1.5408156180362165
pep2	-0.14959424502040827	0.7515463274358218	1.5333709923035717	0.9726820874386463	-0.9256356985367229	0.620370910337859	-1.9810262756311234	1.4932993213993855	0.30465451670328003	1.1720508324364627	0.0	-0.48331783609632956	-0.5899726658683583	0.0	-0.2941475318338309	-0.4408410250739703	0.10255614528790759	0.9567473228806264	-2.5317154302770084	1.076156070974838
pep3	-0.5705975759236501	0.0	-1.0189560230305017	-0.8940894355264261	1.250606640371352	-1.0177024828457912	1.724843142652508	-1.4778094371741464	-0.5730906881943566	0.0	0.0	-0.619815973042785	0.5095820539528656	0.0	0.0	0.0	0.0	-0.895181986062565	0.9946802950726655	0.3707100932563137
pep4	-0.17231515994230884	0.5673424117073628	0.7110604282937759	1.3541736018259194	0.42147808174464574	0.987352390744569	-0.6078815956694079	1.276549901323881	0.4295620745687125	1.0304024240064418	0.0	1.4442574073090049	-1.2973686044949555	-0.2026993475394761	0.0	1.2146555465251245	-0.7407955961053252	0.586348899598978	-0.4393330345841625	0.9782560202794205
pep5	-0.5464773522267526	0.0	-2.0238825533391096	-0.2575188710793339	0.7956113672513759	-1.475522839784276	0.7071385877764648	0.0	-0.5496703454687252	-0.8835012346349354	0.0	-0.29602506026461345	0.0	0.0	2.5540923271344727	0.2669490491860207	-0.8339809182624227	-0.16679650300966392	-0.9115412206858333	1.3796416471867972
pep6	1.0220961686437644	0.6716713099213296	0.442249126569584	0.018690399225076367	-1.7196727189602112	0.9112298379974344	0.8558370536222656	0.8594730735275763	0.9270916910950872	1.0929737265791895	0.0	0.056018884695744876	-1.4099261163158447	-1.8013571441716256	0.0	-0.48405208442351083	0.7352529788468956	0.15577883574279175	-0.9679832553288992	1.0690923394075604
pep7	-0.5350542378474643	-0.6084339108780612	-0.7808648348973125	-0.27794730900578096	-0.16100257736952236	0.15706910814529954	-0.4360931632657005	0.03864592609445749	-0.2008907588457124	-0.20641844920012353	0.0	-0.4466007898179112	1.3637917331829854	-1.330630528991411	0.0	0.0	-0.3732152683861466	-0.7823361092292107	0.30549548948351035	-1.2753883082443165
pep8	-0.12358244629155961	0.0	0.0	-1.1916182968999345	0.6941842582638577	-1.620932369013301	-0.012546593356040617	-0.8350710395095176	-0.6575914194387871	0.0	-0.31800865847373405	-1.3618680318173406	-0.1124007151198701	-2.369945977168284	0.6669628291028292	0.0	-0.8795690551787232	0.0	0.7911365007481811	-0.5173479846669491
pep9	0.6110150823993374	0.5890928852127618	0.5567683346086395	1.259353443944686	0.19569125787993802	0.6551423650822006	-0.9922618492230937	0.7334220160680638	0.5752699170010587	1.2104110562761536	-0.617665090621813	1.6607558923483563	0.48317287932272535	-0.5935592038717374	-0.13929894201179646	1.0660353418631314	0.16578057104750268	0.233878995660233	-0.710571767422556	-0.028745660741511473
pep10	-0.2589071477601565	1.2987381080526201	0.8572565160653024	1.3066440080067063	-0.11786497136997812	0.9463198601456588	0.4533014271498201	0.9460580654225605	1.497482876656783	0.5103384695610531	0.0	1.0542538565430166	-0.8875817906813762	-0.5425583273499804	-0.8511944634440956	1.0609758741086215	2.3458376251993847	0.8255539344024108	-0.16210700886221616	0.40477134125608294
pep11	0.2514281563346335	0.0	-1.0191064060254638	-0.7668605434106499	0.6882754302299319	0.18796390613319924	-0.17167869803320576	-1.0916399805444845	-0.7479399028615038	-1.3589464359543495	0.0	-0.8380894987557427	0.6357220082856755	0.905547764555594	-0.7206786278879624	-1.4810593233333746	-1.0957125713084768	-0.5866506610670758	0.7998383513977756	-0.49049967107763554
pep12	-1.6541912752526344	0.0	0.0	-0.7725131072187701	0.09380149636384691	-1.4232077736376183	-1.0550609983082637	0.0	-0.6182012250576008	0.0	0.0	-1.530584911620885	0.09493074417762548	-0.3093553756288925	0.579353001407291	-0.7236856359699075	0.49058964957966983	-1.090278535905518	0.38489782276842716	0.18485507914256696
pep13	-0.4185593242873462	-1.038606422454517	0.0	-0.482331472595013	0.009798963772948074	-1.223793178534965	0.6516416102448591	-0.4802301125122014	0.2537495670942863	0.0	-0.3363633979220929	-0.9060145937745236	1.5044770708509967	1.2276181879015615	0.3814566560322932	0.0	0.15501822868149778	-0.9430835196961415	0.061751946389124346	0.23218742728596653
pep14	0.6554806759200583	0.0	0.0	-1.0111116336748927	0.0	-0.35940948858629074	0.6101369848742187	0.0	0.6837095286031645	0.0	0.0	0.5325622112073601	-0.2956656114251104	-0.2823469954987178	-1.2343564452782698	0.0	0.2029586186345244	0.0	0.213788383592193	-0.04681257734490264
pep15	-1.8804940787749107	-0.4527427314785989	-0.33589426792066296	-0.02715241732573474	0.9261184770315627	-0.030159991845073623	-0.08874408876180205	-0.23255765330267317	0.280691035199205	-0.06887115898990528	-1.574331158660145	0.658014565104115	0.0	0.07666554315312651	0.0	-0.11773655917436886	-0.6443207177960368	0.0	-0.21722984459406516	0.047682413151828244
pep16	0.9672201543815765	0.0	-0.8023497335436753	0.0	-0.07168419472395512	-0.05918262807856834	-2.377285389293013	-0.7094914468194932	0.10344083417447243	0.0	2.1985224484126378	-0.688611133553322	-0.7063205926213093	0.819863465998614	0.0	0.0	0.987399740341549	0.0	-1.2493838006979574	0.2085865196049484
pep17	-1.3630069127967186	-1.2696714186007212	0.0	-0.7547990623637709	0.3017331400144955	-0.6058977845623483	0.272171735580099	-0.6204981171804408	-0.9912539733077133	-1.4131084719964833	-0.7506463442810729	-1.039316212640563	0.0	1.5520561997594176	0.0	0.0	0.4067314333792118	0.0	-0.46181483113838295	-1.3184435327538535
pep18	0.23844019656659618	0.0	-0.31840441302638123	-1.2794170313814879	0.745516371377718	0.4316281504811175	0.2983471024524795	0.0	-1.3880014043914197	-1.5542156460450534	-1.1936578846659431	-0.3106536477707224	-0.9088361915773573	-0.3058232026033711	0.0	0.0	-1.0132245922850696	0.0	0.12270098852978108	-1.9836330948259115
pep19	-0.10782263883499468	-1.7255244878861824	0.03823886522761459	-1.797856005762322	-0.5030794125897147	-1.6494628668151945	0.11806715672426456	-0.9039159524632933	-0.0570777151297034	0.0	0.7319515707247229	-0.67813252312065	0.3620909788932059	0.48409824952679037	-0.31852464550525234	0.0	-1.85364074053905	-0.697174746301479	-0.29067161790114576	-0.8561815693302827
pep20	-1.3060151731673015	0.0	0.0	0.0	0.8547832092968246	-0.7364183094549703	0.7791245983641695	0.0	1.2002409162088545	0.0	-0.09865664264476515	-2.200465718919697	0.3835789655881952	0.2719933726100843	0.12370201618219033	-1.4052312596118768	-0.30384612589909804	-1.8137525324062502	0.9133331413614889	-2.6963975152557964
pep21	0.9376961304763178	0.0	0.0	0.2937163156652055	-0.6526214057857818	0.21090130825002945	0.019565321007019316	0.0	-0.7435795124410409	0.0	1.0469832394231942	0.16467932390821088	0.1520718331962192	-1.2883680485807247	-0.24780038029652912	0.6056774761377768	1.534936433105799	-1.2235712958944016	0.15849019269043318	-0.582217390957364
pep22	0.3083161731129815	0.5199270542957334	0.39783668246806814	0.26369616602947343	0.46516183640382086	1.0918867041741203	-1.1248587058863972	0.26340259512086317	0.8005451969295071	0.9476918813755475	0.023309606260518898	0.6361963582960724	0.07518657480169275	0.27249842910084504	0.0	0.14278114309795684	0.5212254065206524	0.08321027761141318	-1.2115670383951689	0.47538205008095336
pep23	0.016586356019993084	-0.651270988833359	-0.473509186502799	0.09542024041634206	0.369896396427832	-0.05446981489345631	1.8074340876815334	-0.38955528780977067	0.6735780809133944	-0.12506506087899438	-0.9895808018365955	0.3389177301702782	2.705139097465525	0.9397792422255469	1.6809932469873747	-0.46417919025710436	-0.6163801856401451	0.20556060063591522	-0.03983818357933228	0.2805419156750587
pep24	-0.079194999455068	-0.026659106990510526	-0.4284486803663076	-0.15358883876038754	0.7498294491154597	-0.4005596639012649	0.019097521352404386	-0.3518812051021695	-1.5994486329055702	-0.8825823141577388	-1.0904734267550322	-0.5211918463732558	1.5415356435095118	0.5343098212469433	0.9577125112559384	-0.8370111027757179	-1.3499438998722961	-0.05149230181068573	1.5402747524089588	-0.7725647740648911
pep25	2.0700034458519525	1.7142417202435294	2.1687428619405282	2.524598568909287	0.06064875665890646	2.2880061172283797	0.0	1.4799694279253863	1.3215056472834144	1.078789953553077	1.2786532014729315	2.5371427039593684	0.2961973660372045	-0.9594088408519501	-0.21018110849999763	2.8101856925066775	0.0	2.8996639288775468	0.0	0.5728742398397709
pep26	-1.3040310365162264	-0.8735912745368357	-0.05379714973409031	0.3300384940545074	1.3615543966132766	-0.8576026201353381	1.185671923299252	-0.4232285869409612	0.28946851964164017	0.5088571179020214	0.6696660132916826	0.2015768885081342	0.2635844985933353	1.800069383284826	0.15666435696583514	-0.9412941498654389	1.959919852597201	0.29894748133147386	2.312454723574203	0.20233770563709993
pep27	1.3132232832303248	-0.925823621345799	1.5540443205954615	0.587532173539617	-0.5136847521778688	2.2188594469282448	-1.057921999953443	1.191714736918683	0.0282923463805192	-1.6274522775674252	0.7251888474220257	0.7898954133583126	-1.4715230541616606	-0.36614698091007025	-1.615263280000062	-0.2528415386061644	0.0	0.49270612499206856	-0.616300306576165	-1.055711092014542
pep28	1.6024428928366563	0.0	-0.41451764250252837	0.0	-1.9862833114247649	0.04987914739352065	-1.0420394120523007	-1.2993605530332066	0.4911131115700488	-0.2776364999994132	1.023597861250187	-0.14256248000781202	-1.3404279642092742	0.8760423483688677	-1.5923030893122567	-0.5670042947228593	0.42959116312339934	-1.0066822606619985	0.340295048556489	1.1684374914447784
pep29	-1.6104750671263415	0.0	-1.3352952524581756	-0.7766365419067471	0.9467476188717999	0.0641608436516962	1.5933617742191981	-0.7285876378662357	-3.3899444989714835	0.0	-1.1921634707469684	0.5432504271773942	-1.2249442279724463	1.0613230294153304	0.6405684523179842	0.0	-1.279648820800747	0.5283927749430793	1.061691658581148	-0.025992581002146648
pep30	1.0330727617510136	0.0	-0.44593767054265865	0.0	-3.091803576813318	-0.1873812229896745	0.06993456845675039	-0.9112802422133283	0.5739217320598275	0.0	0.46367408835028967	0.24015947871644555	0.17102577931279694	0.2586747172184491	0.4476752446904491	-0.19250424015808035	0.7918557716900209	0.3710612484655196	1.3084733708384646	1.4576077800199456
