# Supplementary material for: Peptide clustering enhances large-scale analyses and reveals proteolytic signatures in mass spectrometry data
Source: Nat Commun. 2024 Aug 20;15:7128. doi: 10.1038/s41467-024-51589-y (PMC11336174; doi:10.1038/s41467-024-51589-y)
Supplement: Supplementary file 4 — Source Data [file 41467_2024_51589_MOESM4_ESM.zip › source_data/6c.csv]

Cluster	Sample 18	Sample 11	Sample 10	Sample 17	Sample 7	Sample 8	Sample 9	Sample 6	Sample 2	Sample 3	Sample 1	Sample 5	Sample 15	Sample 16	Sample 4	Sample 13	Sample 12	Sample 14
1433B (31-48)	11.01890765248178	11.882478785085619	10.917967803135864	12.32672865310859	10.566464331696803	10.27212085278055	8.33729357297339	0.0	0.0	0.0	0.0	0.0	7.236428287294825	8.488457970541592	8.945162668317893	2.5372863661970158	9.702693896615143	7.61259579764108
1433Z (36-44) | 1433B (38-46)	0.0	0.0	9.321055385860685	0.0	0.0	0.0	0.0	11.165260433526162	0.0	0.0	0.0	0.0	0.0	8.233667912910922	10.099737002418873	9.5921836782396	0.0	0.0
1433B (107-117)	9.59212217286634	0.0	10.712528645268051	0.0	9.044243281389813	0.0	11.331463904234539	11.471057569999488	0.0	0.0	0.0	11.280806312470206	9.09540379939311	9.572472798815074	0.0	10.25207720042856	10.383161696101162	10.844612786462193
1433B (135-151)	8.956996820528826	0.0	0.0	8.843941283489674	6.214284014198566	7.900740200429741	0.0	8.657967793871201	8.872131434372648	0.0	6.188546048270206	8.557432473718615	9.052249098640567	5.20059551554272	0.0	5.7724175789178656	7.23161543031168	7.677141701279136
1433B (144-157)	11.520408199495606	0.0	0.0	11.891578925632132	11.774094895366433	0.0	0.0	0.0	0.0	0.0	0.0	0.0	0.0	0.0	0.0	8.167234284572846	8.88301020850061	11.01325785389661
1433Z (155-166) | 1433B (157-168)	11.767968392065956	10.323364458271707	0.0	10.456024908469523	11.963861522800933	10.939412230625688	11.728228355194709	11.909715266200287	0.0	0.0	0.0	11.182806030153186	9.980313884194182	11.44310468954371	12.462373268138691	0.0	10.094027104122086	12.662289459561451
1433B (228-246)	9.800669019818397	9.039211849385719	9.89542926568132	11.497608465585216	9.980915499180844	12.755791632219188	9.63202094928409	10.131831338290835	8.178883480640225	7.770086116240361	7.2746111869391	9.942938851965309	9.98087638246404	10.628435310683273	8.703015853266137	10.338201750178477	12.465935809346673	9.528856554270218
1433Z (199-217) | 1433E (202-220)	9.712259153655868	10.805452559707398	2.2788326659094107	8.310703205011936	0.0	10.720611798372449	0.0	0.0	0.0	0.0	0.0	0.0	0.0	0.0	0.0	0.0	9.176704774135825	9.467856881112754
1433E (232-247)	7.548908552510237	10.694963883854912	10.755204825587537	9.736959716204009	0.0	10.092562495939882	10.613295374651987	7.39082793189453	0.0	0.0	0.0	10.920377557982292	10.860708931865384	8.020275749625272	0.0	0.0	8.025426942306611	8.108723050065597
1433S (68-81)	10.318929902228628	9.970805394199315	11.288365372548492	9.821812957721017	0.0	0.0	11.805305560821983	9.73149499766696	10.675075046192575	9.781321446471257	10.198506016455866	0.0	11.381727236452933	10.912289594368577	11.610634666959626	10.343167908893923	11.380083746206132	11.567786561306672
1433S (230-248)	10.099177913021261	6.919304667754449	10.972275387863752	9.86810682775161	11.782031632061619	0.0	10.324307014373776	8.611912370449605	9.523853871949987	7.780400906422713	10.361045776379013	0.0	11.431876626909428	10.077979215480843	8.874064848849889	10.952463045553218	9.924333107054414	10.167089238689897
1433Z (27-46)	10.186061369586634	12.61962374915669	10.485284212671672	12.489042988304094	12.189501799348486	9.509539469705736	10.178984309234	8.646398696170255	0.0	2.0703027050893006	8.858503202214614	0.0	10.071678173939821	10.373569667274605	8.728493286295642	7.837931382296607	9.360029131216315	10.590000802179212
1433Z (105-115)	0.0	0.0	0.0	0.0	0.0	0.0	10.304302226600527	10.708285989814609	0.0	0.0	0.0	0.0	0.0	0.0	0.0	0.0	0.0	9.92618282450631
1433Z (129-149)	7.622621044514893	0.0	0.0	0.0	0.0	0.0	8.092667944324816	9.043567220991767	8.578240347157875	0.0	9.747896307573072	10.114401332835033	0.0	0.0	0.0	0.0	8.814769514123137	0.0
1433Z (132-155)	10.544059703500007	9.993701996284464	0.0	10.319749970074433	8.706576956206316	9.138999854849526	0.0	0.0	0.0	0.0	0.0	0.0	0.0	0.0	0.0	2.5372863661970158	0.0	8.953967129121573
1433Z (226-245)	10.789172966944694	11.232431622247184	9.975302382039837	10.498307443428308	11.115971048718315	11.465746583183222	8.946554858916263	10.750737848729798	10.01127743941066	9.905819998011205	10.118507090269164	8.977699806969067	11.705180846903005	10.770339996286927	9.538053674832433	9.094022772898121	8.128743274581714	8.34078477594565
6PGD (9-29)	9.66127160499552	11.724075457934495	2.2788326659094107	7.307995509659591	5.52068780712095	9.877433467408899	0.0	0.0	0.0	0.0	0.0	0.0	0.0	0.0	0.0	0.0	9.393322549487939	2.2956385742880774
6PGD (30-39)	10.066264035300552	10.670806786339769	0.0	10.224969920908773	9.844691541655925	0.0	0.0	0.0	0.0	0.0	0.0	0.0	0.0	0.0	0.0	0.0	9.529611838814615	9.933075920447
6PGD (333-346)	10.929769797069376	9.64780927558888	11.123066681064456	10.935008940906506	10.187107705904545	10.742645296103685	0.0	0.0	0.0	0.0	0.0	0.0	0.0	0.0	0.0	0.0	11.046133466631016	9.811625067615957
6PGD (368-379)	10.099663509016402	11.966447536911764	0.0	9.292875750071873	11.019949038672742	5.957772678999114	0.0	0.0	0.0	0.0	0.0	0.0	0.0	0.0	0.0	0.0	0.0	0.0
6PGD (379-389)	11.09901222923547	10.320585231022461	11.487476233587126	2.0157047859546924	0.0	0.0	0.0	0.0	0.0	0.0	0.0	0.0	3.0003879068960835	0.0	10.95002494842694	0.0	9.415785001296978	2.2956385742880774
6PGD (422-440)	11.715299001749411	13.080823554685912	10.547971731125655	12.01853404164436	11.324583172207436	12.78010161154441	0.0	0.0	0.0	0.0	0.0	7.62535132292118	0.0	9.17995998831264	0.0	10.474679280238247	11.248342285773901	8.81799847556508
6PGD (440-467)	7.8415938366964015	5.405135554853072	2.2788326659094107	2.0157047859546924	2.008034639120229	5.484423444450223	0.0	0.0	0.0	0.0	0.0	0.0	0.0	0.0	0.0	0.0	0.0	0.0
6PGD (467-476)	11.169166003175913	11.233786242494704	8.042681750440938	10.939121501855322	9.984225232117604	11.039982552085027	10.567980443284519	10.343426021519987	0.0	9.644776996392718	0.0	9.813703971831066	9.890042014946033	10.222849639598277	8.017547300252849	12.006440638877335	11.036568711214443	10.685127675233831
6PGD (36-53)	10.744951547238795	10.190153906373656	10.335708818339617	8.758828854559372	10.129918590385145	11.67564429425635	10.534504830729235	10.270683764512327	0.0	2.0703027050893006	0.0	0.0	0.0	9.43918348011063	10.98167322424559	11.223189567222416	10.859263053601005	10.8896210294856
6PGD (36-62)	9.75313887181865	10.752930552055258	10.756885613583867	13.416671562958346	7.398591514378862	10.243968712621612	0.0	0.0	0.0	0.0	0.0	0.0	0.0	0.0	0.0	0.0	8.695736827431846	11.189655740395647
6PGD (53-62)	13.250722834371508	11.247502982986584	13.60238397913362	12.584101263011757	14.192780730681983	9.83977266706686	11.4931105289537	0.0	0.0	0.0	0.0	11.328865296273054	0.0	10.41839241318039	0.0	10.50999268612159	11.679695547187066	12.61066879028303
6PGD (72-87)	11.777338927895638	10.850224667467787	10.446617936816404	10.589473728780112	8.046193527973156	10.421246294466114	7.534199990426348	9.858024449329383	0.0	0.0	0.0	10.734109898859744	0.0	10.173738577131697	11.120261545129477	10.471389147083348	9.607329419016365	11.295036806617317
6PGD (91-106)	10.433276381637587	0.0	10.419755315950793	10.310074936047108	9.732157888094505	0.0	11.242542274413722	12.402025954138956	12.010565481365823	10.413441652178788	11.293114210296721	0.0	12.537127901372443	12.516585493595338	7.335582543338248	12.554386877751067	8.099233735285488	12.678157116280564
6PGD (121-140)	0.0	9.630710436317955	8.814983069374144	0.0	0.0	0.0	0.0	0.0	0.0	0.0	0.0	0.0	3.0003879068960835	0.0	0.0	10.061551184201111	7.733597900696099	4.927867299472
6PGD (291-300)	10.694733353660572	11.299770413791029	0.0	9.378241120147909	11.207085672519067	7.301953287700942	0.0	0.0	0.0	0.0	0.0	0.0	0.0	0.0	0.0	0.0	10.98290705008361	10.038959987318874
6PGD (318-329)	0.0	7.335993989339926	0.0	0.0	0.0	0.0	0.0	0.0	0.0	0.0	0.0	0.0	0.0	0.0	0.0	0.0	0.0	0.0
6PGL (199-211)	11.688012961047338	9.950836561363642	0.0	11.285781622334376	8.292240800447223	0.0	0.0	0.0	0.0	0.0	0.0	0.0	0.0	0.0	0.0	0.0	0.0	0.0
A1AT (24-34)	13.01578530269684	12.418722509875145	12.11977740011303	12.181638532168053	13.094926533097006	10.7968956277756	15.300050577787022	12.031031343241027	12.01789114566266	10.622933645101782	13.862243385434855	14.304354270419202	13.15880129358889	12.007949180857786	13.439132858743196	11.743197619442086	12.607224978646114	11.613084388886932
A1AT (123-137)	0.0	0.0	0.0	0.0	10.091506916780101	0.0	0.0	7.737310023253902	0.0	10.660883301026024	11.487715624078469	10.52560454344689	0.0	9.677116105900474	10.600231734058312	0.0	0.0	10.07624942690497
A1AT (169-181)	0.0	0.0	5.395199229157067	0.0	10.994977337441053	10.897012022589404	0.0	0.0	0.0	0.0	0.0	9.359942239616704	0.0	0.0	10.874309532808772	9.728802045312028	0.0	11.657649445106774
A1AT (224-237)	10.083018561664504	8.508144913228003	10.160970890203718	8.945792697555053	11.874996295605001	10.508742350055025	10.854033252526522	0.0	0.0	0.0	0.0	9.798398637627619	9.971710026986752	10.959300967453643	9.722239632256695	7.1900440443619695	9.445505361688655	10.13008329647187
A1AT (295-308)	0.0	0.0	0.0	0.0	13.18425370627672	11.867454370349392	0.0	0.0	0.0	0.0	0.0	0.0	0.0	0.0	0.0	0.0	0.0	0.0
A1AT (335-357)	0.0	0.0	0.0	0.0	8.799927419975594	9.052751219287558	10.746151128305724	0.0	11.910064530476133	0.0	9.851016224330326	10.882694009668093	9.210543988171736	0.0	9.947675780715386	9.392108604491852	8.635308459059495	7.047947772285292
A1AT (360-376)	9.97886742134319	5.925091225590352	9.510906333284868	10.2005096984161	10.085564473185407	8.62486421987256	8.938670933934235	0.0	8.006567431145118	0.0	9.432667811906827	10.056825330199233	10.390756733293276	10.048741443176908	9.676552417369626	0.0	10.690057996834348	8.987295479423404
A1AT (396-418)	0.0	0.0	0.0	0.0	8.082411065942281	11.90648401848047	0.0	0.0	0.0	0.0	0.0	0.0	0.0	0.0	0.0	0.0	0.0	0.0
A1AT (396-407)	0.0	0.0	9.251434853628602	0.0	9.246595422514442	0.0	0.0	0.0	0.0	0.0	11.64893018291372	0.0	0.0	0.0	0.0	0.0	0.0	0.0
A1AT (407-418)	7.243378479290753	11.329697534294354	2.2788326659094107	9.902939998922228	11.02592070306791	10.302371167996728	0.0	0.0	0.0	0.0	10.772673212802385	10.83930662698119	0.0	0.0	0.0	0.0	0.0	0.0
A1BG (126-138)	10.721867965133903	0.0	0.0	10.539212581599827	10.087571461505323	10.911856120421028	0.0	0.0	0.0	0.0	0.0	0.0	0.0	0.0	0.0	0.0	0.0	0.0
A1BG (158-174)	11.397404661838282	0.0	9.970740736110114	11.293479594785927	0.0	0.0	10.74577557309674	0.0	10.1025197786229	2.0703027050893006	9.439104267874207	0.0	12.007366656927662	11.990117939352851	11.91693535319576	12.060790097672875	13.65870565494158	11.123498402003461
A1BG (301-318)	9.804561792762716	10.874632084757803	11.669424669396049	10.644653555828333	0.0	0.0	11.267248099272411	0.0	10.115441083976378	9.003873343831893	11.043740708565945	0.0	11.318600325651525	10.3352004562846	9.784615230487354	12.238571062463583	10.492555543644873	9.056958185434429
A1BG (377-394)	0.0	0.0	0.0	0.0	0.0	0.0	0.0	0.0	0.0	0.0	0.0	0.0	10.987488408203143	2.8612087750551938	0.0	0.0	8.260537317342154	2.2956385742880774
A1BG (395-405)	0.0	0.0	10.572427283172422	0.0	0.0	0.0	0.0	0.0	0.0	0.0	0.0	0.0	10.047450605107784	11.053346437866923	0.0	11.848030944469237	0.0	0.0
A2AP (50-63)	8.947119362946763	0.0	0.0	0.0	7.74604390929859	0.0	10.676080580977851	10.498085742572137	0.0	0.0	10.480709955378101	0.0	0.0	0.0	0.0	0.0	0.0	0.0
A2AP (375-399)	7.113386334589333	0.0	0.0	4.902578558515138	12.13180011069346	10.698409412906724	0.0	0.0	0.0	0.0	0.0	0.0	0.0	0.0	0.0	0.0	7.861139929952573	9.45164189171715
A2AP (445-459)	0.0	0.0	0.0	0.0	7.942763630977895	0.0	10.75921595474983	9.164214168025552	0.0	0.0	0.0	9.604063749782231	11.409862131291543	2.8612087750551938	0.0	0.0	11.520816734048088	9.37675309234833
A2AP (470-488)	0.0	0.0	0.0	0.0	0.0	0.0	0.0	0.0	0.0	0.0	8.862577739796757	0.0	14.085616118105081	0.0	0.0	0.0	7.155313712891195	0.0
A2AP (476-491)	13.992624036431403	0.0	0.0	9.818634589317252	0.0	0.0	13.675493518170974	10.257610773063172	0.0	11.554483638623402	13.58273683356143	0.0	12.361322999754691	13.786576144832207	14.231961198953588	11.121651736608953	14.32108541727323	14.32562115677111
A2GL (138-157)	9.271271633658513	10.940359407642251	0.0	8.942227962510326	6.174089686094473	9.720610320411875	0.0	0.0	0.0	0.0	0.0	0.0	0.0	0.0	0.0	0.0	0.0	0.0
A2MG (23-33)	11.459169641700267	0.0	10.715585160786594	0.0	10.86532623871209	0.0	0.0	0.0	0.0	0.0	0.0	0.0	0.0	0.0	0.0	0.0	0.0	0.0
A2MG (87-105)	9.596736199267939	5.297139045055794	10.840782156364588	9.842201752846707	10.400217337551148	11.059489106505014	0.0	0.0	0.0	0.0	0.0	0.0	0.0	0.0	0.0	0.0	2.2586843293554644	0.0
A2MG (447-459)	11.924527980208827	9.146874641758505	10.82503633080678	12.98492373110491	13.985827294070031	11.7386034791352	0.0	0.0	0.0	0.0	0.0	0.0	0.0	0.0	0.0	0.0	0.0	11.72309701028112
A2MG (499-510)	0.0	0.0	0.0	0.0	8.926175629761962	10.411280848542829	0.0	0.0	0.0	0.0	0.0	0.0	0.0	0.0	0.0	0.0	0.0	0.0
A2MG (526-537)	15.67561915620561	11.755276485259312	13.304648432041336	13.533116555403018	15.648852394356982	8.820420772020405	0.0	9.58932479504471	0.0	0.0	0.0	11.224124354052144	0.0	0.0	0.0	11.179992804883238	11.259089246772191	14.469537476282149
A2MG (604-618)	10.48552287346187	9.512856159360204	9.803866723403644	11.310049801380568	7.416165837008996	11.890776026478894	0.0	0.0	0.0	0.0	0.0	0.0	0.0	0.0	0.0	0.0	0.0	9.706134001157388
A2MG (707-718)	0.0	0.0	6.123047162000007	0.0	0.0	9.515946399614522	10.592917886726763	0.0	0.0	0.0	0.0	9.183308964078059	0.0	0.0	0.0	0.0	11.420492699527184	12.432650435417653
A2MG (721-731)	10.802459020756451	0.0	11.191321008026593	12.539475842086489	11.800261902963644	6.65660264859121	0.0	0.0	0.0	0.0	0.0	0.0	0.0	0.0	0.0	0.0	10.60573895200265	10.934504182790748
A2MG (1151-1166)	0.0	7.34726512277488	0.0	0.0	0.0	9.447983841939148	0.0	0.0	0.0	0.0	0.0	0.0	0.0	0.0	0.0	0.0	0.0	0.0
A2MG (1193-1209)	12.026391435720194	11.791494588468105	11.08460842370884	10.597020147913035	13.270572864079124	10.565228845517257	10.267037192219048	0.0	0.0	0.0	0.0	8.589664516843088	0.0	0.0	0.0	7.989806700067324	9.685884269428826	9.434188159034969
A2MG (1212-1234)	10.646656329666184	11.047537037807677	11.48444857923867	11.441176629229203	11.858332969471972	10.779923564739724	0.0	8.204455203686415	0.0	0.0	0.0	3.3188910346388636	0.0	5.431532549066139	0.0	9.3856123461934	10.610184336465496	9.88812903742339
A2MG (1234-1256)	11.427653204168298	10.031834620683131	10.774336632118647	8.17201421120898	11.185643423807297	10.06201820665068	0.0	0.0	0.0	0.0	0.0	9.83699590515594	0.0	0.0	0.0	7.902441866266205	10.965455953358989	10.51115022100878
A2MG (105-120)	10.492770994593991	10.940517710875211	12.413935184356074	13.184697352082905	9.85660920100552	11.755249993735715	0.0	0.0	0.0	0.0	0.0	0.0	0.0	0.0	0.0	0.0	8.35259007039755	11.493550534064
A2MG (1256-1267)	10.674378564334788	8.671493555768889	10.157490588525004	10.231598667691488	9.880570636860426	9.626370598619062	0.0	0.0	0.0	0.0	0.0	0.0	0.0	0.0	0.0	0.0	10.337593288523934	8.693798304560332
A2MG (1256-1278)	11.666895691993098	12.714589378965456	12.096638427692575	11.048546535849976	10.548062727294257	10.804554830518024	0.0	0.0	0.0	0.0	0.0	0.0	0.0	0.0	0.0	0.0	10.849362555063802	11.203260549511908
A2MG (1267-1278)	7.802973913801407	10.764319478943795	10.739063076393334	9.905288770378256	11.234718417248805	11.277531113540109	0.0	0.0	0.0	0.0	0.0	0.0	0.0	0.0	0.0	0.0	6.479426709765223	0.0
A2MG (1278-1303)	12.382126856431656	14.549835552286101	13.056936700950663	11.802428451311263	12.776148928873674	12.486745325252533	0.0	0.0	0.0	0.0	0.0	0.0	0.0	8.974190809475225	0.0	9.704245019868873	11.081281460265961	12.555822463883867
A2MG (1303-1316)	10.68252807716927	7.172345291067168	0.0	10.72157477584166	14.02750021422594	10.407601673251575	0.0	0.0	0.0	0.0	0.0	0.0	0.0	0.0	0.0	0.0	8.94352636924103	8.835923193553139
A2MG (1326-1345)	8.453628067603088	10.661523162943777	0.0	0.0	8.745860810675243	11.991887956339292	0.0	0.0	0.0	0.0	0.0	0.0	0.0	0.0	0.0	0.0	0.0	0.0
A2MG (1367-1386)	10.383077094436212	11.02566414749372	9.69096325115393	9.964775316208792	10.18554991032384	11.967559620541646	0.0	0.0	0.0	0.0	0.0	0.0	0.0	0.0	0.0	0.0	10.274692126231768	8.259348012080256
A2MG (1432-1447)	7.261386991995596	9.111532891213466	0.0	0.0	0.0	11.471805784557198	0.0	0.0	0.0	0.0	0.0	0.0	0.0	0.0	0.0	0.0	0.0	0.0
A2MG (120-144)	9.825429724441578	10.944132801021498	12.341012107553913	7.277153235639351	11.044239388449082	11.009389292346903	0.0	0.0	0.0	0.0	0.0	0.0	0.0	0.0	0.0	0.0	10.583230586786343	8.627463826779909
A2MG (120-131)	7.3823883975136235	0.0	14.43168481129201	0.0	11.826217278705263	10.411625608418808	0.0	0.0	0.0	0.0	0.0	0.0	0.0	0.0	0.0	0.0	10.183638314369551	0.0
A2MG (164-176)	0.0	8.615194353275758	10.58109338450995	0.0	0.0	9.949101410582777	0.0	0.0	0.0	0.0	0.0	0.0	0.0	0.0	0.0	0.0	0.0	0.0
A2MG (318-333)	0.0	0.0	9.181913098658255	0.0	9.582210673954073	8.525621198985336	0.0	0.0	0.0	0.0	0.0	0.0	0.0	0.0	0.0	0.0	0.0	0.0
A2MG (333-347)	11.205671150681724	12.934773378594665	11.909721770937743	10.865853868703407	12.194726896812323	12.433463026887866	0.0	0.0	0.0	0.0	0.0	3.3188910346388636	0.0	0.0	0.0	2.5372863661970158	10.163627772878552	11.003094975143961
A2MG (353-372)	9.018416944495163	8.172844879014598	9.048202006293243	9.38529135220777	9.386207386082663	12.679657587037722	0.0	0.0	0.0	0.0	0.0	0.0	0.0	0.0	0.0	0.0	0.0	0.0
A2MG (372-383)	12.428868192601334	12.902795455693253	10.98755945339241	11.734518701099832	13.235282636493725	10.017459835758237	0.0	0.0	0.0	0.0	0.0	14.232682526142849	0.0	0.0	0.0	9.886950092288457	14.43558944177627	11.13192345509533
A2ML1 (933-945)	0.0	0.0	0.0	0.0	0.0	0.0	0.0	0.0	0.0	0.0	0.0	9.953610122396114	0.0	0.0	0.0	0.0	0.0	0.0
A2ML1 (1175-1193)	0.0	0.0	0.0	0.0	0.0	0.0	0.0	0.0	0.0	0.0	0.0	11.501127359680519	0.0	0.0	0.0	0.0	0.0	0.0
AACT (23-38)	11.66211499138686	9.838402868957617	11.30981299160061	11.222794454112524	9.431944693983224	10.918638833712095	11.693166152145464	12.77764161485475	10.965421708984138	11.386545556752381	11.814882121684946	0.0	13.445256849168128	13.476099129912532	12.309398534612399	11.602415112433706	12.483083204639687	13.117165635150107
AACT (29-45)	10.433819822412655	10.203426614687894	9.226125308368996	8.118930743028264	9.734543485730343	8.261407924099158	9.454093587393636	7.753815285379765	0.0	0.0	9.891699291619219	0.0	9.752821820483577	8.329495113709266	10.301402430642273	8.558929759321805	12.1949154201641	10.420485427588158
AACT (402-423)	0.0	0.0	0.0	0.0	9.990614577305013	9.547153751088603	0.0	0.0	0.0	0.0	0.0	0.0	0.0	0.0	0.0	0.0	0.0	0.0
AB1IP (68-83)	0.0	6.0221976750096635	0.0	9.063437238348945	0.0	10.341812778988121	0.0	9.776124409061943	0.0	0.0	0.0	0.0	8.786748355682134	0.0	9.661364244775635	0.0	0.0	0.0
ACLY (414-435)	0.0	5.706487318106693	0.0	0.0	0.0	8.860401562620128	0.0	0.0	0.0	0.0	0.0	0.0	0.0	0.0	0.0	0.0	0.0	0.0
ACTH (19-34) | ACTA (20-35)	0.0	0.0	0.0	0.0	0.0	0.0	12.037505386808114	0.0	11.833902084009505	0.0	0.0	0.0	0.0	0.0	12.530566842646715	0.0	0.0	0.0
ACTH (44-62) | ACTA (45-63)	0.0	0.0	0.0	0.0	0.0	0.0	10.320752297621395	0.0	10.416814652608716	0.0	0.0	0.0	0.0	0.0	11.51056191499438	0.0	0.0	0.0
ACTH (239-249) | ACTA (240-250)	0.0	0.0	0.0	0.0	0.0	0.0	10.950833536302774	0.0	10.032215394493473	0.0	0.0	0.0	0.0	0.0	10.360527585245965	0.0	0.0	0.0
ACTH (300-313) | ACTA (301-314)	0.0	0.0	0.0	0.0	0.0	0.0	8.68235034579756	0.0	8.366277573033427	0.0	0.0	0.0	0.0	0.0	11.193537024940898	0.0	0.0	0.0
ACTH (318-328) | ACTA (319-329)	0.0	0.0	0.0	0.0	0.0	0.0	11.036659911764907	0.0	10.154859341045809	0.0	0.0	0.0	0.0	0.0	12.798415724371251	0.0	0.0	0.0
ACTH (328-338) | ACTA (329-339)	0.0	0.0	0.0	0.0	0.0	0.0	12.650589830176804	0.0	0.0	0.0	0.0	0.0	0.0	0.0	12.772054935520877	0.0	0.0	0.0
ACTH (44-54) | ACTA (45-55)	0.0	0.0	0.0	0.0	0.0	0.0	11.857631139871646	0.0	11.295165261911336	0.0	0.0	0.0	0.0	0.0	12.817953793465797	0.0	0.0	0.0
ACTH (51-62) | ACTA (52-63)	0.0	0.0	0.0	0.0	0.0	0.0	11.94979889750427	0.0	12.646447722349553	0.0	0.0	0.0	0.0	0.0	10.153372461134623	0.0	0.0	0.0
ACTH (72-86) | ACTA (73-87)	0.0	0.0	0.0	0.0	0.0	0.0	2.5579690954975063	0.0	0.0	0.0	0.0	0.0	0.0	0.0	6.96710423607294	0.0	0.0	0.0
ACTH (78-86) | ACTA (79-87)	0.0	0.0	0.0	0.0	0.0	0.0	12.443366878231114	0.0	12.3577186462694	0.0	0.0	0.0	0.0	0.0	13.888424620418359	0.0	0.0	0.0
ACTH (106-114) | ACTA (107-115)	0.0	0.0	0.0	0.0	0.0	0.0	12.532583649889757	0.0	11.531254419921286	0.0	0.0	0.0	0.0	0.0	12.102181708411335	0.0	0.0	0.0
ACTH (179-189) | ACTA (180-190)	0.0	0.0	0.0	0.0	0.0	0.0	10.506639907550822	0.0	10.206966437215364	0.0	0.0	0.0	0.0	0.0	12.249588528419716	0.0	0.0	0.0
ACTH (184-193) | ACTA (185-194)	0.0	0.0	0.0	0.0	0.0	0.0	12.316507118559828	0.0	0.0	0.0	0.0	0.0	0.0	0.0	12.154794709189618	0.0	0.0	0.0
ACTH (227-239) | ACTA (228-240) | ACTC (228-240)	0.0	0.0	0.0	0.0	0.0	0.0	12.462458166438722	0.0	10.362214569221582	0.0	0.0	0.0	0.0	0.0	7.533108270007613	0.0	0.0	0.0
ACTBL (23-34)	0.0	7.675761484849501	6.928517277070331	11.542315464319522	8.10036642764651	0.0	8.545527036106627	11.624399316050395	12.20415649676794	13.294580568711186	11.146683370086945	10.503605827113907	9.288900081827707	12.044771651743508	11.330180267617463	11.471947722936507	6.543268884932407	4.999390000823837
ACTBL (40-51)	0.0	0.0	0.0	0.0	0.0	0.0	0.0	0.0	0.0	0.0	0.0	0.0	0.0	0.0	11.51230541696471	9.750958522681916	8.875715540056643	13.33847580540009
ACTBL (163-176) | ACTC (164-177)	13.775622414443662	11.225525563596088	0.0	10.118064554672342	10.485744918146477	9.78300237657143	0.0	0.0	0.0	8.465979681657124	0.0	0.0	0.0	0.0	9.747101574926251	0.0	9.531315983000978	8.460830748100312
ACTB (177-191) | ACTBL (178-192) | ACTG (177-191)	8.744672537554017	9.13541896113652	10.617082749903416	9.357033163879159	2.008034639120229	10.554462467903424	10.90883262110838	9.800138151726909	10.206966437215364	12.328726313577981	10.116308107315445	7.02994752885965	9.807636498081177	9.546604489329857	12.21511804869968	10.100892542773908	11.494769204237214	10.261590544972503
ACTBL (201-210)	13.709346325604841	11.645967515605628	13.702710414080352	14.93767481031685	13.332307923794373	0.0	12.596565226567549	14.95052491789449	11.894006248572621	13.519598757540132	11.510051886732306	13.358770452075207	13.782646708133889	13.576527807916984	12.495623039568347	12.866547655972022	11.432839279780964	13.497125167844505
ACTBL (219-228)	0.0	0.0	0.0	9.210494997374926	0.0	0.0	11.585222431804606	11.717390110307125	0.0	12.340504739959188	0.0	0.0	0.0	11.310359527510538	0.0	9.866050565211317	0.0	10.584292191384066
ACTBL (239-249)	14.099405417620721	0.0	13.127113506691915	13.955568457836527	13.22591995201888	0.0	9.41599287951311	10.414531804078136	10.419006818073576	10.740256506352026	10.561132080665537	10.990852810838826	8.661959504343283	13.032337652990028	10.722451022542742	12.141116542755409	2.2586843293554644	16.955174792199507
ACTB (272-283) | ACTBL (273-284) | ACTG (272-283)	14.505351331873367	10.394216818398105	0.0	11.917399225387209	11.888733248003604	0.0	11.322407484491979	10.994660563871054	0.0	0.0	0.0	11.384395239214932	0.0	0.0	0.0	9.800155506645803	0.0	11.023532867988248
ACTB (277-287) | ACTBL (278-288) | ACTG (277-287)	0.0	10.644975324399063	0.0	0.0	0.0	9.006050195802683	0.0	0.0	0.0	0.0	0.0	0.0	0.0	0.0	13.808762216949834	0.0	10.48327472896846	14.123335234260198
ACTBL (286-298)	11.23954970738625	12.237735060553174	10.992534541381355	11.300256361915729	12.074238055918874	11.028739266672735	10.303423525179866	11.8903934010587	10.861178798068236	0.0	2.8477898632935568	12.826622130048648	13.42357022631392	10.717769685824067	10.84463136269145	11.841008277481077	11.291489064009978	10.626634690961085
ACTBL (305-318)	0.0	11.16242246896016	8.879186721576925	9.545241942488943	6.721997632691247	10.25850570053365	0.0	0.0	0.0	0.0	0.0	9.997447816096642	0.0	0.0	11.410130701303588	0.0	0.0	11.30978524448559
ACTBL (305-313)	0.0	0.0	0.0	0.0	0.0	0.0	0.0	0.0	0.0	7.4810854171058185	0.0	0.0	0.0	0.0	12.60356930554159	0.0	0.0	0.0
ACTBL (44-62)	12.15798649988456	12.239842080984998	11.21364324226967	12.706851713095276	12.849990621081352	9.20733108754338	12.537068895000182	13.30133149629098	9.512448674406382	13.882678893939428	9.547666912966237	13.38891870203176	14.101182963067293	12.197093770913714	13.681917911658694	12.029385401786364	13.02515961062215	12.449073806158916
ACTBL (320-330)	14.281238957462309	12.215303134240559	12.829424026173706	13.60613938248675	13.233019889673225	10.273171597597363	0.0	0.0	0.0	0.0	0.0	0.0	0.0	2.8612087750551938	0.0	10.879966168585783	9.713957388312423	11.368786364117142
ACTBL (328-340)	12.936887038657842	11.453039062858222	11.649440121619405	10.812299772888052	12.242118939110856	12.659670063587084	12.650589830176804	2.489352002122189	0.0	0.0	5.7543218912233565	8.567078305162063	0.0	0.0	12.772054935520877	2.5372863661970158	10.341385690485454	8.355883940694625
ACTBL (348-361) | ACTC (349-362)	12.406069216860582	11.632949804505456	11.471273845815332	12.264760903776274	11.609524831589546	7.302171777930842	0.0	0.0	0.0	0.0	0.0	0.0	11.838770728217494	13.168615888047757	0.0	11.405855648798369	11.772772186478043	13.490518255785727
ACTBL (53-63)	12.591761994959077	8.580171468179646	10.734861571407851	13.171229546035931	11.08399057020629	0.0	13.47906775906438	8.21800046385817	14.558331927391935	0.0	12.723769928803174	9.987595947099727	13.28986997585054	7.9785710841475215	13.01737854213002	10.066393961750775	8.476495454923045	9.676114818745464
ACTBL (76-86)	11.782031585830014	12.280270455564171	12.778817671801399	10.775018842890525	10.817202956195569	13.433818599102333	11.816756684105373	14.111702065715612	12.3577186462694	13.638350795620873	12.45110596642644	12.283466791462862	11.491719163775565	12.327768845343495	13.67268974118134	12.881808226784266	11.532589997775888	12.090078797246717
ACTBL (106-114)	12.109555578596021	10.533962915011681	11.314294610426208	13.445555909411116	12.748663223064748	0.0	15.9051641409532	15.679060986682995	13.467005100861781	14.380724219591645	12.864413314923386	12.319505671741187	14.879362077885743	15.963705559691407	15.579177776250491	15.509896917882761	10.86957282634997	15.48535387978508
ACTBL (127-140)	12.45244119645365	12.369626685785951	10.404888387380074	12.577705743159902	12.128530703559928	11.118159034048093	0.0	0.0	0.0	0.0	0.0	0.0	0.0	11.166981163024305	0.0	0.0	2.2586843293554644	14.150340012373961
ACTBL (140-156)	11.776549945736027	11.187294734937497	10.55700284732816	11.142000536748421	12.099078198164523	10.44921205792615	0.0	0.0	0.0	0.0	10.774851160578695	10.96588118888652	10.691469986205504	10.379204189511889	0.0	10.65498777087277	10.100398729219444	10.741984817892513
ACTBL (145-161)	13.07635099578089	10.483588679004388	11.045439816160961	10.804958849946534	11.20500242721598	8.689183470591356	8.624111131124273	7.166335873620279	0.0	0.0	8.916984230086399	9.749850316816044	10.796916176514646	7.412402916532754	10.885247295122673	7.681906201569838	8.609020672990273	9.139236092716986
ACTBL (150-162)	5.840164928683741	1.882081340266714	8.50598569383586	9.853565508643495	10.09596722287447	0.0	11.974585320467702	11.42507106175401	9.559236041079478	0.0	10.709688888091202	11.76463091992928	10.960717421707022	12.0956267352574	12.86873300545859	11.046318875599573	11.13798762046032	11.915140652277186
ACTB (18-33)	10.904018070399431	11.106064029716697	11.708117707966311	11.63459697015275	11.203756124837525	11.530050133963636	12.037505386808114	12.497405631661016	11.833902084009505	12.16818840180626	11.013174349198238	11.246108175640066	11.401558596856315	12.35880023240986	12.530566842646715	13.313420289885915	11.256855005493536	10.991632815484998
ACTB (33-43) | ACTG (33-43)	8.281769508620261	11.519337528767316	9.236177580954067	9.654044774262644	8.734496001970912	12.156695113151924	10.245429541146246	10.924522059381637	0.0	0.0	2.8477898632935568	8.898658501773593	3.0003879068960835	0.0	9.826195595980115	0.0	9.577197308819146	8.62226554477831
ACTB (139-155)	11.894713677558288	11.05109356282141	10.622127776505865	11.088073866860121	11.956026074812758	10.24214987118088	8.624111131124273	7.166335873620279	0.0	0.0	9.536273206917164	10.357865752851282	10.726618716308552	8.895803553022322	10.885247295122673	9.333618184515911	9.603272710476388	10.404564033645034
ACTB (149-169)	9.732475656327905	10.370709049449133	9.473446181092646	10.308865867467818	10.472125037559124	11.52041506535472	11.420418413009587	11.143565322085326	10.210634636129399	8.848880191797228	9.901596422995985	10.182685176374626	10.899570478895553	11.135567509795958	11.24759736247765	9.77001417424434	10.310239136477756	10.348700568720604
ACTB (192-202) | ACTG (192-202)	0.0	9.95391286791506	10.259600716160769	0.0	9.539539013188781	9.805863712208362	11.148036192181255	11.148225084270058	0.0	0.0	0.0	0.0	8.241634914159393	10.373933227084098	11.734679516238907	0.0	9.729703355658257	10.112612929795539
ACTB (202-209) | ACTG (202-209)	10.7228734547776	12.344636033857446	12.762842054519094	10.540767179056356	10.45759765339908	11.943951231698216	10.923465871389206	13.644561848134032	11.894006248572621	13.519598757540132	11.510051886732306	13.358770452075207	13.782646708133889	11.932026614928592	12.058455123646747	12.866547655972022	11.432839279780964	11.048133883101594
ACTB (219-238)	11.030593942211343	8.30224210376095	11.357522682352146	10.776129957349436	11.763863769923438	8.736910977782651	11.14163756247405	11.875263290169551	10.045618048153464	12.230227313161555	9.825746673706316	9.08233671482465	11.086888473729442	11.717221036490209	12.069344549724633	10.455787571212495	11.02524663234279	11.78127413103031
ACTB (238-248) | ACTG (238-248)	14.65196924939363	11.798937807378893	13.356643036595615	12.268932936848579	12.403517313967509	10.686920601056812	10.950833536302774	10.950321483671322	10.032215394493473	9.775790878548667	10.631670542958256	9.941591197497349	10.565112766775115	11.874719644596206	10.360527585245965	10.621015201826468	12.292584522628758	11.31701834306408
ACTB (287-297) | ACTG (287-297)	11.23954970738625	11.981133393150383	10.992534541381355	11.300256361915729	12.074238055918874	11.028739266672735	10.303423525179866	11.8903934010587	10.861178798068236	0.0	2.8477898632935568	12.826622130048648	13.42357022631392	10.717769685824067	10.84463136269145	11.841008277481077	11.291489064009978	10.626634690961085
ACTB (43-61) | ACTG (43-61)	9.900223106579373	10.84169520196588	9.937444479705745	10.273565270076324	10.014397926867826	9.482791501155516	10.774741880420754	11.232339133347772	10.625121702023986	10.922028158243085	10.669677588132592	11.303078935139716	10.35269197328609	10.855473540883654	11.738001812380679	10.32232988129734	10.047633433766734	10.269475738689936
ACTB (297-317) | ACTG (297-317)	12.022668021502426	10.22011895492086	10.027510003922458	11.49146579718572	11.252458086090385	10.8881433134909	8.68235034579756	10.416910271180223	8.366277573033427	9.416165798908525	8.859728449547772	10.121560046154585	9.338267176726072	7.851449448086072	10.908355940486192	10.202233309570664	9.914486917897133	9.05075287102695
ACTB (317-339) | ACTG (317-339) | ACTC (319-341)	12.698158078649051	11.549385990547348	11.63926117666492	10.823841706837728	11.950682495991693	12.840824910640558	12.650589830176804	2.489352002122189	0.0	0.0	5.7543218912233565	8.567078305162063	0.0	0.0	12.772054935520877	2.5372863661970158	10.734814383115193	8.911844542288467
ACTB (317-329) | ACTG (317-329) | ACTC (319-331)	15.808520258256138	13.216169990270636	13.106945157832284	14.525427549430942	14.901457867691368	11.399437497058791	11.036659911764907	6.649726514711491	10.154859341045809	0.0	5.574345546304861	11.817545135451299	11.489589186924139	10.173424816952751	12.798415724371251	12.34242045069297	12.031785728606776	13.015872478275309
ACTB (347-370) | ACTG (347-370)	11.568899543916615	10.353824797923863	11.327336663988609	11.052787282608694	10.680121573726485	9.99919885627421	9.914086444871662	11.215961457828705	10.736958340013006	10.029436343696684	10.70132069904425	11.804885208279588	10.792907899995503	11.023282687584896	10.54345543734944	10.89754755036927	10.669108955655094	10.551870583248155
ACTB (347-360) | ACTG (347-360)	12.406069216860582	11.469219908142149	11.471273845815332	12.264760903776274	11.609524831589546	7.302171777930842	0.0	0.0	0.0	0.0	0.0	0.0	11.838770728217494	13.168615888047757	0.0	11.405855648798369	11.772772186478043	13.490518255785727
ACTB (51-67) | ACTG (51-67)	10.52489521634843	10.175489724877073	10.45231759723301	13.061323989708594	8.036359452834247	10.040625803144525	11.845114259199388	9.768781525838474	13.260287495804974	11.811307045727748	9.876063082381583	11.196644794224934	9.61832233424134	9.356100450723154	9.035500785212784	9.650734641503414	8.034624624098921	11.217914476890922
ACTB (76-89) | ACTG (76-89)	10.754070403602633	11.09811252868659	12.475868521272245	10.291030227161599	9.78285712625729	10.062658062777103	11.688898108860213	13.562857868346253	11.812745033065175	13.638350795620873	12.026880923342338	12.283466791462862	10.761670925913906	11.374112605706914	12.547530793113632	11.925543425100098	10.829456863618597	11.061878305986472
ACTB (89-103) | ACTG (89-103)	11.714501531681144	12.17406684877591	12.846665405712853	12.27126292936658	12.49130476694584	12.031416338425759	12.414636607576652	11.650209611648368	11.754874187676268	12.01463547711955	11.12722372638747	12.131707202092004	12.67501884491058	10.277864475012196	12.381508739809673	12.26752622661586	11.490005075943554	12.595451038871905
ACTB (92-122) | ACTG (92-122)	9.354774351834076	10.521478028785522	9.09325706690342	5.174446934744314	0.0	9.91088961845698	0.0	0.0	10.643653862817018	0.0	0.0	0.0	7.663557549359705	0.0	0.0	9.456815886399438	8.745552412877146	8.102081551089443
ACTB (103-122)	11.73658548880314	12.118138248506812	11.56046649348917	11.801314114763395	11.671445013948142	12.8343236047742	12.521236648762601	12.653239911458854	11.531254419921286	15.02515987004494	11.568761382720352	11.874380101709093	12.323760132383685	12.092957173469301	12.144184349204666	12.809223825947841	11.143750559256267	13.447283552932856
ACTB (103-131) | ACTG (103-131)	0.0	0.0	0.0	0.0	0.0	11.286150024229228	0.0	0.0	0.0	0.0	0.0	0.0	0.0	0.0	0.0	0.0	0.0	0.0
ACTB (122-139) | ACTG (122-139)	13.020613834347943	12.655966086656683	11.807418010749984	12.844309498897186	12.745820477114636	10.86223983358616	10.454793662689424	8.541020130141993	0.0	0.0	0.0	0.0	7.969325160673674	10.304752484661856	0.0	9.442403274216181	12.03151201954598	12.591565482561244
ACTC (20-35)	10.904018070399431	11.106064029716697	11.708117707966311	11.63459697015275	11.203756124837525	11.530050133963636	12.037505386808114	0.0	11.833902084009505	0.0	0.0	0.0	11.401558596856315	0.0	12.530566842646715	13.313420289885915	11.256855005493536	10.991632815484998
ACTC (35-45)	8.281769508620261	11.519337528767316	9.236177580954067	9.654044774262644	8.734496001970912	12.156695113151924	10.245429541146246	0.0	0.0	0.0	0.0	0.0	3.0003879068960835	0.0	9.826195595980115	0.0	9.577197308819146	8.62226554477831
ACTC (141-151)	12.612135056854507	12.802586728465153	12.47664404879263	12.015781196799976	13.760761686794917	12.525806062038173	0.0	0.0	0.0	0.0	0.0	0.0	9.302612099611776	0.0	0.0	10.22759332052696	11.75424251920148	11.749779534597485
ACTC (179-193)	8.744672537554017	9.13541896113652	10.617082749903416	9.357033163879159	2.008034639120229	9.440771576823401	10.90883262110838	0.0	10.206966437215364	0.0	0.0	0.0	9.807636498081177	0.0	12.21511804869968	10.100892542773908	11.494769204237214	10.261590544972503
ACTC (204-214)	10.819331184751928	12.344636033857446	12.813474064521925	10.540767179056356	10.501031236217402	11.943951231698216	15.017918481273604	0.0	12.293684209839522	0.0	0.0	0.0	13.782646708133889	0.0	14.50214931021068	14.261250767591342	11.859085117555233	13.319755395370308
ACTC (240-250)	14.65196924939363	11.798937807378893	13.356643036595615	12.268932936848579	12.403517313967509	10.686920601056812	10.950833536302774	0.0	10.032215394493473	0.0	0.0	0.0	10.565112766775115	0.0	10.360527585245965	10.621015201826468	12.292584522628758	11.31701834306408
ACTC (289-298)	10.389252177238019	13.734603861755057	11.470103455814797	10.89997260322367	12.93574871483656	10.16306085816685	0.0	0.0	10.861178798068236	0.0	0.0	0.0	11.243861324409835	0.0	10.782945663985934	10.91027154245608	12.533137931042631	10.623568825459024
ACTC (299-320)	12.614852438858836	10.41375207496023	10.110437707482179	11.49146579718572	11.863822428330366	11.678867677261557	8.68235034579756	0.0	8.366277573033427	0.0	0.0	0.0	9.338267176726072	0.0	11.23389840975232	10.202233309570664	9.994185464831732	9.126112560071832
ACTC (45-63)	9.911104775673627	10.86969128286492	9.989537347097745	10.549169622739901	9.53687225927756	9.406878685635647	10.865435174830257	0.0	10.554590800983211	0.0	0.0	0.0	10.792665060767654	0.0	11.73215508198542	10.173871465940225	10.576668067387494	9.822223211020697
ACTC (45-56)	10.045471417504476	10.608443127766305	9.67046853432175	9.248157662983893	10.793518752936151	10.773309364993278	10.824335357163408	0.0	11.295165261911336	0.0	0.0	0.0	3.0003879068960835	0.0	12.817953793465797	10.891420473499615	8.109457673410764	11.848189885913307
ACTC (55-69)	10.137620717100427	10.128382242633975	10.45231759723301	11.467371019226848	8.036359452834247	9.726472650241632	11.153977724643042	0.0	13.260287495804974	0.0	0.0	0.0	9.651753960394668	0.0	9.121596450822683	9.650734641503414	8.220504297407421	10.749210972344352
ACTC (67-79)	13.008175332046518	13.053500607301476	13.140841633667822	12.257354657559219	13.446054487689185	9.88117912354452	13.460544767309791	0.0	8.572176646097745	0.0	0.0	0.0	11.962008857757915	0.0	15.02189313338394	11.215280025771438	11.928695814222003	8.859346428103446
ACTC (72-87)	12.647816138254754	11.111295083672335	10.202176698772455	10.797909474819221	11.354503318652343	11.946554186294286	2.5579690954975063	0.0	0.0	0.0	0.0	0.0	5.988338044825047	0.0	6.96710423607294	2.5372863661970158	7.984722878150312	9.223432738665533
ACTC (78-91)	9.644391116541232	11.703015226848045	13.01524387061775	10.36110485985742	9.704302912797786	9.677357772247982	12.443366878231114	0.0	12.3577186462694	0.0	0.0	0.0	10.900344235978054	0.0	13.888424620418359	12.187080039645556	10.254708831745274	10.174096171414474
ACTC (105-124)	11.781578401730076	11.95363940074609	11.56046649348917	12.084025194452106	11.572365784402512	12.608276980296587	12.532583649889757	0.0	11.531254419921286	0.0	0.0	0.0	12.323760132383685	0.0	12.102181708411335	12.809223825947841	11.143750559256267	12.796670641060105
ACTC (124-141)	0.0	12.116775476610497	7.527289297893806	0.0	0.0	6.476068606122481	0.0	0.0	0.0	0.0	0.0	0.0	0.0	0.0	0.0	0.0	6.274477322115923	0.0
ACTG (18-33)	10.904018070399431	11.106064029716697	11.708117707966311	11.63459697015275	11.203756124837525	11.530050133963636	12.037505386808114	12.497405631661016	11.833902084009505	12.16818840180626	11.013174349198238	0.0	11.401558596856315	12.35880023240986	12.530566842646715	13.313420289885915	11.256855005493536	10.991632815484998
ACTG (139-155)	11.894713677558288	11.05109356282141	10.622127776505865	11.088073866860121	11.956026074812758	10.24214987118088	8.624111131124273	7.166335873620279	0.0	0.0	9.536273206917164	0.0	10.726618716308552	8.895803553022322	10.885247295122673	9.333618184515911	9.603272710476388	10.404564033645034
ACTG (149-169)	9.732475656327905	10.370709049449133	9.473446181092646	10.308865867467818	10.472125037559124	11.52041506535472	11.420418413009587	11.143565322085326	10.210634636129399	8.848880191797228	9.901596422995985	0.0	10.899570478895553	11.135567509795958	11.24759736247765	9.77001417424434	10.310239136477756	10.348700568720604
ACTG (219-238)	11.030593942211343	8.30224210376095	11.357522682352146	10.776129957349436	11.763863769923438	8.736910977782651	11.14163756247405	11.875263290169551	10.045618048153464	12.230227313161555	9.825746673706316	0.0	11.086888473729442	11.717221036490209	12.069344549724633	10.455787571212495	11.02524663234279	11.78127413103031
ACTG (103-122)	11.73658548880314	12.118138248506812	11.56046649348917	11.801314114763395	11.671445013948142	12.8343236047742	12.521236648762601	12.653239911458854	11.531254419921286	15.02515987004494	11.568761382720352	0.0	12.323760132383685	12.092957173469301	12.144184349204666	12.809223825947841	11.143750559256267	13.447283552932856
ACTN1 (72-87)	9.734328659057516	12.44664570265372	0.0	2.0157047859546924	2.008034639120229	10.132284066404193	0.0	0.0	0.0	0.0	0.0	0.0	0.0	0.0	0.0	0.0	0.0	0.0
ACTN1 (90-105)	9.382027634462618	12.023696104999196	10.743674375989327	11.026257345450176	11.443950303121714	7.834145183594875	0.0	0.0	0.0	0.0	0.0	0.0	0.0	0.0	0.0	0.0	10.171537450316796	11.14456192172503
ACTN1 (97-108) | ACTN4 (116-127)	10.564040594750686	10.3835568843853	11.291486192705154	9.295467671534993	10.400743374170421	0.0	0.0	0.0	0.0	0.0	0.0	0.0	0.0	0.0	0.0	0.0	10.406688856184175	10.058650556098929
ACTN1 (242-254) | ACTN4 (261-273)	9.713391324989386	10.693735987442688	10.605713901219467	7.884360216485907	9.282045784670945	9.700123182678	0.0	0.0	0.0	0.0	0.0	0.0	0.0	0.0	0.0	0.0	0.0	8.336435887636872
ACTN1 (578-600)	7.123733371944253	7.96023417127614	0.0	11.526540474793677	11.435734289536441	8.384052887195828	0.0	0.0	0.0	0.0	0.0	0.0	0.0	0.0	0.0	0.0	0.0	0.0
ACTN1 (641-653)	4.082773922592232	10.444524354913678	0.0	0.0	0.0	11.509689078257574	0.0	0.0	0.0	0.0	0.0	0.0	0.0	0.0	0.0	0.0	0.0	0.0
ACTN1 (728-743) | ACTN4 (747-762)	9.118398789145674	6.851400995115909	8.586269731390809	2.0157047859546924	0.0	9.367027784966103	0.0	0.0	0.0	0.0	0.0	0.0	0.0	0.0	0.0	0.0	0.0	0.0
ACTN1 (776-793)	0.0	0.0	0.0	0.0	0.0	0.0	0.0	0.0	0.0	8.059600166254322	0.0	0.0	0.0	9.504179365229417	0.0	0.0	0.0	0.0
ACTN1 (867-882)	0.0	0.0	0.0	0.0	0.0	0.0	10.841659087775781	9.092332943730867	0.0	10.617333220160173	0.0	0.0	0.0	2.8612087750551938	12.39493588625323	0.0	0.0	0.0
ACTN4 (91-106)	0.0	9.925015066668093	0.0	0.0	0.0	12.386979657266364	0.0	0.0	0.0	0.0	0.0	0.0	0.0	0.0	0.0	0.0	0.0	0.0
ACTN4 (106-119)	9.050633314379684	10.900803178015916	11.027680602688989	0.0	7.073817064823295	6.325545174494874	0.0	0.0	0.0	0.0	0.0	0.0	0.0	0.0	0.0	0.0	9.486725919533148	0.0
ACTN4 (109-127)	9.741655233022936	9.932805524212752	5.49586291034691	0.0	0.0	10.015623491420635	0.0	0.0	0.0	0.0	0.0	0.0	0.0	0.0	0.0	0.0	8.73574609597639	0.0
ACTS (20-31)	0.0	0.0	0.0	0.0	0.0	0.0	0.0	0.0	12.166259978701952	0.0	0.0	0.0	0.0	0.0	0.0	0.0	0.0	0.0
ACTS (23-38)	0.0	0.0	0.0	0.0	0.0	0.0	0.0	0.0	11.427686879385407	0.0	0.0	0.0	0.0	0.0	0.0	0.0	0.0	0.0
ACTS (47-63)	0.0	0.0	0.0	0.0	0.0	0.0	0.0	0.0	10.943863716396535	0.0	0.0	0.0	0.0	0.0	0.0	0.0	0.0	0.0
ACTS (79-87)	0.0	0.0	0.0	0.0	0.0	0.0	0.0	0.0	12.3577186462694	0.0	0.0	0.0	0.0	0.0	0.0	0.0	0.0	0.0
ACTS (107-115)	0.0	0.0	0.0	0.0	0.0	0.0	0.0	0.0	11.531254419921286	0.0	0.0	0.0	0.0	0.0	0.0	0.0	0.0	0.0
ACTS (229-250)	0.0	0.0	0.0	0.0	0.0	0.0	0.0	0.0	9.954857109777453	0.0	0.0	0.0	0.0	0.0	0.0	0.0	0.0	0.0
ACTS (301-319)	0.0	0.0	0.0	0.0	0.0	0.0	0.0	0.0	8.366277573033427	0.0	0.0	0.0	0.0	0.0	0.0	0.0	0.0	0.0
ADHX (288-309)	0.0	14.25994365271584	0.0	11.083790829557993	11.487613576534228	9.376525370946043	0.0	0.0	0.0	0.0	0.0	0.0	0.0	0.0	0.0	0.0	0.0	0.0
ADK (279-297)	0.0	7.16795366130941	0.0	0.0	0.0	1.4807566190689145	0.0	0.0	0.0	0.0	0.0	0.0	0.0	0.0	0.0	0.0	0.0	0.0
AEBP1 (217-232)	8.330319366643174	0.0	0.0	0.0	0.0	0.0	0.0	0.0	0.0	0.0	0.0	0.0	10.316688961383424	0.0	0.0	10.01698069458323	9.813361508515024	9.914722423799958
AEBP2 (65-104)	4.470570897460194	0.0	0.0	5.919675822139067	0.0	0.0	0.0	0.0	0.0	0.0	0.0	0.0	0.0	0.0	0.0	0.0	0.0	0.0
AGFG1 (200-225)	5.510138216963975	0.0	0.0	0.0	2.008034639120229	0.0	0.0	0.0	0.0	0.0	0.0	0.0	8.892109976737324	0.0	0.0	6.696308099398252	0.0	0.0
AGFG1 (200-218)	0.0	0.0	0.0	0.0	0.0	0.0	0.0	0.0	0.0	0.0	0.0	0.0	9.614233027446724	0.0	0.0	0.0	0.0	0.0
AGFG1 (486-505)	9.221466537842593	0.0	0.0	0.0	9.678493420258164	0.0	6.993541820344187	0.0	0.0	0.0	0.0	0.0	10.013778089403862	9.41350853961037	0.0	0.0	8.380551178757864	5.980485206459034
AK1A1 (233-246)	7.937776922186317	9.95711228723255	0.0	0.0	0.0	9.683928567730543	0.0	0.0	0.0	0.0	0.0	0.0	0.0	0.0	0.0	0.0	0.0	0.0
ALBU (24-49)	12.586382266849423	10.75028877957678	11.454822814114571	12.469384575300419	11.883700906529706	11.515830757858089	11.754831854662847	10.495732900729262	13.921945081302848	10.25673818938072	11.721322678954339	12.835028197129175	11.920621065987081	11.1896798567476	12.602068458734452	12.503237301304058	11.668917285316608	11.244113611014637
ALBU (49-70)	10.104679353218422	10.205442549919011	11.456452307366884	9.706375910474687	11.26100017826781	9.972043387169167	0.0	0.0	0.0	0.0	0.0	0.0	0.0	0.0	0.0	0.0	0.0	9.22572439707984
ALBU (205-214)	11.346616482383538	10.590780038559293	11.357888925896333	10.545211247720868	7.3642927510311464	11.258952012726997	11.224240734239705	0.0	0.0	0.0	0.0	0.0	11.301171007917246	10.868788267115107	10.119781388970042	12.262764375456468	12.171907187257512	11.731411150229109
ALBU (225-240)	10.63267639570736	10.351515396002183	9.754644692343636	6.299406212773693	9.886697624583205	11.523960751623097	0.0	0.0	0.0	0.0	0.0	0.0	0.0	0.0	0.0	10.544527591644282	11.278719653846597	0.0
ALBU (240-255)	12.985487637894629	12.969750211165627	13.42488593643939	12.036478939232373	13.072484423885477	12.88035439069803	11.235995962378114	7.934970299790956	0.0	0.0	0.0	11.205651043146114	0.0	10.802060361417281	0.0	11.604108166118905	14.132300175648393	11.054033304826143
ALBU (255-265)	11.345199773764168	10.16387483457755	11.345900828548658	11.435878046425946	13.310257445710045	8.9157076023854	8.037156419409987	0.0	0.0	0.0	0.0	10.38980307081189	0.0	9.044711512894938	0.0	10.43339139000484	10.870829548283199	12.6823300881326
ALBU (313-324)	7.423249559719601	1.882081340266714	11.329204779918408	8.27718691365022	8.225288869114326	0.0	10.136645694924677	0.0	6.654861233315866	0.0	9.899249615805404	0.0	9.69331969687614	10.428588521891353	8.797928778480149	9.873656423544356	11.023702314428675	10.81492179690543
ALBU (330-349)	0.0	0.0	0.0	0.0	10.159480700843604	10.968000927573419	0.0	0.0	0.0	0.0	0.0	0.0	0.0	0.0	0.0	0.0	0.0	0.0
ALBU (331-339)	0.0	0.0	10.213764985260728	0.0	9.921419540960787	0.0	0.0	0.0	9.030041254113714	0.0	0.0	0.0	9.566563040054184	10.75557286217174	0.0	8.371267347841977	10.139347609087833	10.797811226298647
ALBU (340-349)	0.0	0.0	11.219852763341612	7.992128711184292	15.691518543797248	0.0	12.374582449404162	0.0	0.0	7.5796289860059645	0.0	0.0	10.886826809022487	11.239216679416053	11.597553907499139	13.426074936286431	0.0	11.96757793831338
ALBU (349-368)	11.503614784835788	9.893488652295202	9.871134087244263	9.856905488182267	10.531251393781591	11.416669783878605	8.143027764062037	0.0	0.0	0.0	0.0	8.511331365324928	0.0	9.636850457051976	0.0	9.693883772971148	12.650198396193458	9.660043817556927
ALBU (368-379)	14.360955939740593	12.681231347083832	12.35319568535851	13.883868356591648	13.718933164937711	14.29817777642	11.918046184814875	10.597471271383908	0.0	0.0	0.0	11.552271092712118	0.0	7.533961754968946	0.0	10.745933285309986	11.742414149509441	12.091138337976227
ALBU (58-70)	0.0	7.335402694765679	9.62794059019971	0.0	10.425299961153994	9.769122741996	0.0	0.0	0.0	0.0	0.0	10.980392561500338	0.0	0.0	0.0	0.0	9.628778147747733	0.0
ALBU (397-410)	9.979582070508151	11.524833763981166	11.066165348687827	10.170093998250179	9.709637357542372	10.636284596454221	10.396804706480152	0.0	0.0	10.891640200836449	0.0	0.0	8.748281324977453	6.7293267668233	10.646970336885754	10.41540762559266	10.98823915032692	10.018981404323927
ALBU (404-413)	11.206491202957183	9.464207861908154	12.211246664949686	11.03805184858508	8.80418930651866	0.0	13.644643425602684	9.067416903363352	11.463534596384115	9.104940970385218	10.71324430369527	0.0	10.821564624075986	11.130009637384951	11.192036715753412	12.028200001284613	0.0	0.0
ALBU (419-433)	9.682054524835252	7.303224114184999	10.673388356847306	9.750858034639286	10.764181221087085	9.509692339278585	11.07910316006848	0.0	0.0	0.0	0.0	10.623555258885466	6.715479976459697	10.833444009988474	2.4211002605042458	13.575774587977811	11.228078161706202	8.6631284242176
ALBU (433-450)	12.258857798675743	12.345232256143417	12.79364828788445	11.42766969649068	11.82988007241686	11.671007664285142	12.527370561562515	10.803083279437088	3.098929042177115	10.111286254215136	0.0	11.598094458190891	9.897775762249854	11.750520387084377	11.391673966391377	12.029702562002898	11.445122260415063	10.780322821743427
ALBU (448-456)	11.025282213948888	0.0	9.750424484887901	0.0	8.066819994821856	8.380188959666043	0.0	0.0	0.0	0.0	0.0	0.0	0.0	0.0	0.0	7.8627158668412385	9.446253026717288	11.622133153961546
ALBU (479-493)	13.70094512833824	13.447517416671005	11.025007014581984	13.181930640146291	9.48997453284785	14.723499221141793	0.0	0.0	0.0	0.0	0.0	10.140942231378116	0.0	0.0	0.0	2.5372863661970158	10.75690575406372	9.774967061944208
ALBU (485-497)	15.912339771804788	10.81473524891988	12.882648433986152	15.087943233416933	9.398307854103	10.116680997921456	11.023534407418913	0.0	0.0	0.0	0.0	13.915440553284391	0.0	0.0	10.97745656935213	11.757583690554142	11.706933794495061	12.688281089711133
ALBU (517-527)	9.83194147691315	9.122073602872433	11.3895307802653	9.473807669825982	10.570098093437212	8.29443876203497	12.024783055358316	13.070833895948962	10.67342478978845	10.139341442874812	10.261531578157062	10.92001864707908	11.20915012372694	11.928126899085653	10.224970087876445	12.045506964240838	10.277127340680982	12.080093403424769
ALBU (538-552)	13.114445263191387	11.592820005036923	12.548052459800425	10.885215243929183	11.87080724929573	12.457229917985101	11.303759271144799	0.0	0.0	0.0	0.0	10.047299158709954	13.377785660950071	13.558148324259633	0.0	2.5372863661970158	12.254299840660305	11.942749078180206
ALBU (557-571)	11.100658229426003	10.43093290798093	12.268360270023267	11.089967761181136	9.546275514933209	11.543605487062571	0.0	0.0	0.0	0.0	0.0	0.0	0.0	0.0	0.0	0.0	9.755166478587059	10.263407532669884
ALBU (64-75)	14.256799714791788	8.187951802351204	10.908569763155805	11.945198609540594	11.113122077177284	10.982622098122546	0.0	0.0	0.0	0.0	0.0	0.0	0.0	0.0	0.0	12.086996216172261	8.912191942599602	10.865943985760252
ALBU (591-600)	8.809650372071212	10.47807524395276	13.633279896236488	10.273916983076443	9.536292839501469	11.093284801762698	0.0	0.0	0.0	0.0	0.0	7.464029922639071	0.0	0.0	0.0	0.0	9.684547312686002	9.115201333312502
ALBU (130-140)	12.357982956140392	12.46962414541442	12.675459471680034	12.874233413334476	12.810291082898036	8.836496155228177	14.337458083091548	14.092120425424802	12.39756573164145	14.349701388008	12.692630373272893	12.318531902389898	12.348414687792333	12.923730233970469	13.399264839014151	15.823062965399513	11.739735106610329	13.349123131517555
ALBU (140-147)	10.641058794064183	0.0	11.774210201594526	0.0	11.08995504370648	0.0	9.69296771861742	0.0	0.0	0.0	0.0	0.0	0.0	0.0	0.0	0.0	8.968821554139339	9.913101515317376
ALBU (149-158)	12.345743945063234	9.629311347138728	10.085367331808339	11.908030065042261	13.243461632271405	10.403765950548587	10.762167494714324	0.0	0.0	12.617101378559331	0.0	0.0	10.445975007949803	11.390216819681873	8.441636755562396	11.355156999502134	9.84463144069316	10.831744995043763
ALBU (157-166)	11.572135955462565	11.31993416122841	11.317608247958459	10.325162822905137	12.337877309666222	10.67035205368785	0.0	0.0	0.0	0.0	0.0	0.0	0.0	0.0	0.0	0.0	11.265644788369887	10.410002916553854
ALBU (166-179)	12.518351562499973	14.641964021251507	12.806863648679984	13.658060304940728	14.636661215245327	12.430783403690562	12.013099642795332	0.0	0.0	0.0	0.0	0.0	0.0	0.0	0.0	0.0	11.968137719709608	11.704709568297147
ALBU (179-187)	11.796723547283804	12.85153159831986	11.979239182945033	11.649521308749742	12.23234181619168	11.964185397180769	0.0	0.0	0.0	0.0	0.0	12.920921835472013	0.0	0.0	0.0	0.0	12.442231802171648	10.277221718956667
ALDOA (1-23)	7.642577310912743	11.466968506622045	10.481334027097725	7.965428774255652	8.668127875629146	11.033686090539703	12.731519402425867	10.366347661128476	9.489592609412798	9.348240482754273	10.356763545774616	3.3188910346388636	0.0	11.745859360582156	11.758134439657095	11.94443549441647	10.354429486848364	12.480199867168219
ALDOA (23-42)	1.838692016661532	4.1087116665431616	10.105085032262973	7.259308549220645	0.0	5.4849392452924635	10.84050342847731	11.05689274639468	0.0	0.0	0.0	0.0	10.368528656390541	11.076133530812474	10.814892749899421	10.79836704912361	11.311020939557267	11.623597710533817
ALDOA (308-329)	12.20684947478138	9.532554822040971	0.0	11.660483468869126	10.650817994733732	10.646900771310852	0.0	0.0	0.0	0.0	0.0	0.0	0.0	0.0	0.0	0.0	11.536976820589569	0.0
ALDOA (339-359)	10.628117384202774	10.91610925524043	0.0	9.528820814083799	10.184048853496552	10.501777377001863	0.0	0.0	0.0	0.0	0.0	0.0	0.0	0.0	8.986113511027192	0.0	11.111323648469739	9.211548992045634
ALDOA (352-364)	10.786189218557103	11.76897980752339	8.781126169096193	9.844157234142493	9.125041394999746	0.0	0.0	0.0	0.0	0.0	8.911755505681988	0.0	0.0	0.0	0.0	0.0	10.210515872959927	0.0
ALDOA (87-98)	11.223016963675956	11.03404108210948	8.492390349518184	10.615866870653104	0.0	13.981729922410867	11.786403737109916	9.639655534666163	0.0	0.0	0.0	0.0	11.073550257486971	11.154669809104247	12.032348341826902	8.32065212050563	11.149518503039411	12.224978649412904
ALDOA (164-175)	10.894150524420409	10.688383487114388	12.0346520238249	9.634066203906295	7.8552144869082765	10.110386833760558	0.0	0.0	0.0	0.0	0.0	0.0	0.0	0.0	0.0	2.5372863661970158	7.582484305703693	0.0
ALDOA (186-200)	8.548566676272966	7.253063718685959	12.05960858891529	10.510531734800267	0.0	0.0	11.893179286614114	0.0	9.570652968246609	10.419542885992122	11.937634342685291	10.470195246013187	8.822048531580128	7.757706560590307	12.99218646485098	11.218437531672919	12.650832881732013	13.32085033210347
ALDOA (209-227)	0.0	9.538955924905638	0.0	0.0	0.0	6.189311301836843	0.0	0.0	0.0	0.0	0.0	0.0	0.0	0.0	0.0	0.0	0.0	0.0
ALDOA (240-255)	8.665710670551235	8.450299419268063	0.0	10.1961047109307	0.0	7.7227153891311175	0.0	0.0	0.0	0.0	0.0	0.0	0.0	0.0	0.0	0.0	8.61668645541902	8.515468188741714
ALDOA (254-268)	12.769333721649794	14.048854858693064	12.990678827048463	11.923191798941232	13.466299531773949	14.228655394261722	11.201010214275646	0.0	0.0	0.0	0.0	14.306266394457971	0.0	10.704214190615302	0.0	11.968949297048916	13.333467745201766	12.721409585509097
ALDOA (268-287)	11.8863427598378	8.784110124525503	11.825722418325391	13.220272726381499	12.065624379859129	14.31267259253141	11.294122776386114	10.704938161749206	0.0	0.0	0.0	8.193256900538753	10.957342764527263	11.385754560400882	0.0	12.218053494260111	8.5833614590028	11.452209064344384
ALDOA (298-308)	11.61285276573503	10.69880526812367	11.489654556864187	8.625694462179975	11.348626570707667	0.0	0.0	0.0	0.0	0.0	0.0	0.0	0.0	0.0	0.0	0.0	10.54201913320889	0.0
ALDOC (186-200)	8.548566676272966	0.0	0.0	0.0	0.0	0.0	0.0	0.0	0.0	0.0	0.0	0.0	0.0	0.0	0.0	0.0	0.0	0.0
ALDOC (298-308)	11.61285276573503	0.0	0.0	0.0	0.0	0.0	0.0	0.0	0.0	0.0	0.0	0.0	0.0	0.0	0.0	0.0	0.0	0.0
AMBP (65-82)	0.0	9.057651080403312	10.193133992003165	10.828627848502206	5.691611493696158	0.0	0.0	0.0	0.0	0.0	0.0	0.0	0.0	0.0	10.21635551011632	11.292259074220986	0.0	10.712322827365085
AMBP (146-160)	0.0	0.0	0.0	0.0	0.0	11.96301492960198	0.0	0.0	0.0	0.0	0.0	0.0	0.0	0.0	0.0	0.0	0.0	0.0
AMBP (160-169)	0.0	10.585584070997472	11.141837312378128	10.065338225742167	9.67725690140565	10.031149034500686	0.0	0.0	0.0	0.0	0.0	0.0	0.0	0.0	0.0	0.0	0.0	0.0
AMPD3 (116-133)	9.493048793993449	6.725746798591224	0.0	0.0	9.515769565728437	7.759624899728234	0.0	0.0	0.0	0.0	0.0	0.0	0.0	0.0	0.0	0.0	0.0	0.0
AN32A (163-179)	11.658541422885284	9.173441889779001	10.885417448494113	12.09000765917991	10.572444137286126	0.0	10.608354612070539	12.145458059444215	10.65320419760268	6.334046516904003	10.815410677964072	0.0	12.077514031632479	11.546012360262791	9.657343068964057	7.359524808457903	8.093914994073916	8.703371089115466
AN32A (184-203)	7.350647224455479	0.0	7.51091682543495	8.306012933022739	0.0	0.0	0.0	0.0	0.0	0.0	0.0	0.0	0.0	0.0	0.0	0.0	0.0	0.0
AN32A (214-238)	8.043854055337034	9.618406368689344	8.87056705263161	8.232923000472676	0.0	0.0	0.0	0.0	0.0	0.0	0.0	0.0	0.0	0.0	7.910281451798006	10.42606793443571	10.600828691306317	8.571932732797473
AN32B (143-163)	10.264861683632653	1.882081340266714	2.2788326659094107	7.823360539132635	8.76938336579045	0.0	0.0	0.0	0.0	0.0	0.0	0.0	0.0	0.0	8.274770737874086	7.370535723385117	0.0	0.0
AN32B (216-236)	8.032145805026712	10.505459534981897	5.863527386980104	7.882884394830055	9.024840744117895	8.61323223548629	6.786879872852822	8.746878619086552	0.0	0.0	0.0	0.0	7.3182499733613176	0.0	4.701893533974073	11.337280024004736	10.074993061829636	9.883752953849905
AN32E (186-209)	7.957255515802683	0.0	7.594740310349029	7.2198741366089685	0.0	0.0	0.0	0.0	0.0	0.0	0.0	0.0	0.0	0.0	0.0	9.52596710550326	0.0	0.0
AN32E (221-235)	10.374409505190062	0.0	10.731861794461214	10.27557105028678	9.426541032570217	9.486541512469355	8.962071385963661	11.49894365098157	0.0	0.0	0.0	0.0	0.0	0.0	0.0	10.207542731224297	10.464855077772324	8.330970385680752
ANGT (75-91)	11.357044713844985	1.882081340266714	10.099121147480238	11.59537186004223	10.548544167227247	10.102165478551138	0.0	0.0	0.0	0.0	0.0	0.0	10.300480643953861	2.8612087750551938	0.0	10.094537146967596	10.287881556746385	9.784427044852134
ANGT (91-106)	0.0	0.0	0.0	0.0	0.0	9.18724195022425	0.0	0.0	0.0	0.0	0.0	0.0	0.0	0.0	0.0	0.0	8.009804691844298	0.0
ANGT (187-209)	0.0	8.908478280163237	0.0	0.0	0.0	10.575587591287665	0.0	0.0	0.0	0.0	0.0	0.0	0.0	0.0	0.0	0.0	0.0	10.992966700037684
ANGT (355-370)	0.0	0.0	0.0	0.0	0.0	0.0	0.0	0.0	0.0	0.0	0.0	0.0	0.0	0.0	0.0	0.0	9.319351214512984	7.044433608673111
ANGT (428-440)	10.545550600658157	8.098539675780115	10.9360287656161	11.591670210110829	9.351921330134678	10.570629911768556	12.498134923376062	0.0	0.0	11.201160366285045	11.917798942663158	0.0	11.443847586306802	11.340763169518905	9.850557054283742	12.544769804475848	8.634978201872066	12.5296385254471
ANGT (428-454)	0.0	0.0	0.0	0.0	10.192770721447436	10.70995099136065	0.0	0.0	0.0	0.0	0.0	0.0	0.0	0.0	0.0	0.0	9.364920670367859	6.150905422607072
ANGT (429-446)	0.0	0.0	7.010603753021686	0.0	0.0	0.0	7.6510415159245015	0.0	0.0	0.0	5.698382004114964	0.0	10.621189907562563	10.143733185695183	0.0	7.936078656374213	9.77272545768876	9.643921549631882
ANGT (440-454)	9.287656258948031	0.0	0.0	9.383814615486424	8.544849672145444	9.747306131886063	10.721124049278679	0.0	0.0	0.0	0.0	0.0	10.474868501659259	9.390810474685201	11.095056748920099	9.67878679042844	11.676857645090422	11.238199827590064
ANGT (473-485)	0.0	0.0	0.0	0.0	9.386828910315728	12.07345287320228	0.0	0.0	0.0	0.0	0.0	0.0	0.0	0.0	0.0	0.0	6.768559139880951	8.532709545335555
ANT3 (61-76)	12.712523249622373	11.04137332307262	12.006412861027993	11.867360892287081	9.684981248990809	8.064112465713604	11.81288460744775	0.0	10.08885028026448	8.61578976007512	10.822181856980247	9.733117089743917	12.967401616261146	11.432039949082213	10.766964250573201	10.153038460879316	11.32206857999598	11.225229430096865
ANT3 (93-115)	0.0	0.0	10.380305113428076	0.0	9.602013068923807	10.41575754183124	0.0	0.0	0.0	0.0	0.0	0.0	0.0	0.0	0.0	0.0	0.0	0.0
ANT3 (200-218)	0.0	0.0	0.0	0.0	8.602419521914248	11.93870238993543	0.0	0.0	0.0	0.0	0.0	0.0	0.0	0.0	0.0	0.0	0.0	0.0
ANT3 (295-314)	0.0	0.0	0.0	0.0	8.499071635481904	11.60732783719719	0.0	0.0	0.0	0.0	0.0	0.0	0.0	0.0	0.0	0.0	0.0	0.0
ANT3 (314-325)	0.0	0.0	0.0	0.0	10.325837934226774	10.342752216933127	0.0	0.0	0.0	0.0	0.0	0.0	0.0	0.0	0.0	0.0	0.0	0.0
ANT3 (403-421)	0.0	0.0	0.0	9.012063400173906	11.307954739172052	0.0	0.0	0.0	8.850126243458284	0.0	0.0	0.0	0.0	0.0	0.0	0.0	0.0	0.0
ANT3 (421-432)	0.0	0.0	9.96223699111963	0.0	11.541089078429758	11.967647591905832	0.0	0.0	0.0	0.0	0.0	0.0	0.0	0.0	0.0	0.0	0.0	0.0
ANT3 (442-453)	13.022423464024893	10.82589379708551	14.028726400263164	13.023383469443393	13.174346807370114	13.017879487216282	13.090921595772109	0.0	0.0	0.0	0.0	11.42243230027297	0.0	0.0	0.0	0.0	12.788898103477724	13.409486323369391
ANXA1 (13-26)	10.542243424854966	9.893845976285155	11.095104392957083	10.8311072961268	10.23266435798353	9.651284414653572	11.640837297526105	10.759582975019061	9.814599781205633	4.959900171145537	10.701450981161067	7.854317730604167	11.101176065587882	10.19099445076396	10.936925908436574	10.900307760893577	10.593498945983772	10.415956887010033
ANXA1 (25-49)	11.19694687382606	10.538829301027521	10.727244392223248	9.158686882046112	8.794137946163152	9.363479186229585	10.25659769893807	0.0	3.098929042177115	0.0	0.0	0.0	0.0	0.0	0.0	11.092976468685421	9.36228484065682	11.456100094503963
ANXA1 (185-198)	0.0	0.0	0.0	0.0	0.0	0.0	0.0	0.0	0.0	0.0	0.0	0.0	10.363958046428142	0.0	9.589336649323654	0.0	0.0	0.0
ANXA1 (194-206)	0.0	0.0	0.0	0.0	0.0	0.0	0.0	10.461592273356304	0.0	0.0	10.325429993592387	9.519950649286757	10.592774170653275	10.607534501351285	9.459698888434229	0.0	0.0	0.0
ANXA1 (227-236)	10.177000534717441	7.836355458824255	13.316775356412155	0.0	0.0	12.179414685708773	0.0	0.0	0.0	0.0	0.0	0.0	0.0	0.0	0.0	0.0	0.0	0.0
ANXA1 (236-251)	0.0	10.659417574113695	0.0	0.0	2.008034639120229	11.213373441360462	0.0	0.0	0.0	0.0	0.0	0.0	0.0	0.0	0.0	0.0	0.0	0.0
ANXA1 (276-286)	8.760891888148489	8.950333382982558	5.961808558496383	2.0157047859546924	7.2682968645290735	9.697508952182508	0.0	0.0	0.0	0.0	0.0	0.0	0.0	0.0	0.0	0.0	0.0	0.0
ANXA1 (285-297)	0.0	8.452826671877045	0.0	0.0	0.0	9.804255099086886	0.0	0.0	0.0	0.0	0.0	0.0	0.0	0.0	0.0	0.0	0.0	0.0
ANXA1 (299-321)	4.289833799470079	7.238882273157304	6.849946095790846	9.179830928876871	9.752491368387611	10.111743300859201	0.0	0.0	0.0	0.0	0.0	0.0	0.0	0.0	0.0	0.0	0.0	0.0
ANXA1 (299-311)	0.0	0.0	5.690684854016926	0.0	9.567578412619287	0.0	0.0	0.0	0.0	0.0	0.0	0.0	0.0	0.0	0.0	0.0	0.0	0.0
ANXA3 (275-282) | ANXA1 (299-306)	12.865641471070452	0.0	12.427291832345126	13.261639720718716	14.51658780984057	13.566041593843732	0.0	0.0	0.0	0.0	0.0	0.0	0.0	0.0	0.0	0.0	0.0	0.0
ANXA1 (306-321)	0.0	8.956171534817932	7.992217242345038	2.0157047859546924	8.841854620934678	13.56025352455174	0.0	0.0	0.0	0.0	0.0	0.0	0.0	0.0	0.0	0.0	0.0	0.0
ANXA1 (36-55)	0.0	9.575301738736893	8.812434925271603	6.695456028917515	6.6553205913690645	10.992053737205438	0.0	0.0	0.0	0.0	0.0	0.0	0.0	0.0	0.0	0.0	0.0	0.0
ANXA1 (324-340)	0.0	5.545842726887004	0.0	6.554245749879142	6.508289858000775	11.04513870872887	0.0	0.0	0.0	0.0	0.0	0.0	0.0	0.0	0.0	0.0	0.0	0.0
ANXA1 (49-66)	0.0	0.0	0.0	0.0	0.0	5.453370333929634	0.0	0.0	0.0	0.0	0.0	0.0	0.0	0.0	0.0	0.0	0.0	0.0
ANXA1 (55-80)	4.729045071136896	6.917534857435129	7.176545414056745	10.886413163418247	10.314867486365124	11.647827980776032	0.0	0.0	0.0	0.0	0.0	0.0	0.0	0.0	0.0	0.0	9.033363749354404	0.0
ANXA1 (66-80)	11.506175417861373	10.968908235862399	13.109349846922472	10.62532132230267	13.178906939446103	11.50981158972629	0.0	9.261724472116173	0.0	0.0	0.0	0.0	0.0	0.0	0.0	0.0	10.781960560862414	0.0
ANXA1 (80-107)	10.036787254720005	7.580980026663089	9.469791530929204	0.0	8.628636028155741	11.719924144973486	0.0	0.0	0.0	0.0	0.0	0.0	0.0	0.0	0.0	0.0	0.0	0.0
ANXA1 (107-126)	0.0	5.8707196057158235	8.703249649214323	0.0	8.518164870264934	11.366928497448782	0.0	0.0	0.0	0.0	0.0	0.0	0.0	0.0	0.0	0.0	0.0	0.0
ANXA1 (126-137)	0.0	9.075100653832337	9.33059922208251	0.0	2.008034639120229	11.674663146476249	0.0	11.07366425853847	0.0	0.0	0.0	10.155719495181103	9.862616351198346	10.179473872829849	10.953998662095122	0.0	9.477940850711832	0.0
ANXA1 (166-179)	0.0	0.0	8.286906713942587	0.0	0.0	0.0	0.0	0.0	0.0	0.0	0.0	0.0	0.0	0.0	7.4858170999699505	0.0	0.0	0.0
ANXA2 (54-71)	0.0	0.0	10.304720145815194	0.0	10.077056227525086	0.0	0.0	0.0	0.0	0.0	0.0	0.0	0.0	0.0	0.0	0.0	0.0	0.0
ANXA3 (27-42)	9.004800551701736	12.37982420901062	0.0	0.0	8.39998440421497	10.709563665317285	0.0	0.0	0.0	0.0	0.0	0.0	0.0	0.0	0.0	0.0	0.0	0.0
ANXA3 (116-131)	0.0	9.653383611699503	0.0	0.0	0.0	11.839525909168579	0.0	0.0	0.0	0.0	0.0	0.0	0.0	0.0	0.0	0.0	0.0	0.0
ANXA3 (121-135)	0.0	5.654740826418615	0.0	0.0	0.0	8.578773471080689	0.0	0.0	0.0	0.0	0.0	0.0	0.0	0.0	0.0	0.0	0.0	0.0
ANXA3 (131-155)	1.838692016661532	10.732024263379154	0.0	0.0	0.0	11.87450016619281	0.0	0.0	0.0	0.0	0.0	0.0	0.0	0.0	0.0	0.0	0.0	0.0
ANXA3 (301-314)	11.716465586769159	9.83840705371647	11.266184430006811	12.273321623540665	12.408754780125122	0.0	0.0	0.0	0.0	0.0	0.0	0.0	0.0	0.0	0.0	0.0	0.0	0.0
ANXA4 (38-52)	0.0	10.166954387824722	7.325820336852086	0.0	8.642242578253406	9.82982436233839	0.0	0.0	0.0	0.0	0.0	0.0	0.0	0.0	0.0	0.0	0.0	0.0
ANXA6 (277-284)	12.865641471070452	0.0	12.427291832345126	13.261639720718716	14.51658780984057	13.566041593843732	0.0	0.0	0.0	0.0	0.0	0.0	0.0	0.0	0.0	0.0	0.0	0.0
ANXA6 (316-338)	6.453654556036059	0.0	0.0	6.036760517714551	10.060472467176824	10.789903599735714	0.0	0.0	0.0	0.0	0.0	0.0	0.0	0.0	0.0	0.0	0.0	0.0
APEX1 (6-18)	6.356030186414809	9.756997532163304	12.33638037449907	9.97764716659956	0.0	0.0	0.0	0.0	0.0	0.0	0.0	0.0	7.778038330189626	0.0	0.0	9.900484829204741	0.0	0.0
APEX1 (168-180)	13.323447848405745	7.6582035772306725	12.584400565427824	12.895951492140323	12.945779050640855	0.0	0.0	0.0	0.0	0.0	0.0	8.778713980686526	0.0	0.0	0.0	9.772898355699352	11.71647699640423	0.0
APOA1 (24-37)	12.146494547257856	13.163989975237433	12.843842286980841	11.549151641379167	13.333438101623074	13.37881332097009	13.45292713811699	10.398996637232157	10.830088196649118	12.013004312198998	12.162323613831246	11.24013940296414	12.864407635358312	13.713513936897016	13.408544891807296	13.224403698370232	12.51355735659927	13.108817574017937
APOA1 (32-43)	0.0	8.922362800283702	11.428772844109163	10.510139603403253	0.0	0.0	0.0	0.0	0.0	0.0	0.0	10.685791430644246	0.0	0.0	0.0	0.0	0.0	0.0
APOA1 (130-142)	7.568096042086277	0.0	7.658778037418516	0.0	0.0	0.0	14.037750090441218	11.446073039648862	0.0	13.74664539642859	0.0	0.0	9.78081314952306	2.8612087750551938	11.548085006262317	8.874067764020786	10.624405806482022	10.224479463314303
APOA1 (147-157)	9.337998699451607	9.423738933968789	11.595292276299483	8.141326238573194	11.73050962104008	10.325620448840368	10.396919135197392	10.110777322467683	12.117179802578924	9.757691027934527	11.48231429811536	13.405927428944576	11.298221231758907	11.489801292692794	10.688987936303757	12.273947090387285	12.241549756770278	12.28758110581976
APOA1 (158-172)	9.008226226944807	9.579821949660552	9.728936876744434	9.84233760282519	10.209318904252525	10.607056022272555	10.971856826859074	8.50417451052769	11.398482458517623	11.978815317461118	10.319672595027148	9.46730067221422	10.463383970669316	10.131602189737226	10.725652890320175	13.936963646390405	11.594300096854276	11.921755367433189
APOA1 (180-189)	0.0	1.882081340266714	9.74458236818439	0.0	10.112605419040364	11.178919135657495	10.979409364582304	9.052903974420536	0.0	10.038528491100495	8.066511922750616	12.559704948202747	0.0	10.565340915658409	10.4299203430626	0.0	9.811871722213127	11.39961098914062
APOA1 (185-200)	0.0	0.0	0.0	0.0	10.80827778246654	10.82756797029419	8.685858414195911	0.0	0.0	9.646484512687367	8.46722771959863	12.461302771473683	0.0	10.120898650625085	11.119114473537378	0.0	9.204822754312177	9.375142332392787
APOA1 (200-214)	9.547043088152842	10.732829759920023	9.952883377957985	10.849968601717961	6.387479833207886	9.57593035009813	11.864265671290788	10.936621035574154	9.812352627968137	0.0	10.280675651147353	11.495290069861092	0.0	0.0	8.467431061325222	9.58706134972885	10.020750955927982	10.20669840141428
APOA1 (219-227)	9.507515871953075	9.298315390460495	10.801130747906896	10.14799199006071	9.06291031617649	11.634005004167147	10.07259683418344	11.143231376998836	10.511329807088005	0.0	10.105431723759423	12.074548030535215	11.83421769804164	10.990731619552417	9.419096012154798	11.166197193856457	12.089412946715745	12.96403390733914
APOA1 (227-245)	10.31665140156915	9.694316884423678	11.624656046261483	10.146657005426158	10.709494970905746	10.956165064337442	10.551488925490847	11.511135909385699	10.72970538133957	11.63319159976315	10.593707469576492	11.942392332572025	9.801089438012735	11.859825473882475	9.686333626016996	10.02812069009088	11.416696473604826	10.608353114690228
APOA1 (234-247)	10.696471937678632	11.647543007390837	13.318061105748491	11.45243665316669	13.501709121216848	11.01212390321231	12.343536077897644	10.652606823026739	11.631234404991895	13.199063862689048	10.916267792251805	9.405919937634913	10.507024341460907	12.431785689821048	12.058640745520638	11.981662749427755	12.03563971084522	11.098949778624725
APOA1 (245-252)	0.0	10.061575525356307	10.44523585793621	10.546712932517893	11.42490102652339	10.244212842316113	6.4395290754284655	0.0	0.0	0.0	0.0	3.3188910346388636	11.04644893642472	10.450354255416356	9.438979893046822	0.0	10.397086436469129	10.45516560422997
APOA1 (47-54)	10.024280087117841	8.362752327158844	11.391678599398452	7.849669992267678	11.084519215126393	9.268866511113272	11.594584115821997	8.593344624067417	9.258508220683373	12.495606280958826	11.055445029899335	12.198423606285761	8.355383359091661	8.791176837833369	10.811137808425567	6.555375794052075	10.63306526475878	10.390223845905885
APOA1 (247-267)	8.434589390083687	9.736324991081192	10.888735074136637	10.76894350922524	11.91613720604783	12.201884422770373	10.422573942262694	11.592880783327429	10.696614731429106	7.189419000981838	12.166950080783927	12.143297497536313	10.01835461973829	9.811438890095975	9.876307118628779	11.355932219191567	10.680486533832394	11.840771669993895
APOA1 (54-70)	9.092352634907934	8.815483328027161	10.87246306133465	8.986646259084754	10.437565935258679	10.869903006357966	10.1704505463364	10.578981256679944	10.730807543637637	9.860556997865311	10.513377172300224	10.341687589782808	10.58316677016168	10.884841384919152	9.149753302422683	10.234370183251677	10.742606232454612	10.240960335659903
APOA1 (70-84)	0.0	0.0	2.2788326659094107	0.0	10.516187141764751	10.509476754271871	7.594285099336736	10.871030538678792	10.410935384607011	0.0	8.837368042045684	0.0	6.559399328331203	8.768855312743234	7.432174809346603	7.242673600087924	11.05760520728009	10.322561262129753
APOA1 (77-95)	10.94254795449563	9.142183613888974	8.285513871547662	8.90742804567566	9.997142564771824	10.0414006476141	10.095758310172767	14.560699003016314	11.371119328000576	9.614178891880261	12.851326773624747	10.51407709443112	12.165743781531743	8.280232714959581	9.58441893876923	13.010660427245313	10.562642624774664	11.11413630041688
APOA1 (95-106)	12.811955507174183	10.858761230732684	11.29141901383094	12.648486980260282	11.379207742082407	8.568840104814358	13.813732827132299	12.64138786746662	13.084332177125544	10.05726205972134	13.146824350344174	13.028387892243336	11.565949292707037	11.153255554900559	11.511074758330432	12.10670129604587	10.767431744592239	10.92756252413264
APOA1 (101-112)	0.0	0.0	0.0	0.0	0.0	9.371920914418919	0.0	0.0	15.228164331040732	0.0	15.766961329651098	0.0	8.69652502071794	8.240836604339728	11.482617649970017	11.36542504088537	9.355305558931885	11.444913272502513
APOA1 (109-117)	10.635452577782246	0.0	8.051807693445749	10.679723827743855	10.100513314728119	11.649564366009912	11.29332571277596	10.569504313463916	9.635588044989476	0.0	10.565869229777825	9.83702439496232	12.34341468552639	11.491764122045746	10.790800321939106	9.356065539223641	11.57641573213997	12.569726301418191
APOA1 (124-139)	13.573555017762244	0.0	11.696072140008006	13.430133443025479	11.236207422560094	10.768502537414829	12.319599064691435	8.228202346520815	10.876984342226114	0.0	12.305162513608133	12.526944224114093	11.925734988216046	11.141441476448577	8.991534409875355	11.771382716584267	11.795241516863836	12.87308765869211
APOA2 (41-52)	10.812941561923367	10.570801879615688	11.522671999123283	10.542079461381405	10.778894459835488	11.369044392038509	11.709026087572092	11.746508139712365	11.120290799557884	11.57989653776126	10.832489014741084	11.849187154067684	11.203104899257708	11.083143825085703	12.81726711502565	10.377125733111463	12.261610012291063	11.161383586495834
APOA2 (41-60)	11.333730340394414	9.856443705670083	0.0	10.404956739868632	9.318720866565394	11.178656201710474	11.23150910353419	9.180379496268708	11.42860129553823	0.0	10.813965149454784	13.456731930512952	9.098084199488186	11.81982055892973	12.47790882193226	0.0	11.313016366404264	10.443592711492375
APOA2 (48-62)	11.38172999055431	10.519590468582894	10.360993262455455	12.80646069675372	12.445417789258153	8.28398856477046	14.054731940750653	14.779791323377385	11.965458207457692	14.497462786270573	12.063223230306201	11.49043826680625	13.236568833598348	13.28907168546433	12.935616987884071	12.619328903328038	11.837949570282035	12.475619391745465
APOA2 (62-77)	9.671393096275873	9.132805931633559	10.082733769419363	9.29433232620589	10.159641260311528	12.495507601809157	12.017448084149885	10.294060179975059	12.093050802397604	9.445565141113072	11.980903147283929	13.032939601652956	10.360479445948046	10.846038859777499	10.788679079812113	0.0	11.071489392035161	9.526262594457855
APOA2 (67-78)	0.0	0.0	0.0	0.0	11.432059270288859	10.440287958895501	0.0	0.0	11.027144579093441	0.0	9.996132143990074	8.160970122470804	8.109106139539072	7.313980988105202	9.858363028368636	11.612524227648262	12.217989638325214	12.695051562249349
APOA2 (72-84)	0.0	1.882081340266714	0.0	8.88702757098308	10.396455362878555	9.614950758609503	0.0	0.0	0.0	0.0	9.74361099035588	0.0	0.0	0.0	0.0	0.0	0.0	0.0
APOA2 (91-100)	0.0	0.0	10.342042622328083	11.260672703767963	12.391582423261687	0.0	7.253296944610437	10.415994780262054	13.317915400770923	8.229072392508057	11.569355040739675	8.748792312745163	11.61336475590836	9.926765487554322	7.503801890069146	9.082271712236228	8.449921377071353	10.267073760409936
APOA4 (20-31)	0.0	0.0	0.0	10.222130019657525	10.899986515390264	0.0	0.0	12.673109358084995	12.037780540658657	10.001867583127796	13.066481630500789	0.0	11.982576984675525	11.92724441454304	7.528529412593669	10.63745870020201	0.0	0.0
APOA4 (30-45)	9.832847516915058	0.0	9.585355719601258	0.0	10.323253179698403	8.589705712112965	11.295396032406185	13.308494065228611	12.037455755746542	9.926045989116341	12.33044363285039	11.324914896029128	11.404304872238923	12.111179889618809	11.063414362506178	9.137079239692207	2.2586843293554644	9.639164747048572
APOA4 (120-130)	0.0	0.0	0.0	0.0	11.577165843157777	10.858779485246616	11.054406151700295	9.597004993827975	11.1002366597496	0.0	7.72563221142933	12.703178356404427	0.0	8.377566631264441	10.297177108521925	0.0	8.627362286309262	13.930949221722033
APOA4 (167-185)	0.0	0.0	0.0	0.0	0.0	9.300372448775107	0.0	0.0	0.0	0.0	8.744554255134593	0.0	0.0	0.0	0.0	0.0	0.0	0.0
APOA4 (177-185)	0.0	0.0	0.0	0.0	9.810434015613955	9.755804362598546	0.0	0.0	0.0	0.0	0.0	11.316282285793417	0.0	0.0	9.216659161167225	0.0	8.905607972426742	11.045623145682784
APOA4 (189-198)	0.0	0.0	8.613853967967943	0.0	7.479110560145696	9.911773580344578	9.69066248454697	9.649489575713247	11.104125278718262	10.34387489639846	10.510143587768253	11.38513767579924	8.819229257158968	9.275567932364348	9.821004836848681	0.0	8.491649521011482	9.776565601829079
APOA4 (211-220)	0.0	0.0	11.749790199108432	0.0	10.054701477113127	9.251164965368023	13.543139051637826	13.60137145859026	11.703493887534941	10.607104218810452	11.254041905159745	10.515730066501035	8.816775000739122	12.739387463526427	11.43887471648348	12.558101085547728	11.022274454347393	10.846634765002527
APOA4 (270-287)	0.0	0.0	0.0	0.0	2.008034639120229	8.329998639020134	5.982243970283743	12.460738965972855	6.543238032368541	0.0	8.213429845987156	9.472685115953503	0.0	0.0	11.419560012739252	0.0	9.05296446764344	9.371418420370382
APOA4 (287-303)	9.234907900917623	0.0	9.697482594013394	6.797933577016574	9.029251082484507	11.364641853319903	10.591927070402052	13.290032110795014	10.465201769467148	8.956164735711527	11.369887361815989	5.87029257987329	10.532978027717563	7.474465942521919	10.278782578555724	9.238681430925794	11.146920015989567	9.718607698645489
APOA4 (310-325)	0.0	0.0	0.0	0.0	8.736292306405284	8.893402023547383	2.5579690954975063	6.71383575195351	10.337553099762735	8.991302039526055	9.998500457389039	0.0	0.0	0.0	11.272054558724784	0.0	9.006076355962133	0.0
APOA4 (316-328)	0.0	0.0	0.0	0.0	0.0	0.0	0.0	0.0	0.0	0.0	0.0	0.0	0.0	0.0	0.0	0.0	10.117677514245335	10.160666381273586
APOA4 (331-342)	0.0	0.0	8.178589320603187	0.0	8.003057273079776	0.0	9.70401619067736	10.034855034944231	9.070301637111875	9.251098693726885	10.805201422582543	11.749085411468243	6.1714799372835305	4.733733845466646	10.388226572097793	0.0	9.88355612995242	8.240740327735173
APOA4 (35-51)	0.0	0.0	0.0	0.0	7.844021871450168	0.0	9.755943538557387	9.222825434131451	10.502782325438305	0.0	7.253289013661106	10.902067737557804	3.0003879068960835	0.0	9.164778587244962	0.0	11.033843640983884	11.865185814072689
APOA4 (342-353)	0.0	0.0	0.0	0.0	0.0	0.0	0.0	0.0	0.0	0.0	9.104156874834587	9.868059511557497	0.0	0.0	9.955542720795785	0.0	10.895170345703846	0.0
APOA4 (355-368)	11.46071652757232	0.0	0.0	11.486939936215864	0.0	11.150174665874227	8.747299201320587	0.0	11.093663490910084	10.949002289308615	0.0	11.498342868649711	11.817830791986092	13.062676596374313	10.492615834877562	0.0	10.775447936717011	11.383586526185987
APOA4 (366-380)	10.903113698435366	0.0	9.539636089146297	11.135062590739436	5.127379840356655	9.325271364039489	10.97798251727368	11.023002973319583	9.89550437513743	8.937581911699244	9.485551520767702	8.487347475570662	10.935586040832444	10.999149819846817	9.383339488278034	10.448927795013997	8.379075093236958	9.598138018972067
APOA4 (368-390)	10.807932915383388	0.0	9.817473830682902	7.955090453588399	9.120454162070759	9.295586382666439	10.453020776903754	11.10745555000201	10.24282457022718	10.7029623183292	10.41067788273417	10.797062548348114	11.622558783699162	11.446311128606068	10.368002254838748	10.771434153779964	11.768058978620532	10.717847140305027
APOA4 (372-396)	8.066074402277671	0.0	7.372771344819336	10.752139993742045	12.526411129151342	6.830513040493216	8.468093377244607	11.612059282185744	10.935893996611059	8.163400973692793	11.141071581308232	5.228665201786715	10.617650028685997	10.007604260829162	10.48266472313419	9.192356133638778	10.77941141075226	11.435176776002246
APOA4 (42-62)	0.0	0.0	0.0	0.0	9.67960295967216	10.07513484851562	0.0	0.0	0.0	0.0	7.878721371374491	12.013423211910473	0.0	0.0	0.0	0.0	9.149692863301398	0.0
APOA4 (51-62)	0.0	0.0	0.0	0.0	0.0	0.0	0.0	0.0	12.159313945500394	0.0	12.464799547395751	0.0	0.0	0.0	10.132781362713757	0.0	10.359996556679134	0.0
APOA4 (61-72)	0.0	0.0	0.0	0.0	10.330005039481378	0.0	0.0	0.0	0.0	9.07724715234966	0.0	0.0	0.0	0.0	9.496978737821173	0.0	8.287373928677855	0.0
APOA4 (69-78)	0.0	0.0	0.0	0.0	0.0	0.0	0.0	9.924306216628246	9.899082227604021	0.0	10.04567756369507	0.0	0.0	10.165208852251503	8.046169339543948	9.02791789821878	10.672052155531702	10.56214651013361
APOA4 (84-98)	0.0	0.0	0.0	0.0	0.0	6.324988662588455	0.0	0.0	0.0	0.0	8.068221866585095	8.367438827984277	0.0	0.0	0.0	0.0	0.0	0.0
APOA4 (99-109)	9.704426914439464	0.0	9.811451623553882	9.373240696238863	0.0	12.28513967289429	12.253811731652656	11.077765748761482	10.701150905876608	9.010030329352977	11.343786315056363	7.445729682128299	11.08800508092889	10.81655648264012	10.83382206723873	0.0	10.373618647563207	10.07931435175512
APOA4 (111-120)	0.0	0.0	0.0	0.0	5.769091660866548	0.0	0.0	11.027857041253784	0.0	9.908694543196955	0.0	12.094036624248414	0.0	9.018689717521676	12.271324035484534	0.0	0.0	8.459989806812649
APOBR (36-54)	9.302727685057793	1.882081340266714	0.0	0.0	7.31406472617362	0.0	0.0	0.0	0.0	0.0	0.0	0.0	0.0	0.0	0.0	0.0	0.0	2.2956385742880774
APOBR (57-70)	12.073927672820258	9.884628609812648	2.2788326659094107	8.493037003425009	0.0	0.0	9.55025479750404	0.0	0.0	0.0	0.0	0.0	10.421590493961148	9.420836937911155	4.582646790674942	10.418903148541022	0.0	10.855057366416272
APOBR (174-185)	0.0	8.170053020919548	0.0	0.0	0.0	0.0	8.589264455856133	0.0	0.0	8.580544142970355	0.0	0.0	0.0	0.0	9.990071665629904	0.0	0.0	0.0
APOBR (228-246)	5.3669681647960505	0.0	2.2788326659094107	7.925431008868081	0.0	0.0	8.876314357048694	2.489352002122189	0.0	8.100974241791848	0.0	0.0	9.7940126166256	2.8612087750551938	8.082228018787061	9.52775238712359	0.0	0.0
APOBR (292-304)	9.978642863925836	10.39438321344963	0.0	10.55677851048463	11.112932707922667	10.23354975716075	0.0	0.0	0.0	0.0	0.0	0.0	0.0	0.0	0.0	9.461419683117365	10.336212169237603	9.492538733225967
APOBR (517-532)	9.771096069371316	0.0	10.225446632218938	7.568228704844839	5.953870707874923	0.0	10.464974002819218	10.933951920815517	3.098929042177115	9.961076118343712	0.0	9.844039615050031	10.04268347912286	7.421944408723693	7.261152464339467	5.6445998050233355	9.964776229982828	9.256086907235368
APOBR (544-558)	0.0	8.704195896447182	0.0	7.367353719582015	0.0	9.154615109617975	0.0	0.0	0.0	0.0	0.0	0.0	0.0	0.0	0.0	0.0	0.0	0.0
APOBR (558-574)	9.062453282514744	8.559390069790384	0.0	9.316395536426882	9.667969433758453	0.0	10.894388972011432	0.0	0.0	0.0	0.0	0.0	10.009349293301245	10.65005903194019	0.0	0.0	0.0	0.0
APOBR (747-765)	8.931115141262637	9.923405289571221	9.454907247377376	9.665791539625157	9.27037399808353	7.97508949145998	8.178423332084943	0.0	0.0	0.0	0.0	9.60728512644778	10.525321507712887	0.0	6.8494776893157026	9.629457276515298	9.724021391474116	9.793716547786634
APOB (27-38)	0.0	0.0	0.0	0.0	10.514788496289022	0.0	0.0	11.679353819537393	0.0	9.290828294985763	0.0	0.0	0.0	0.0	0.0	0.0	0.0	0.0
APOB (123-141)	0.0	0.0	0.0	0.0	7.749739766425033	8.947470939151732	0.0	0.0	0.0	0.0	0.0	0.0	0.0	0.0	0.0	0.0	0.0	0.0
APOB (862-874)	10.340078045071028	0.0	8.894133580276735	11.491093181090545	2.008034639120229	0.0	0.0	0.0	0.0	0.0	0.0	3.3188910346388636	0.0	0.0	0.0	0.0	9.366587115635891	0.0
APOB (867-884)	8.518726875913805	4.310425697097584	0.0	0.0	9.681090376169804	10.754395277856394	0.0	0.0	0.0	0.0	0.0	0.0	0.0	0.0	0.0	0.0	9.2261340940514	0.0
APOB (884-903)	0.0	0.0	0.0	0.0	0.0	5.805283985738787	0.0	0.0	0.0	0.0	0.0	0.0	0.0	0.0	0.0	0.0	0.0	0.0
APOB (1195-1208)	0.0	0.0	0.0	0.0	8.624350388103966	10.078180331762523	0.0	0.0	0.0	0.0	0.0	0.0	0.0	0.0	0.0	0.0	0.0	0.0
APOB (1448-1469)	0.0	0.0	0.0	0.0	5.838382305020509	9.70176948601158	0.0	0.0	0.0	0.0	0.0	0.0	0.0	0.0	0.0	0.0	0.0	0.0
APOB (1823-1842)	0.0	9.057740358307598	0.0	0.0	11.632843867888585	10.157265286528657	0.0	0.0	0.0	0.0	0.0	0.0	0.0	0.0	0.0	0.0	0.0	0.0
APOB (1842-1856)	11.25300752970794	10.210422411343199	9.55598886425641	12.049130221579185	10.715008655727091	9.168080848571872	0.0	0.0	0.0	0.0	0.0	11.38009456669703	0.0	0.0	0.0	9.339012430247573	0.0	10.599263398793969
APOB (2034-2055)	0.0	0.0	0.0	0.0	9.450139783040331	10.330219786798356	0.0	0.0	0.0	0.0	0.0	0.0	0.0	0.0	0.0	0.0	0.0	0.0
APOB (2054-2069)	0.0	5.77662424607264	0.0	0.0	10.011317808951643	10.550507654911863	0.0	0.0	0.0	0.0	0.0	6.279670674892317	0.0	0.0	0.0	0.0	5.475082884226033	0.0
APOB (2113-2135)	0.0	0.0	8.155179670088556	0.0	0.0	9.584559573825993	0.0	0.0	0.0	0.0	0.0	0.0	0.0	0.0	0.0	0.0	0.0	0.0
APOB (141-153)	11.258042700786385	0.0	12.261198673464431	12.254553137107678	13.012054685207229	11.404769762634592	0.0	0.0	0.0	0.0	0.0	0.0	0.0	0.0	0.0	0.0	11.952033052597638	0.0
APOB (2158-2179)	0.0	0.0	0.0	0.0	2.008034639120229	11.014317955693983	0.0	0.0	0.0	0.0	0.0	0.0	0.0	0.0	0.0	0.0	0.0	0.0
APOB (2232-2246)	0.0	0.0	0.0	0.0	10.594024276355908	0.0	0.0	0.0	3.098929042177115	0.0	10.329097324962143	0.0	0.0	0.0	0.0	0.0	0.0	0.0
APOB (2478-2492)	0.0	0.0	11.051259628698444	0.0	6.189617374772018	10.128884413125757	0.0	0.0	0.0	0.0	0.0	0.0	0.0	0.0	0.0	0.0	9.17679381499566	0.0
APOB (3374-3384)	11.862943214099914	0.0	11.988330239699208	12.392911750453122	11.762141133960968	1.4807566190689145	2.5579690954975063	0.0	0.0	0.0	0.0	10.00719796379036	0.0	0.0	0.0	10.448042458079675	10.982279380328	11.073797804208333
APOB (3414-3426)	11.218191816865145	0.0	10.527222043563329	10.814409770455685	12.405208878704807	0.0	0.0	0.0	0.0	0.0	0.0	11.170251718047995	0.0	0.0	0.0	0.0	0.0	10.3745686869919
APOB (3620-3631)	9.356133526567843	11.004432334777784	10.705359487338603	7.0846497698925965	11.932873301686866	10.750232577925637	0.0	0.0	0.0	0.0	0.0	10.418716646012825	0.0	0.0	0.0	0.0	9.437047275778527	0.0
APOB (3692-3704)	0.0	0.0	0.0	0.0	0.0	11.72519274004658	0.0	0.0	0.0	0.0	0.0	0.0	0.0	0.0	0.0	0.0	0.0	0.0
APOB (3706-3723)	9.499881819619407	10.030105712325133	10.389353799561384	11.874781657163343	9.12979519618356	11.413615339392555	9.547648692358763	0.0	0.0	0.0	0.0	11.348789411147962	0.0	0.0	0.0	8.761444259792253	5.497917401667896	0.0
APOB (3723-3743)	0.0	0.0	0.0	0.0	0.0	8.985331276403185	0.0	0.0	0.0	0.0	0.0	0.0	0.0	0.0	0.0	0.0	0.0	0.0
APOB (3810-3822)	0.0	0.0	0.0	0.0	10.842379590930703	0.0	11.960205178618791	12.649541670526137	11.284337351414555	8.527434459085788	0.0	0.0	0.0	10.476860069472348	10.868107128821405	0.0	0.0	11.120788626126535
APOB (153-161)	0.0	9.31602090381908	9.340962600488652	0.0	6.219896089696472	10.718790248753892	0.0	0.0	0.0	0.0	0.0	0.0	0.0	0.0	0.0	0.0	8.880738056309575	0.0
APOB (4080-4093)	0.0	0.0	0.0	0.0	8.574501490078813	11.57765069875262	0.0	0.0	0.0	0.0	0.0	0.0	0.0	0.0	0.0	0.0	0.0	0.0
APOB (4120-4134)	0.0	0.0	0.0	0.0	12.58478404518454	9.086394031125867	0.0	0.0	0.0	0.0	2.8477898632935568	9.545760086016921	0.0	0.0	0.0	0.0	0.0	0.0
APOB (4547-4560)	6.872181635982156	0.0	9.87948321968041	9.204733889301629	11.25730081480414	11.733183062457535	0.0	0.0	0.0	0.0	0.0	9.680601399019741	0.0	0.0	0.0	0.0	8.676847401887073	0.0
APOB (161-176)	14.26450416299746	14.40977660463033	15.284001478639073	14.22712402849708	12.817040569829711	10.179028413134144	12.756765875065842	0.0	0.0	0.0	0.0	11.414223988887723	0.0	0.0	0.0	0.0	14.367015589420685	13.10580731510107
APOB (225-239)	0.0	9.236554399972299	0.0	0.0	10.634016695866183	11.195210914755807	8.938878547918137	0.0	0.0	0.0	0.0	6.867318614490507	0.0	0.0	0.0	0.0	9.956813337328747	0.0
APOB (352-364)	10.853528507418712	0.0	0.0	11.154604665998175	10.921764479096154	0.0	0.0	0.0	0.0	0.0	0.0	0.0	0.0	0.0	0.0	0.0	0.0	9.355144404169447
APOB (543-561)	10.038817964553063	8.712968064062661	8.489291341956003	7.728396823957685	10.947002805034083	8.870131286527972	0.0	0.0	0.0	0.0	0.0	9.080606455515818	0.0	0.0	0.0	0.0	0.0	0.0
APOB (561-578)	0.0	0.0	0.0	0.0	0.0	10.400749762917314	0.0	0.0	0.0	0.0	0.0	0.0	0.0	0.0	0.0	0.0	0.0	0.0
APOB (718-733)	0.0	0.0	0.0	0.0	9.685785619435356	9.302484220413428	0.0	0.0	9.303000378934067	0.0	9.421418466418192	3.3188910346388636	0.0	0.0	0.0	0.0	0.0	0.0
APOC1 (28-37)	0.0	0.0	0.0	0.0	0.0	10.048095186542566	10.415911858069215	0.0	8.557826371012123	0.0	11.338269415268192	0.0	6.120274993978662	0.0	10.319470718979836	0.0	9.454162942711664	0.0
APOC1 (40-50)	0.0	0.0	0.0	0.0	0.0	9.601514395888282	0.0	0.0	3.098929042177115	0.0	0.0	0.0	0.0	0.0	8.17462755631413	0.0	8.928496313907864	0.0
APOC1 (68-83)	0.0	0.0	0.0	0.0	0.0	10.642132616675756	0.0	0.0	0.0	0.0	0.0	0.0	0.0	0.0	0.0	0.0	0.0	0.0
APOC2 (22-42)	0.0	0.0	0.0	0.0	10.555237865179114	9.225020651115786	0.0	9.227490248331174	10.086183290269407	0.0	9.234705896382371	0.0	9.857971699255998	7.471217818248309	5.185221491855164	0.0	8.373608001292435	9.212381116820838
APOC2 (22-38)	10.80160068588702	0.0	0.0	0.0	11.111844878374589	0.0	11.710252911633265	11.097817245699495	11.185708732045299	9.643886970164166	12.743203975528134	10.839235972060234	7.4100056853215355	11.916644002785223	11.133018430046226	0.0	11.594627104190332	11.456757873712341
APOC2 (35-45)	0.0	0.0	0.0	0.0	0.0	0.0	8.832206616590202	8.389784716548245	3.098929042177115	0.0	9.80461025610678	0.0	0.0	0.0	0.0	0.0	0.0	0.0
APOC2 (47-60)	0.0	0.0	0.0	0.0	0.0	8.287064003240456	0.0	0.0	10.887815893445477	0.0	10.727194900480097	11.272326391703379	0.0	0.0	0.0	0.0	0.0	0.0
APOC2 (52-62)	0.0	0.0	0.0	0.0	9.13192870337204	0.0	9.593035640942176	0.0	8.925800044786275	8.10060981566733	0.0	0.0	8.88940568115974	11.067750067806072	11.55144260362431	10.978026891851279	9.332413487244635	11.387796864288472
APOC2 (61-71)	6.993414911682767	0.0	0.0	0.0	10.18454662746785	8.405158286185765	10.49940951837209	9.016965689610466	9.249258548268664	0.0	9.86595369813632	9.565358290011403	9.426021228389969	9.484048697925111	9.563499674661893	8.252862356651988	10.406530932103381	9.873367606294897
APOC2 (72-86)	0.0	0.0	0.0	0.0	9.207446251988108	8.036470965562021	0.0	0.0	10.058781705214201	0.0	8.48224180906188	0.0	0.0	0.0	0.0	0.0	0.0	0.0
APOC2 (85-101)	8.492232917454892	0.0	0.0	0.0	7.926019808713277	11.382487669398657	8.949663319851354	0.0	11.0799353477311	0.0	10.491409044083717	0.0	9.56637446526114	8.567602992739188	8.213300972100033	8.536487226690827	6.2449273062553505	0.0
APOC3 (20-39)	0.0	0.0	0.0	0.0	10.572169547445528	10.02836585770954	5.325037758250423	0.0	0.0	0.0	0.0	0.0	3.0003879068960835	5.460123170479331	0.0	0.0	7.602474532699591	0.0
APOC3 (20-34)	0.0	0.0	0.0	0.0	0.0	0.0	0.0	0.0	8.410398865687112	0.0	11.086041574138523	0.0	0.0	0.0	0.0	0.0	0.0	0.0
APOC3 (39-52)	0.0	0.0	0.0	2.0157047859546924	9.690272629563237	6.125720263125621	9.434526509168748	9.530959399630213	10.843879327150837	8.051582838439119	12.572882340117323	8.76272060334536	0.0	9.281770504923113	10.420803445556729	0.0	0.0	2.2956385742880774
APOC3 (41-59)	8.065474957549377	0.0	10.00631431940636	6.577441478586978	11.31694159928505	9.170056212280944	9.22354152446094	11.200789069176341	7.920999517754329	9.789926176095909	8.731323550631675	11.089801822297911	9.801000914318685	10.341874455987329	9.897102245469258	11.497981590743157	11.002375957072816	11.955297788458095
APOC3 (44-61)	8.39566510425439	0.0	10.73489207511263	9.885646799612088	7.316894004421492	5.203266962730239	8.869720530037114	10.107275630083207	9.351137522845637	11.525969784404158	2.8477898632935568	12.24256088350404	10.816952581267696	10.183314390669265	10.16651145169678	9.530774528313433	9.188367007595646	8.479412998915619
APOC3 (47-67)	10.029997935098368	0.0	0.0	0.0	5.512213444302516	8.77238129860903	8.448285605428207	2.489352002122189	11.055162086643247	0.0	10.75320304812496	0.0	6.572413165279277	10.307922549746353	8.546181520060873	0.0	8.504180430794152	8.08676261858335
APOC3 (62-77)	0.0	0.0	0.0	0.0	0.0	10.548212325121664	0.0	0.0	0.0	9.791852885165039	0.0	0.0	0.0	5.770731422359246	12.065908825328078	0.0	0.0	0.0
APOC3 (70-81)	0.0	0.0	0.0	0.0	9.223262770995742	9.90450566050449	0.0	0.0	9.801106430396679	0.0	6.2458745917585	0.0	0.0	0.0	7.773828268578028	0.0	0.0	0.0
APOC3 (85-94)	11.473464601495373	0.0	9.248097731925265	10.007011244971231	10.315087234709212	12.255439392039623	0.0	10.020141966827921	10.642490730838071	8.93768129809012	8.039953652162907	0.0	9.240647630983073	10.98303901023122	5.775602330257453	10.252473199379715	9.658918765432162	10.541954654811288
APOE (18-33)	9.876265012332066	10.10887392024967	10.055684307159142	9.69733572692481	12.38697404283124	10.280785055920457	9.962531374699163	10.579068544913211	10.358172137486772	0.0	11.126177516059991	10.081292090606423	10.345212539720688	8.874497905556307	6.34873284635097	11.204589175866934	11.282810996878691	9.284539812354987
APOE (24-36)	10.596735032747738	0.0	7.41200068227236	8.702035648414608	10.728301670510866	8.100697619240934	11.371525099288112	10.387517762184029	10.82366898524841	11.969711888963397	10.213259640942846	11.253499188864081	11.461350494536932	11.894601023550218	10.886313292192726	10.877389209871101	8.854456284324378	9.166267275228234
APOE (93-107)	0.0	0.0	0.0	0.0	0.0	0.0	7.051087807190847	0.0	9.992755762243124	0.0	8.423097504728013	0.0	9.238729297749018	7.6977240050329385	8.231783713638832	0.0	8.335341178262526	10.7472396648774
APOE (140-153)	9.099720882539977	0.0	9.165423652806782	7.031063281838059	8.089462074734518	0.0	0.0	0.0	0.0	0.0	0.0	0.0	0.0	0.0	0.0	0.0	10.593241685760765	10.306536578556207
APOE (170-179)	0.0	0.0	8.918676914210613	8.791342213164503	11.567173836040244	8.856177090279383	0.0	0.0	0.0	0.0	0.0	11.585321991159038	0.0	0.0	0.0	0.0	9.430966345465759	0.0
APOE (300-317)	9.479294516654587	8.26100263142422	10.310944056691918	11.24365246189185	10.243223785453807	12.102328056734732	10.704371292239554	11.196555981337458	9.01085310884985	5.9885723178919585	6.310270468459389	11.761658466049404	10.837890001559195	12.09403594233147	9.262391594908149	9.365792194260312	9.436549161151278	10.244702203282925
APOF (243-257)	0.0	0.0	0.0	0.0	0.0	9.799950139367386	0.0	0.0	0.0	0.0	0.0	8.60388539926948	0.0	0.0	0.0	0.0	0.0	0.0
APOF (312-326)	0.0	0.0	0.0	0.0	7.346660266790263	11.136951350025287	0.0	10.565009886254039	9.98162468875556	10.013722779447683	0.0	0.0	0.0	9.955398514688188	7.25078075485055	0.0	5.557859834763032	7.667970524430306
APOH (31-47)	1.838692016661532	0.0	6.810914915561698	0.0	10.182223246131874	11.18708716381093	0.0	0.0	0.0	0.0	0.0	0.0	0.0	10.127932277634624	0.0	10.369185261042439	9.562020153072629	9.32831929425279
APOH (270-281)	0.0	0.0	12.830158786374126	0.0	0.0	0.0	0.0	0.0	0.0	0.0	0.0	0.0	0.0	0.0	0.0	0.0	7.740747204408584	6.420585779392557
APOL1 (206-218)	0.0	0.0	0.0	0.0	11.964951436693271	0.0	11.30805669254815	11.564686548160473	0.0	0.0	0.0	0.0	0.0	11.114112223115939	0.0	0.0	0.0	0.0
APOL1 (310-333)	0.0	0.0	8.149488609809286	0.0	9.982978673591228	10.682038774294739	0.0	0.0	9.011100872496142	0.0	11.007336349662124	0.0	0.0	0.0	0.0	0.0	8.880628463478347	0.0
APOL1 (310-321)	9.776558668887844	0.0	10.574376811811621	9.464549676576633	11.466994451153603	8.964486072731368	6.595941586749823	11.631003443045469	10.009778803775259	0.0	10.396107543565384	10.566300104878724	10.098132592788641	8.657278725810919	10.356617358731846	10.25412907368538	9.934504482706874	10.701813317635818
APRV1 (225-240)	0.0	0.0	0.0	0.0	0.0	0.0	0.0	0.0	0.0	0.0	9.832022304498759	0.0	0.0	0.0	0.0	0.0	0.0	0.0
ARC1B (55-68)	7.721084626783609	9.281968655040338	0.0	10.349002837788603	7.632758546387763	10.795799191068344	0.0	0.0	0.0	0.0	0.0	0.0	0.0	0.0	0.0	0.0	6.026402157874664	5.746879908211371
ARC1B (145-155)	11.366763810265104	10.933622160022352	6.690634495100571	9.162273334156556	15.217159148184708	7.786595078692572	9.299513047093411	0.0	0.0	0.0	0.0	0.0	0.0	0.0	8.075341087357613	10.838365024242801	10.612292735179205	10.99908999642855
ARC1B (308-325)	0.0	0.0	8.252216300400487	0.0	0.0	0.0	6.601776022584444	0.0	0.0	0.0	0.0	0.0	0.0	0.0	9.710082249550043	0.0	8.145810043907263	11.123758149374439
ARF3 (21-33) | ARF1 (21-33)	11.5633831898564	7.977559843088689	11.57419565632068	12.623137510338847	12.455354652587433	0.0	12.016306002998085	9.47015705371139	0.0	0.0	0.0	7.734510875118314	0.0	11.352904364819867	0.0	12.361195690831998	0.0	0.0
ARF3 (43-56) | ARF1 (43-56)	13.870138781973111	9.911240802268237	12.42624695082187	14.080017035611586	13.646283676214507	13.42517737844789	8.891487114266132	2.489352002122189	0.0	0.0	0.0	10.698815617226149	0.0	10.676016366880905	0.0	9.93469120269817	0.0	0.0
ARF3 (123-139) | ARF1 (123-139)	9.444399110215246	10.464855266262413	9.660171299232438	9.324838435597734	9.706676947396753	10.9766832967424	0.0	0.0	0.0	0.0	0.0	0.0	0.0	0.0	10.749442709953195	0.0	0.0	0.0
ARF5 (20-33)	11.5633831898564	0.0	0.0	0.0	0.0	0.0	12.016306002998085	9.47015705371139	0.0	0.0	0.0	7.734510875118314	0.0	11.352904364819867	0.0	12.361195690831998	0.0	0.0
ARGI1 (128-146)	12.836053860699142	0.0	10.21934065229612	13.00641344688328	12.041121321727092	0.0	0.0	0.0	0.0	0.0	0.0	9.92172039583144	0.0	0.0	0.0	0.0	0.0	0.0
ARGI1 (267-289)	0.0	6.346672367947126	0.0	0.0	0.0	0.0	0.0	0.0	0.0	0.0	0.0	11.567136753672148	0.0	0.0	0.0	0.0	0.0	8.880783103641072
ARL8A (26-40)	0.0	0.0	0.0	9.714461104353347	0.0	9.050547499550275	0.0	0.0	0.0	0.0	0.0	0.0	0.0	0.0	0.0	0.0	0.0	0.0
ARP2 (180-190)	0.0	7.241768398530628	10.8075571384069	0.0	0.0	0.0	12.715794626539024	0.0	0.0	0.0	0.0	0.0	0.0	0.0	0.0	0.0	0.0	9.256914624512179
ARP2 (223-239)	10.51117146425004	10.807503425886251	9.846704959386404	11.543525632382568	10.870481886293792	0.0	0.0	0.0	0.0	0.0	0.0	0.0	0.0	0.0	0.0	0.0	0.0	2.2956385742880774
ARP2 (237-252)	9.812612529440603	9.622844200297997	0.0	8.550742603708512	9.047004646193031	9.57057843244666	0.0	0.0	0.0	0.0	0.0	0.0	0.0	0.0	0.0	0.0	0.0	2.2956385742880774
ARP3 (61-74)	9.77736014703667	0.0	10.344702260451962	0.0	0.0	0.0	8.898932926914007	10.081024097802889	0.0	0.0	0.0	0.0	10.20299493084243	9.507109247917079	10.345337700361062	10.496400105161216	9.717765115752727	10.004395423000618
ARP3 (112-126)	6.960391431991638	0.0	11.681739333644444	0.0	0.0	0.0	11.279529796958473	10.430287904607304	0.0	0.0	0.0	0.0	11.883968469037898	11.517345727714599	8.841840873698557	9.919741816320885	11.075786655903826	10.801603697126552
ARPC2 (18-31)	9.371777192961678	0.0	10.339058091788841	8.862157975995554	0.0	0.0	12.093933417733405	11.84317628647878	0.0	0.0	10.836040803098202	10.789895881788896	10.756684899715282	10.97992791589084	12.092955253750857	6.896511717655383	10.93695210799102	11.136374377408217
ARPC2 (41-55)	0.0	0.0	6.583294038539453	0.0	0.0	8.317341634597343	0.0	0.0	0.0	0.0	0.0	0.0	0.0	0.0	0.0	0.0	9.189337357483316	0.0
ARPC2 (93-108)	10.269009359553603	12.585963281861147	11.936280925049367	11.212772969950569	10.03528269781366	13.269920485279112	0.0	0.0	0.0	0.0	9.674622168394496	0.0	0.0	10.075499464307402	9.946693089240828	0.0	9.253455441663156	2.2956385742880774
ARPC2 (143-163)	8.100229962139498	0.0	0.0	0.0	7.815561455674677	9.679498304074375	0.0	0.0	0.0	0.0	0.0	0.0	0.0	0.0	0.0	0.0	0.0	0.0
ARPC2 (163-180)	6.885094208481228	9.854325363554407	0.0	9.532596216777641	9.247356822634599	10.189731323339016	0.0	0.0	0.0	0.0	0.0	0.0	0.0	0.0	0.0	0.0	0.0	0.0
ARPC2 (209-222)	0.0	0.0	10.113696805270855	7.935458016167964	8.4172968253863	10.72769495752177	10.321954259595481	10.142352955575404	0.0	0.0	9.905344213548927	10.678028016515166	3.0003879068960835	8.47298108627205	10.35566037999643	9.887734752076739	10.374482634574083	9.774995329245595
ARPC2 (223-244)	9.275066363854231	7.527692757622678	0.0	0.0	0.0	10.912270754224817	0.0	0.0	0.0	0.0	0.0	0.0	0.0	0.0	0.0	0.0	0.0	0.0
ARPC2 (276-292)	11.973404983457591	12.245858885136991	2.2788326659094107	10.745756358930148	11.63986195423939	14.296694022634853	0.0	0.0	0.0	0.0	0.0	0.0	0.0	0.0	0.0	0.0	10.458321953460356	0.0
ARPC3 (1-24)	11.510452423984422	9.633858297415204	10.78561364472236	0.0	11.004086236647412	13.235834335941522	0.0	0.0	0.0	0.0	0.0	0.0	0.0	0.0	0.0	0.0	11.607968651901167	0.0
ARPC3 (116-131)	10.916828061613455	12.175978944554501	10.066399025202287	0.0	8.845497095941397	10.909115829226112	0.0	0.0	0.0	0.0	0.0	9.730501720501497	0.0	0.0	0.0	0.0	10.614929765163447	10.188344831399482
ARPC3 (162-178)	0.0	10.824513914316128	0.0	0.0	0.0	11.858299182659746	0.0	0.0	0.0	0.0	0.0	0.0	0.0	0.0	0.0	0.0	0.0	0.0
ARPC4 (51-70)	9.531355285216168	10.809261113056916	0.0	7.625247361762685	10.783274269988901	12.647841716365148	0.0	0.0	0.0	0.0	0.0	0.0	0.0	0.0	0.0	0.0	9.815440930224787	5.766404692771462
ARPC4 (70-85)	6.044116376086332	9.756211834302595	0.0	8.534056747807636	9.499700664421912	10.01952232059161	0.0	0.0	0.0	0.0	0.0	0.0	0.0	0.0	0.0	0.0	0.0	0.0
ARPC5 (13-24)	0.0	8.114594436035466	0.0	0.0	9.920267452034022	0.0	9.948449420791182	0.0	0.0	0.0	0.0	0.0	10.39642408626737	0.0	10.317610195664562	8.966233824538397	9.855129883202462	10.66737487793115
ARPC5 (24-42)	10.537245423028901	0.0	9.753148868504917	7.208359141434547	0.0	0.0	10.355326472359298	8.902977916288709	0.0	9.55516602988358	0.0	0.0	11.148773763471638	10.61251303272607	6.8225738808511585	10.360502386156858	9.422526823021434	10.215857748646874
ARPC5 (53-79)	0.0	9.591943523347034	0.0	0.0	2.008034639120229	8.626377536529697	0.0	0.0	0.0	0.0	0.0	0.0	0.0	0.0	0.0	0.0	0.0	0.0
ARPC5 (57-78)	0.0	10.491266438334524	0.0	0.0	0.0	8.888466258447568	0.0	0.0	0.0	0.0	0.0	0.0	0.0	0.0	0.0	0.0	0.0	0.0
ARPC5 (84-95)	9.502369350565143	8.085347353041568	7.970842958776881	9.04406018949518	9.058133257918492	11.169580083744577	0.0	0.0	0.0	0.0	0.0	0.0	0.0	0.0	0.0	0.0	0.0	0.0
ARPC5 (142-151)	9.741933235679044	7.657628758426178	10.156212272613015	8.256561867592863	10.431380827511026	9.776846919145774	0.0	0.0	0.0	0.0	0.0	0.0	0.0	0.0	0.0	0.0	10.261653430411984	0.0
ASC (45-57)	0.0	0.0	0.0	0.0	0.0	10.417983268675947	0.0	0.0	0.0	0.0	0.0	0.0	0.0	0.0	0.0	0.0	0.0	0.0
ASC (69-88)	0.0	8.499689051105547	0.0	7.707354490987781	0.0	9.923320140729402	0.0	0.0	0.0	0.0	0.0	0.0	0.0	0.0	0.0	0.0	0.0	0.0
AT2A3 (694-712)	0.0	0.0	0.0	0.0	0.0	0.0	0.0	0.0	0.0	0.0	0.0	0.0	0.0	0.0	7.5346416874529645	0.0	0.0	10.96252073852196
ATPB (440-454)	0.0	10.426627855114214	0.0	0.0	0.0	10.32853496830169	0.0	0.0	0.0	0.0	0.0	0.0	0.0	0.0	0.0	0.0	0.0	0.0
B2MG (47-57)	0.0	0.0	10.13763831606152	0.0	0.0	0.0	10.009853043435724	0.0	0.0	0.0	9.379482058400118	0.0	0.0	0.0	0.0	0.0	11.651155141211259	12.153539057568075
B2MG (86-95)	0.0	0.0	0.0	0.0	0.0	0.0	8.17917077913175	0.0	0.0	0.0	0.0	0.0	0.0	11.08085749205647	11.223328624429701	12.236374668114278	10.510216736324741	11.853434952286964
B2MG (88-98)	11.679851190477526	9.784220358485339	11.463144851753242	11.764849548966696	11.73793511556882	10.583738953752858	12.41802975414457	11.694271136226247	12.48878229110392	0.0	9.791100746866405	11.731984122067011	12.32170467920127	11.677802433065517	11.56198966045316	8.679212372798505	10.46538104475246	12.147557134756061
B2MG (102-119)	10.912388716523939	9.782157791622996	12.049192405547485	10.572712505830873	11.99856851138562	10.45522856544639	0.0	0.0	0.0	0.0	0.0	0.0	0.0	0.0	0.0	0.0	12.966120045544512	0.0
B3AT (21-44)	0.0	4.118875644666434	0.0	8.027366219549029	0.0	0.0	0.0	0.0	0.0	0.0	0.0	0.0	0.0	0.0	0.0	0.0	0.0	0.0
B3AT (176-193)	8.953057085897656	9.847680501796662	0.0	11.034537272803636	0.0	0.0	0.0	0.0	0.0	0.0	0.0	0.0	0.0	0.0	0.0	0.0	9.908646644516335	0.0
B3AT (740-756)	11.164122951304881	11.436728619618366	0.0	12.3013812094179	0.0	0.0	0.0	0.0	0.0	0.0	0.0	0.0	0.0	8.793370565215906	0.0	0.0	11.401264407842328	0.0
B3AT (892-907)	7.362483097271176	9.498529493948494	0.0	9.751907284375518	0.0	0.0	0.0	0.0	0.0	0.0	0.0	0.0	0.0	0.0	0.0	0.0	8.9932647549164	0.0
BASP1 (25-45)	7.487458984778884	8.290287408802346	7.2199874229151035	8.668302604537828	6.83744006775686	10.155666261425228	9.329842400007944	10.504478241143376	8.977536134080747	9.188475011798388	8.526372253779574	10.978001549347544	10.805809783755423	10.251227769431997	9.795338527136021	9.622491294000447	10.357799929894922	10.621834271497063
BASP1 (25-38)	11.474179148690023	10.465417278378913	11.03783388731411	10.768376224959614	11.829751763471178	10.65019048582631	12.68246070524123	9.226517172943977	0.0	11.336402268036535	0.0	11.531850090887739	11.938418097538035	12.01922673035588	9.3186825767481	10.774386406942012	11.085569981406074	10.674588299341275
BASP1 (182-198)	8.099176297726508	0.0	0.0	0.0	2.008034639120229	0.0	9.995972872371183	10.180259632897208	0.0	0.0	0.0	9.330091321493203	11.69574470886679	10.626228969150338	8.560020589097274	11.949604717559268	11.351118800564699	11.892752620741248
BASP1 (188-212)	0.0	0.0	0.0	0.0	9.564860010694463	0.0	9.377042554037835	9.868386464063942	0.0	0.0	8.245244780476815	9.782876180480372	0.0	0.0	10.676442439729543	0.0	0.0	0.0
BASP1 (198-212)	11.770198364236292	9.749251950561398	13.342881156236196	9.642828750592077	7.134371927771673	1.4807566190689145	9.595862620473815	11.684016547075888	0.0	11.494920436213446	11.728196075451514	13.002446471597247	10.312210144643544	12.109112595062907	10.589167198011639	10.711972717448356	7.775652179692133	11.964798371545854
BASP1 (211-227)	10.814159304800034	10.761766628818677	10.819598208593325	12.708608130828468	10.065826264550555	7.468710204181299	11.657339778363585	11.97414336518781	11.041276566555084	7.810807492717245	11.065001162596436	9.186845265750522	11.061643739587694	11.569012811118313	11.592071285595004	11.958115073279565	10.827491935340213	11.37763891875241
BASP1 (97-126)	9.674445105735348	11.39847429221675	11.58291082683048	9.116538106564656	10.164394872172904	9.238834133295274	12.809640822905045	9.499879258173186	0.0	0.0	0.0	11.633850645959207	12.3212059999004	11.775830755435997	10.71486423758498	11.410197575249505	11.998387223277364	13.482674937403432
BASP1 (97-121)	0.0	0.0	0.0	0.0	5.235515403137946	0.0	0.0	11.10571914843709	0.0	0.0	0.0	10.73452222836392	0.0	0.0	0.0	7.804334109989711	9.48195384546583	2.2956385742880774
BASP1 (98-109)	9.890200451504429	9.930934452656349	9.999019739007847	13.286382038646714	6.315177631983715	9.400943445212773	10.333454615704529	13.320748747416895	0.0	13.851574453656177	8.466001324309245	13.116499049039238	9.799749526756676	12.483196716774422	13.305052853287528	12.724127256446375	11.380496422105955	10.07525776178419
BASP1 (98-114)	11.72427229855308	11.778353308096062	12.169463179930139	10.869791163196254	0.0	8.575303368448115	12.832759642957557	12.850998437477196	0.0	11.914211837863016	0.0	10.51369213794934	11.94297457075699	13.004064600434255	12.182945148271285	13.004864935458047	10.596159375058576	10.437800125995494
BASP1 (121-149)	11.530662293519772	11.678714875739255	10.071111907592188	10.415511073840074	7.41119371631095	8.60559992056934	10.664138916887774	9.366809549939612	0.0	0.0	10.564352717074902	10.857968557841643	11.156645673664983	11.204079703572917	11.248270917053942	9.462209432256852	11.407882062109447	10.791002024647337
BASP1 (149-163)	10.466603046460946	10.561444722900935	10.680702149319373	9.132430893107387	11.165312202718134	0.0	10.878450271946353	10.736499901988026	0.0	0.0	10.240431724129289	11.01072497412802	12.074832918967576	10.46364023885492	10.654989340942624	11.243916618553989	10.6467078527053	11.710159671045336
BASP1 (163-190)	9.562499188034016	9.870661664384805	9.713709554322024	9.832489257269573	8.59355361004166	8.727850815097149	9.417565513651526	8.449694554546342	0.0	0.0	0.0	11.296256005855897	10.16806940571028	10.147348144159537	9.053569933375389	10.927076194724103	10.961661745430096	10.179501534261705
BASP1 (163-182)	7.647366162133773	6.557650003302935	10.67679495503549	7.326502983726987	8.70806108091572	8.235870630174551	10.570390831749215	10.102555215413231	8.726352413942355	10.173147471848653	10.4235848254507	11.48700750979081	11.226712290186283	8.498059422569007	11.285378913247055	10.913229857648764	10.900511500429413	11.682967778683935
BGH3 (519-539)	12.854341732391422	11.956441005238197	12.085019411404039	12.976168491054976	10.053635203992595	10.550256049832798	7.211158172631403	0.0	0.0	0.0	0.0	6.742042330143712	0.0	8.76290674338158	0.0	0.0	12.613197810597544	10.547704631530562
BGH3 (599-628)	7.813878404574477	8.759086987667867	0.0	4.823876796023207	0.0	0.0	0.0	0.0	0.0	0.0	0.0	0.0	0.0	0.0	0.0	0.0	2.2586843293554644	0.0
BIN2 (127-139)	0.0	7.639484939741825	0.0	0.0	0.0	9.668117244402632	0.0	0.0	0.0	0.0	0.0	0.0	0.0	0.0	0.0	0.0	0.0	0.0
BIN2 (271-287)	9.535822872773801	9.751505159911806	9.572398299958767	10.5353012320644	8.220567227148889	10.813257386390582	10.082238061453149	0.0	0.0	0.0	0.0	0.0	10.763957533086256	10.45652388320707	0.0	8.162790721064354	10.141298168940464	10.558273224496597
BIN2 (293-317)	10.02718788970521	8.458941178267985	10.804821610881934	8.832252605857427	10.73469378067573	5.511959129136009	9.843846717298034	8.094954384477644	8.592482000135808	7.889099617019864	8.053021392044363	0.0	9.155487607345375	8.019788644589756	7.71663205298056	11.46855387240048	10.549290337417457	10.60732031771529
BIN2 (410-423)	11.751998686820393	11.295221433488024	9.43506253939917	11.897592042059244	11.497186027991852	10.787928695892436	9.112662246096164	0.0	0.0	0.0	0.0	3.3188910346388636	10.499256308701552	0.0	0.0	2.5372863661970158	10.910624094482424	0.0
BIN2 (422-438)	9.671313000246734	9.458364316254665	0.0	9.377989890093517	9.918960472012092	8.640480565298962	0.0	0.0	0.0	0.0	0.0	0.0	7.638891077529968	0.0	0.0	11.13539505447604	0.0	0.0
BIN2 (460-476)	10.418753786555602	7.173854780175825	9.678232371073998	9.840344264464214	10.263980272370251	0.0	8.661129519894788	10.920896321655908	0.0	10.349392063373383	0.0	9.782822202838826	10.910699783896288	10.69477160259696	10.664363690297877	10.648725085804235	11.106606694820286	10.193156762504865
BIN2 (539-559)	11.406565673730645	9.837538603819851	8.88199923747909	9.024020398285513	4.70889214740329	8.888731182335812	11.319401470302514	11.736833571595007	9.863760898136984	9.030260314755647	9.548614980574019	0.0	11.311417046510545	11.896032379011485	10.550216092894019	10.954634362699116	9.773808501527432	10.084060410433
BIN2 (539-565)	10.471223830915285	8.970664852059759	10.121328341649091	11.247984418905393	12.18704698513849	0.0	9.741539797759373	9.87001552246425	6.944190584819139	9.945874297763972	8.990978887375071	0.0	8.626893286674193	8.473967792650685	0.0	6.655052176700049	9.703392805891488	6.585054642724365
BIN2 (544-565)	6.261831035213984	10.19726554257731	8.507813299616219	10.390957159206835	10.118089441874265	0.0	9.90495757252842	9.24079013054439	7.0386158181047165	0.0	10.38054873282718	0.0	11.252849926635719	9.115950165370288	0.0	9.395242750015035	0.0	11.028059028810807
BIP (195-207)	0.0	9.683300132343067	11.382534329704672	9.836830326633564	9.480081534424492	12.42536588865989	0.0	0.0	0.0	0.0	0.0	0.0	0.0	0.0	0.0	0.0	0.0	0.0
BLVRB (6-24)	13.321315631070783	13.445629314652505	10.290897576229543	13.61417869237693	12.043093183008457	10.711052489757988	0.0	0.0	0.0	0.0	0.0	0.0	0.0	0.0	0.0	10.948787157629909	13.023903696530185	11.39097841521537
BLVRB (8-31)	11.065019343552017	14.407100801846708	10.096703195772543	10.081886933851644	11.80495972970193	8.713874575782773	0.0	0.0	0.0	0.0	0.0	0.0	0.0	0.0	0.0	2.5372863661970158	11.48176037559413	11.484438472870096
BLVRB (51-72)	9.06526767915497	10.163272386382879	0.0	7.121975530278693	8.45625180092772	6.626195823328409	0.0	0.0	0.0	0.0	0.0	0.0	0.0	0.0	0.0	0.0	0.0	7.812104821555976
BLVRB (71-86)	11.262013141404932	11.301590425797377	0.0	10.997499388695218	9.64127710750531	7.8220409489672384	0.0	0.0	0.0	0.0	0.0	0.0	0.0	0.0	0.0	0.0	9.262415860586561	6.510778773857886
BLVRB (147-165)	11.169689017955818	12.605637283982064	0.0	11.737984183345043	9.339040111218518	9.973712944437601	0.0	0.0	0.0	0.0	0.0	0.0	0.0	0.0	0.0	0.0	10.868402274189776	9.660605348607554
BPI (31-40)	7.440357413911092	10.25100561481621	10.351152974968812	9.468353564925449	4.957880752082595	9.930797814823338	9.803571946736703	0.0	9.306491494978971	0.0	0.0	0.0	0.0	8.277764326406588	0.0	6.731511170433491	10.000004657860918	10.163494735649563
BPI (31-53)	12.04875988268192	10.47139784034794	12.095397075362083	8.871676462153056	10.326664914481812	9.363179629500122	0.0	0.0	0.0	0.0	0.0	0.0	0.0	0.0	0.0	8.681780868273831	10.074848796464543	8.822231788267969
BPI (345-362)	15.241937549159982	13.764924656786848	13.398389221337789	15.157948708387462	14.44596230788828	14.061939177919307	12.596737364064092	0.0	0.0	0.0	0.0	11.607719924785444	0.0	0.0	12.582795901057032	12.081297152635425	13.556971257208192	13.65392267608607
BPI (389-399)	10.31572899986835	0.0	0.0	10.609238017879012	11.145334578933658	0.0	0.0	0.0	0.0	0.0	0.0	0.0	0.0	0.0	0.0	0.0	0.0	0.0
BPI (442-462)	0.0	11.897245731185912	0.0	0.0	0.0	12.622320965074339	0.0	0.0	0.0	0.0	0.0	0.0	0.0	0.0	0.0	0.0	6.130749663316404	0.0
BPI (469-487)	9.766766286127558	12.190895499173713	8.624745014394035	11.577039362354224	11.38410940947819	12.664033578595914	9.781707890533472	0.0	6.859541795216022	0.0	0.0	0.0	9.600602279414003	11.190027995507984	0.0	11.165249298472594	9.132403192142705	10.999885747112225
BPI (37-55)	10.67969780170447	11.168787842935114	11.5402167728646	9.949132020371557	10.313986793957937	11.658439897603545	9.315649772507712	0.0	0.0	0.0	0.0	8.96407627757572	0.0	9.008803844560585	0.0	10.312103515796156	11.29824160645761	11.116724157881258
BPI (53-63)	7.382251564621297	8.949839213254661	9.50536975160333	0.0	8.096994666989444	9.47396085257473	0.0	0.0	0.0	0.0	0.0	0.0	0.0	0.0	0.0	0.0	0.0	0.0
BPI (83-99)	12.875533502887402	10.518946728081529	8.69412023697611	12.844519758697226	11.135976673737296	6.646993130212767	0.0	0.0	0.0	0.0	0.0	0.0	0.0	0.0	0.0	0.0	0.0	10.090785603529628
BPI (99-111)	10.594435508266796	10.483889993340782	12.829502713910466	13.274734623657222	11.870710241781179	11.556497350136747	11.031994436889947	0.0	0.0	0.0	0.0	0.0	0.0	8.385054522617631	10.284176624337556	10.240054981088369	12.051832319466492	10.262405020896285
BPI (131-144)	1.838692016661532	9.659211442872351	9.438307533313676	2.0157047859546924	2.008034639120229	9.368913012282391	0.0	0.0	0.0	0.0	0.0	0.0	0.0	0.0	0.0	0.0	9.914461460825237	0.0
BPI (144-155)	13.358611802936009	0.0	12.394218610656125	11.814817690532541	12.636089108679442	0.0	12.388117545319506	0.0	0.0	0.0	0.0	0.0	11.943870409320498	11.66951858668769	11.673313490567983	0.0	8.253666953458058	12.251039304692075
BPI (213-230)	10.138931155719424	11.78053267634065	11.969722120857544	10.03440991719769	11.073614233778295	9.930853646449709	7.572653217906568	0.0	7.785497153836084	0.0	0.0	0.0	0.0	0.0	0.0	12.063073764685917	9.05891699342129	9.367712144477265
BPI (331-347)	0.0	9.667562975882563	0.0	0.0	0.0	9.065835373544719	0.0	0.0	0.0	0.0	0.0	0.0	0.0	0.0	0.0	0.0	0.0	0.0
C1QB (127-140)	0.0	11.398397885358854	0.0	0.0	0.0	14.710111028002737	0.0	0.0	0.0	0.0	0.0	0.0	0.0	0.0	0.0	0.0	12.960273397287336	0.0
C1QB (207-222)	0.0	10.847587138646347	7.1678402682276765	10.922902964399333	10.831414993498843	12.54420969939215	9.879986944358858	4.506083412190043	0.0	0.0	0.0	0.0	0.0	0.0	0.0	0.0	10.196770706101061	8.944284672708704
C1QC (124-138)	7.194304646949768	12.631736866451797	13.043319959615781	8.378485828261294	10.775750987072458	9.650100793335396	15.72069478726515	11.686218406770509	0.0	0.0	0.0	9.620700054557725	0.0	0.0	0.0	0.0	13.358547861071152	10.899864459776257
C1R (30-48)	0.0	0.0	0.0	0.0	0.0	10.050138986222388	0.0	0.0	0.0	0.0	0.0	0.0	0.0	0.0	0.0	0.0	0.0	0.0
C1R (593-603)	0.0	0.0	9.98457370044834	0.0	9.978095862379385	9.883559108837105	0.0	0.0	0.0	0.0	0.0	0.0	0.0	0.0	0.0	0.0	11.163312991677486	0.0
C1S (471-484)	0.0	0.0	0.0	0.0	8.5771033170958	9.327341246193185	0.0	0.0	0.0	0.0	0.0	0.0	0.0	0.0	0.0	0.0	9.914461460825237	0.0
C1S (515-533)	0.0	0.0	0.0	0.0	0.0	0.0	0.0	0.0	0.0	0.0	0.0	0.0	0.0	0.0	0.0	0.0	8.381611532832443	9.158114316523083
C1S (599-610)	10.737326148755798	0.0	9.888635560225325	0.0	0.0	0.0	11.070289958229809	0.0	0.0	0.0	0.0	0.0	11.983889594653986	11.45000592480537	9.259014921517359	2.5372863661970158	10.654838601145372	10.371828483286809
C1S (675-688)	0.0	0.0	5.935515772645149	0.0	10.088069151617297	8.604964291179005	9.549815738895441	0.0	9.617130523371323	0.0	0.0	8.051765957497546	10.204942209542184	9.998419529611429	8.464958528585898	10.18554365676107	9.655300494817464	8.77897676971704
C1TC (25-40)	0.0	0.0	0.0	0.0	0.0	8.147685292852216	0.0	0.0	0.0	0.0	0.0	0.0	0.0	0.0	0.0	0.0	0.0	0.0
C5AR1 (339-350)	9.328679142908442	0.0	0.0	0.0	9.617235447335853	0.0	0.0	0.0	0.0	0.0	0.0	0.0	0.0	0.0	0.0	0.0	0.0	0.0
CAH1 (50-61)	12.29978291162783	10.016588564007126	0.0	12.5043229818552	11.481119188355713	0.0	0.0	0.0	0.0	0.0	0.0	0.0	0.0	0.0	0.0	0.0	9.63296795417994	10.41132989640541
CAH1 (144-161)	7.2084590533223	9.175791246851917	0.0	0.0	0.0	9.977053445264001	0.0	0.0	0.0	0.0	0.0	0.0	0.0	0.0	0.0	0.0	10.634850567127364	0.0
CAH1 (231-257)	0.0	8.432257862213145	0.0	0.0	0.0	5.4297503715027755	0.0	0.0	0.0	0.0	0.0	0.0	0.0	0.0	0.0	0.0	0.0	0.0
CAH2 (241-260)	0.0	7.724747787804152	0.0	0.0	0.0	11.127733599511265	0.0	0.0	0.0	0.0	0.0	0.0	0.0	0.0	0.0	0.0	2.2586843293554644	0.0
CALL5 (69-83)	0.0	0.0	0.0	0.0	0.0	0.0	0.0	0.0	0.0	0.0	0.0	10.662764008050114	0.0	0.0	0.0	0.0	10.290701908706975	0.0
CALL5 (86-102)	0.0	0.0	0.0	0.0	0.0	0.0	0.0	0.0	0.0	0.0	7.453261955817747	0.0	0.0	0.0	0.0	0.0	8.761624108953074	0.0
CALL5 (121-138)	0.0	0.0	0.0	0.0	0.0	0.0	0.0	0.0	0.0	0.0	0.0	0.0	0.0	0.0	0.0	0.0	10.518269213968821	0.0
CALL5 (125-139)	0.0	0.0	0.0	0.0	0.0	0.0	0.0	0.0	0.0	0.0	10.556392156359147	0.0	0.0	0.0	0.0	0.0	8.374650699318037	0.0
CALL5 (138-146)	0.0	0.0	0.0	0.0	0.0	0.0	0.0	0.0	0.0	0.0	0.0	12.377019127749517	0.0	0.0	0.0	0.0	12.60762992319955	0.0
CALM2 (19-30) | CALM1 (19-30) | CALM3 (19-30)	0.0	0.0	10.156578878237719	0.0	9.216399707748044	0.0	0.0	11.438984773590487	0.0	0.0	0.0	0.0	9.921665594450857	0.0	0.0	0.0	0.0	0.0
CALM2 (80-90) | CALM1 (80-90) | CALM3 (80-90)	0.0	0.0	2.2788326659094107	0.0	9.245602370283665	0.0	11.171271048806744	11.369857884997653	8.52216817312202	7.646605275980587	8.72132708126075	0.0	9.677712041877845	10.762164778635873	10.010603991517751	9.423480741286534	11.599523130484702	9.788035421664219
CALM2 (117-129) | CALM1 (117-129) | CALM3 (117-129)	7.698362861592766	0.0	10.417709555454804	0.0	10.160953757692617	0.0	11.07900788073598	11.36575435726326	8.572391646476596	11.012921905832412	9.701604707933884	12.016106155244742	11.198791571561614	11.680658482021867	10.444277138733133	10.671988752762692	10.966276671823916	10.653665527347636
CALM2 (117-139) | CALM1 (117-139) | CALM3 (117-139)	4.305019673499147	0.0	8.488358968590227	0.0	0.0	0.0	10.153197811323185	7.529985215054546	0.0	0.0	0.0	0.0	0.0	9.616148651608126	10.666495402339695	0.0	10.535552374805675	10.717681666925516
CALM2 (125-137) | CALM1 (125-137) | CALM3 (125-137)	0.0	0.0	9.59081343138976	0.0	0.0	0.0	9.101456802174864	6.327830909972218	0.0	0.0	0.0	9.076570320696316	0.0	0.0	0.0	0.0	0.0	0.0
CALM2 (141-149) | CALM1 (141-149) | CALM3 (141-149)	0.0	0.0	0.0	0.0	0.0	0.0	0.0	0.0	0.0	0.0	0.0	11.179310910603643	0.0	0.0	0.0	0.0	0.0	0.0
CALR (286-304)	11.31625976386752	9.318973189850666	10.718293633248445	10.082006319116736	0.0	0.0	9.601602423830563	0.0	0.0	0.0	0.0	3.3188910346388636	9.20606679049387	8.977695338210356	5.98909041401288	7.150468818822676	0.0	0.0
CALR (390-413)	8.467712060619608	0.0	8.175502781959601	2.0157047859546924	0.0	0.0	0.0	0.0	0.0	0.0	0.0	3.3188910346388636	0.0	0.0	0.0	8.54325258334011	0.0	0.0
CALR (400-417)	5.499900171701994	1.882081340266714	0.0	8.841437701204159	0.0	0.0	9.608663665776827	0.0	0.0	0.0	0.0	10.491796697558307	8.862116272142186	2.8612087750551938	0.0	0.0	0.0	0.0
CALX (38-50)	9.654534795785237	7.7950501006406965	9.652493973351623	8.50110770789559	0.0	0.0	8.759388062449	9.87858440170076	0.0	0.0	0.0	0.0	10.096753730561245	10.90012654619709	9.853572551779497	10.227874785744014	8.652244728293903	0.0
CALX (461-474)	8.763180893045577	10.250869158396213	10.744026189438845	10.375929159093587	11.085800548445892	0.0	0.0	0.0	0.0	0.0	0.0	0.0	0.0	0.0	0.0	0.0	0.0	0.0
CALX (515-525)	0.0	0.0	9.21412438253406	0.0	9.670756144651037	0.0	10.527812817219882	12.693605247534645	0.0	11.005881564368142	0.0	9.29749481323463	11.250739761399698	10.846594573913553	11.068982947816677	12.254922655407853	0.0	9.18485798019596
CALX (516-537)	0.0	0.0	0.0	0.0	0.0	8.56063907436842	0.0	2.489352002122189	0.0	0.0	0.0	9.511260951211934	0.0	0.0	0.0	0.0	0.0	0.0
CALX (537-548)	9.240832216764383	6.3109162477324245	8.409026545897602	9.617250271718047	10.779110441303036	8.419149070215212	11.502215862073177	0.0	0.0	0.0	0.0	11.02289844297399	11.543984726973665	10.728611626332603	0.0	10.919121153694345	9.921872060727864	10.054018226729744
CAMP (66-77)	11.077183494488585	13.047006475760568	12.165986671106781	11.937357357032871	0.0	0.0	0.0	0.0	0.0	0.0	0.0	0.0	0.0	0.0	0.0	11.970254909499447	0.0	0.0
CAP1 (61-78)	9.561267558196766	13.099680525433682	9.246435927867502	6.867750382995385	5.290064859428998	11.287481607218755	11.388976274546199	0.0	0.0	0.0	0.0	10.758386109350157	0.0	0.0	6.613153864375134	0.0	7.589588862277842	0.0
CAP1 (126-138)	0.0	10.746294449707216	0.0	11.291874596321362	0.0	0.0	0.0	0.0	0.0	0.0	0.0	0.0	0.0	0.0	0.0	0.0	0.0	0.0
CAP1 (320-350)	12.208427374604552	11.411698758070893	11.429328908381464	5.822440850411504	10.687582894732941	6.811705892469588	0.0	0.0	0.0	0.0	0.0	0.0	3.0003879068960835	2.8612087750551938	0.0	10.73940375606085	10.112928648511604	10.362953398151827
CAP1 (337-350)	10.787839574327483	12.16360448652251	11.485687466119892	11.253671431106385	11.057307553252045	12.255107459495385	9.526806346842267	0.0	0.0	0.0	0.0	9.43811352335693	10.061937502068568	11.050931743150397	10.12393978761293	7.930232649486821	9.251683036752933	11.326565141997852
CAP1 (356-370)	8.358496927112043	10.533177818414101	0.0	0.0	7.8570405492659035	11.209006826071231	0.0	0.0	0.0	0.0	0.0	0.0	0.0	0.0	0.0	0.0	0.0	0.0
CAP1 (386-401)	10.59381068581339	11.650177541750608	12.844188454911343	10.463110883703491	11.303131702310969	9.973065573157564	0.0	0.0	0.0	0.0	0.0	0.0	0.0	0.0	0.0	0.0	11.542111563210081	10.917636563261407
CAP1 (401-410)	0.0	10.742547724829118	0.0	0.0	9.550499848248917	5.168022657747741	0.0	0.0	0.0	0.0	0.0	0.0	0.0	0.0	0.0	0.0	0.0	6.146198665872491
CAP1 (433-456)	0.0	0.0	0.0	0.0	0.0	0.0	0.0	0.0	0.0	0.0	2.8477898632935568	0.0	6.6883241200221955	0.0	6.414850017752994	0.0	9.840953063061203	0.0
CAP1 (439-457)	8.2950963924069	8.56750722085952	11.33282228256652	10.973117116153798	10.500015980565758	0.0	10.039435915492385	11.371734706194692	9.7563635132343	13.175779120872686	10.117636562275948	0.0	10.206608030053816	10.891474936989201	10.209749850585386	8.502510785315788	10.843180627488234	9.79183544881565
CAP1 (134-161)	8.52344161018953	0.0	0.0	0.0	0.0	0.0	0.0	0.0	0.0	0.0	0.0	0.0	0.0	0.0	0.0	0.0	10.02778515017302	0.0
CAP1 (138-161)	10.439697734825799	11.723294911051054	10.538550161536216	10.670230979633354	10.044608440079342	11.032366206292467	0.0	0.0	0.0	0.0	0.0	0.0	0.0	0.0	0.0	0.0	10.958834812743294	10.226599945265763
CAP1 (203-218)	10.481869315756764	8.148500876910287	4.47284157703292	9.82837164572414	8.582442442163646	9.770391619406096	0.0	0.0	0.0	0.0	0.0	0.0	0.0	0.0	0.0	0.0	9.309679682181182	9.10784470572496
CAP1 (261-271)	9.865974954855536	8.300656597080698	0.0	9.900276048452156	10.909799138236181	0.0	10.104746603086078	11.15544611677684	0.0	0.0	0.0	10.462398685449893	10.429476224760297	0.0	0.0	10.207258658617533	9.625077115247809	10.63496223452038
CAP1 (267-285)	1.838692016661532	9.744751685571323	0.0	0.0	0.0	10.673047097029505	0.0	0.0	0.0	0.0	0.0	0.0	0.0	0.0	0.0	0.0	0.0	0.0
CAP1 (274-293)	11.337521868524888	11.184582205008088	10.220313695500684	9.693913458534816	10.38642988180088	11.212480563579453	0.0	0.0	0.0	0.0	0.0	9.887136295476152	0.0	0.0	2.4211002605042458	0.0	8.942088354061568	0.0
CAP1 (293-312)	7.218466966453917	11.246183711419336	8.220012242406163	9.349072210740843	5.887967233521836	12.231743098862339	12.189441164748699	11.721190898317781	6.971836032736424	11.791148507505595	10.747660921926766	0.0	9.52026711522759	10.697637417439434	13.300179435176098	12.406650510927133	0.0	8.18969294066742
CAP1 (299-320)	8.930805329056847	14.00706441470821	6.907237982590024	8.673165395635674	2.008034639120229	11.967391320583541	0.0	0.0	0.0	0.0	0.0	0.0	0.0	0.0	0.0	0.0	11.05718778046001	0.0
CAPG (7-23)	0.0	0.0	0.0	0.0	0.0	0.0	10.478023086057577	0.0	0.0	0.0	0.0	0.0	0.0	0.0	7.558949937991994	0.0	0.0	0.0
CAPG (197-223)	5.9194512828820125	9.708382871536541	0.0	2.0157047859546924	0.0	11.017641389957268	0.0	0.0	0.0	0.0	0.0	0.0	0.0	0.0	0.0	0.0	9.05139096576601	0.0
CAPG (205-223)	8.878157087773186	0.0	0.0	9.628991464211914	7.9051994561569	0.0	9.607239970276666	9.058993626866329	0.0	0.0	8.424334872706527	0.0	3.0003879068960835	6.731933203145145	9.822385973687615	10.162638421315643	10.648314482894394	9.639208100013283
CAPG (229-249)	9.197173897252128	9.891247722993516	9.448178295688919	6.209680283553999	6.856904579273011	0.0	11.122346582755048	2.489352002122189	0.0	0.0	9.815805714151134	8.154905382217922	11.167200497641263	10.789013711129057	0.0	0.0	10.958686226954056	11.034049498057675
CAPG (231-243)	11.382669999523914	0.0	0.0	0.0	0.0	0.0	11.100397569144302	0.0	0.0	0.0	0.0	0.0	11.671329236822361	11.580898434674285	9.942354593142486	11.522739312749245	9.939710465214423	0.0
CAPG (249-266)	9.464808357078779	7.138448327656082	0.0	5.535881112869199	10.252918082358141	6.5823187843046815	0.0	0.0	0.0	0.0	0.0	0.0	0.0	0.0	0.0	0.0	8.543591674447223	0.0
CAPZB (75-90)	10.239054156272134	9.173889878281281	0.0	11.279410990651607	0.0	0.0	0.0	0.0	0.0	0.0	0.0	0.0	0.0	11.21429265967796	2.4211002605042458	0.0	11.424778836099806	10.884341056797638
CAPZB (154-173)	0.0	10.228614836354112	0.0	0.0	0.0	12.880714704938221	0.0	0.0	0.0	0.0	0.0	0.0	0.0	0.0	0.0	0.0	11.25779711313336	0.0
CATA (115-134)	12.039945695605928	11.184433829401987	11.245779125188923	11.272662150306454	11.319053881279	10.11472544767573	0.0	0.0	0.0	0.0	0.0	0.0	0.0	0.0	0.0	0.0	11.190132607128977	10.249352866475531
CATA (509-525)	9.930701669241135	7.124774442883579	8.539177362858291	9.934950804638163	9.808907010817265	10.40829567341552	0.0	0.0	0.0	0.0	0.0	0.0	0.0	0.0	0.0	0.0	8.738678091731407	0.0
CATD (232-245)	0.0	0.0	0.0	0.0	0.0	0.0	0.0	0.0	0.0	0.0	0.0	11.62205950910748	0.0	0.0	0.0	0.0	0.0	0.0
CATG (20-36)	0.0	13.937301104209814	13.020817894805328	0.0	13.179771937246349	14.650182961128744	0.0	0.0	0.0	0.0	0.0	0.0	0.0	0.0	8.349209030536757	0.0	9.133814809253451	0.0
CATG (20-30)	0.0	8.347111807875118	0.0	0.0	0.0	0.0	0.0	0.0	0.0	0.0	0.0	0.0	0.0	0.0	0.0	0.0	0.0	0.0
CATG (231-243)	4.232148217281352	13.336791129458474	9.779449483758922	2.0157047859546924	12.915773555169592	13.728125700151525	7.1198730870064155	0.0	8.362332990947003	0.0	0.0	0.0	0.0	10.631471931598728	11.410241594148763	9.740584573755767	12.748078795053013	10.363595211823629
CATG (72-89)	11.865523132085475	12.20495508342514	12.192428108152624	0.0	9.853156529141739	12.533031308410601	0.0	0.0	0.0	0.0	0.0	0.0	0.0	0.0	9.867854891596302	0.0	9.850420970147026	0.0
CATG (82-95)	6.299324817894678	6.699048068587898	0.0	0.0	7.209704210560221	12.584455140254596	10.7330654635507	13.584039172422607	11.024671009019475	14.525167419646529	11.543019374704581	11.468088358630334	11.47594158789549	12.459284335927823	11.395602870397017	0.0	0.0	10.945831032909114
CATG (95-105)	11.578828896242445	11.795989359996346	10.736815674691817	9.73483504710989	12.229785190567444	12.21045917775544	0.0	0.0	0.0	0.0	0.0	11.996407450275509	0.0	2.8612087750551938	10.263556812757635	0.0	11.741782734742872	9.348765452311786
CATG (127-141)	10.358191334375086	10.346934590104201	9.723884102073228	9.082477631744576	11.532895935097601	13.756914341127857	7.656895130645053	8.179505848609226	10.317854960684837	9.109364945979033	9.850599020857933	10.20020151351076	0.0	10.384831238525411	10.531678348427018	0.0	10.961808027247855	0.0
CATG (150-162)	0.0	13.86734312996346	10.593876725298578	0.0	13.649872127705544	12.526068104667269	11.095083148249099	0.0	0.0	0.0	0.0	10.589001101292418	0.0	11.452201492769255	11.621600467595904	0.0	0.0	10.86672163121468
CATG (175-185)	0.0	13.857298279688484	0.0	0.0	13.974009642417991	13.262931789491567	9.390158942477033	0.0	0.0	0.0	0.0	0.0	8.633273881510995	9.14276458154322	12.06624442024371	0.0	0.0	0.0
CATG (215-231)	13.057480049228664	14.808940411037913	14.789060776185423	11.279593554265784	12.731508438732382	14.011583251570707	12.97526812037891	9.763950619864248	10.976200465543279	0.0	11.519224970659593	10.890983909271194	3.0003879068960835	12.459791568824803	12.596190175918208	11.419760814130495	13.523668620844575	12.639711627801166
CATG (222-231)	0.0	13.38838998011668	13.911213969845829	8.269183026541857	8.34641308889468	13.903016288862203	11.720785176544972	12.412468237140576	0.0	0.0	0.0	0.0	0.0	11.667252559709425	7.643465158626988	11.649047113519185	11.997407535368392	0.0
CAZA1 (21-36)	9.560783969745314	10.740537299137651	10.917535393211624	8.021302014985277	0.0	11.160825395775989	0.0	0.0	0.0	0.0	0.0	0.0	0.0	0.0	0.0	0.0	10.63236699352276	8.948082997983297
CAZA1 (103-118)	4.899598095916208	0.0	0.0	10.78300081825104	0.0	0.0	10.344295098768841	0.0	0.0	0.0	11.120899137017265	0.0	11.267345471202812	10.332311745900377	10.853568043915706	11.411505595394157	9.82687196950043	11.115052851774903
CAZA2 (274-286) | CAZA1 (274-286)	0.0	7.906712699235264	0.0	0.0	0.0	0.0	0.0	0.0	0.0	0.0	0.0	0.0	0.0	0.0	0.0	0.0	0.0	0.0
CD14 (197-214)	0.0	0.0	0.0	0.0	0.0	9.27204272451911	0.0	0.0	0.0	0.0	0.0	0.0	0.0	0.0	0.0	0.0	9.845163146248614	8.552733115945138
CD44 (697-710)	0.0	0.0	0.0	10.762499633473725	7.635394540922938	0.0	0.0	0.0	0.0	0.0	0.0	0.0	0.0	0.0	0.0	0.0	0.0	0.0
CD5L (77-94)	0.0	0.0	0.0	0.0	0.0	11.990054357461576	0.0	0.0	0.0	0.0	0.0	0.0	0.0	0.0	0.0	0.0	0.0	0.0
CDC42 (157-173)	11.207394083603802	13.431502354583918	0.0	10.420690404225905	10.12929361630584	11.605322465039272	0.0	0.0	0.0	0.0	0.0	0.0	0.0	0.0	0.0	0.0	11.533316057735796	7.618747215579018
CDD (69-85)	10.948174622574422	11.57755331254709	9.274168714329969	9.985761182577196	10.45994585256933	11.403383739876192	0.0	0.0	0.0	0.0	0.0	0.0	0.0	0.0	0.0	0.0	0.0	0.0
CDD (126-146)	12.315790051095227	12.89245720652216	11.827292040157516	12.078840756153353	12.432134973161176	12.210978677766608	6.378784706891181	0.0	0.0	0.0	0.0	0.0	8.255334506428941	11.696921455567516	0.0	10.53403129209282	13.434986659632042	10.443740393429959
CDD (135-146)	11.814680798791999	13.76479950515567	12.727089661183813	13.589325027834567	13.548239514351172	0.0	11.14854507513513	0.0	0.0	0.0	0.0	0.0	11.128274895742532	10.506556832756235	12.766542807739507	11.921574536379996	11.203308073088351	11.724285816145375
CDSN (184-205)	0.0	0.0	0.0	0.0	9.703843431065867	0.0	0.0	10.890756602162519	10.806779135842433	9.89522716694545	9.475063917001766	10.268268404079613	0.0	10.468861356277571	9.232177679836795	0.0	0.0	0.0
CDSN (340-350)	0.0	0.0	0.0	0.0	0.0	0.0	0.0	0.0	0.0	0.0	0.0	8.965918352907613	0.0	0.0	11.298360091726613	0.0	0.0	0.0
CDV3 (48-66)	4.914346505024309	9.11390950169268	0.0	9.50740409433766	0.0	0.0	0.0	0.0	0.0	0.0	0.0	0.0	0.0	0.0	0.0	8.842011412833848	0.0	0.0
CDV3 (143-166)	0.0	0.0	0.0	0.0	0.0	0.0	0.0	0.0	0.0	0.0	0.0	0.0	0.0	0.0	0.0	8.411425773019298	5.586538333826755	11.777634213389286
CDV3 (190-203)	10.594778631261237	10.707567908986718	0.0	10.51024609108941	0.0	0.0	0.0	0.0	0.0	0.0	0.0	0.0	11.543387336022674	0.0	0.0	11.329420179849505	12.908675000841491	13.011505427331981
CEAM1 (491-507)	10.333816205339906	0.0	0.0	10.843689014532373	7.138569267211798	0.0	0.0	10.376723616813013	9.223907184241142	0.0	0.0	0.0	0.0	0.0	0.0	10.767206483554668	0.0	10.79178475706065
CEAM1 (493-518)	7.486508679155348	0.0	0.0	7.287213455093083	8.86156879261759	0.0	0.0	7.378693398053953	0.0	0.0	0.0	0.0	4.778236510857323	0.0	0.0	7.231933699788833	4.514673733317971	7.0827088127144116
CEAM1 (516-526)	10.08834588129606	9.100685251084176	0.0	9.672267868707385	10.148328602945398	0.0	0.0	0.0	0.0	0.0	0.0	0.0	0.0	0.0	0.0	0.0	0.0	0.0
CERU (19-45)	12.049998308099186	7.128745651352736	8.79765528038026	11.516721461567611	9.71620344595026	11.68505314444592	0.0	0.0	0.0	0.0	0.0	0.0	5.8717023038538	2.8612087750551938	0.0	0.0	7.668609976564393	8.634135200998921
CERU (26-45)	0.0	7.685157127343457	8.32532106241576	0.0	0.0	9.362430819938275	0.0	0.0	0.0	0.0	0.0	0.0	0.0	0.0	0.0	0.0	0.0	0.0
CERU (478-490)	11.357919925003397	10.741230987856467	10.917520881471184	11.403869680522924	10.993926668757444	10.604749027435236	0.0	0.0	0.0	0.0	0.0	0.0	0.0	0.0	0.0	0.0	0.0	0.0
CERU (601-614)	9.687620137026412	11.067136659642147	10.745027705001291	9.689703652141556	0.0	0.0	2.5579690954975063	0.0	0.0	0.0	0.0	0.0	10.065716420846378	7.544481113937238	0.0	10.585714704125813	4.586078317979841	10.499445250721053
CERU (643-658)	10.702141305143739	10.891038311323674	0.0	7.702814677258573	11.583415015919819	13.95479318351869	0.0	0.0	0.0	0.0	0.0	0.0	0.0	0.0	0.0	0.0	8.825361160919652	8.903459331031375
CERU (822-834)	11.244577146961655	12.19413570688269	11.43189424362073	10.70277271234901	12.056882367532456	12.313651185790635	0.0	0.0	0.0	0.0	0.0	0.0	0.0	0.0	0.0	0.0	0.0	0.0
CERU (834-858)	11.112561101128106	10.506318664959206	11.813947645020493	10.973554209522522	11.714032912274734	10.606500485409171	0.0	0.0	0.0	0.0	0.0	0.0	0.0	0.0	0.0	0.0	10.046603140737831	8.673936885414811
CERU (945-961)	10.538445161484532	8.91975033934686	10.543046590231967	9.430304470004447	11.083334928425678	13.756668340838758	0.0	0.0	0.0	0.0	0.0	0.0	10.889467142117219	0.0	0.0	9.470162243891503	10.327991579415595	0.0
CERU (961-976)	0.0	0.0	0.0	0.0	6.728593504363991	8.743650496735453	0.0	0.0	0.0	0.0	0.0	0.0	0.0	0.0	0.0	0.0	0.0	0.0
CERU (980-996)	0.0	9.042401179369183	0.0	0.0	2.008034639120229	10.684483635034411	0.0	0.0	0.0	0.0	0.0	0.0	0.0	0.0	0.0	0.0	0.0	0.0
CERU (1046-1063)	8.707100420655618	7.323189425900725	11.427609470799544	9.654298690788336	9.706432589932005	7.6038507734636545	0.0	0.0	0.0	0.0	0.0	0.0	0.0	0.0	0.0	0.0	0.0	0.0
CERU (1052-1065)	10.29271681322218	11.198418985580126	11.28696565247861	11.320921585889474	11.895542432980152	10.38674187860959	9.930752969677807	6.084723970742941	0.0	0.0	0.0	10.417909235409534	0.0	6.598558651247077	6.110549706028497	7.839024472299375	11.570727537740876	11.613495434473213
CERU (44-54)	14.163804878634371	4.951525313319657	13.520365491250843	14.391731562554424	8.508520712648211	0.0	0.0	0.0	0.0	0.0	0.0	0.0	0.0	0.0	0.0	12.782392019316276	0.0	14.234220170967504
CERU (70-88)	8.825393805523605	10.12608030708491	8.541333903787296	10.426872923047277	9.380119493374416	11.367877497926816	0.0	0.0	0.0	0.0	0.0	0.0	0.0	0.0	0.0	0.0	0.0	8.587138385699143
CERU (145-155)	11.868847497148842	0.0	11.883464959231995	7.211748898208068	0.0	0.0	8.68861701119317	0.0	0.0	0.0	0.0	0.0	0.0	10.771627642671586	9.709066115981255	0.0	0.0	0.0
CERU (246-262)	6.667843370260792	9.911923199386834	8.39523067229627	8.518370364715075	9.776820904621717	0.0	0.0	0.0	0.0	0.0	0.0	0.0	0.0	0.0	0.0	0.0	0.0	0.0
CERU (297-314)	13.705350676286532	12.494449992237342	12.548084927339671	13.283414310242636	12.815033089300416	11.88480747468862	0.0	0.0	0.0	0.0	0.0	0.0	0.0	0.0	0.0	7.584249005898138	6.187996369221425	11.60084900779081
CERU (297-304)	0.0	7.364564308098565	0.0	2.0157047859546924	0.0	0.0	0.0	0.0	0.0	0.0	0.0	0.0	0.0	0.0	0.0	0.0	0.0	0.0
CERU (461-480)	8.154785522855674	11.691256750523392	11.19762071226333	7.445840338678313	8.728625732018099	13.04205540005618	0.0	0.0	0.0	0.0	0.0	0.0	0.0	0.0	0.0	0.0	9.453818220850419	9.836583417089159
CERU (478-500)	9.946241080381181	10.957941217483375	10.895424974218855	8.284661240036364	9.014412523787106	9.899458460981243	0.0	0.0	0.0	0.0	0.0	0.0	0.0	0.0	0.0	0.0	9.998414861680942	8.522926430675621
CFAB (176-187)	0.0	0.0	11.394130141387848	8.000454679090213	8.870472733075694	14.40289394040414	0.0	0.0	0.0	0.0	0.0	0.0	0.0	0.0	0.0	9.20426855807574	10.756945306068497	8.138544250126587
CFAB (235-258)	9.95727085401111	5.103536009846357	11.89949010606972	9.97544778477658	10.669164183517559	9.760691692012646	10.198096839895069	10.246020954777938	10.934174283579987	7.593823387066439	10.84033476955138	9.27076042307253	11.656062188438927	10.473946560082334	9.956566630811752	8.712405592266354	11.552852506864598	11.415511667327614
CFAB (242-258)	11.222032236105827	6.842141438598346	10.140698684653575	10.775020662159436	10.260938532072895	8.999519194832475	10.005558403576485	11.02403188413123	10.684691874787857	10.826548001894798	11.85058701126832	11.326337708917757	11.138919372616346	11.526577888747132	11.336867073039885	10.65918698447042	11.352586139936086	11.53039513889509
CFAB (259-271)	14.270361810482528	13.508977508992205	13.098701605145672	14.419253757578252	12.440183334066427	11.418580879814142	12.805082214840944	9.500773467618327	0.0	10.001098414645966	10.440968490458616	6.775741870482012	10.34812981984063	12.04100658750221	10.278171483577854	13.017462929649433	12.147587781865937	12.48809456003671
CFAB (294-312)	7.980998287137957	10.748350993107135	11.057650074333688	10.938159885476917	11.08722085509325	11.767370797651031	11.099603689000906	0.0	0.0	0.0	0.0	10.941561430882238	0.0	0.0	0.0	0.0	10.56676722592361	9.621830420748175
CFAB (342-362)	0.0	12.979399687715524	0.0	0.0	0.0	9.177435431180225	0.0	0.0	0.0	0.0	0.0	0.0	0.0	0.0	0.0	0.0	0.0	0.0
CFAB (384-399)	10.105378388716824	11.076628032822486	9.05395887231795	9.973036794647106	10.411098060570689	10.755617230499514	11.422141350213376	0.0	9.300166641541365	0.0	0.0	9.897835809786669	12.104078696782292	0.0	12.627349057677698	11.360495648475407	12.138624464680952	12.238674417718494
CFAB (537-553)	10.387013558936788	10.477116289898262	10.237030170841546	0.0	10.683305378421286	11.668647849136848	0.0	0.0	0.0	0.0	0.0	0.0	0.0	0.0	0.0	0.0	10.848329229053117	0.0
CFAB (553-580)	13.62089257015001	12.548301810469983	12.832968026058408	13.314973770059758	13.009409008771733	7.807508800281753	0.0	0.0	0.0	2.0703027050893006	0.0	0.0	0.0	12.643896642116141	0.0	0.0	10.580840676136892	12.413533502649576
CFAB (628-645)	9.586179067367656	10.732043481950065	11.62529733800794	9.67053797461885	10.067398106061745	12.225523504211838	0.0	0.0	0.0	0.0	0.0	0.0	0.0	0.0	0.0	0.0	10.06496606728155	8.880064950190896
CFAH (149-174)	0.0	0.0	10.137885898926946	0.0	12.211659771907255	12.961029492072498	11.455594402321552	0.0	0.0	0.0	0.0	0.0	0.0	10.9460848648886	0.0	9.874681020547875	11.311331993022128	11.365792407747396
CFAH (158-174)	10.286460894006206	10.736098504235649	10.73131297483718	9.191116803487088	11.821675878159908	11.535683550402034	9.081610863763144	0.0	0.0	0.0	0.0	0.0	0.0	8.667631974243001	0.0	0.0	10.762623788704571	11.130998312676438
CFAH (1169-1179)	12.245117302632853	11.548686239346148	14.285758255971725	12.156778864892765	14.447533558091397	8.639961086459708	11.188881471191163	0.0	0.0	0.0	0.0	0.0	0.0	11.82908008019532	0.0	10.964505353461318	13.349359524306294	12.442961503154702
CFAH (1185-1197)	0.0	0.0	10.97462980549597	10.388892544965326	10.059563882234617	10.518757086333748	0.0	0.0	0.0	0.0	0.0	0.0	0.0	0.0	0.0	0.0	9.310508333223947	9.362145183586225
CFAI (19-31)	0.0	0.0	0.0	0.0	0.0	0.0	0.0	0.0	0.0	0.0	0.0	0.0	0.0	0.0	0.0	0.0	0.0	10.793591952287093
CH10 (45-63)	0.0	9.505179976809744	8.563918630153031	0.0	0.0	0.0	0.0	0.0	0.0	0.0	0.0	0.0	0.0	0.0	0.0	0.0	0.0	0.0
CHM1B (47-63)	0.0	0.0	0.0	0.0	0.0	10.770017059945078	0.0	0.0	0.0	0.0	0.0	0.0	0.0	0.0	0.0	0.0	0.0	0.0
CHM2A (44-59)	0.0	1.882081340266714	0.0	0.0	0.0	9.443162863110471	0.0	0.0	0.0	0.0	0.0	0.0	0.0	0.0	0.0	0.0	0.0	0.0
CHM4B (165-179)	9.956039389724367	9.12272222997067	0.0	0.0	10.081845224244645	11.113369745747251	9.971045366358261	9.616956380221572	0.0	2.0703027050893006	0.0	0.0	9.459224104010183	9.082255025474451	7.644505062043091	0.0	8.615028425942157	9.586116585704909
CLCA (34-52)	9.60277049157126	9.119106034561502	7.295682898796919	8.3465885250122	9.68315282642065	0.0	8.62567465562908	8.546332879883478	0.0	0.0	0.0	0.0	10.24269950492572	2.8612087750551938	2.4211002605042458	0.0	9.189050489813692	2.2956385742880774
CLCA (198-215)	0.0	1.882081340266714	8.834677558386408	0.0	0.0	0.0	9.449947989554657	9.711204682752477	0.0	7.878667333589174	0.0	0.0	9.64705627632005	0.0	9.09597013940292	0.0	0.0	8.565506431904966
CLH1 (66-80)	11.151635598353488	12.535253304817537	0.0	11.326762475920285	11.121672196293197	12.157431963718514	0.0	0.0	0.0	0.0	0.0	0.0	0.0	0.0	0.0	2.5372863661970158	9.0492990931293	9.006141371975236
CLH1 (1125-1141)	11.32731794457017	9.489718834985954	8.295639244806036	10.105305101974261	9.980756520401378	9.356584870587701	0.0	0.0	0.0	0.0	0.0	0.0	0.0	0.0	0.0	9.899351932889799	0.0	9.081734064933514
CLH1 (1656-1675)	0.0	0.0	0.0	0.0	0.0	0.0	0.0	0.0	0.0	0.0	0.0	0.0	0.0	0.0	0.0	0.0	5.501991349139219	4.32330055047244
CLIC1 (118-131)	0.0	0.0	0.0	0.0	0.0	0.0	9.356571446738918	0.0	0.0	0.0	0.0	0.0	0.0	0.0	9.61452834572532	0.0	9.874536131235857	11.046215191982988
CLIC1 (138-156)	0.0	0.0	0.0	0.0	0.0	0.0	7.612605656310246	0.0	0.0	0.0	0.0	0.0	8.610337205175954	8.497619109218387	6.00368754771657	0.0	0.0	8.624485543820118
CLUS (22-42)	8.745682884307833	0.0	8.647686596974214	6.838158197412099	8.49639633138412	4.922944285854591	7.264015409158949	8.216394632655511	11.05113700055048	8.934857198928576	10.538345953238426	10.00425473523552	10.448184020953628	10.888708943820612	9.749440998494693	10.944427524576291	11.073108135462343	10.36434676782691
CLUS (22-34)	10.809451823561973	0.0	11.044543162453481	10.953936629453823	10.53421998936073	0.0	12.412602478569418	8.092311748349807	12.028349295719712	12.350901817808765	11.135111592342785	11.290498214121993	11.709679434574197	12.505866301478752	12.277211104080028	11.469680432627232	12.779737768078625	10.893185216730556
CLUS (390-407)	10.109431505284995	9.641003867398306	10.388696276863667	10.48060838158896	11.160833863142592	8.723564572161331	10.043847997117846	9.250904824804497	9.393447800517198	10.413764122427995	9.416377487666452	11.056205187646224	9.314615737404743	10.05137014617005	10.660029982972153	9.799689584811526	9.421124575527388	9.758565136272352
CLUS (405-417)	0.0	0.0	9.102333975443836	2.0157047859546924	8.730639781562756	11.24362731757087	0.0	0.0	0.0	0.0	0.0	0.0	0.0	0.0	0.0	0.0	9.594005225039455	0.0
CLUS (409-423)	0.0	0.0	0.0	0.0	0.0	10.449068718154514	0.0	8.220623604488837	10.965044776657141	0.0	8.666557377833183	0.0	10.167197590513233	10.889242319393377	9.311341339178373	2.5372863661970158	9.401900851664703	0.0
CLUS (417-434)	0.0	0.0	0.0	0.0	9.562228352077673	10.614144238332354	0.0	0.0	0.0	0.0	0.0	0.0	0.0	0.0	0.0	0.0	10.625238042097791	2.2956385742880774
CLUS (429-437)	0.0	0.0	0.0	0.0	0.0	0.0	0.0	0.0	9.977250642065403	0.0	0.0	0.0	0.0	0.0	0.0	11.97376352925139	11.346260716457527	11.024903110667212
CLUS (40-57)	8.88954914284629	0.0	0.0	9.318466933991031	11.009315941329254	1.4807566190689145	11.640267104890789	12.160536001233645	6.683337450996602	0.0	10.196558979929401	10.409154833783438	3.0003879068960835	2.8612087750551938	9.826614270640613	0.0	9.78898410968256	9.186677451298506
CLUS (57-71)	0.0	0.0	0.0	0.0	0.0	5.250559919750339	0.0	0.0	0.0	0.0	5.165116052592175	9.93016812813918	8.666638129217162	0.0	8.818311223207324	8.852617817757402	8.881299074979196	9.942860425013889
CLUS (68-78)	0.0	0.0	0.0	0.0	0.0	0.0	0.0	0.0	0.0	0.0	0.0	0.0	0.0	0.0	0.0	7.535410953224766	11.518750520799934	9.735354469196462
CLUS (161-175)	10.459013793948406	0.0	10.889881815019425	0.0	10.640240730309392	10.216837480160304	11.286790325396183	2.489352002122189	0.0	11.075783931191852	0.0	10.299661386336354	0.0	10.559114675046061	8.300467141542468	9.656700063554046	11.40237198200586	10.402018705992806
CLUS (227-239)	0.0	0.0	0.0	0.0	12.205754370474637	8.65899546892716	10.406175005489917	12.870479192481787	0.0	9.979881054163743	0.0	10.299466109362786	11.178336574622943	12.220710019991156	11.223293402770487	10.250156806763918	10.68438260711409	11.666419850101967
CLUS (247-257)	0.0	0.0	0.0	0.0	8.603180107946367	10.00775866364119	9.372422403280185	0.0	0.0	0.0	0.0	9.857815351598116	0.0	9.739428432341748	10.87590142906371	0.0	8.82870052956785	12.139381499265149
CLUS (262-275)	0.0	0.0	0.0	0.0	2.008034639120229	10.667899568681554	8.076629711330993	0.0	0.0	0.0	0.0	10.640234909473383	0.0	0.0	9.83541868106754	0.0	9.90497872385952	10.888629277381664
CLUS (325-336)	0.0	0.0	0.0	0.0	0.0	0.0	0.0	0.0	0.0	0.0	0.0	0.0	0.0	0.0	9.318096107619517	0.0	8.974245099460525	2.2956385742880774
CNDP2 (342-358)	10.003185873871372	8.742120758878853	10.088209488416965	8.20168475625713	5.918910873346526	9.964326807497299	0.0	0.0	0.0	0.0	0.0	0.0	0.0	0.0	0.0	10.233905971386257	10.107704054293084	9.714362253165213
CNN2 (26-34)	0.0	0.0	0.0	0.0	0.0	0.0	9.497448623206454	10.103327914767952	0.0	0.0	0.0	0.0	0.0	0.0	8.477320279189456	0.0	7.588978801240306	0.0
CNN2 (103-123)	9.141870039237736	13.622249350304521	12.272082034320128	9.028427122918263	7.668147893750096	7.643523720292584	9.166526125837455	8.639953925480434	0.0	0.0	0.0	0.0	10.44184406881352	9.645262921531554	8.421805680722763	12.368318786818207	11.188190390596041	9.192082172348902
CNN2 (122-140)	0.0	9.567505199392361	0.0	0.0	2.008034639120229	9.864262921375863	0.0	0.0	0.0	0.0	0.0	0.0	0.0	0.0	0.0	0.0	7.71099906434622	0.0
CNN2 (146-160)	7.986418520892247	10.257122538179702	9.288406659178529	8.53777997387268	5.410247319978702	11.617370961150272	0.0	0.0	0.0	0.0	0.0	0.0	11.486141761164378	0.0	0.0	0.0	9.574873485518015	0.0
CNN2 (245-262)	9.956751099726896	0.0	8.081601260982799	0.0	9.62563000753701	0.0	9.808827713961692	9.197789855986231	10.55481100646477	0.0	0.0	0.0	11.151793594368499	10.335578917594878	2.4211002605042458	8.134642736850155	7.357848389716858	8.370372088311619
CO1A1 (106-119)	0.0	0.0	0.0	0.0	0.0	0.0	0.0	0.0	0.0	0.0	0.0	0.0	0.0	0.0	7.769386148077402	0.0	0.0	0.0
CO1A1 (175-188)	0.0	0.0	0.0	0.0	0.0	0.0	12.469517490981426	0.0	0.0	0.0	0.0	10.718825397835323	0.0	10.927561468047015	0.0	0.0	10.514396443157235	12.93252429152932
CO1A1 (272-287)	0.0	0.0	0.0	0.0	0.0	0.0	0.0	10.443216484525557	0.0	0.0	0.0	9.88394435940594	0.0	0.0	0.0	0.0	0.0	0.0
CO1A1 (349-368)	0.0	0.0	7.6126573201561065	0.0	0.0	0.0	2.5579690954975063	8.308332499626642	10.48014771160345	0.0	10.300670186977312	11.969532216827048	11.297498440885736	10.175968444219052	0.0	0.0	10.118446450191179	10.50421484686385
CO1A1 (605-624)	0.0	0.0	0.0	0.0	10.064558861974046	8.338369161311585	0.0	12.771482067127916	0.0	0.0	0.0	11.663793430237257	0.0	9.710796322799421	11.162998596440621	0.0	10.210623665553541	10.343456449305494
CO1A1 (930-953)	0.0	0.0	0.0	0.0	8.44702855960229	0.0	2.5579690954975063	11.343653210609517	0.0	0.0	0.0	8.252885560719442	0.0	0.0	0.0	0.0	0.0	0.0
CO1A1 (1374-1385)	0.0	0.0	0.0	0.0	0.0	0.0	0.0	0.0	0.0	0.0	0.0	0.0	0.0	0.0	5.712354042649055	0.0	2.2586843293554644	9.319721591057755
CO1A2 (471-484)	0.0	0.0	0.0	0.0	0.0	0.0	0.0	10.069192122582946	8.709673283374228	0.0	0.0	10.397583948513773	0.0	0.0	0.0	0.0	0.0	9.437600020307446
CO1A2 (686-701)	0.0	0.0	0.0	0.0	8.858358904630574	0.0	0.0	11.11011232811668	0.0	0.0	0.0	11.276776667259412	0.0	0.0	10.138400447949573	0.0	0.0	10.620448587857814
CO1A2 (1278-1287)	0.0	0.0	0.0	0.0	0.0	0.0	9.98771550851055	0.0	0.0	0.0	0.0	0.0	9.940577976755147	11.22361304461755	10.7045534553755	0.0	10.417357825289304	9.822048759208764
CO3 (22-41)	0.0	9.063190729793664	0.0	0.0	0.0	9.621325826809993	0.0	0.0	0.0	0.0	0.0	0.0	0.0	0.0	9.196213183724865	0.0	0.0	0.0
CO3 (41-57)	9.353396364154596	10.690411125289748	9.62918585886704	9.667441992970547	9.460423507597527	10.761125727631326	0.0	0.0	0.0	0.0	0.0	0.0	0.0	10.666697604536516	0.0	9.155865181178338	10.679761616742171	0.0
CO3 (301-326)	1.838692016661532	10.879826248646262	0.0	0.0	0.0	0.0	0.0	0.0	0.0	0.0	0.0	0.0	9.974051016418157	0.0	0.0	2.5372863661970158	0.0	7.077374320766352
CO3 (331-355)	10.260005897211437	10.94532122985653	10.362646275689489	9.912398282638192	10.909982628653765	11.668941833378527	0.0	0.0	0.0	0.0	0.0	0.0	0.0	0.0	0.0	0.0	9.770442579474585	9.61137276378481
CO3 (339-355)	11.976633393479569	10.796786045529895	6.198764593331793	10.665104996840554	11.827600627116396	10.615989616412943	0.0	0.0	0.0	0.0	0.0	0.0	0.0	0.0	0.0	0.0	2.2586843293554644	8.225389020633973
CO3 (373-389)	10.920853286083446	11.952531942245823	12.372445730591982	12.954705491016073	11.81344004727913	11.137104712498175	0.0	0.0	0.0	0.0	0.0	0.0	0.0	0.0	0.0	0.0	11.2352261364546	11.071042057032855
CO3 (389-411)	11.38101639512436	11.680118222124777	11.568365245759512	11.491736215028192	11.070647225626994	11.92700219105204	6.899750653682083	8.303323800944716	0.0	0.0	0.0	0.0	0.0	9.914750436969396	8.41156172879369	9.962018381712433	10.646240561130167	11.262383298308519
CO3 (389-422)	8.972257857014718	12.856900381608185	8.725314930127217	11.47022305405994	8.651944737585637	9.739793427058855	0.0	0.0	0.0	0.0	0.0	0.0	0.0	0.0	0.0	0.0	9.843090789001623	10.265108850863237
CO3 (411-422)	7.645068788115219	11.39310327772977	11.427778334319829	0.0	11.472789097903657	10.238366605966178	0.0	0.0	0.0	0.0	0.0	9.814003515152113	0.0	0.0	0.0	0.0	11.068567476635996	11.994875002338365
CO3 (422-441)	11.153591655180069	10.987889070926286	10.919495619891864	9.519103178046398	10.567600917846445	10.79587237502745	0.0	0.0	0.0	0.0	0.0	9.421469022992355	0.0	0.0	0.0	0.0	10.983533967836074	8.68987618768719
CO3 (437-458)	0.0	0.0	0.0	0.0	0.0	9.042571428017569	0.0	0.0	0.0	0.0	0.0	0.0	0.0	0.0	0.0	0.0	0.0	0.0
CO3 (437-473)	0.0	0.0	0.0	0.0	0.0	5.339107890505578	0.0	0.0	0.0	0.0	0.0	0.0	0.0	0.0	0.0	0.0	0.0	0.0
CO3 (57-74)	13.199829072283947	13.9008459438361	10.990502668609443	12.033242643458982	11.56314912310609	12.0552744010678	0.0	0.0	0.0	0.0	0.0	0.0	0.0	0.0	0.0	0.0	12.62316196896728	0.0
CO3 (462-473)	11.892166654812812	12.4551694727105	12.071605941965458	11.829472445821954	12.667329911623426	14.504350124931742	10.024350333751807	0.0	0.0	0.0	10.61228497794493	9.749047073843942	8.587103832131199	8.976892570287744	9.69897222481741	9.875414905696339	11.911802201444326	12.07070189656101
CO3 (494-507)	0.0	3.9039978350971496	0.0	0.0	2.008034639120229	7.757301330570722	0.0	0.0	0.0	0.0	0.0	0.0	0.0	0.0	0.0	0.0	0.0	0.0
CO3 (503-515)	11.42044560729312	11.490146517117232	9.312260167040021	11.285277286296507	11.132384965410624	13.476397433178356	0.0	0.0	0.0	0.0	0.0	0.0	0.0	0.0	0.0	0.0	0.0	11.140512461387656
CO3 (515-533)	6.5807904356068905	10.547741061330091	8.518623599508945	6.69916498685041	5.392453162823235	10.937886341116375	2.5579690954975063	0.0	0.0	0.0	0.0	0.0	0.0	0.0	0.0	0.0	9.120698754373054	7.417770624308865
CO3 (532-551)	12.390885634064356	10.475630208371497	11.63237613643907	12.040264971865136	12.650523181434394	12.376175710961437	8.810121134272984	0.0	0.0	0.0	0.0	10.370677477385602	0.0	0.0	0.0	8.801022519144652	10.903318090026202	12.289659368565962
CO3 (565-594)	9.763019569755517	10.680061235513511	8.968690770067829	8.922246590960016	10.786665165788914	10.77153409067325	0.0	0.0	0.0	0.0	0.0	0.0	0.0	0.0	0.0	0.0	10.294550441217213	0.0
CO3 (566-581)	9.25250422032267	0.0	8.379880069386937	5.831122586316402	9.410261698945527	0.0	0.0	0.0	0.0	0.0	9.824121569102632	0.0	9.818914892517686	9.718811902404491	6.145774775094031	9.994877208609864	9.724170503499924	9.444476168411413
CO3 (583-594)	8.193853298800008	9.374403494725154	8.536360945262556	0.0	9.474566429682655	9.576054879550648	0.0	0.0	0.0	0.0	0.0	0.0	0.0	0.0	0.0	0.0	2.2586843293554644	0.0
CO3 (671-683)	10.846593962951184	10.669177409789622	10.817202692880214	10.102132082081136	12.747340787733243	11.991882857814758	11.160455256950678	12.206068267994638	0.0	11.55029890044234	12.422745048520877	12.492742584455042	11.818283647575011	11.145254542427718	12.474529346623708	12.127746502414691	11.130254847201522	11.004731856984389
CO3 (679-689)	7.913639979078223	0.0	0.0	0.0	0.0	0.0	9.473664669951647	0.0	0.0	0.0	0.0	9.516263237227502	3.0003879068960835	0.0	0.0	0.0	11.385355822797262	10.68963774505338
CO3 (57-68)	0.0	10.883985946935397	0.0	0.0	0.0	11.035632923598712	0.0	0.0	0.0	0.0	0.0	0.0	0.0	0.0	0.0	0.0	0.0	0.0
CO3 (742-762)	8.996124906069609	9.991159051322954	10.344637568411466	10.22798167078014	10.700086125714767	10.70833380886861	10.070794100853718	0.0	0.0	0.0	0.0	0.0	10.588262587360882	10.25800317323791	9.878096870579002	11.295780810040009	9.792509150368755	8.893566592948542
CO3 (831-850)	10.246179889517302	9.778557517603588	0.0	12.201194522029816	10.22280471871034	12.191319726494967	0.0	0.0	0.0	0.0	0.0	0.0	0.0	0.0	0.0	0.0	7.278950293714055	9.619064431519913
CO3 (850-864)	12.382116446969789	11.608920126450814	12.77230589341027	12.004492358674906	11.237186442680914	9.634566112518833	0.0	0.0	0.0	0.0	0.0	9.386981531464583	0.0	0.0	0.0	0.0	12.769554396094087	10.103999299104698
CO3 (886-905)	9.575887112261329	12.375050054396212	11.597995686543037	10.218401245646826	12.006963165281183	13.293499735634397	0.0	0.0	0.0	0.0	0.0	0.0	0.0	0.0	0.0	8.059913009778299	11.410620943141534	10.56271132917671
CO3 (900-915)	11.523294152563594	9.302111936912631	11.856024427197314	13.08653317296411	13.809975859848892	11.317399218944875	9.723137913281283	0.0	0.0	0.0	0.0	8.097018544973627	0.0	12.666545988798458	0.0	10.038879943907787	9.493938892452944	11.539187232309683
CO3 (915-936)	11.346513830670887	12.218015075780416	12.363837460318585	11.21117029126878	9.907427040636588	11.740124277378271	0.0	0.0	0.0	0.0	0.0	0.0	0.0	0.0	0.0	11.812198682521636	0.0	0.0
CO3 (945-959)	1.838692016661532	0.0	0.0	0.0	0.0	11.267693987113615	10.799211681134219	0.0	0.0	11.237673302318148	0.0	10.623478326052695	0.0	2.8612087750551938	12.485832654246757	2.5372863661970158	12.008648699131024	10.70455126104212
CO3 (954-977)	6.882153269440448	0.0	13.232112904008174	11.556950218725035	13.43247679382476	9.724937470688651	12.323013341460399	7.253663696803876	10.968912398811767	9.127813276182708	11.445647875246959	0.0	12.007289917290873	10.480295155111973	10.754786367844785	11.240980553910873	12.26636527982666	11.851784666009099
CO3 (954-967)	14.513052929613085	0.0	13.22874833133806	10.845191105312823	12.061606862131683	0.0	14.890018803067482	14.792523317073806	12.997236031518975	2.0703027050893006	12.981551704240221	15.538491839027174	15.235082893028169	17.248373999669816	8.460616767483959	14.757291813257833	15.65989053240143	14.94264405825005
CO3 (967-979)	11.79817339404657	9.27620372235188	12.106139932312905	11.448749821661835	11.913355194205765	10.303582769644493	12.274580701361753	11.997688807578637	12.204382047269677	12.302588304290584	11.619657419811343	12.580937054481026	12.197423978782385	12.572369113542676	10.933650618789702	11.374246988232615	12.625659162775555	11.405273798909443
CO3 (108-120)	13.182408052629533	10.887670974477027	12.93464649838091	12.38236066506594	13.077989315599115	10.3564598734117	11.933902362348494	0.0	0.0	0.0	0.0	9.44728798716496	0.0	5.555044091520452	0.0	9.64001474605081	12.680531317961163	12.71568086162005
CO3 (987-1001)	9.844703575902736	9.017604906683047	10.241117021213576	4.740679299613574	8.838261055011488	8.23952712911076	11.111320713545348	7.985580129677931	7.730393637728342	0.0	9.194216577365086	10.072164751751316	10.438199932039526	11.038761336678848	11.413876727881632	10.490268894505055	11.904944136653043	11.970806723877372
CO3 (1028-1037)	11.494458538297293	11.059773187688021	9.85701036312814	10.916544170735676	9.004231227012403	11.544759695247562	12.158631370337066	7.146336224655709	9.24376095248465	10.93387981516068	10.096340848521876	0.0	12.19695371160817	10.763953607001397	11.13860157014662	11.560692926820852	11.234241255528783	12.139095609222265
CO3 (1049-1063)	11.418461142454888	11.611141815782052	11.207146949142308	10.736710137253121	12.162877756845484	16.189572185137667	0.0	0.0	0.0	0.0	0.0	9.97591221289922	0.0	0.0	0.0	0.0	10.912434747126683	9.501808655252725
CO3 (1057-1070)	10.97066281353996	9.982863918189713	11.409306599378445	11.978821636637738	12.178501022700091	10.659646999738763	0.0	0.0	0.0	0.0	0.0	0.0	0.0	0.0	0.0	0.0	10.638004872274639	10.98197759516668
CO3 (1063-1075)	6.423955156810163	8.879035945507786	11.098673692244741	8.59860279817662	9.622209604720029	10.69642765455778	0.0	0.0	0.0	0.0	0.0	0.0	0.0	0.0	0.0	0.0	10.098233271814742	7.530211250901734
CO3 (1079-1090)	11.882296281139784	11.366550444276868	13.441067580224942	11.864160508738848	13.446898935757261	11.609182313038659	0.0	0.0	0.0	0.0	0.0	0.0	0.0	0.0	0.0	0.0	12.909421946624532	11.330220866996298
CO3 (1104-1124)	11.148658783583633	11.817021549619572	10.514504673001305	10.28991968347351	10.019001947035239	9.469330596606477	0.0	0.0	0.0	0.0	0.0	0.0	0.0	7.201480778222364	0.0	0.0	9.077275559668442	10.935583348476154
CO3 (1117-1130)	8.892288474018844	9.808096232318322	0.0	0.0	9.879675241181117	10.911485087802753	0.0	0.0	0.0	0.0	0.0	0.0	0.0	2.8612087750551938	0.0	0.0	10.228405203243314	8.997725116249592
CO3 (1130-1149)	10.726629654482965	10.35455996785898	9.392496645138829	10.683077058618998	10.810452449422447	10.618264592725536	13.36047483286127	0.0	0.0	0.0	0.0	0.0	0.0	13.16405465690923	0.0	0.0	10.054752374630885	9.655006879202158
CO3 (1178-1189)	13.049341903109	12.109596336203266	12.202319670493528	15.413193359983886	12.930443266786016	12.609714225881708	11.28087187238398	0.0	0.0	0.0	0.0	12.998317977046288	0.0	9.287352772338457	0.0	8.574778242646726	12.91350292376204	12.405882039670217
CO3 (120-145)	8.3626517560875	12.358180797890626	9.422642259683716	8.22194910475866	11.90316052446089	11.461464444580107	2.5579690954975063	0.0	0.0	0.0	0.0	0.0	0.0	5.002650497186876	0.0	0.0	6.942320221348475	8.031382764729784
CO3 (1191-1213)	0.0	0.0	0.0	0.0	0.0	9.086512419811706	0.0	0.0	0.0	0.0	0.0	0.0	0.0	0.0	0.0	0.0	0.0	0.0
CO3 (1197-1212)	0.0	0.0	0.0	0.0	0.0	10.788025300226398	0.0	0.0	0.0	0.0	0.0	0.0	0.0	0.0	0.0	0.0	0.0	0.0
CO3 (1212-1226)	0.0	9.910150644433338	10.808456966819978	0.0	9.968420860789308	12.67958116919431	0.0	0.0	0.0	0.0	10.778262149351695	0.0	0.0	10.24852178550528	9.820624619025615	10.456323206735718	10.421065708176538	8.529742645127701
CO3 (1243-1254)	0.0	0.0	10.432728202563606	0.0	0.0	0.0	13.726712899092119	0.0	0.0	2.0703027050893006	0.0	0.0	9.309092535477085	10.545557615516111	13.731004842488236	5.804140118780539	10.567916441485774	10.79676831771422
CO3 (1256-1272)	0.0	0.0	0.0	0.0	0.0	8.429554065495696	0.0	0.0	0.0	0.0	0.0	0.0	0.0	10.244861080764087	10.081563390877736	0.0	7.620225222460699	5.79694936719028
CO3 (1275-1292)	10.873146895606174	10.641270962449463	10.138155940830716	10.164053330668727	9.479725219302727	11.056601345521104	10.83649030656387	7.7090189847267885	12.435043383028438	13.022000775412543	7.553748014118539	8.910810079480239	11.198416791879193	11.02468216673281	12.037431410049285	10.534946569618794	10.423528197086952	11.383787033578283
CO3 (1296-1303)	0.0	0.0	0.0	0.0	11.69498197380848	13.022053582416286	9.270928045326054	8.980749014569367	8.365724352750052	11.837466121967289	8.41539359697111	12.582176215079013	0.0	8.509985978540191	9.661307885892619	0.0	10.261101677125767	10.655635732441185
CO3 (1303-1316)	1.838692016661532	0.0	0.0	0.0	9.139879758234832	9.483044068413106	0.0	10.178934023491605	0.0	9.68172683663502	0.0	0.0	0.0	2.8612087750551938	10.0677791656408	0.0	0.0	0.0
CO3 (1310-1320)	0.0	0.0	0.0	0.0	0.0	0.0	0.0	0.0	0.0	10.4678509391698	0.0	0.0	0.0	0.0	9.50872658529879	0.0	0.0	0.0
CO3 (1320-1330)	12.534216286632121	11.142975569101262	12.979476693250126	12.32210870674955	9.926266070863829	5.810723589779432	13.335502365687063	13.48669901941177	11.994464118054646	12.06074557293188	12.225347264843675	12.877249686151968	13.48549638893548	12.959119063902882	12.801419866875987	13.07097469576446	11.655721958621996	14.0571955104191
CO3 (120-137)	12.499385654928862	12.37334685056595	11.279787649350956	11.992683337547266	12.299067544732935	10.951484708306431	0.0	0.0	0.0	0.0	0.0	0.0	0.0	0.0	0.0	0.0	11.73312651103107	10.752327137308939
CO3 (1320-1337)	11.9972457646339	10.332150690737535	16.601000835965756	11.43436853612283	10.942774690147743	11.694728422788849	11.670575406205051	12.636063346837014	10.404856107278766	11.241872568683963	11.546026280561001	0.0	11.157884081086062	10.542254212500476	11.904999483757422	11.540314397001207	12.558901270274095	11.782619663313742
CO3 (1330-1345)	12.414687214856372	10.180771330127017	11.685607678586367	11.565096707307497	10.585031675734957	8.181364940090926	12.12616280932089	12.47499357495266	12.123278749773773	11.629340776719426	12.098039646914906	12.548675811690183	12.804949920290674	12.778679165014898	12.085415293709582	11.581361816003641	12.024448276802412	12.622110411101811
CO3 (1365-1380)	11.77295367630613	11.093670674212937	8.876823285845788	7.307640620587464	11.015591195604609	7.768527066746704	10.451557381104477	0.0	0.0	0.0	0.0	0.0	12.891397916103497	12.013899360321478	9.98917550371752	11.358241731801357	10.711353148459583	10.332306704586184
CO3 (1402-1422)	9.212861263923845	10.018726564704318	10.339745655606208	8.474416238337499	9.451971826285657	8.588955894015356	6.161069271461039	0.0	0.0	0.0	0.0	0.0	6.231054733470684	9.18010202563744	2.4211002605042458	11.790944634983475	0.0	10.209088115728756
CO3 (1429-1445)	0.0	7.864805401107145	0.0	0.0	0.0	9.713344468969268	0.0	0.0	0.0	0.0	0.0	0.0	0.0	0.0	0.0	0.0	0.0	0.0
CO3 (1550-1562)	9.05977138088085	10.760219134572925	0.0	0.0	9.852678300028302	8.387349823213253	0.0	0.0	0.0	0.0	0.0	0.0	0.0	0.0	0.0	0.0	0.0	0.0
CO3 (1569-1583)	7.999322262866354	7.995400391685345	10.638738233764988	8.607820241572185	7.971148551687427	10.923013247660636	10.471418182405957	10.843655503209085	5.453422315697314	0.0	7.667875314230931	0.0	9.6959347103471	11.664103218686055	8.916025852256812	10.939554396735693	9.489162115739045	9.651942673509739
CO3 (1607-1619)	0.0	8.903115508727574	9.77250017458863	0.0	0.0	8.602367723234792	7.891439178577701	0.0	0.0	0.0	0.0	0.0	0.0	0.0	0.0	7.960290054572101	10.420601760087925	9.498680877881574
CO3 (152-165)	11.89935901163619	8.181380227951989	12.626319332284396	11.289070750289829	9.926479022166891	10.002092981304086	0.0	0.0	0.0	0.0	0.0	0.0	0.0	0.0	0.0	0.0	11.631548021367967	10.237496144902883
CO3 (255-268)	0.0	9.209334435163562	0.0	0.0	8.886653586238992	11.587646040560342	0.0	0.0	0.0	0.0	0.0	0.0	0.0	0.0	0.0	0.0	0.0	0.0
CO3 (268-282)	13.27546620861536	9.755517443819178	7.769122951824785	12.62283164350859	12.825001605745697	11.087613363825305	0.0	0.0	0.0	0.0	0.0	0.0	0.0	0.0	0.0	10.526803777885362	7.581955908637216	14.338063002626678
CO4B (39-52) | CO4A (39-52)	10.796421500259443	12.017277291692112	13.975709006027737	10.533026708878253	13.379792684293665	12.05362891225922	11.90203488124179	10.467423288206263	0.0	0.0	0.0	0.0	0.0	8.747905924494884	0.0	9.138776349994842	11.938072432663745	11.991467399634498
CO4B (75-85) | CO4A (75-85)	0.0	0.0	9.28169758960533	0.0	0.0	8.97666758500047	0.0	0.0	0.0	0.0	0.0	0.0	0.0	0.0	0.0	0.0	0.0	0.0
CO4B (843-854) | CO4A (843-854)	0.0	0.0	0.0	0.0	11.209911299123107	12.298983891902077	0.0	0.0	0.0	0.0	0.0	0.0	0.0	0.0	0.0	0.0	0.0	0.0
CO4B (927-940) | CO4A (927-940)	8.98532713893162	9.658534483843333	0.0	8.920757449120835	0.0	8.458120576366136	0.0	0.0	0.0	0.0	0.0	0.0	0.0	0.0	0.0	0.0	0.0	0.0
CO4B (944-956) | CO4A (944-956)	0.0	8.44359216861809	9.639717200572562	0.0	9.387020859740634	10.533565541120941	0.0	0.0	0.0	0.0	0.0	0.0	0.0	0.0	0.0	0.0	0.0	0.0
CO4A (956-975)	10.930937768046117	0.0	10.687978502097481	11.244458103058781	9.1800482247174	10.226882248621052	10.914134099190042	10.336546059122666	10.476990644212515	9.644366924692557	10.625187024527497	0.0	10.948975389073922	12.126441030013217	11.190130250448556	10.973381878863194	10.498091611081064	11.257633627673384
CO4B (956-971) | CO4A (956-971)	0.0	0.0	0.0	0.0	0.0	0.0	11.393472822157301	0.0	11.118654589067116	0.0	11.293155215269067	0.0	11.34764718680481	11.139772093244833	0.0	0.0	0.0	11.049482621838491
CO4B (980-1002) | CO4A (980-1002)	10.836125734126727	0.0	8.99471307006862	8.17776079701224	11.126682411499052	10.055533023529591	10.211539680602309	8.154705758545825	8.563076742912617	5.631643770804447	10.18531842179507	0.0	9.248415155203665	10.877929772854362	10.307503627842626	8.538396548417605	9.558188183615144	8.46664042767753
CO4B (1024-1049) | CO4A (1024-1049)	0.0	8.703012017383202	0.0	0.0	10.623973611155057	11.79092188411145	0.0	0.0	0.0	0.0	0.0	0.0	0.0	0.0	0.0	0.0	2.2586843293554644	0.0
CO4B (1046-1056) | CO4A (1046-1056)	0.0	5.09341609705061	0.0	0.0	7.75506184332439	12.096512643110449	0.0	0.0	0.0	0.0	0.0	0.0	0.0	0.0	0.0	0.0	0.0	0.0
CO4B (1086-1103) | CO4A (1086-1103)	9.666498436468682	10.065242258052862	9.462153727467381	8.9853184164256	10.952037947780752	8.186998240453851	0.0	0.0	8.321780700929688	0.0	0.0	0.0	0.0	0.0	2.4211002605042458	0.0	9.182266152648017	9.579981663518588
CO4A (1123-1139)	5.554269669150929	7.1473006948917535	8.257968652478832	9.115605579738475	6.273100472216253	0.0	6.678767228718532	0.0	0.0	0.0	9.330789854095197	0.0	11.577624725896841	10.878355418296032	10.926189546357936	8.565461696567327	11.30937843261648	10.8011792825763
CO4B (111-130) | CO4A (111-130)	8.611116748256716	10.398754679140103	10.497050197226951	8.497678820738779	12.192898834579147	8.430070169309355	11.598110968211909	9.860095768466032	0.0	0.0	0.0	0.0	0.0	0.0	0.0	0.0	2.2586843293554644	0.0
CO4A (1172-1195)	0.0	0.0	0.0	0.0	0.0	4.070352136062262	0.0	0.0	0.0	0.0	0.0	0.0	0.0	0.0	0.0	0.0	0.0	0.0
CO4A (1207-1224)	12.625727559165277	0.0	0.0	11.961075922877168	0.0	10.980474816713844	0.0	0.0	0.0	0.0	0.0	0.0	0.0	0.0	0.0	10.37453898313917	0.0	10.065178593026499
CO4B (1212-1224) | CO4A (1212-1224)	10.436193301713509	0.0	5.906609278201576	7.665067908790763	8.219915421983913	0.0	0.0	0.0	0.0	0.0	0.0	0.0	0.0	0.0	0.0	10.140243978618102	0.0	2.2956385742880774
CO4B (1224-1241) | CO4A (1224-1241)	11.443567342958136	0.0	10.032214165155743	7.73178682757582	9.25403247316097	0.0	9.016200965517863	0.0	0.0	0.0	0.0	0.0	6.161400570903384	9.988358289528145	0.0	8.598519045245444	0.0	9.88645611420511
CO4B (1239-1259) | CO4A (1239-1259)	8.333198785241265	1.882081340266714	9.122041204874195	8.636872968336824	0.0	0.0	0.0	0.0	0.0	0.0	0.0	0.0	0.0	0.0	0.0	0.0	0.0	0.0
CO4B (1307-1325) | CO4A (1307-1325)	9.00237479398377	9.15494942430732	9.476035671690004	10.092284846141688	0.0	9.182570581166818	0.0	0.0	0.0	0.0	0.0	0.0	0.0	0.0	0.0	6.766099686138787	0.0	7.409225292165028
CO4A (1366-1380)	0.0	0.0	10.153520979290287	0.0	9.760835637403925	6.417420896013324	0.0	0.0	0.0	0.0	12.240050978444401	0.0	0.0	9.213964962738581	0.0	0.0	0.0	0.0
CO4B (1568-1580) | CO4A (1568-1580)	13.650623109476664	11.843625055979937	11.78102884713971	13.270179843292212	11.094282423292805	11.288951761697447	12.839082398396018	7.9756247606032185	0.0	0.0	0.0	0.0	0.0	10.526751572896817	0.0	10.893793212057293	12.036984921491813	12.920052497620699
CO4B (1650-1660) | CO4A (1650-1660)	8.167950327944025	10.322861396238041	10.404546127209567	0.0	9.724736100584932	6.490639944492973	0.0	0.0	0.0	0.0	0.0	0.0	0.0	0.0	0.0	0.0	10.566418391630036	8.025218308807066
CO4B (1657-1669) | CO4A (1657-1669)	0.0	0.0	2.2788326659094107	0.0	0.0	8.653830768222706	0.0	0.0	0.0	0.0	0.0	0.0	0.0	0.0	0.0	0.0	14.441199357088497	10.351890803251273
CO4B (160-174) | CO4A (160-174)	9.891687414368892	9.317077432397644	12.881814412669186	7.664795843807376	12.570760861406045	12.460774033796937	2.5579690954975063	0.0	0.0	0.0	0.0	0.0	0.0	0.0	0.0	0.0	11.252440514588333	9.259019443403647
CO4B (174-191) | CO4A (174-191)	0.0	0.0	0.0	0.0	0.0	10.730684808274052	0.0	0.0	0.0	0.0	0.0	0.0	0.0	0.0	0.0	0.0	0.0	0.0
CO4B (340-358) | CO4A (340-358)	8.387888525166002	0.0	0.0	9.883284646265292	12.306153777192261	7.467713688531152	0.0	0.0	0.0	0.0	0.0	0.0	0.0	0.0	0.0	0.0	0.0	0.0
CO4B (393-408) | CO4A (393-408)	10.727469043164318	0.0	10.03223633540056	11.241481229432136	10.855790909304309	0.0	0.0	0.0	0.0	0.0	0.0	0.0	0.0	0.0	0.0	0.0	0.0	7.869042819815043
CO4B (441-462) | CO4A (441-462)	7.870168489348147	10.370872707379066	2.2788326659094107	7.740407244523017	10.10447952377009	11.597058096709887	0.0	0.0	0.0	0.0	0.0	0.0	0.0	0.0	0.0	0.0	0.0	0.0
CO4B (516-527) | CO4A (516-527)	0.0	10.83513652891228	0.0	0.0	11.770923258894545	12.07763544211656	0.0	0.0	0.0	0.0	0.0	0.0	0.0	0.0	0.0	0.0	0.0	0.0
CO4B (529-544) | CO4A (529-544)	0.0	0.0	0.0	0.0	9.477799517530292	7.677830128435636	0.0	0.0	0.0	0.0	0.0	0.0	0.0	0.0	0.0	0.0	0.0	0.0
CO4B (956-975)	10.930937768046117	0.0	10.687978502097481	11.244458103058781	9.1800482247174	10.226882248621052	0.0	0.0	10.476990644212515	9.644366924692557	0.0	9.470926600334511	0.0	12.126441030013217	0.0	10.973381878863194	10.498091611081064	11.257633627673384
CO4B (1082-1123)	1.838692016661532	7.886846805436731	5.6635686560952685	2.0157047859546924	10.150004815548336	7.026157104420023	0.0	0.0	0.0	0.0	0.0	0.0	0.0	0.0	0.0	0.0	5.818544310667633	0.0
CO4B (1100-1123)	12.510833709426098	12.231415169488855	11.07466501019859	12.731807888094231	11.422523419891467	12.485895037720201	0.0	0.0	0.0	0.0	0.0	9.193919386375294	0.0	8.031994110568865	0.0	11.927632489998992	10.613324772099801	10.880607864836577
CO4B (1123-1139)	8.865608452349948	9.404701475476248	9.347919139914005	9.961989832006866	10.653751730551887	10.829022738364943	0.0	0.0	0.0	0.0	0.0	7.824686886162048	0.0	10.463483017167063	0.0	7.793284676048808	8.771852921317977	9.704830969212802
CO4B (1195-1212)	10.653516158902857	10.024576766614638	10.147139699123825	9.102669294149704	12.6803179665958	10.408384957453174	0.0	0.0	0.0	0.0	0.0	0.0	0.0	0.0	0.0	0.0	0.0	0.0
CO4B (1366-1380)	0.0	0.0	10.153520979290287	0.0	9.760835637403925	6.417420896013324	0.0	0.0	0.0	0.0	0.0	9.924473577244848	0.0	9.213964962738581	0.0	0.0	0.0	0.0
CO5 (84-99)	9.171585063132106	9.551984054596645	10.158089485004052	0.0	8.485721427497399	10.434455044510367	0.0	0.0	0.0	0.0	0.0	0.0	0.0	0.0	0.0	0.0	0.0	0.0
CO5 (160-177)	0.0	0.0	0.0	0.0	9.08354711458826	1.4807566190689145	0.0	0.0	0.0	0.0	0.0	0.0	0.0	0.0	0.0	7.739319002969098	0.0	0.0
CO5 (1056-1068)	0.0	0.0	9.667004052600504	0.0	10.224989504453672	0.0	0.0	0.0	0.0	0.0	0.0	0.0	0.0	0.0	0.0	0.0	0.0	0.0
CO5 (1169-1187)	0.0	0.0	0.0	0.0	0.0	6.682925772833954	0.0	0.0	0.0	0.0	0.0	0.0	0.0	0.0	0.0	0.0	0.0	0.0
CO5 (1190-1209)	9.130665145403048	10.079675967725956	10.44808114513104	8.643150457913759	11.48481405810027	11.313922278110047	0.0	0.0	0.0	0.0	0.0	0.0	0.0	0.0	0.0	0.0	10.629477403317736	0.0
CO6A3 (2739-2758)	0.0	0.0	9.171473883336937	0.0	0.0	8.06775145589917	0.0	0.0	0.0	0.0	0.0	0.0	0.0	0.0	10.239240177076184	0.0	10.318903808080659	9.766251835751149
CO6 (259-271)	0.0	0.0	0.0	0.0	0.0	0.0	10.146934987715232	9.217200430170717	0.0	0.0	0.0	0.0	0.0	0.0	2.4211002605042458	0.0	9.709223249378892	2.2956385742880774
CO8A (225-240)	0.0	0.0	0.0	0.0	0.0	1.4807566190689145	0.0	0.0	0.0	0.0	0.0	0.0	0.0	0.0	0.0	0.0	9.077666966231472	9.10094057007766
CO8A (354-367)	0.0	0.0	0.0	0.0	0.0	9.163625188650474	0.0	0.0	0.0	0.0	0.0	0.0	0.0	0.0	0.0	0.0	0.0	0.0
CO8A (455-467)	0.0	0.0	9.409627161672418	11.28972990596164	10.363123872913928	6.30443595537241	10.09493722556211	0.0	0.0	0.0	0.0	0.0	0.0	10.79239321342465	0.0	0.0	11.654320393342687	9.800528092874305
CO8B (266-279)	0.0	0.0	0.0	0.0	0.0	10.563989411773104	0.0	0.0	0.0	0.0	0.0	0.0	0.0	0.0	0.0	0.0	0.0	0.0
CO8G (73-86)	12.973949108675933	0.0	0.0	12.406618610088215	14.584279158330752	1.4807566190689145	0.0	0.0	0.0	0.0	0.0	0.0	0.0	0.0	0.0	0.0	0.0	11.810254696714424
CO9 (282-293)	0.0	0.0	0.0	0.0	0.0	9.920673495507206	0.0	0.0	0.0	0.0	0.0	0.0	0.0	0.0	0.0	0.0	0.0	0.0
CO9 (313-328)	0.0	0.0	12.298546747989457	0.0	12.525163991682382	8.08009954843675	0.0	0.0	0.0	0.0	0.0	0.0	0.0	0.0	0.0	0.0	9.778784935174016	8.834521701293687
CO9 (359-372)	0.0	0.0	0.0	0.0	0.0	10.412368812129476	0.0	0.0	0.0	0.0	0.0	0.0	0.0	0.0	0.0	0.0	0.0	0.0
CO9 (456-476)	0.0	0.0	7.444075595778667	0.0	9.684602357275725	10.858715188451297	0.0	0.0	0.0	0.0	0.0	0.0	0.0	0.0	0.0	0.0	8.752870395543413	0.0
CO9 (545-558)	0.0	0.0	2.2788326659094107	0.0	9.216140954765876	1.4807566190689145	11.422258246951296	0.0	0.0	0.0	0.0	0.0	0.0	0.0	6.057597097290907	0.0	8.203894681242174	12.111010609212652
COCA1 (57-70)	0.0	0.0	0.0	0.0	0.0	0.0	10.618941647068906	0.0	9.359638431583699	0.0	0.0	11.176387855670777	0.0	0.0	6.42130009030798	0.0	9.945584788327613	9.898127631417864
COCA1 (666-682)	0.0	0.0	0.0	0.0	0.0	0.0	11.453359833862166	0.0	8.462399339066717	0.0	0.0	10.830212384300042	0.0	0.0	0.0	0.0	10.590519915987171	9.689535825790443
COF1 (7-14)	9.396799446787242	9.631061571047903	8.968820793759743	8.826249729069417	7.952887128086846	9.551879056423845	10.31260067422798	2.489352002122189	9.482666819176442	0.0	7.228936553774187	0.0	7.743403610148665	6.624579565791943	4.511650338245349	8.36461121991963	8.727570098527885	6.612122961367922
COF1 (7-29)	8.676439973783923	10.606333081736171	0.0	9.479872656122927	0.0	12.08703727404577	0.0	0.0	0.0	0.0	0.0	0.0	0.0	0.0	0.0	0.0	2.2586843293554644	0.0
COF1 (104-124)	10.687286934449466	11.056011076574608	10.815010409383962	11.413838561291712	11.48430396863652	11.3636559953042	0.0	0.0	0.0	0.0	0.0	0.0	0.0	0.0	0.0	0.0	7.573064363003487	7.882462073874882
COF1 (113-124)	11.00227077124805	10.60636282950855	11.132513957363638	10.950963101368444	8.603504150045286	11.277518826796705	0.0	0.0	0.0	0.0	0.0	0.0	0.0	0.0	0.0	9.303747025958529	6.528220249720225	9.21987234786016
COF1 (118-131)	8.274850804767363	10.370295696181014	9.46731997126458	9.391847300825415	9.839861108266188	11.475554909041731	0.0	0.0	0.0	0.0	0.0	0.0	0.0	0.0	0.0	0.0	9.890451761091768	8.228120320069797
COF1 (149-166)	11.508618734887078	10.742931246051224	8.320708243864777	12.668361935509289	11.189555110685697	12.068688773938357	10.292302327670996	9.66546182264722	10.784096090405574	7.924277387522576	12.159976057847594	12.695829976965738	11.731810647828503	9.6495483424796	11.812173188219408	8.767161676262091	10.656552646359517	8.666945992485287
COF1 (14-29)	11.035633659648086	12.837838058186612	12.237328339660829	11.68352202426516	12.988039491036622	11.738743838956935	0.0	0.0	0.0	0.0	0.0	10.620858634765579	11.430437209707314	0.0	0.0	10.785851676845235	12.398180496868234	10.679009683017474
COF1 (36-47)	0.0	8.275244268734237	8.60850074840268	0.0	0.0	10.148936768637473	0.0	0.0	0.0	0.0	0.0	0.0	0.0	0.0	0.0	0.0	0.0	0.0
COF1 (47-68)	10.57696280466141	10.544846974241274	11.198108093126624	10.706954120903742	11.519611869720006	8.805040665299822	9.336397980658619	8.530133045047021	8.559518745165098	0.0	10.189529192638352	0.0	10.40233358867884	8.433631708761537	9.429446872149827	9.386614808449586	10.154511138895076	8.370768892309322
COF1 (47-56)	12.159708449456614	11.65328415063637	11.913955898459655	10.336811589315841	11.900309390932982	11.69452124741649	10.777342959280828	9.459238232214163	10.30081709531067	10.922454764759118	9.620596223662073	10.572669378104136	10.542394834111128	10.268688383730346	11.096632373147251	9.26740731699481	12.045940850745307	10.780041578819556
COF1 (56-73)	14.029791418829447	10.34514841948638	12.142972439547227	12.346973352734018	13.536572884711495	13.150204818921328	12.073625263938272	11.670799663176052	9.057212604454769	13.030441363624503	11.383101957475564	11.507396987444457	12.093267340848913	10.394247405004965	9.61667316242673	10.990906535905737	10.26670949938421	12.072481260584974
COF1 (82-94)	9.651063916441903	7.348718503766238	8.727024494728724	8.245618605754942	9.546011672509385	0.0	7.780889585922632	7.702133742274328	8.530076664563955	0.0	8.678225653075982	0.0	10.1578385663735	0.0	10.103588965387202	10.442595667878617	0.0	9.13434345108013
COF1 (87-100)	9.898308180003665	10.63818792877986	9.222663462575564	9.597230674692154	7.8963742830099255	11.16720274966233	0.0	0.0	0.0	0.0	0.0	0.0	0.0	0.0	0.0	0.0	10.619214893142491	0.0
COF1 (102-116)	10.74895772921589	10.788994430582806	10.694399829175795	10.245390245757617	10.743917260811633	11.003489533526915	10.731189847342725	0.0	0.0	0.0	0.0	3.3188910346388636	9.630837586036717	9.377005256273286	11.1357712034594	8.111151496341265	10.332610635201515	9.102351778372542
COMP (526-537)	11.20260742474388	11.770056079672692	13.44793835826916	11.299270939640985	9.327859770303343	0.0	11.992559766623621	0.0	0.0	0.0	0.0	0.0	0.0	0.0	0.0	0.0	12.935821699006759	11.887317578433361
COMP (537-553)	0.0	0.0	8.425267855572791	0.0	12.110479774579847	0.0	7.686723788172422	0.0	0.0	0.0	0.0	0.0	0.0	0.0	0.0	9.408600887846516	9.89400961173257	10.146287147427573
COR1A (106-124)	0.0	11.07971637365694	0.0	0.0	0.0	8.39328518246936	0.0	0.0	0.0	0.0	0.0	0.0	0.0	0.0	11.728894544779923	0.0	0.0	0.0
COR1A (124-136)	9.626823323830331	11.447362349850847	10.124975902437313	10.549450523674743	8.101995569982549	10.798784684686366	0.0	0.0	0.0	0.0	0.0	0.0	0.0	0.0	0.0	0.0	11.149207598113353	8.598119751207543
COR1A (374-385)	0.0	10.150207392622505	11.245078699882395	8.36632940063113	0.0	0.0	12.7381048254092	14.146797857389402	0.0	12.102271923029871	10.051969681044323	11.076558202123442	10.436072945093606	7.851446152377468	12.489771613850996	10.9740346070136	11.207947002686547	11.222625314963794
COR1A (390-406)	12.30994217890718	8.964906277752004	11.178712890117712	11.58742232114978	13.782044783928638	11.133799365854324	2.5579690954975063	0.0	0.0	0.0	0.0	0.0	0.0	0.0	9.14036744493452	0.0	11.853272016883965	0.0
COR1A (136-146)	12.53275462616059	11.636822554199263	12.874265082596445	11.630291617083236	12.983472571028386	0.0	2.5579690954975063	0.0	0.0	0.0	0.0	0.0	0.0	0.0	0.0	0.0	11.13936014792759	11.398213643641341
COR1A (165-182)	11.1425266050584	11.811463361746782	11.157536716476374	10.313029005621427	12.490618590795336	11.146116126879983	10.319036220821955	11.48127064638857	6.651681641198734	11.159777412711414	0.0	7.554705695687748	10.857776182434067	10.78591440909304	10.677388419631832	8.464449108403864	11.691955109153186	10.529319679091785
COR1A (211-224)	9.658604793798077	9.769443564321891	10.32144040751712	2.0157047859546924	11.095624607843005	9.447920529525648	6.795909237892219	0.0	0.0	0.0	0.0	6.67235591074992	0.0	10.328071436333918	7.701485497170741	2.5372863661970158	8.008772270010267	6.3388615777357575
COR1A (224-237)	11.835909352569713	11.189137676700778	11.744647153341493	11.659760587271625	11.417631952574254	14.120495979813393	9.39844001784724	11.988915609730313	0.0	0.0	0.0	0.0	0.0	0.0	10.95988093948041	9.62343805790122	11.890168246538966	11.430097051193783
COR1A (224-248)	8.086216382261238	9.678645700628973	0.0	6.761195133723206	9.250486208315587	9.764188765194627	0.0	0.0	0.0	0.0	0.0	0.0	0.0	0.0	0.0	0.0	2.2586843293554644	2.2956385742880774
COR1A (229-248)	10.010241868402982	11.233520744409486	0.0	0.0	9.676930823361872	11.361318346313812	0.0	0.0	0.0	0.0	0.0	0.0	0.0	0.0	0.0	0.0	9.883072070678976	0.0
COR1A (237-248)	11.851926696598344	12.765170425887227	9.922589599081029	11.243405322967357	11.885717190539903	12.363230342539016	0.0	0.0	0.0	0.0	0.0	0.0	0.0	0.0	0.0	0.0	10.630909244997918	8.739268573329378
COR1A (247-259)	0.0	9.53928435635306	0.0	0.0	0.0	10.120184776469415	0.0	0.0	0.0	0.0	0.0	11.040530166742375	0.0	0.0	0.0	0.0	0.0	0.0
COR1C (208-225)	0.0	8.621102766823624	0.0	0.0	0.0	6.393996426032594	0.0	0.0	0.0	0.0	0.0	0.0	0.0	0.0	0.0	0.0	0.0	0.0
COTL1 (62-79)	9.13604299766279	1.882081340266714	0.0	0.0	2.008034639120229	9.078050025706228	0.0	0.0	0.0	0.0	0.0	0.0	0.0	0.0	0.0	0.0	0.0	0.0
COTL1 (86-105)	9.477255997911929	11.613379324344207	0.0	0.0	9.880911413528466	12.325232101291476	0.0	0.0	0.0	0.0	0.0	0.0	0.0	0.0	0.0	0.0	0.0	0.0
COTL1 (104-114)	9.169430580392266	10.433123914533494	0.0	0.0	0.0	9.6154113684815	0.0	0.0	0.0	0.0	0.0	0.0	0.0	0.0	0.0	0.0	0.0	0.0
CPNE3 (106-119)	0.0	8.58016538234187	0.0	0.0	0.0	9.747263275439606	0.0	0.0	0.0	0.0	0.0	0.0	0.0	0.0	0.0	0.0	0.0	0.0
CPNE3 (130-141)	9.9485099901077	10.886403399750028	11.204579134385348	10.284699827056862	10.560831156638312	10.442442228572418	0.0	0.0	0.0	0.0	0.0	0.0	0.0	0.0	0.0	0.0	0.0	0.0
CPNE3 (232-245)	0.0	9.520766594131654	8.402411882110595	0.0	0.0	9.428843703245843	0.0	0.0	0.0	0.0	0.0	0.0	0.0	0.0	0.0	0.0	0.0	0.0
CPNS1 (5-25)	0.0	10.296310143532873	0.0	9.25220735638523	0.0	0.0	0.0	0.0	0.0	0.0	0.0	0.0	0.0	0.0	0.0	0.0	0.0	0.0
CPNS1 (9-28)	0.0	0.0	0.0	0.0	0.0	0.0	9.509987132720015	0.0	0.0	0.0	0.0	0.0	0.0	0.0	2.4211002605042458	0.0	0.0	9.673586401956953
CPZIP (98-112)	0.0	5.513425432064312	7.446186675778553	0.0	0.0	0.0	0.0	0.0	0.0	0.0	0.0	0.0	3.0003879068960835	0.0	0.0	8.300217576973768	0.0	2.2956385742880774
CPZIP (397-414)	10.104337809964566	10.99085425852403	9.908407457565984	9.808491914830235	6.587716899556161	0.0	9.714361398706712	7.1147603220621916	0.0	0.0	0.0	0.0	12.811138301131122	9.035474783085577	0.0	11.760685723322327	9.305501862290651	10.807953977431998
CRIS3 (29-43)	11.697655361431396	11.970564079043344	12.556144784146294	11.565568700003858	10.609129003803691	13.099525620832718	12.052589589467047	10.018554801542402	0.0	0.0	0.0	10.218052765138415	8.036555376234615	10.186390250444886	0.0	11.305701544289647	12.367125040589439	10.908351529407001
CRIS3 (53-70)	0.0	0.0	0.0	0.0	0.0	9.996200477497423	0.0	0.0	0.0	0.0	0.0	0.0	0.0	0.0	0.0	0.0	0.0	0.0
CY24A (148-163)	11.783147378995722	0.0	12.22520784104946	10.7603899012134	10.527619115081757	1.4807566190689145	13.237438538687513	11.844652146418914	0.0	12.455991752316596	0.0	0.0	11.8421081995964	12.99064432780754	0.0	0.0	10.46476489204108	0.0
CY24A (172-190)	10.070722003906216	1.882081340266714	11.147474736602229	10.617083353951351	10.084903334390036	0.0	12.028192744014666	11.25942748196743	0.0	0.0	0.0	9.091744366824063	10.119015855610602	10.141763822421856	0.0	0.0	2.2586843293554644	10.975680693850423
CY24A (173-195)	12.39067315638038	10.779878795899513	9.184255378502744	11.345366242330233	12.282550850408095	10.745871437191845	10.987529618859305	11.14199022313934	0.0	0.0	10.367311348999662	9.173733159737274	11.303656908165578	9.390443203759379	0.0	11.43762751706691	11.78858562771561	12.557288369866932
CY24B (296-308)	10.45816591193224	12.663898867656112	11.837459693325448	10.872726526017734	8.284104861638118	11.451699510100704	0.0	0.0	0.0	0.0	0.0	0.0	0.0	0.0	0.0	2.5372863661970158	10.757860642024795	0.0
CY24B (308-321)	0.0	0.0	0.0	0.0	0.0	11.41952579736373	0.0	0.0	0.0	0.0	0.0	0.0	0.0	0.0	0.0	0.0	0.0	0.0
CY24B (481-494)	10.127524746264918	10.001380395719861	9.070507727640614	10.40532822939389	10.53090928895788	9.936353970162608	0.0	0.0	0.0	0.0	0.0	0.0	0.0	0.0	0.0	0.0	0.0	10.001230404797539
CY24B (491-502)	10.477377381359679	9.84946280585625	10.031523061359511	9.975404620530352	11.806659314342923	9.595128574652048	11.42210279660438	10.61608022836654	0.0	0.0	0.0	11.120025086520421	0.0	0.0	11.88500130851465	0.0	10.916887477579682	0.0
CYBP (51-63)	10.93127201766235	11.130043933366547	0.0	6.395579731707249	11.205975026459491	0.0	0.0	0.0	0.0	0.0	0.0	0.0	10.936371897867389	0.0	0.0	10.074123362811385	0.0	0.0
CYRIB (20-36)	7.9771243824821	1.882081340266714	10.006705213989402	0.0	10.12437306692134	0.0	9.306392204116248	11.331514987142127	0.0	0.0	9.773389514696134	8.70291975663069	9.286994490818037	9.064688098670501	6.944332440173979	0.0	9.461392285405392	9.305692370103896
CYRIB (168-187)	8.753395108635504	6.833333336520041	8.732638967039371	9.4852867245729	9.998950848531818	0.0	11.32566811404043	12.252866236784042	0.0	0.0	10.586850992596938	0.0	8.303001558524016	8.948571535244358	5.878764018157987	0.0	9.415635437901742	9.654661093064552
CYRIB (307-324)	0.0	7.948097925487198	0.0	0.0	2.008034639120229	11.816904080890197	0.0	0.0	0.0	0.0	0.0	10.151902518040702	0.0	0.0	0.0	0.0	9.916715182044518	0.0
CYTA (1-18)	0.0	0.0	0.0	0.0	0.0	0.0	0.0	0.0	0.0	0.0	0.0	10.693685172071115	0.0	0.0	0.0	0.0	0.0	0.0
CYTA (80-98)	0.0	0.0	0.0	0.0	0.0	0.0	0.0	0.0	0.0	0.0	0.0	11.311405960794799	0.0	0.0	0.0	0.0	11.228381504752347	0.0
DBNL (155-165)	0.0	0.0	0.0	8.737096263522021	8.448836409899613	0.0	0.0	0.0	0.0	0.0	11.406641357887223	0.0	0.0	0.0	0.0	11.42764981475616	0.0	0.0
DBNL (268-281)	8.9638340080473	7.83388434904844	0.0	10.350346992953742	10.89366202134273	0.0	0.0	0.0	0.0	0.0	0.0	0.0	11.253322645492604	0.0	0.0	0.0	9.653193220953273	8.202231951447255
DBNL (343-361)	9.358454142837461	0.0	0.0	2.0157047859546924	11.26190420988871	0.0	10.556216180045935	11.01230179759095	6.6110529065059565	0.0	9.784297685201249	9.858803797046505	9.420303972413418	10.968091749430723	10.58527902350327	9.517205925620368	9.388584901722739	11.284377058107703
DBNL (343-355)	0.0	0.0	0.0	10.211245270984096	0.0	0.0	8.039911949479027	10.107526283105402	0.0	0.0	0.0	0.0	0.0	0.0	0.0	6.203587632734779	0.0	0.0
DC1I2 (297-312) | DC1I1 (305-320)	0.0	0.0	8.495521161029957	0.0	0.0	0.0	0.0	0.0	0.0	0.0	0.0	0.0	0.0	0.0	0.0	0.0	0.0	0.0
DCD (91-104)	0.0	0.0	0.0	0.0	0.0	0.0	0.0	0.0	0.0	0.0	0.0	6.851380259094244	0.0	0.0	0.0	0.0	0.0	0.0
DEF1 (19-44) | DEF3 (19-44)	8.324972994662959	11.577366035809682	0.0	8.773237093930733	8.068119431486641	12.609880557797553	0.0	0.0	0.0	0.0	0.0	0.0	0.0	0.0	0.0	0.0	7.348073017511085	7.4625302018305
DEF1 (19-35) | DEF3 (19-35)	12.317077823560194	12.639207000151002	12.223818953414767	11.786197266329042	11.699949552049697	11.426178179520274	11.449243465335988	10.184708246541193	9.960260743184142	0.0	10.956694155235533	10.593240272169346	12.224838417049941	10.762112416461633	11.583145632052414	10.492797009488315	12.336138642014099	11.852604561087256
DEF1 (19-31) | DEF3 (19-31)	11.174817640826078	0.0	10.57096138859281	11.036486177021786	11.89361921756258	0.0	6.80991220760467	11.17563756823103	10.82319152913302	0.0	0.0	11.764221516635866	11.608365951079943	10.873184768114427	0.0	0.0	10.214391280772771	0.0
DEF1 (23-36) | DEF3 (23-36)	0.0	0.0	10.145786186163674	9.609426831149179	11.084635090253974	0.0	0.0	11.480701093101676	0.0	0.0	0.0	10.589481410303211	9.66415263027977	9.419784890221955	9.47044437229105	0.0	10.922056375520047	10.530319134257871
DEF1 (29-45) | DEF3 (29-45)	9.511270298014107	0.0	8.870060159166103	0.0	11.43463091592888	0.0	0.0	0.0	7.242781355645068	0.0	0.0	0.0	0.0	0.0	0.0	0.0	0.0	9.931720111303736
DESP (2405-2423)	0.0	0.0	0.0	0.0	0.0	0.0	0.0	0.0	0.0	0.0	8.119994861013556	0.0	0.0	0.0	0.0	0.0	0.0	0.0
DMKN (152-173)	0.0	0.0	0.0	0.0	0.0	0.0	0.0	0.0	8.121772984693939	9.435483377267689	11.296967619564459	0.0	0.0	0.0	0.0	0.0	0.0	0.0
DSC1 (593-606)	0.0	0.0	0.0	0.0	0.0	0.0	0.0	0.0	0.0	0.0	6.821539808933282	12.157248100300535	0.0	0.0	0.0	0.0	0.0	0.0
DX39B (10-32)	9.255730062885004	8.265356917753797	0.0	7.652371847416001	8.574384630300798	1.4807566190689145	0.0	7.512272746313603	0.0	0.0	0.0	0.0	10.057809046187993	0.0	8.057692731923748	7.849754958728802	7.146621005302752	9.432562496046172
DX39B (342-356)	6.728896453224872	9.642937141726502	0.0	0.0	7.025859456589633	9.180481659354468	0.0	0.0	0.0	0.0	0.0	0.0	0.0	0.0	0.0	0.0	0.0	0.0
DYN2 (804-818)	9.208976380413816	10.870499205984753	0.0	8.293593577504144	10.415115098009625	10.2403025298473	0.0	0.0	0.0	0.0	0.0	0.0	11.046260628449346	0.0	0.0	0.0	0.0	10.571665446082704
DYN2 (817-836)	10.851516760722715	11.350533087034552	9.831360316491644	0.0	10.560201493907762	7.85919881786214	9.813466538676966	0.0	0.0	0.0	0.0	0.0	10.538310195386355	0.0	0.0	10.347320725616076	9.587312663735668	9.814119512016998
ECHA (366-379)	0.0	0.0	0.0	0.0	10.086130078396147	0.0	0.0	0.0	0.0	0.0	0.0	0.0	0.0	0.0	0.0	0.0	0.0	0.0
EF1A1 (8-24) | EF1A3 (8-24)	10.113701600464974	9.791073279304294	8.276456413157128	0.0	9.658376547336347	9.389586938906913	0.0	0.0	0.0	0.0	0.0	0.0	0.0	0.0	0.0	0.0	0.0	0.0
EF1A1 (255-269) | EF1A3 (255-269)	0.0	9.486909172395857	0.0	0.0	0.0	0.0	0.0	0.0	0.0	0.0	9.450730082748539	10.148107457748857	0.0	0.0	2.4211002605042458	0.0	0.0	7.601411573674371
EF1A1 (262-278) | EF1A3 (262-278)	0.0	0.0	0.0	0.0	0.0	10.49540448147798	10.197795610225667	0.0	0.0	0.0	9.387934398597242	0.0	0.0	0.0	9.982122892192923	0.0	0.0	0.0
EF1A1 (321-338) | EF1A3 (321-338)	8.501576097786721	6.370984907384813	10.161362263420932	11.086063863313125	9.400984779262451	6.281020965631052	10.801036086618055	10.234476124283773	0.0	0.0	11.328755175157125	10.511339661059575	10.982953089458007	11.364787404786309	10.148198215570092	0.0	9.378983895023248	0.0
EF1A1 (433-450) | EF1A3 (433-450)	6.363990969474168	7.897818790794695	8.635951760073544	2.0157047859546924	0.0	5.511586239057151	0.0	0.0	0.0	0.0	0.0	0.0	0.0	0.0	0.0	7.9250003072296975	9.801371756740057	0.0
EF2 (429-450)	0.0	8.70154220854683	0.0	0.0	0.0	9.83295131081736	0.0	0.0	0.0	0.0	0.0	0.0	0.0	0.0	0.0	0.0	0.0	0.0
EF2 (732-744)	0.0	9.669738743431072	0.0	0.0	0.0	8.958525053281168	0.0	0.0	0.0	0.0	0.0	0.0	0.0	0.0	0.0	0.0	0.0	0.0
EFHD2 (16-36)	8.170316656335652	8.984685611649809	0.0	8.238960949212732	0.0	0.0	0.0	7.161166026445556	0.0	0.0	0.0	0.0	8.311238399932256	0.0	0.0	0.0	0.0	8.13337993103869
EFHD2 (191-201)	10.435947943439484	10.724390570280006	0.0	9.361083445545797	9.855470398772509	9.7679345917645	7.810723903972235	0.0	9.302033401801015	0.0	0.0	0.0	10.588254810406346	10.360699483718461	0.0	0.0	9.33988887476002	10.20001219934928
EFHD2 (203-214)	0.0	10.12620405866977	0.0	8.991970434357045	0.0	0.0	0.0	0.0	0.0	0.0	0.0	0.0	0.0	0.0	0.0	0.0	0.0	0.0
EFHD2 (229-240)	11.943029369925066	10.029889803580271	0.0	11.938298141561672	12.553413298762845	0.0	9.416366710231356	0.0	10.416103183232373	0.0	0.0	0.0	11.753942768136612	9.900578261594973	0.0	0.0	10.09673049309064	11.03357923849944
EHD1 (62-75)	0.0	8.892921127061832	0.0	0.0	9.771301286901087	7.830841924689413	0.0	0.0	0.0	0.0	0.0	0.0	0.0	0.0	0.0	0.0	0.0	0.0
EHD1 (149-165)	8.544255415293565	8.80284577390209	0.0	0.0	8.993101657357075	10.41226850784034	0.0	0.0	0.0	0.0	0.0	0.0	0.0	0.0	0.0	0.0	8.463134593384618	0.0
EHD1 (395-409)	9.166749970843924	9.858491376883826	9.987599223677194	9.253794149404296	9.927745559758595	13.063360265765292	0.0	0.0	0.0	0.0	0.0	0.0	0.0	0.0	0.0	0.0	10.702613737377966	0.0
EHD1 (458-472)	10.796727763340199	13.020266287062418	9.630248300273683	9.726928319135943	11.125758465821516	10.219000616219688	0.0	0.0	0.0	0.0	0.0	0.0	0.0	0.0	0.0	0.0	10.833992310988611	0.0
ELAF (41-54)	0.0	0.0	0.0	0.0	0.0	0.0	10.695141866579982	11.704216069340209	9.563854787354694	0.0	11.384002547232248	10.833860566563901	0.0	0.0	11.226387225435472	0.0	0.0	0.0
ELMO1 (588-604)	0.0	0.0	9.490270519535422	0.0	0.0	0.0	9.091197054246376	0.0	0.0	0.0	0.0	0.0	0.0	0.0	2.4211002605042458	0.0	0.0	0.0
ELNE (29-45)	0.0	1.882081340266714	6.890807868536774	0.0	11.012995608333027	12.405169528580453	0.0	0.0	0.0	0.0	0.0	0.0	0.0	0.0	0.0	0.0	0.0	0.0
ELNE (57-69)	13.578173389039387	13.05276579386711	11.263415103379739	13.532267416812738	14.588001636438731	8.936701876841685	10.655376849297799	11.131323991566484	0.0	0.0	0.0	9.53303186658661	0.0	10.90679852055231	0.0	14.091985567749841	13.731940303729166	14.236964895897888
ELNE (71-83)	10.861713571094214	10.349293537691477	10.427581386095072	9.35677327015351	12.317251356046858	11.203050630005997	2.5579690954975063	0.0	0.0	0.0	0.0	10.8387974293952	0.0	9.542347400864797	0.0	0.0	9.404866285545062	9.984822871061985
ELNE (80-95)	12.062045503794733	13.285222968072253	12.062477342434812	12.113817062345369	12.345705622147907	13.818742945661036	0.0	0.0	0.0	0.0	0.0	9.078607016671077	0.0	0.0	0.0	2.5372863661970158	13.199697663082086	8.439817152415854
ELNE (82-101)	12.89119918630719	13.418019485989069	14.958229145603704	12.060387830254195	14.152776710293884	14.261999392828827	9.15418899272162	0.0	0.0	0.0	0.0	0.0	0.0	0.0	0.0	0.0	13.945189191509858	12.575455763812949
ELNE (101-112)	11.919627717697741	10.689885577132832	12.753607547089654	12.729569664086366	11.826144002643984	13.688234402523273	13.532852697015208	14.77387272527392	0.0	11.47901947230052	12.10484458744215	12.271273830290806	7.887464042935093	12.010411974202832	0.0	11.034944510591387	12.392182939264798	9.463782983916428
ELNE (152-168)	0.0	0.0	0.0	0.0	0.0	9.197629250586552	0.0	0.0	0.0	0.0	0.0	0.0	0.0	0.0	0.0	0.0	0.0	0.0
ELNE (239-248)	16.31998871269786	19.047500769881587	13.96117594948401	16.134911614990678	18.325102710284007	5.938904748007278	17.27596115516081	13.29044166274925	0.0	11.645059661879827	11.888544688875674	10.123032296345391	13.148568791705866	15.182059971747634	0.0	14.466172269501454	17.442103184238633	14.917788079458198
ELN (270-294)	0.0	0.0	0.0	0.0	0.0	0.0	0.0	8.56637033398089	0.0	0.0	0.0	9.508416451703457	0.0	0.0	0.0	0.0	0.0	0.0
ELN (331-353)	0.0	0.0	0.0	0.0	11.056138848603615	0.0	0.0	11.932852915216628	0.0	0.0	0.0	7.838577101239184	0.0	0.0	0.0	0.0	0.0	0.0
ELN (422-441)	0.0	0.0	0.0	0.0	10.541665252456871	0.0	0.0	10.689112819236167	0.0	0.0	0.0	7.336185126886407	0.0	0.0	0.0	0.0	0.0	0.0
ELN (524-553)	0.0	0.0	0.0	0.0	7.551086854537665	0.0	0.0	7.111987242130623	0.0	0.0	0.0	8.103543053744447	0.0	0.0	0.0	0.0	0.0	0.0
ENOA (9-22)	10.253997180626236	13.051543387897778	10.550900516224203	10.169497585499991	10.883646035321027	12.627050147165198	12.395647844101095	11.882271002877244	0.0	0.0	0.0	0.0	9.821875139233976	13.201694027850953	11.22696803850248	12.965235876929572	10.078270219642143	9.816774683312298
ENOA (66-78)	11.102436590825882	7.844103139063823	10.743538326086595	9.863734485890955	10.483853205879928	12.865209229985064	0.0	0.0	0.0	0.0	0.0	0.0	0.0	0.0	0.0	0.0	9.606426442096325	2.2956385742880774
ENOA (256-268)	0.0	0.0	0.0	0.0	0.0	0.0	0.0	0.0	0.0	0.0	0.0	0.0	0.0	0.0	8.914218354010954	10.230015828525962	7.028931687583758	0.0
ENOA (290-307)	1.838692016661532	5.350785361680948	0.0	0.0	0.0	8.092741717329138	10.6233498694957	0.0	0.0	0.0	0.0	0.0	10.100253187096824	6.376339680669279	7.3010695889858015	9.183515248100095	11.296714835004488	9.868686801638818
ENOA (309-326)	7.9792387139351755	11.080722106332143	8.855261825429146	8.647392634700656	9.23014159909105	8.669825993328189	12.50153318279795	11.375604990676006	7.1489717904930865	0.0	9.706586874111	10.352139038399855	10.04071082644753	10.304221857550676	9.705373941075429	10.570713002654106	7.5773058475499875	9.242316340926733
ENOA (344-357)	0.0	0.0	0.0	0.0	12.184112284107293	8.650890272851575	0.0	9.531579360887186	0.0	0.0	0.0	0.0	0.0	0.0	0.0	0.0	0.0	0.0
ENOA (369-385)	10.710704801159517	11.44740200814791	11.271878450612736	9.413705988060642	11.380131974543474	11.294159544829386	7.7596056862222325	0.0	0.0	0.0	0.0	0.0	0.0	2.8612087750551938	9.22346459871786	2.5372863661970158	10.716198255656963	12.030978585691003
ENOA (411-434)	10.356985007005406	11.888193393061606	10.620745249368172	11.26170980062014	7.628507606648394	9.392449460096254	0.0	0.0	0.0	0.0	0.0	0.0	0.0	0.0	0.0	0.0	10.748956844209971	10.406777004737986
ENOA (411-424)	8.283358920208949	10.195487742077585	0.0	8.32220848429013	0.0	9.691223407437322	10.104730962818383	0.0	0.0	0.0	0.0	0.0	10.544568466400637	10.917013432005753	8.050830218050661	11.8540925476056	9.493100456253227	7.050570959499794
ENOA (421-434)	0.0	12.056118633955574	0.0	0.0	11.825751913107604	10.684963891420258	0.0	0.0	0.0	0.0	0.0	0.0	0.0	0.0	0.0	0.0	0.0	0.0
ENOA (78-90)	7.307751259643405	9.133980115247848	11.453287598897518	11.49426641319427	11.963157176498095	11.481798498021401	9.6900835218919	0.0	0.0	0.0	0.0	7.975518857118842	10.53659747968432	0.0	9.165370064386629	11.116697063890332	10.438367306364135	10.084248274297593
ENOA (93-114)	5.767696709352965	10.602154743420018	0.0	7.7381934495850375	6.33121081135016	9.929719635149052	0.0	0.0	0.0	0.0	0.0	0.0	0.0	0.0	0.0	0.0	0.0	0.0
ENOA (150-164)	6.10511297602226	0.0	0.0	9.726414503749362	10.43570719520468	0.0	0.0	0.0	0.0	0.0	0.0	11.30109896475002	0.0	0.0	0.0	0.0	0.0	0.0
ENOA (153-173)	7.908085494860048	11.644788272436788	11.417790416866728	9.39067847430531	8.60671577427647	12.203645467831324	0.0	0.0	0.0	0.0	0.0	0.0	0.0	0.0	0.0	0.0	9.776953367272862	0.0
ENOA (173-188)	8.79469538808551	11.098622517824934	10.196094810072886	8.949625802333157	10.628342956283761	10.466602862678052	0.0	0.0	0.0	0.0	0.0	0.0	0.0	0.0	0.0	0.0	8.358710871055122	0.0
ENOA (204-221)	10.240878437060106	0.0	0.0	0.0	0.0	0.0	11.99989676004613	13.996960573533	8.059108567931737	0.0	10.160461665676452	0.0	9.00123191422762	11.402702664294004	7.773209900460664	8.307755626469582	9.387112104832214	6.065987666869465
ENOA (204-229)	11.259976243666323	8.749731029327847	2.2788326659094107	9.544520749811637	6.730589964522389	10.573870953350966	0.0	0.0	0.0	0.0	0.0	0.0	8.812061050386198	0.0	9.485119208951502	0.0	0.0	8.036015466956652
ENOA (229-242)	10.72315321240538	11.168855227834408	9.437157006699259	9.721617685182574	10.889462644372006	11.617916525125914	0.0	0.0	0.0	0.0	0.0	0.0	0.0	0.0	0.0	0.0	0.0	7.33004908675686
ENOB (153-173)	0.0	11.644788272436788	0.0	0.0	0.0	0.0	0.0	0.0	0.0	0.0	0.0	0.0	0.0	0.0	0.0	0.0	0.0	0.0
ENOB (315-328)	0.0	11.338679412983149	0.0	0.0	0.0	0.0	0.0	11.375604990676006	0.0	0.0	0.0	0.0	0.0	0.0	0.0	0.0	0.0	0.0
ENOB (369-385)	0.0	11.44740200814791	0.0	0.0	0.0	0.0	0.0	0.0	0.0	0.0	0.0	0.0	0.0	0.0	0.0	0.0	0.0	0.0
ENPL (21-37)	10.340537425745955	0.0	10.818102740463754	7.993972262466935	0.0	0.0	12.613173346754557	9.98607334324834	0.0	8.015698010320575	8.925196785873249	0.0	12.35383100488836	11.065742224288156	10.044176012202447	10.193557698026522	6.544323924139689	11.479860751247216
ENPL (305-319)	8.737706078696625	0.0	8.478666244938436	0.0	0.0	0.0	0.0	0.0	0.0	0.0	0.0	0.0	0.0	0.0	0.0	9.46379575817059	0.0	0.0
ENPL (645-661)	0.0	9.11080364042131	9.030993746701977	0.0	0.0	9.103697354197415	0.0	0.0	0.0	0.0	0.0	0.0	0.0	0.0	0.0	0.0	0.0	0.0
ENPL (782-797)	5.953267232010225	9.094422972792895	8.677402243566318	5.400358703186941	9.8166050403801	9.935376247481582	9.233651164072803	10.939498255841208	0.0	0.0	0.0	10.859927669662587	9.623815279527651	9.126419062917101	0.0	10.041311452804297	0.0	0.0
ENSA (107-121)	0.0	0.0	0.0	0.0	0.0	0.0	0.0	0.0	0.0	0.0	0.0	0.0	11.108832399961935	0.0	0.0	0.0	12.222941128606548	11.273267946283571
EPB41 (789-805)	0.0	6.376519459621228	0.0	0.0	0.0	0.0	0.0	0.0	0.0	0.0	0.0	0.0	9.337429367035291	0.0	0.0	10.633799799874645	8.197733385623028	9.751416170664967
EVI2B (291-305)	10.334836423083155	9.714505458062511	5.254742014093402	9.682312166985392	7.790916863776339	10.969973999170914	11.08500494491327	9.51145864840078	0.0	8.827096386439171	0.0	11.839921366973087	10.626114233584872	10.45636139979689	10.094859646026821	9.01983220030317	7.7048459734593004	10.39566541508846
EVI2B (344-361)	8.189942364807573	0.0	9.314562607403573	8.424612011402598	8.402852491142927	0.0	9.558366315341125	10.069649811509102	0.0	2.0703027050893006	0.0	10.043143230391253	9.182373367724672	10.090213947018178	0.0	0.0	0.0	0.0
EWS (66-86)	9.56756783999517	0.0	0.0	0.0	0.0	0.0	0.0	0.0	0.0	0.0	0.0	0.0	10.266509699788351	0.0	0.0	0.0	0.0	0.0
EZRI (10-34) | MOES (10-34)	0.0	1.882081340266714	0.0	0.0	0.0	6.343132779416908	0.0	0.0	0.0	0.0	0.0	0.0	0.0	0.0	0.0	0.0	0.0	0.0
EZRI (19-37) | MOES (19-37)	8.350831652095108	10.528316189322439	7.44057125016755	0.0	8.743958601803593	9.21120482700622	0.0	0.0	0.0	0.0	0.0	0.0	0.0	0.0	0.0	0.0	0.0	0.0
EZRI (245-260) | MOES (245-260)	5.351550239542366	9.043809153207684	8.785433642064215	8.140361278663446	8.564707216951973	10.9421930656326	0.0	0.0	0.0	0.0	0.0	0.0	0.0	0.0	0.0	0.0	0.0	0.0
EZRI (256-268)	11.284825424020678	12.311300291709035	10.494192195223317	12.658225774932479	10.5386107860757	11.043401181195925	11.794801984653999	0.0	0.0	0.0	0.0	0.0	0.0	0.0	0.0	11.535985243041686	10.426565955953347	0.0
EZRI (268-276) | MOES (268-276)	12.2767763351801	11.771159938887033	12.088822397549071	11.91347338548001	11.718320978164336	13.288654157449898	0.0	0.0	0.0	0.0	0.0	0.0	0.0	0.0	0.0	0.0	12.28268260310239	0.0
EZRI (481-499)	10.406684327550668	10.042625106778688	10.991867209441239	10.545729549141193	11.144118017800352	9.603424237447031	11.08114467555352	0.0	0.0	0.0	0.0	0.0	0.0	0.0	0.0	11.907929032921597	7.944630105390028	0.0
FA12 (374-388)	0.0	0.0	0.0	0.0	7.987334477953286	11.478352264477854	0.0	0.0	0.0	0.0	0.0	0.0	0.0	0.0	0.0	0.0	0.0	0.0
FCG3A (17-27)	0.0	0.0	10.935589979938253	0.0	10.397083603331165	0.0	0.0	0.0	0.0	0.0	0.0	0.0	0.0	0.0	0.0	0.0	0.0	0.0
FCG3B (17-27)	0.0	0.0	10.935589979938253	0.0	0.0	9.896721202436781	0.0	0.0	0.0	0.0	0.0	0.0	0.0	0.0	0.0	0.0	0.0	0.0
FETUA (45-57)	0.0	0.0	0.0	0.0	0.0	10.140177236884012	0.0	0.0	0.0	0.0	0.0	0.0	0.0	0.0	9.055703921154757	0.0	5.763756395329932	0.0
FETUA (57-67)	0.0	0.0	9.391379174436347	0.0	0.0	0.0	7.623866163874042	0.0	0.0	0.0	0.0	0.0	0.0	0.0	0.0	9.492984768217344	10.486154291733087	10.057811605691882
FETUA (324-339)	10.408488018603386	10.638974567698726	10.032559821539316	10.749569858551306	11.168833622970537	11.380855064629497	9.537778113634033	12.013737066304941	11.039073212676753	2.0703027050893006	10.200545156723308	11.21679831921603	12.434392091888185	11.409084353620306	11.071916958883843	10.697156109047771	11.331837127595447	11.360746787178783
FETUA (131-143)	0.0	0.0	0.0	0.0	0.0	0.0	0.0	0.0	0.0	0.0	0.0	0.0	9.375306493892369	0.0	0.0	9.39701651378367	0.0	0.0
FETUA (234-245)	9.959881814375846	0.0	12.064998616791577	0.0	0.0	0.0	12.750880939342698	13.17455153134494	12.131767730562887	10.378591912254473	12.127784343908026	12.062094313720117	8.978959970122569	11.658344849500939	10.583977577541429	0.0	9.922933589663295	0.0
FETUA (264-283)	4.773471708714331	10.923009421706189	0.0	9.472290152930444	0.0	0.0	0.0	0.0	0.0	0.0	0.0	0.0	0.0	0.0	0.0	10.21963533146483	0.0	0.0
FETUA (272-291)	10.073263589277099	8.415925464698024	11.08913858394728	12.852846910488328	0.0	0.0	0.0	0.0	9.693270342376083	9.832982674368294	0.0	0.0	0.0	0.0	0.0	12.231303447102945	0.0	0.0
FETUA (272-301)	13.299329966246482	0.0	10.683776044183839	12.252262839094572	0.0	0.0	12.24152142155811	0.0	0.0	14.007564947969447	0.0	0.0	14.59041032811543	11.395814783488007	13.312228628185702	12.23978597158816	14.076414157941521	12.477586642529928
FETUA (284-299)	12.532398375724059	10.50606427064908	12.668050468525092	12.625924489280951	11.48889681476378	0.0	12.836568960485417	0.0	13.599932823560417	12.82829753441223	14.076287190608555	11.859757721287577	13.773261973369568	12.973498503935765	10.799639140753909	13.95509033222352	12.699748596155331	14.227975855707598
FETUA (292-302)	0.0	0.0	0.0	0.0	0.0	0.0	0.0	0.0	13.307019744086332	0.0	14.59949092640874	0.0	0.0	0.0	0.0	11.840356389489518	0.0	0.0
FETUA (302-310)	10.352522442150782	0.0	12.037571854885998	0.0	0.0	0.0	12.422408953606597	10.285228468987238	7.851068092703339	12.250517985465084	13.749192707496567	12.090189114082222	0.0	8.236271406756293	2.4211002605042458	0.0	11.309467762787381	13.010448711677
FIBA (19-35)	13.438969751902862	11.273684561200549	12.195672492109278	12.61655232856145	13.324608661040395	8.451856470591157	13.985861181595823	16.051532231286803	14.030086098650594	16.45997144321363	14.651060866001018	12.112196281948599	13.341817421082505	14.651853555175357	14.713717507039819	12.30573344186695	12.280268982890771	12.660620074436515
FIBA (90-99)	10.78340335494478	0.0	13.02733938554269	9.774975355455242	6.883368511944571	10.376432815577788	0.0	0.0	0.0	0.0	0.0	10.008094408075863	0.0	9.704769131788005	11.097681946932013	0.0	11.517450422307222	9.618079523172513
FIBA (207-223)	9.519598663793834	12.108887218746021	10.996368677722407	11.408151892803042	10.248745409609358	12.578408157555033	10.001404035421228	0.0	0.0	0.0	0.0	9.212008574085175	0.0	8.682757781735859	0.0	7.436405714783348	11.797218361020615	11.608108002643732
FIBA (225-238)	9.31938748237085	0.0	8.33688890590161	13.112308402778185	10.38945686239717	10.681502518774778	12.036062269151564	12.261818806701934	12.818038384858744	8.970764609006336	10.984514871578863	9.974168469360743	10.981165678052644	12.513254398728675	13.441924670131856	11.705907712860137	13.333581837395133	11.920412205391038
FIBA (238-260)	0.0	0.0	0.0	8.26109061915695	9.17871304616544	8.333576192266193	11.790706424577891	12.792455018825722	0.0	13.105798436246783	8.400948822446335	14.176467383166772	0.0	9.644840093031382	10.807817667297257	0.0	13.474334512631406	12.450637490593818
FIBA (238-249)	0.0	0.0	0.0	0.0	2.008034639120229	12.081398883062251	11.821404969073257	6.261597959485548	11.635781759922251	11.91657494815194	8.819117792675756	12.914893981514885	0.0	2.8612087750551938	10.676950148683122	0.0	8.63057279235915	11.740489227929839
FIBA (249-260)	0.0	0.0	8.700904116220606	0.0	11.442592884135808	0.0	12.43683980226137	12.702387561625478	11.570004300084902	13.548322678825919	11.494279412695168	0.0	0.0	12.76561183766538	12.149427981668133	0.0	10.325988241474573	12.703282726852223
FIBA (258-277)	10.42211385288749	10.01571363717978	11.666252670782141	12.129498473846962	11.1482242291968	9.90773281649803	11.612119790576031	13.128032161543704	11.524409765885862	12.959104321670253	12.423331729565952	12.223242629186139	12.722126233141537	13.340572925164649	12.349480946680188	12.146711299667889	12.126375547883601	12.153825476979062
FIBA (277-290)	10.670637503176144	10.804727857668937	10.064709010276832	10.871587228510553	9.767867409904033	10.14772684137772	11.287908853242245	12.10464885378858	11.858277938843845	11.832381250675462	12.844979580986642	11.578824079549397	12.059469704222199	11.864098156725621	11.680178313134284	11.923491824655484	11.459779156975872	11.794541510188518
FIBA (277-306)	10.460887796443396	0.0	7.641751318959397	8.767227928606669	0.0	0.0	7.822670332751008	9.218159401422833	10.913152960588862	0.0	11.525360263082861	0.0	9.866316721492105	7.173009616580348	6.728705673475853	11.6347270032635	9.511212493742539	0.0
FIBA (290-320)	8.85844190872587	6.676393273027974	8.050667040467925	8.782501029309971	7.170140201057003	8.777832505463056	9.644460494786527	10.031218702284264	9.546851662438593	11.036211807036413	10.16118582966513	10.052475639017544	9.643969425511926	10.603586624295925	11.21709865819431	10.423901743936426	10.513460261969785	10.221060718853368
FIBA (319-335)	9.958384641427276	11.369608339568638	10.82962414845876	10.788246578768474	7.602249643112456	8.933042128601446	9.7163667859285	9.302353469741702	9.479264412581488	11.534844680992668	11.126358547973972	9.591780910868255	7.977074317828589	9.938205248931574	11.143085303903314	12.223895490008232	9.724579921597304	9.577482528973839
FIBA (100-111)	10.731560705703114	0.0	12.139950803888329	0.0	10.77395512674858	10.157633060181418	11.520840719789602	0.0	10.383336082001446	11.217089022847565	13.035410156519267	0.0	3.0003879068960835	2.8612087750551938	10.137953789657631	11.481866832104892	12.563128103793709	10.410261446813879
FIBA (335-355)	10.498500088463356	9.101602772970455	10.843995679064843	10.594657735088111	7.30079162003107	9.007145398715137	10.459981135369055	10.778748156817494	11.647893834468809	11.989849714160076	11.687527000848657	9.809559730734579	12.64050099688979	11.20520224850399	10.916166619193792	11.831658563059582	11.282707790873223	11.070190139388675
FIBA (355-379)	9.893065191815136	10.722577882449318	7.194170785895085	9.631176600542696	7.360013447246641	0.0	11.164045132621048	10.272414489044003	8.644853989897921	12.773226295548405	9.765623894670036	0.0	6.517577673929345	11.662579623379491	11.854152190576734	10.519055736239446	10.669648815153007	10.882567358341044
FIBA (379-389)	9.742393394826621	8.963680038217525	9.45922159416403	10.258205851465586	10.288665622126024	10.634318205501748	10.673184193889343	10.939795721350487	11.697683105183764	11.568050021388599	12.526333225335003	11.078682208935097	10.993474948620968	11.140929509080161	11.300080536026949	10.764092665537826	10.367650736869399	11.159793659380831
FIBA (388-413)	11.068449046573955	9.883307384321917	10.490952494323377	10.116834360673673	9.362957054557219	9.802645675367947	11.03223919392528	10.523926641523149	11.45328104246846	10.366272245003683	11.707088810561576	11.349204996741097	11.375695504686007	11.354645558034314	11.297339559642303	10.880862106196835	11.525472157816871	11.15079605454132
FIBA (398-416)	9.573703150089672	11.617367610884248	9.826687037126604	10.533270592361664	9.740953675585274	10.658936369909046	10.09503665254519	9.684541753095308	10.747081919184078	9.745344299933427	10.374437888249306	10.205203820293741	11.35130420302058	9.517938994912722	9.843790779664303	10.309648843843823	11.552946943118698	11.58671254213302
FIBA (402-427)	0.0	0.0	0.0	0.0	0.0	0.0	0.0	0.0	0.0	0.0	6.053966420892599	0.0	0.0	0.0	0.0	0.0	0.0	0.0
FIBA (416-425)	9.522706411007137	10.017717782395474	9.852555584207657	10.546076715067082	8.070011773098422	10.999796612991057	11.300552164113812	11.00844140230184	10.839462060958994	9.640490662632335	12.415874948208058	9.327168299735597	10.27416547626654	11.182387025917391	11.478125812960815	11.566216241280094	10.507664701331079	11.589484169010868
FIBA (427-450)	9.70162571041815	9.227593304800319	6.345926726433094	10.084676183085785	10.269291268653511	10.563288576914543	11.821573325171595	8.77351602041688	10.268328831698637	7.739888641272901	11.254375778796687	10.639798872883324	11.224292641664869	9.26301352294998	10.264870503138834	0.0	9.031277668653727	5.346500487027472
FIBA (443-458)	0.0	0.0	0.0	4.868348057602331	0.0	0.0	0.0	2.489352002122189	7.566904682419614	0.0	11.4058431066108	0.0	0.0	0.0	9.072358883392976	0.0	0.0	10.353614844100285
FIBA (467-483)	10.529588615756047	9.91444163746604	10.549268583126848	9.05555034334038	10.652266980622768	10.528311612086592	11.000802033407943	12.354658342522029	11.370208241445695	13.264479148356932	10.757898762038103	12.74848488939895	11.680923201147968	11.488749414616318	13.249502206407202	11.326013394224816	12.505630592222346	11.369570119790012
FIBA (114-118)	10.61513753068203	0.0	8.17933962834797	0.0	0.0	10.265277069579144	9.280692175648415	9.454157692621038	3.098929042177115	0.0	9.821988070424899	0.0	6.893960881401687	9.856249876118836	11.188348975656492	0.0	10.408761800137116	7.843991619375286
FIBA (483-495)	0.0	0.0	0.0	2.0157047859546924	0.0	0.0	9.048360833185885	6.255349928992502	0.0	10.362333203325479	10.37404962529004	10.211517706509936	8.210656198927348	9.328416655361144	10.055263854399925	9.866247674790166	9.273612116382397	8.6441415546577
FIBA (493-507)	0.0	0.0	0.0	0.0	0.0	1.4807566190689145	9.418334618106133	9.479965806122372	9.435104334016645	9.02268412240226	0.0	0.0	0.0	9.382105198431631	10.878192302856032	0.0	0.0	0.0
FIBA (503-517)	0.0	10.346936604171226	0.0	0.0	0.0	9.041218830151372	8.606311261025912	6.268886204784073	0.0	10.354590898113669	0.0	6.602688516668176	0.0	7.216180301963021	9.184361574477789	0.0	10.442937833094225	8.186112981189218
FIBA (510-519)	0.0	0.0	0.0	0.0	0.0	0.0	0.0	6.608178856883839	10.554785839607266	2.0703027050893006	11.275522016703098	0.0	3.0003879068960835	0.0	12.84609634624518	0.0	10.936380972320036	0.0
FIBA (519-531)	12.973963606892745	0.0	7.787424255166533	10.824413425905586	10.531911677712968	11.078343101138165	11.038935736057189	10.122639802133394	12.779601712533713	8.345021240410803	12.636482786120945	12.651854879333507	12.766447858565527	11.538115396092108	11.28885481834311	14.894072842520309	11.88947169019705	8.41125990351715
FIBA (531-541)	0.0	0.0	0.0	0.0	0.0	0.0	8.430230558329763	0.0	0.0	11.158656044282667	0.0	0.0	0.0	11.478864509647805	8.506895702832757	0.0	11.976541463252879	10.197974215791238
FIBA (541-559)	9.919436344591247	9.406336556635045	9.920795053382623	9.225199951844171	10.262385292460227	11.004063104625745	10.13398178496303	12.00237876998466	10.643996253003175	11.691864592968681	11.4573502001238	10.862058976850763	10.704836576035968	10.493706971747011	11.552828492485748	9.817433615051506	10.724825445713675	11.061776515294525
FIBA (541-575)	0.0	0.0	0.0	0.0	11.527148950338834	8.402801817401869	2.5579690954975063	0.0	0.0	0.0	10.006605572326013	0.0	0.0	7.694422393710907	12.157028301671978	0.0	11.311636474637966	0.0
FIBA (559-575)	1.838692016661532	9.819350859871463	0.0	0.0	0.0	5.282150458947101	7.875507169298668	10.636976767227397	9.930160625840296	10.144647814293736	9.108250956387595	8.86918400366932	4.326982081560123	9.252614463252918	10.61690038632232	2.5372863661970158	11.113639141789168	10.197204041566597
FIBA (575-589)	0.0	0.0	0.0	13.468634206292856	9.609245745855052	10.751591957522102	11.169817223987211	12.585857765773213	9.706696307122517	12.960923609174946	10.588980260780973	11.040835442187872	9.85363028555281	10.850430359837997	11.578614406574456	0.0	9.640933473836961	0.0
FIBA (123-138)	8.094247315795394	5.675135680488432	8.904958335331024	0.0	8.740787462803366	11.144194206690544	0.0	12.998971237363222	0.0	0.0	0.0	0.0	0.0	13.174313666923142	11.017268493098284	9.941768609956508	8.504989921689397	9.858758684327277
FIBA (584-596)	0.0	0.0	0.0	9.34205893947968	9.805573471943683	8.828709336698267	9.491743784696835	10.881480617047727	6.051979956532318	11.44971648279534	8.523627990059403	10.344434629354033	0.0	10.303598096571973	11.76383505030295	0.0	10.109877362509312	8.08177755334521
FIBA (599-611)	0.0	0.0	0.0	0.0	0.0	0.0	0.0	11.417701609216298	0.0	11.014559406828681	0.0	0.0	0.0	0.0	12.34190068004217	0.0	0.0	0.0
FIBA (602-620)	10.794271006222555	8.634192335565432	9.537343958477608	10.291223231595284	8.239961066594942	9.189496092971805	11.795389934773791	11.821426346046545	8.947335320251279	10.496540622968134	11.02843388247623	10.790224071373489	11.22478919224291	12.125526127413748	11.260254913644054	11.250050786002292	12.14853111744172	10.935527407059459
FIBA (138-152)	7.284894881524475	9.600496090524896	9.917330944152724	11.328255125048937	5.861726893697899	11.313321990311286	0.0	0.0	0.0	0.0	0.0	7.465096161043648	0.0	0.0	0.0	7.938078639100645	10.096780193735327	9.315646366805664
FIBA (149-164)	11.710354317161007	11.940694614662151	10.930218570649929	9.543246213199511	10.714278815536604	11.344333920128689	12.065673341747388	8.361649395446479	0.0	0.0	11.911875455246872	13.287454345934286	3.0003879068960835	10.001296662677253	0.0	10.675035877228705	12.57129578968842	12.663249814288209
FIBA (164-171)	14.216949183009918	14.719967924149003	12.880201858261332	13.746166158931059	14.96918154893453	12.582231945627903	10.554072964987462	0.0	0.0	0.0	0.0	13.72428911932305	0.0	0.0	0.0	0.0	14.186839890039579	13.89215860819782
FIBA (192-207)	12.968694602705897	12.350846459977271	12.53534159505089	10.319857750535752	11.497184807745183	9.899885381105893	10.800178462136492	11.528271281245363	10.81631192874801	9.291529725853119	9.763252826862871	11.034151428743273	11.210169965900928	10.761141976479408	11.050017433950888	9.28218183425204	11.837140252976997	11.102018490919757
FIBA (192-224)	9.095775559994589	0.0	0.0	5.452954916035925	0.0	10.04318958348084	0.0	0.0	0.0	0.0	0.0	0.0	0.0	0.0	0.0	0.0	0.0	10.51544793445482
FIBB (31-44)	0.0	0.0	0.0	0.0	11.505980272568731	0.0	11.148912103106635	12.62757376234095	9.263638341230656	13.12441244590234	10.103327342458137	7.111872096638469	0.0	11.325093380633096	12.395348073664492	0.0	7.067935510373417	12.829552558293319
FIBB (44-61)	0.0	0.0	0.0	0.0	0.0	8.380199288543691	0.0	0.0	0.0	0.0	0.0	0.0	0.0	0.0	0.0	0.0	0.0	0.0
FIBB (172-187)	12.095809675100758	9.416935857608944	11.007502243037761	11.796504362436373	10.834394252478928	11.393214360026889	7.556829733340933	10.766626978393532	0.0	2.0703027050893006	0.0	0.0	9.509082113937206	4.46086581210855	0.0	10.963607738795227	10.212901748307724	12.429450861665291
FIBB (182-197)	10.504500595176179	11.59854157572239	11.734788832385757	0.0	0.0	10.962410444649281	8.76205187653373	12.073580308886475	11.486504904235865	7.417282317085047	11.474633519299346	0.0	0.0	0.0	0.0	11.166422915035733	11.685373900960077	7.508842709245539
FIBB (254-266)	1.838692016661532	10.499128613453973	10.874815689011616	10.466611018962976	11.634887374160726	0.0	12.439083748816463	12.27641781216281	10.748958112646369	0.0	0.0	12.063912033316775	10.329190549617012	11.332237638354677	6.944489225070049	11.744225170866947	8.88031453446937	12.514499046305362
FIBB (283-294)	0.0	0.0	0.0	0.0	0.0	0.0	0.0	0.0	0.0	0.0	0.0	0.0	0.0	0.0	10.148349597453409	0.0	8.824096818882408	9.698045191473847
FIBB (329-342)	10.110423388087124	0.0	0.0	0.0	0.0	12.860405660837905	0.0	0.0	0.0	0.0	0.0	8.71807872570008	0.0	0.0	0.0	0.0	12.38584408378015	8.35281320440472
FIBB (342-352)	0.0	0.0	0.0	0.0	7.848848971076086	0.0	0.0	0.0	0.0	0.0	0.0	11.042970531701792	0.0	0.0	5.996192549301448	0.0	10.192162409840288	0.0
FIBB (359-370)	12.904069833641827	11.657791975469143	13.419087743010024	12.7319839648206	11.354150626190513	9.648925777580343	9.701709450404831	11.247621966380578	0.0	0.0	0.0	12.529653357367668	0.0	0.0	10.086633781532807	10.125971089985804	9.338441072543182	8.913770433719698
FIBB (370-387)	13.433495444455115	10.050460121525202	14.223262472575328	11.947801880939762	11.889972798610993	12.348515299502145	0.0	0.0	0.0	0.0	0.0	9.394384495081445	0.0	0.0	0.0	0.0	11.845417718598213	11.393161388057242
FIBB (408-421)	0.0	0.0	0.0	0.0	0.0	0.0	0.0	0.0	0.0	0.0	0.0	0.0	0.0	0.0	2.4211002605042458	0.0	11.032269651074987	0.0
FIBB (457-468)	10.821947811415077	0.0	11.363624541937448	14.579280230342807	0.0	0.0	11.598009937127578	12.233606771812404	0.0	0.0	11.151207199310305	11.151368406517394	0.0	0.0	11.267208586468968	0.0	12.495104776427475	12.664870388483022
FIBB (52-61)	0.0	0.0	0.0	0.0	0.0	12.280315096209355	12.316034317273127	14.3572454431479	10.751612221684601	11.060352383533386	14.173961028661639	12.606423431113477	12.990797402218636	11.897201051271699	9.474797691742616	0.0	12.029083822927111	9.746145409619068
FIBB (465-475)	0.0	7.03649143853081	0.0	0.0	0.0	0.0	0.0	0.0	0.0	0.0	0.0	0.0	0.0	0.0	0.0	0.0	0.0	0.0
FIBB (468-482)	0.0	0.0	8.34364758491368	0.0	0.0	9.87181261101206	0.0	0.0	0.0	0.0	0.0	0.0	0.0	0.0	0.0	0.0	0.0	0.0
FIBB (480-491)	12.96707181079083	14.423814629405483	13.395202944376509	12.644693447761307	12.598341466055537	11.933072718673055	10.08641929072876	10.339663719069149	0.0	0.0	10.427207994017706	11.899086741632557	0.0	8.385980063016754	0.0	10.880810198023358	14.291702702216048	12.634895110323983
FIBB (53-66)	11.318343573482762	10.453887208109926	12.018761299736722	9.631324214915653	11.246554147770103	10.447579329094694	11.266369177798978	12.299077799560003	10.492707153504451	11.37723619301685	13.389205000869232	12.16588746205578	12.713933644209954	12.991338177864137	12.407951538778864	13.133063540092097	12.175980832791057	12.761076624585225
FIBB (59-72)	11.500530417419863	0.0	10.123240303672926	10.474679944608614	9.886073857486231	10.077515244991824	11.33214749974568	8.209008180678865	9.418930990428784	12.12024224661109	10.092081085176511	12.015820979472851	8.725190962671618	10.09641293928131	10.756890701523613	10.2601663108893	11.422880519912846	10.344020149978823
FIBB (126-137)	9.688377424608403	11.84442138619903	10.630350134428799	11.006799895069744	11.862985939710263	12.492195845720955	14.186838164527227	11.951427538398065	11.948639905805457	12.869188096598384	10.78417992712287	10.527930370588752	11.254670735837301	12.887089078100537	11.083308223267146	13.750668996800005	8.611176951066328	9.395900579420836
FIBB (137-151)	10.920873842114412	0.0	11.71880103188288	10.222614715043775	10.241528437420955	1.4807566190689145	10.71800422772305	11.777253671485962	0.0	10.519796299319422	0.0	0.0	0.0	10.392760440771902	8.702795482670348	9.309252519131691	9.33510372012575	11.102097561246168
FIBB (162-172)	12.149212354275866	8.09314851277177	11.890864138840355	11.767334364909267	11.13383229078876	0.0	14.322753821860566	16.016860774718346	13.96408803226904	12.683943426123454	12.938523887443914	13.119880635134049	11.885140748163696	13.498113304880317	10.985407456874672	11.43823536916438	11.96506967958912	14.209531716857562
FIBB (163-178)	8.47766300623277	0.0	8.325053514721635	5.5305705021630756	0.0	1.4807566190689145	10.118121146940087	0.0	8.979052632208292	0.0	10.38649649072591	0.0	12.04326652490475	9.196554080146731	10.089100197480748	12.854964147992902	10.548353311016431	10.764690854000866
FIBB (169-178)	11.489486354696176	9.348429232189968	11.263095692028145	12.253061444093941	11.961870577855352	9.66734920311903	12.128460139070768	10.964626151491819	0.0	11.061079378541153	8.5501689311709	11.124497023241524	11.267533468869681	11.107841196278983	10.48767164625956	12.442647713335393	11.055460944746406	11.296883988861588
FIBG (61-72)	11.072591560643787	8.4942004673338	12.30698619383558	10.11430074359318	12.024235291971682	9.758724583922081	13.00582359132513	12.43171103646093	12.161736828297213	15.027174217761369	9.912922480859926	11.747833908902813	11.82240782803073	13.270967556247161	14.148680540193936	11.521217158183926	12.77695434875293	14.081041613178368
FIBG (88-104)	11.529787783915424	8.578775525765497	11.839184379728799	11.69061024543194	11.279452785074202	9.98292074987861	11.43343896050254	12.01653354704974	11.496704897956961	10.95361272031132	11.613329981569633	11.308501690508972	11.751593335123209	11.390664143956057	12.495143051152171	11.954479427649522	11.881330483157377	12.540585617836667
FIBG (147-155)	10.466225284237929	8.711787474364183	9.853229096274395	10.184897731504787	10.513459981908055	0.0	0.0	0.0	0.0	0.0	0.0	8.208170156794315	0.0	0.0	0.0	0.0	0.0	9.762451872850852
FIBG (222-232)	0.0	9.394059149489852	0.0	0.0	0.0	0.0	11.292183657018057	0.0	0.0	0.0	0.0	9.144556639045225	0.0	9.598215027786756	0.0	11.851286702470816	11.134023701340174	10.547016486429817
FIBG (238-252)	8.819251919738582	7.053075157365797	9.10356412294962	10.743401311595008	5.035344590540836	10.141554624724082	12.282226506383287	11.71622556588964	0.0	0.0	0.0	0.0	0.0	7.517172172365354	12.936564778685364	11.164846795317589	10.774271579407662	9.914116311913011
FIBG (247-259)	12.482212708149973	12.582077249519548	13.007149824800724	12.60669297760629	12.321866019477312	10.315322205655631	0.0	0.0	0.0	0.0	7.894830980758373	0.0	0.0	9.290641537498395	0.0	7.609729862792423	13.25864853025444	10.868870811130433
FIBG (259-274)	11.835179424524165	9.369188535800797	13.786593115252307	11.884278006059176	16.363432361788046	12.964889285066693	12.288084203327376	11.157848670455152	0.0	0.0	10.470248847585456	12.159687377267066	9.162213763588673	11.190588219779398	0.0	11.55530769737397	12.092721388668112	11.39635647600623
FIBG (262-289)	10.284181123849734	12.328475502761194	11.671121133441822	10.430446920173726	10.699242926071658	12.722626915419438	0.0	0.0	0.0	0.0	0.0	0.0	0.0	0.0	0.0	0.0	11.566832160083791	6.403355115008876
FIBG (274-289)	9.778717735202502	10.7416333967231	11.633409825998523	9.00926661927274	10.71431261770856	10.698134364217172	10.583830645528776	8.875648286684518	11.522922048784215	10.175396127160946	7.378241471519618	10.988701094640712	9.358402570395826	11.626911223087347	9.490748732361896	11.750784630641634	11.504020920814272	12.12807093449334
FIBG (291-300)	12.52937256524925	10.08297865922502	13.21402968154792	0.0	10.431380827511026	0.0	11.02775976256535	0.0	0.0	0.0	11.532156223637706	0.0	10.552360718586579	0.0	13.15677802637475	15.353613331978577	13.230039166683905	9.611144770019417
FIBG (308-329)	9.243092075502908	11.11289054884832	9.887458082543965	8.679157064178343	0.0	7.245104346956284	8.46296659180929	6.463353425623393	0.0	0.0	9.081000573214741	0.0	10.276599354696707	8.979676261644906	8.812036746660795	9.246821711117185	11.44867794406994	11.200787551974027
FIBG (316-329)	10.109013652286782	11.296915180368154	10.450562080795851	11.010514914981888	10.71970938459209	9.983704131279758	11.757299789562518	12.036848099570424	10.871255665247917	11.842920467540031	11.453405893644087	10.688694854710542	10.658524544067461	11.46080894842745	11.115711907247203	12.09016849208417	10.99203744454993	11.487560228689963
FIBG (96-111)	11.899959698851966	9.847556163612689	11.38221406387728	11.380162162322447	9.404355449023631	9.468523930485652	12.355097733733121	12.939971187081863	12.514194951388856	11.470640589440713	12.956523067863147	12.643335198997033	11.966939698677727	12.664861515860759	12.38961566454724	11.487497961980116	11.71392519431189	12.594488417941077
FIBG (331-339)	0.0	0.0	0.0	0.0	0.0	0.0	0.0	0.0	0.0	0.0	0.0	0.0	0.0	11.396080620745012	0.0	0.0	8.225093960700182	12.47692025212602
FIBG (338-349)	11.799886395846583	10.65058415072185	13.664080027573608	12.656733353724102	11.686804646800425	0.0	14.056791103217577	14.82830372399083	11.111599712530706	13.433371189072883	11.538135888816777	13.098922334548767	13.226696401373122	14.19878635727367	13.54850904116305	13.100718275667273	14.184852923747837	13.337889614959218
FIBG (349-364)	0.0	0.0	0.0	0.0	0.0	0.0	8.76035456979541	0.0	0.0	0.0	0.0	0.0	0.0	0.0	0.0	9.053639097079198	11.300004787395109	10.376967969642756
FIBG (373-396)	11.296886671940019	11.465968826318955	12.413372707352755	9.256046435996298	11.179283856648466	10.589248091000446	2.5579690954975063	0.0	0.0	0.0	0.0	10.3196540198835	0.0	2.8612087750551938	0.0	8.13425871299084	11.3485329011717	12.03132075602909
FIBG (373-383)	9.826322670184354	7.874352669351327	13.255701346231156	10.07070232775078	10.090219500175488	6.205249039162219	11.986532076693216	9.648195353359394	0.0	0.0	0.0	12.623821120582843	0.0	12.208487820173655	0.0	12.393173317302102	7.619875124277253	10.11207716828368
FIBG (400-410)	1.838692016661532	9.027133489507557	8.048734522171728	0.0	2.008034639120229	9.086656019079287	0.0	0.0	0.0	0.0	0.0	0.0	0.0	0.0	0.0	0.0	8.90932905762439	0.0
FIBG (408-420)	10.730615055667299	11.042582131194393	11.247531142839566	8.562973068088441	7.397194197718651	12.367258657101198	2.5579690954975063	0.0	0.0	0.0	0.0	0.0	0.0	0.0	0.0	10.598410560996774	12.057452732373177	10.521271984232152
FIBG (418-431)	4.914305061056465	6.508191516602999	9.278158308268436	8.802565360860928	9.079599874635868	10.606114863703436	0.0	0.0	0.0	7.994734954501942	0.0	0.0	0.0	0.0	0.0	8.551242506394932	10.988447159175053	11.120679914487265
FIBG (436-453)	0.0	0.0	2.2788326659094107	8.944883380078595	0.0	0.0	0.0	9.16270716167089	0.0	0.0	0.0	0.0	0.0	9.566405717259698	6.633831217993072	0.0	11.451325264301278	10.372639235802229
FIBG (105-124)	8.175947759255019	9.421423042269753	10.37885450612267	7.546479852414893	6.170314264101823	10.576637430483327	11.858028180515161	0.0	0.0	0.0	0.0	11.9992962577824	11.483996829038569	0.0	0.0	11.636930079961287	11.190670220404003	12.085952441034658
FIBG (111-133)	1.838692016661532	0.0	0.0	0.0	0.0	5.8448764193276315	0.0	0.0	0.0	0.0	0.0	0.0	0.0	0.0	0.0	0.0	0.0	9.200040317813233
FIBG (119-133)	11.452859298482062	9.267470441733733	13.343676104632427	12.982526213586661	11.47007083991233	7.4221404634397015	13.195590707525575	13.00234982357895	0.0	10.56551489629081	11.01106955844296	12.912828836701344	11.18211492022554	12.011412278643986	9.631810854835674	12.14452069417162	12.929612560199663	13.928019007668922
FIBG (124-147)	7.643549609192294	9.721575456476852	6.258500439806247	7.011823330415209	5.350268499718373	8.674501729307714	0.0	0.0	0.0	0.0	0.0	0.0	0.0	0.0	0.0	0.0	5.295443344538281	9.958927155728919
FIBG (124-139)	10.154973059011583	10.703893835693387	4.732529869178087	8.293707710684032	9.947895924425936	10.622445660533995	0.0	0.0	0.0	0.0	0.0	0.0	0.0	0.0	0.0	0.0	9.427657747407403	8.70225414838311
FIBG (135-148)	13.71639824698098	9.248673011272928	12.765999594696218	13.068136639757771	13.26237911128177	14.704276560002537	0.0	8.074551502568873	0.0	0.0	0.0	0.0	0.0	8.416012209053216	0.0	10.453127674528353	13.082346792448114	13.022339076808198
FIBG (139-154)	9.808351965957677	9.118588763616273	11.743052607998992	10.850829709898932	9.164458542045443	9.443403385211544	0.0	0.0	0.0	11.01438800582721	9.656119346389	14.071894196425346	0.0	11.319374300486356	0.0	11.64557479280341	8.594786761859288	11.535890423148725
FILA2 (42-52)	0.0	0.0	0.0	0.0	0.0	0.0	0.0	0.0	0.0	0.0	9.51193628200716	11.182653857392367	0.0	0.0	0.0	0.0	0.0	0.0
FILA2 (1208-1227)	0.0	0.0	0.0	0.0	0.0	0.0	0.0	0.0	0.0	0.0	9.227016235961147	0.0	0.0	0.0	0.0	0.0	0.0	0.0
FILA2 (2354-2367)	0.0	0.0	0.0	0.0	0.0	0.0	0.0	0.0	0.0	0.0	0.0	12.039685110430602	0.0	0.0	0.0	0.0	0.0	0.0
FILA (43-53)	0.0	0.0	0.0	0.0	0.0	0.0	0.0	0.0	0.0	0.0	10.269803310843196	11.378966148453625	0.0	0.0	0.0	0.0	0.0	0.0
FILA (45-57)	0.0	0.0	0.0	0.0	0.0	0.0	0.0	0.0	0.0	0.0	10.39934105180312	11.615034811735356	0.0	0.0	0.0	0.0	0.0	0.0
FILA (161-173)	0.0	0.0	0.0	0.0	0.0	0.0	0.0	0.0	0.0	0.0	0.0	8.436745809722021	0.0	0.0	0.0	0.0	0.0	0.0
FILA (203-221)	0.0	0.0	0.0	0.0	0.0	0.0	0.0	0.0	0.0	0.0	7.0694244121989	9.316515786839545	0.0	0.0	0.0	0.0	0.0	0.0
FILA (804-815)	0.0	0.0	0.0	0.0	0.0	0.0	0.0	0.0	0.0	0.0	0.0	11.58076812655709	0.0	0.0	0.0	0.0	0.0	0.0
FILA (1009-1025)	0.0	0.0	0.0	0.0	0.0	0.0	0.0	0.0	0.0	0.0	9.608696151491761	0.0	0.0	0.0	0.0	0.0	0.0	0.0
FILA (1388-1404)	0.0	0.0	0.0	0.0	0.0	0.0	0.0	0.0	3.098929042177115	0.0	10.955246306273432	3.3188910346388636	0.0	0.0	0.0	0.0	0.0	0.0
FILA (2542-2557)	0.0	0.0	0.0	0.0	0.0	0.0	0.0	0.0	0.0	0.0	10.58363971009887	0.0	0.0	0.0	0.0	0.0	0.0	0.0
FINC (32-45)	0.0	0.0	11.096655017464006	0.0	0.0	0.0	8.893736321642628	6.392556681763074	10.034119991867705	0.0	0.0	0.0	10.847964606176422	10.622602808537954	9.938447685920142	7.571164793588655	0.0	9.465655721004167
FINC (479-487)	0.0	0.0	9.664445097971123	0.0	0.0	0.0	10.520927922345562	0.0	0.0	0.0	0.0	0.0	0.0	0.0	0.0	0.0	10.147441248280561	10.146811080757447
FINC (881-892)	7.934809993057855	0.0	0.0	0.0	0.0	0.0	0.0	12.471844764098805	10.911732952492414	0.0	8.72868771632657	0.0	7.479270479914261	10.93251768208224	11.34954390559519	0.0	2.2586843293554644	4.916846113043035
FINC (944-965)	11.984870855098393	11.768602316376441	11.712591742913089	10.440362645123342	8.537881486015426	11.734023570255559	0.0	0.0	0.0	0.0	0.0	0.0	0.0	0.0	0.0	0.0	11.894057848375635	0.0
FINC (964-977)	5.618799424901877	11.304299697276543	11.630487077833896	9.433374538572538	0.0	11.774582167049212	0.0	0.0	0.0	0.0	0.0	0.0	0.0	0.0	0.0	9.707439267330923	11.74621860481792	2.2956385742880774
FINC (1116-1132)	0.0	0.0	0.0	0.0	0.0	0.0	8.206199926830358	0.0	7.283622146083782	9.893212484613478	9.257654618286722	0.0	9.293339946310397	10.458971394676713	9.873412246254228	9.222037310711736	9.551074850138807	8.227456177807044
FINC (1157-1169)	0.0	0.0	0.0	0.0	0.0	0.0	12.476329948439266	0.0	0.0	0.0	0.0	0.0	0.0	13.024987271477494	11.633611397916368	0.0	11.038893507588426	11.32850940614436
FINC (1166-1193)	9.140230819969991	12.666912718110387	6.457689158514246	2.0157047859546924	0.0	8.109778181573171	0.0	0.0	0.0	0.0	0.0	0.0	0.0	0.0	0.0	0.0	12.385562801098605	2.2956385742880774
FINC (1414-1427)	0.0	6.013699107846808	10.880372255433285	0.0	0.0	9.459870377371587	0.0	0.0	0.0	0.0	0.0	0.0	0.0	0.0	0.0	0.0	11.096925160764426	0.0
FINC (1504-1520)	7.8491682704657055	5.928541631275615	8.795638943875336	7.825648508847564	9.259715430968544	12.795593077241302	9.694940346164847	6.752248001777011	0.0	0.0	0.0	7.382528743628214	9.832730031941727	10.918809529536762	2.4211002605042458	12.67596249447735	7.678990511782803	8.858481272898377
FINC (1520-1543)	10.471959326742253	11.033293266390816	11.86723488586612	9.763291714608307	8.585516482370622	7.982538030389923	0.0	0.0	0.0	0.0	0.0	0.0	0.0	7.589982075489293	0.0	6.355615480626963	10.420868486471507	8.980756425267495
FINC (1571-1591)	0.0	7.1237655525206955	0.0	0.0	0.0	7.531868436811334	0.0	0.0	0.0	0.0	0.0	0.0	0.0	0.0	0.0	0.0	6.970043664359395	8.202153244595692
FINC (614-629)	11.75469823987655	10.535970983184363	13.038704185834069	13.094912629004412	11.31002334587967	10.178958879562503	12.775962053504658	10.275437582296517	11.619795706137099	10.741332042849052	11.484552409966753	12.894627071064466	11.101830159541082	11.675631523013191	12.863705491135411	12.15961584757406	12.926895329756917	12.049694743216946
FINC (1571-1585)	0.0	0.0	2.2788326659094107	0.0	0.0	0.0	10.645591584236174	0.0	7.904597504545384	0.0	0.0	0.0	9.529388963805099	9.922682912254349	8.810493233250648	8.273358553364083	10.087186699949703	11.804767365997842
FINC (1597-1607)	9.229162683240562	0.0	0.0	0.0	0.0	0.0	9.874531492613487	0.0	0.0	0.0	0.0	0.0	0.0	0.0	9.252909019615737	0.0	10.684585938283037	9.69841905456256
FINC (1612-1625)	10.425970289595725	10.489917708818849	9.613363355999674	8.305888939659978	9.605306546850347	10.953729087383214	10.026335067961817	0.0	3.098929042177115	0.0	8.915551221967567	0.0	0.0	9.350757715103684	6.019675900013516	0.0	7.993446893051423	11.942617884033893
FINC (1627-1641)	8.319019769466092	9.10088005099933	0.0	8.983934408414136	0.0	10.665823528193007	11.846511810866406	0.0	10.428184193968795	0.0	10.423108777419356	0.0	0.0	11.591108624990005	11.788188138129938	11.308938838160408	10.658069232806021	9.513432145723247
FINC (1627-1651)	8.638341742875145	0.0	0.0	7.953613937334872	2.008034639120229	8.181458836549327	0.0	0.0	0.0	0.0	0.0	0.0	0.0	0.0	0.0	0.0	0.0	0.0
FINC (1638-1652)	9.232372181626149	0.0	2.2788326659094107	9.612533955014559	8.653613003652355	0.0	12.645604675150093	11.315857318749797	11.395663434917035	0.0	11.500307700328339	11.374144359161118	12.222285179713515	10.580656304660039	10.644488132491372	12.150392235966057	12.115063775438184	11.60952031605807
FINC (1660-1670)	0.0	0.0	0.0	0.0	0.0	8.717229542679796	9.73497307461021	0.0	0.0	0.0	9.682029774641137	11.262602906424167	0.0	0.0	10.898869394666946	0.0	11.268797349429802	9.950093390602404
FINC (1670-1690)	9.901496485225378	0.0	0.0	0.0	0.0	0.0	8.789055818144265	0.0	9.702478644996528	0.0	10.433362199241817	11.18991824283106	10.12420086046006	10.43719936605492	11.22410712137931	0.0	10.46162661859135	12.022510877792298
FINC (1679-1696)	7.771445661579936	4.8312481989847615	7.884889416682308	9.080532278972017	9.214329351185652	10.075189445082442	9.027464936449023	8.250894315448345	9.468469263942415	0.0	10.015120484378606	8.053548935439748	9.539479296251532	10.381667678332752	11.310003272254304	10.363280918027026	9.887721397495884	11.158927303377329
FINC (1701-1720)	9.900913467955615	0.0	8.098703713406447	9.404856400490587	8.789041722092486	11.143214741363632	7.559650239924771	10.800123636706182	10.522984859834462	6.142637412237879	9.328820109470534	8.431230650959003	7.898212172195634	8.568058339326278	9.493804272832131	8.244930660227023	9.093022504310012	8.337838480892428
FINC (657-668)	12.76627890362262	1.882081340266714	13.502352169289292	11.610952512936558	0.0	9.97836151257673	0.0	0.0	0.0	0.0	0.0	0.0	0.0	0.0	0.0	0.0	13.598072832044904	10.214426741716862
FINC (1731-1740)	8.854605703240999	0.0	0.0	2.0157047859546924	0.0	0.0	11.9056403680236	11.312696267177085	12.135161052876523	15.343438808473318	11.21420873272207	9.11317161146194	11.356239126526614	2.8612087750551938	7.904664776189348	10.516972395982437	9.986636788727738	10.684395539736942
FINC (1757-1780)	11.405941780300004	0.0	0.0	0.0	0.0	0.0	11.732790758774634	0.0	9.512509951754602	10.709391809998943	0.0	0.0	11.747181967318728	8.283803494544419	12.632245136648804	0.0	10.844395745233797	9.457246817626045
FINC (1778-1790)	0.0	0.0	0.0	0.0	0.0	0.0	0.0	0.0	0.0	7.1869557872374825	0.0	0.0	0.0	0.0	10.772273600429267	0.0	0.0	0.0
FINC (1804-1827)	12.067188295496813	11.779853638032339	13.604478500963571	13.40269310148674	9.521671428370563	9.445652203251413	12.642428419567857	11.586819752186859	13.890206788225928	2.0703027050893006	9.846696222549683	10.403202518368344	13.759402544903221	12.453951305157368	11.358075925338575	10.180758673680238	11.09856437099504	11.832928907315196
FINC (1870-1881)	11.605177344234093	10.493475137051549	12.062502850631821	12.343521528024231	10.708377102239238	12.358714816588483	9.617975851652034	12.241387631657295	10.540799006223898	8.101370842183607	10.107771451706379	10.92759995382478	10.516917949190955	11.0675403894879	10.850995254825222	10.840904141284794	10.201269004719816	11.484823628041482
FINC (1881-1900)	8.736379904179906	10.34318437182007	9.81416664703896	9.103272863268622	8.65707772352516	10.351754448142465	9.512186036920705	8.420644148087543	7.8119988319574185	2.0703027050893006	10.11145292155674	0.0	9.0223665870601	7.794034792676871	0.0	7.787027143050532	9.961204315731724	8.505647772078405
FINC (1932-1952)	12.926525578514324	11.023363237482336	10.77554235110617	11.382066394857377	12.011497429864393	8.79706605882337	11.004057518688372	0.0	0.0	0.0	0.0	9.263636384675406	0.0	10.783086406825676	0.0	11.792452376138414	10.76784530269898	13.245245281306964
FINC (1986-2012)	0.0	11.147194862221289	6.2493205844416	0.0	2.008034639120229	7.056024895062987	0.0	0.0	0.0	0.0	0.0	0.0	0.0	0.0	0.0	0.0	6.145803410915364	0.0
FINC (1986-2008)	4.900401070272285	9.894138173453042	10.69254858877241	8.498811244583122	0.0	10.357353258889821	0.0	0.0	0.0	0.0	0.0	0.0	0.0	0.0	0.0	0.0	9.82196807445479	0.0
FINC (2012-2022)	11.245720553887981	0.0	11.105879987861591	0.0	11.73650407373213	12.273204007289912	0.0	0.0	0.0	0.0	0.0	0.0	0.0	0.0	0.0	0.0	9.861245811066983	0.0
FINC (682-706)	1.838692016661532	12.117988449079899	10.78486837838748	12.100146663601052	12.18408376307108	14.556486490920534	9.414360549546517	0.0	0.0	0.0	0.0	0.0	0.0	10.472501591182018	0.0	10.263603648799679	10.758729189437268	12.129048473952858
FINC (2026-2051)	8.300891295195884	10.883158157020883	0.0	0.0	0.0	11.194092178055453	0.0	0.0	0.0	0.0	0.0	0.0	0.0	0.0	0.0	0.0	12.515580302623977	0.0
FINC (2065-2089)	9.818515888817519	11.16909544900522	0.0	0.0	0.0	9.932582049461109	0.0	0.0	0.0	0.0	0.0	0.0	0.0	0.0	0.0	0.0	0.0	0.0
FINC (2121-2141)	0.0	0.0	0.0	0.0	0.0	0.0	10.643791650508259	9.496140082467678	9.35517206246383	0.0	8.125350625459525	7.749889421793322	11.33435597714486	9.258592441325014	8.285013642860102	0.0	10.143821560341271	10.134079238840426
FINC (2307-2315)	9.457215362042048	8.145733173261092	10.679931568168639	8.005417927946125	0.0	0.0	11.59250729677131	0.0	3.098929042177115	0.0	9.731848823942377	10.402742884676899	11.326568024975055	11.23451839919266	10.015236945359034	10.71176592917221	11.010740480081909	10.93965755599019
FINC (706-724)	0.0	0.0	0.0	0.0	0.0	0.0	10.347327160778335	11.987145748968706	11.979598127643074	0.0	2.8477898632935568	0.0	9.429990427767228	10.01256984010146	8.525093455624058	10.014198516742438	6.359692473600921	11.47690413104597
FINC (720-738)	11.454488504061256	0.0	11.198365034996279	13.884610516633604	12.046581793582847	0.0	10.831475199091006	0.0	0.0	0.0	0.0	0.0	0.0	0.0	0.0	12.646168335110788	13.25219431561046	11.92068149668653
FINC (754-775)	7.97195502754669	0.0	0.0	0.0	0.0	0.0	6.870322964126379	9.52046955208391	7.721505795143048	9.502782030978373	9.74261516581293	0.0	9.8643505897906	8.325198357232702	8.592421034742989	6.469625863895496	11.056222920736985	10.954106975848454
FINC (773-788)	0.0	0.0	0.0	0.0	0.0	10.498483080033884	0.0	0.0	0.0	0.0	0.0	0.0	0.0	0.0	0.0	0.0	6.281276923231492	0.0
FINC (843-865)	11.378725108863717	6.123248157529753	11.124958008069372	0.0	10.509066422586749	8.499495506953973	9.520601499795886	9.64089356257309	8.55844675573701	8.43140316253624	9.65016602845955	0.0	9.625617434255133	10.423934229835307	9.013237626530977	6.136560123478681	10.549822137401557	10.853870251758574
FKB1A (57-69)	9.807851647555694	10.092394268408151	0.0	0.0	0.0	11.328804979116825	0.0	0.0	0.0	0.0	0.0	0.0	0.0	0.0	0.0	0.0	0.0	0.0
FLNA (64-78)	0.0	0.0	0.0	0.0	0.0	10.649563887753258	0.0	0.0	0.0	0.0	0.0	0.0	0.0	0.0	0.0	0.0	0.0	0.0
FLNA (107-119)	9.703359790306179	5.107364434524951	10.40964168943779	9.9109039280627	10.336153597935049	11.434988976418618	0.0	0.0	0.0	0.0	0.0	3.3188910346388636	0.0	0.0	0.0	0.0	10.616401274202389	9.855769887021813
FLNA (963-976)	0.0	0.0	0.0	0.0	0.0	9.589667475651192	0.0	0.0	0.0	0.0	0.0	0.0	0.0	0.0	0.0	0.0	0.0	0.0
FLNA (1047-1061)	0.0	0.0	0.0	0.0	0.0	0.0	10.574952785606273	0.0	0.0	0.0	0.0	0.0	0.0	2.8612087750551938	8.747531522715702	0.0	0.0	0.0
FLNA (1069-1086)	0.0	9.860938675859037	0.0	0.0	11.518285305376116	0.0	9.972966562641258	11.793382549531794	0.0	9.672121065295459	0.0	9.294363747671753	0.0	0.0	9.057784311979015	0.0	0.0	0.0
FLNA (1360-1376)	0.0	0.0	0.0	0.0	0.0	1.4807566190689145	5.191245192259863	0.0	0.0	0.0	0.0	10.586323504539958	0.0	0.0	9.021020547672794	0.0	10.025807424822794	2.2956385742880774
FLNA (1426-1438)	0.0	0.0	0.0	0.0	0.0	10.384559467449638	9.228128853639062	10.239552277704101	0.0	0.0	0.0	9.242592757263509	0.0	0.0	7.845750801288089	0.0	2.2586843293554644	0.0
FLNA (1491-1509)	0.0	0.0	0.0	0.0	0.0	0.0	8.952108573315233	9.9168250797446	3.098929042177115	0.0	0.0	0.0	3.0003879068960835	0.0	0.0	0.0	9.575496291351351	6.446041970863704
FLNA (1606-1618)	12.466677579318986	10.672652061101237	11.622814281609543	12.46792472462519	11.109663293667476	11.327204597629612	0.0	0.0	0.0	0.0	0.0	0.0	0.0	0.0	0.0	0.0	0.0	0.0
FLNA (1738-1754)	9.628496708626958	10.432590747662402	8.660956527923268	2.0157047859546924	10.122304374598043	0.0	0.0	0.0	0.0	0.0	0.0	0.0	0.0	0.0	0.0	0.0	0.0	7.704190082599311
FLNA (1739-1761)	8.811362541042037	6.664920184237317	0.0	0.0	0.0	6.310288399469171	0.0	0.0	0.0	0.0	0.0	0.0	0.0	0.0	0.0	0.0	0.0	0.0
FLNA (1761-1780)	0.0	0.0	0.0	0.0	0.0	9.257867829246749	0.0	0.0	0.0	0.0	0.0	0.0	0.0	0.0	0.0	0.0	9.424922902752265	0.0
FLNA (242-260)	9.978061030005158	10.537506767510722	8.986924919060806	9.691013781976364	8.134685872697093	10.14010038333027	9.38261323789579	9.346061891806547	0.0	11.207726873012353	5.504889161082133	5.935061742561794	3.0003879068960835	9.579739482321981	8.596781840308592	9.348297325954588	10.065982902651909	8.025955789179216
FLNA (2546-2560)	0.0	0.0	9.96485494879896	10.284072018264185	10.409439655268635	0.0	0.0	0.0	0.0	0.0	0.0	0.0	0.0	0.0	0.0	0.0	0.0	0.0
FLNA (2629-2647)	0.0	9.54804880441094	9.316773871761868	0.0	0.0	11.473665312142298	6.856434353086594	6.605895547289203	0.0	0.0	0.0	0.0	0.0	0.0	0.0	0.0	0.0	10.122492798319835
FLNA (344-358)	9.405443773396744	11.500224624934557	6.679484779464063	8.28269076455325	10.676148352692683	11.746638466497162	0.0	0.0	0.0	0.0	0.0	0.0	0.0	0.0	0.0	0.0	10.49519216707264	0.0
FLNA (384-403)	8.082554221742281	8.740860080718337	7.4087141805888095	0.0	8.446373881968189	9.294409996571519	8.55655133765329	7.081414606526147	0.0	0.0	0.0	0.0	0.0	0.0	8.834095206434002	0.0	0.0	8.312719229553155
FLNA (419-436)	0.0	0.0	0.0	0.0	0.0	0.0	11.616478622633009	0.0	0.0	0.0	0.0	0.0	0.0	9.832829516905168	8.292859717059864	0.0	0.0	0.0
FLNA (456-473)	9.48163978133412	10.686348744164512	0.0	0.0	8.291531567505192	10.608498080661311	0.0	0.0	0.0	0.0	0.0	0.0	0.0	0.0	0.0	0.0	0.0	0.0
FLNA (733-747)	0.0	5.62509215635767	0.0	0.0	0.0	4.706241985306156	0.0	0.0	0.0	0.0	0.0	0.0	0.0	0.0	0.0	0.0	0.0	0.0
FLNA (848-862)	11.672894866660842	5.790611017788612	7.11073683897176	11.636041359766683	11.332325410113716	0.0	0.0	0.0	0.0	0.0	0.0	0.0	0.0	0.0	0.0	0.0	2.2586843293554644	10.309549830647184
FLNA (935-950)	11.02959071077349	8.325185537422277	10.222466772941527	11.139356021065627	10.680636174047645	9.647144521992232	0.0	0.0	0.0	0.0	0.0	0.0	0.0	0.0	0.0	0.0	9.505072704674186	8.341967696155322
FMNL1 (12-31)	10.558561609843887	8.772324026596252	0.0	11.34216101171783	0.0	0.0	10.16194236031141	0.0	0.0	0.0	0.0	0.0	0.0	0.0	0.0	0.0	0.0	0.0
FOLR3 (226-245)	0.0	0.0	0.0	0.0	5.416678882874207	8.804575849054546	0.0	0.0	0.0	0.0	0.0	0.0	0.0	0.0	0.0	0.0	0.0	0.0
FOLR3 (230-245)	0.0	0.0	0.0	0.0	11.455179158802919	10.470134889872137	0.0	0.0	0.0	0.0	0.0	0.0	0.0	0.0	0.0	0.0	0.0	0.0
FPR1 (318-338)	0.0	6.730833742916789	0.0	5.893549854956789	10.498463214822422	0.0	0.0	0.0	0.0	0.0	0.0	0.0	0.0	0.0	0.0	0.0	0.0	0.0
G3P (1-15)	12.22785504964836	11.296096505810132	12.817571662736682	12.57391666001684	12.15905094119009	7.286342273807237	16.208871023957897	10.354379168155534	9.430992111260037	0.0	11.447389503540116	12.848997729140088	14.006021686568785	13.850503257126237	2.4211002605042458	11.73651239425136	12.586127261193525	11.07922703522257
G3P (8-19)	12.478840943599673	13.81743363571746	12.166158803783741	11.423125822785389	14.194606767596113	14.045643595929768	10.503191775909785	0.0	0.0	0.0	0.0	0.0	0.0	0.0	0.0	0.0	12.163570057144952	12.974272303054828
G3P (103-121)	8.303831245429345	10.796383660609974	9.052152332519052	6.314621094303662	9.281365632176428	10.14218000606352	0.0	0.0	0.0	0.0	0.0	0.0	0.0	0.0	9.237314881877316	9.973227718347614	9.1323458406549	10.940457247828324
G3P (108-132)	9.35600808691595	9.72233057894935	0.0	8.795518747726064	0.0	0.0	0.0	0.0	0.0	0.0	0.0	7.479113105630969	0.0	0.0	0.0	0.0	0.0	0.0
G3P (117-132)	11.57056970422348	8.919102718410949	11.651358671542805	13.25045940007283	10.506539246574464	0.0	8.167515054077247	0.0	0.0	0.0	0.0	0.0	11.268245912818303	8.167228451427269	9.963585199913098	11.695901610167304	11.417428901876674	10.73978742786941
G3P (121-147)	9.486830688408956	7.778689552191103	0.0	8.606240618328263	0.0	9.5331719617018	0.0	0.0	0.0	0.0	0.0	0.0	0.0	0.0	0.0	0.0	0.0	0.0
G3P (132-149)	11.368410025594358	9.820490227906252	10.893139601776438	11.18458570780697	10.933744839327499	13.139195223050743	2.5579690954975063	0.0	0.0	0.0	0.0	9.348917851164924	10.457365109363359	9.463699526219187	8.626793000177534	10.468686432485843	10.670794576719794	9.58311682752635
G3P (147-164)	0.0	9.66172193575169	0.0	0.0	7.011393673426071	0.0	0.0	0.0	0.0	0.0	0.0	0.0	0.0	0.0	0.0	0.0	9.529596443531847	0.0
G3P (163-176)	10.507392438160505	10.767009676957525	11.809700015380068	10.844889119211482	9.783675909106918	12.362771213056059	8.80555197272885	0.0	0.0	0.0	0.0	0.0	9.632837479745582	8.457291425347739	10.649274884306664	7.28633550250738	10.584789711204984	9.72191545311456
G3P (178-195)	13.009764746690333	10.001748942367112	11.296497730613956	11.44629256209496	9.062616422122455	5.973878326770638	10.545516629790905	9.520199290664763	0.0	0.0	0.0	11.253254826852208	11.016697352856283	8.839825507168817	9.570524898147015	10.132465207096791	10.677403028617473	10.169721549024317
G3P (181-209)	14.153083941153682	11.738494118388465	8.096314406117097	13.100214205204573	13.104679207605535	13.416465014514328	0.0	0.0	0.0	0.0	0.0	0.0	0.0	0.0	0.0	0.0	13.96960112884122	0.0
G3P (207-217)	0.0	11.173288172900865	0.0	10.143544412225012	8.318512246756308	0.0	0.0	0.0	0.0	0.0	0.0	3.3188910346388636	0.0	0.0	0.0	9.59096773205097	7.927999063252149	10.612165972847748
G3P (18-31)	13.195358648598217	11.083216085201846	12.89952151689909	12.062132158331826	13.244176571167298	11.867562766773672	10.207182228050678	8.019211656605478	9.650137813843653	0.0	11.308868910381843	12.324280944761417	10.649920812302282	10.124297337201137	9.004935768070942	14.610301759042667	13.244719501949316	12.573590692376008
G3P (209-237)	11.399911514189723	11.523921716779574	10.628743442511011	9.622143334660713	9.447902085550314	11.791147743753331	10.259669484580524	6.568098166075567	0.0	0.0	0.0	8.328619470163895	7.811088408970126	10.999634004374233	10.923834856720084	10.584105634815906	10.455603289240093	9.664540076146762
G3P (209-225)	0.0	11.059481841492373	0.0	0.0	0.0	9.73622871183806	0.0	0.0	0.0	0.0	11.000976590772964	9.699812727436127	0.0	0.0	0.0	0.0	0.0	0.0
G3P (229-237)	11.659646208935653	11.711130803115523	11.971355921802761	11.88611952631859	11.05881039124374	10.618440234898745	10.035782110743527	0.0	0.0	0.0	9.317374253118622	10.593055584074602	9.971567262871892	7.6838190580091315	0.0	10.928868997446857	10.919796424634459	10.170938704842083
G3P (240-253)	0.0	10.570445175030656	9.960805589871224	0.0	0.0	8.922371803111448	0.0	0.0	0.0	0.0	0.0	0.0	0.0	0.0	0.0	0.0	0.0	0.0
G3P (247-261)	6.5570891541602805	10.514327963562488	0.0	0.0	8.446591378220658	11.108000413441841	0.0	0.0	0.0	0.0	0.0	9.725433990940124	0.0	0.0	0.0	0.0	0.0	0.0
G3P (253-265)	8.829529368546352	10.534312372284443	9.303803773100336	9.753490579534308	4.745284284136779	8.847719671414705	7.282658492471538	8.991241641209058	0.0	0.0	10.84924183031716	11.295764501641198	6.653047946806088	9.674852527644221	10.446793720895027	0.0	6.922645929744167	0.0
G3P (265-273)	10.519130577693456	10.047614970938563	5.83132559868855	8.66112292970001	9.05388540484688	10.817176293838207	9.000270238686984	0.0	0.0	0.0	0.0	0.0	0.0	2.8612087750551938	6.312905811671184	0.0	7.075366195324616	0.0
G3P (274-282)	8.222365566186081	9.314474882524964	10.574166099432674	10.364047201248557	0.0	1.4807566190689145	9.911042247701037	0.0	0.0	0.0	0.0	0.0	8.76832769664499	9.762356967460121	11.010338320043466	10.858002827016831	10.503688075967812	11.852754649286597
G3P (276-295)	10.151878574232322	9.911799221779072	9.906113804605548	10.583024197434966	9.268195879845067	0.0	10.278028976206212	10.242434381207877	9.78385001879569	10.764043827597888	9.773292763127682	10.79831045596584	10.550087031883802	10.425266645676654	11.08654095747087	11.338897296373558	9.315960586432256	10.947665158303039
G3P (282-301)	10.50606638101133	10.888344697435949	10.686536559342782	11.492226138295583	11.844682888022755	11.084978097002452	10.779628915758842	11.670744493078343	0.0	11.324534899116747	0.0	0.0	9.210448143666712	9.605587691237469	11.206094957207196	8.974359916595477	10.25703420034143	10.461290499636839
G3P (31-44)	11.41837561589077	8.531205876827014	13.755998902958611	11.66468268021048	12.742097691192585	8.528380934898276	12.98701094196427	12.881637278952535	9.066439232165576	0.0	8.870164400739629	7.248624436001965	14.476172101529498	13.960787163956454	8.168242593825232	11.910366255348121	13.879182793774712	12.430812515927201
G3P (295-308)	0.0	9.788356765049368	0.0	0.0	0.0	7.937275854383834	0.0	0.0	0.0	0.0	0.0	0.0	0.0	0.0	0.0	8.389947580113207	0.0	0.0
G3P (303-311)	9.497210057552358	11.12145914754499	9.638410093215489	8.123378496126154	6.087432939155066	12.02993427261129	0.0	0.0	0.0	6.886581267958891	0.0	0.0	0.0	0.0	0.0	0.0	8.381237530648313	0.0
G3P (311-327)	11.052045252973121	10.654507828472966	9.126898513909921	11.292699374212338	10.78807071230388	12.721393127436196	8.375299439576496	0.0	0.0	0.0	7.193559504051612	0.0	3.0003879068960835	9.490670893277116	10.259543222893488	8.357173325847212	11.013715323224096	9.216129295754277
G3P (325-335)	10.939445352833022	11.052646184389832	12.311845116386507	10.364062241320331	12.997669013536552	10.67264973860162	11.547885213075956	0.0	0.0	0.0	0.0	11.811895222654893	11.228510149415587	9.841934732690756	0.0	11.928848901763155	11.840503712813518	9.489787071703681
G3P (44-55)	0.0	9.112690516365948	0.0	0.0	0.0	9.34206490404426	9.883915599265187	0.0	0.0	0.0	0.0	0.0	0.0	0.0	10.623717611333795	0.0	9.825434722079706	7.895229669011873
G3P (61-74)	9.226851581834087	10.895013668555762	10.217665617286759	0.0	2.008034639120229	9.917940582052319	11.776777234312902	0.0	10.941571465083706	0.0	10.445234399664184	8.140440837725317	10.974804424304253	11.074898137368006	11.511426282486116	0.0	11.344996618270914	9.346767630436833
G3P (74-99)	9.840332952494832	10.077799109488224	9.143277156347727	9.95620251629149	4.815432420346493	11.44022115458001	0.0	0.0	0.0	0.0	0.0	0.0	0.0	0.0	0.0	0.0	8.229513175178589	0.0
G3P (74-86)	10.27986943635724	11.368414148457202	10.94474273740555	9.146993751050415	10.334755985683614	11.732799769956166	0.0	0.0	0.0	0.0	0.0	0.0	0.0	10.861390068648003	11.842550800946622	0.0	5.738188777946543	0.0
G3P (86-103)	9.688430135954091	11.63967424562976	9.682755418666174	9.112815812921626	7.278426716855878	5.782724220432709	8.5863060922082	0.0	0.0	0.0	0.0	0.0	11.128598443544325	0.0	7.933149046849571	7.273989891314451	10.804523267003654	8.178974958350766
G3P (95-110)	9.504414051882936	10.903518052597905	9.834823790151644	9.461469120324036	8.529372395514855	9.724708663526703	10.09211420426315	0.0	0.0	0.0	0.0	3.3188910346388636	11.585508242257692	9.899695918393764	10.962912259423097	11.283874674501098	11.008845792112085	8.98977064200119
G6PD (36-51)	0.0	11.80657890635049	0.0	0.0	0.0	11.25266000006597	0.0	0.0	0.0	0.0	0.0	0.0	0.0	0.0	0.0	0.0	0.0	0.0
G6PD (303-320)	10.582160010114702	9.434207331894456	9.274182386533697	7.342519800915302	0.0	0.0	9.998389678360509	0.0	0.0	0.0	0.0	0.0	10.724683312128752	8.133131557881693	9.35504280375496	7.011169948816143	9.619777379963029	9.962602692923339
G6PD (323-334)	0.0	0.0	9.611480135958683	0.0	0.0	10.225749544523023	9.980815801393927	0.0	0.0	0.0	0.0	0.0	3.0003879068960835	0.0	10.351455283707566	9.91228461317843	0.0	0.0
G6PD (391-402)	11.347779393783716	0.0	0.0	11.409152875265614	10.121700258722024	0.0	0.0	0.0	0.0	0.0	0.0	0.0	0.0	0.0	0.0	0.0	0.0	9.347395415473052
G6PI (42-53)	10.257493815342205	11.883474733779842	0.0	0.0	9.396986844617489	11.276023678339248	0.0	0.0	0.0	0.0	0.0	0.0	0.0	0.0	0.0	0.0	0.0	0.0
G6PI (53-65)	12.66617926219022	10.008544823996006	10.523235004177732	11.437694049794313	11.514945154015187	8.857862436498893	0.0	0.0	0.0	0.0	0.0	0.0	0.0	0.0	0.0	0.0	11.36552047771972	12.482021389861082
G6PI (349-364)	9.171610424303935	8.41955258337333	0.0	0.0	2.008034639120229	7.9043328059035005	0.0	0.0	0.0	0.0	0.0	0.0	0.0	0.0	0.0	0.0	0.0	0.0
G6PI (427-452)	0.0	6.107950931391983	0.0	0.0	0.0	7.404779716974947	0.0	0.0	0.0	0.0	0.0	0.0	0.0	0.0	0.0	0.0	0.0	0.0
G6PI (477-492)	7.878057262944547	12.158438190721611	0.0	0.0	0.0	9.015942330611766	0.0	0.0	0.0	0.0	0.0	0.0	0.0	0.0	0.0	0.0	7.852881683342602	0.0
G6PI (492-503)	10.213428511236081	11.793469615475084	9.960792292770437	9.670924058162814	9.88180185679343	12.532244077779794	0.0	0.0	0.0	0.0	0.0	0.0	0.0	0.0	0.0	0.0	9.949096042305232	6.3555031270282205
G6PI (546-558)	13.933861008743053	15.768848946952629	13.28949279876633	13.24692533786145	13.51741654838681	13.357723576489278	0.0	0.0	0.0	0.0	0.0	0.0	0.0	0.0	0.0	10.91452840933384	13.10964602283467	11.455348092043874
G6PI (53-69)	9.945824369948118	10.402995216697633	9.841935417131694	2.0157047859546924	6.664456616842139	12.351512234164266	0.0	0.0	0.0	0.0	0.0	0.0	0.0	0.0	0.0	0.0	8.002149210634766	0.0
G6PI (85-101)	0.0	9.424424067462953	0.0	0.0	0.0	0.0	0.0	0.0	0.0	0.0	0.0	0.0	0.0	0.0	0.0	0.0	0.0	0.0
G6PI (90-101)	14.277457374987758	12.564202100212341	12.660143844476787	13.395472009046324	13.192223980013106	13.500462810868303	0.0	0.0	0.0	0.0	0.0	11.539159767718022	0.0	0.0	0.0	11.453580182585867	14.051860198977424	13.000564889380598
G6PI (98-113)	12.925359365559794	13.291156736638222	11.62503177073174	9.997377228726412	10.532555779514905	13.89558057510706	0.0	0.0	0.0	0.0	0.0	0.0	0.0	0.0	0.0	0.0	10.74961285694679	9.240461220090006
G6PI (113-125)	0.0	10.375851385685511	0.0	0.0	8.739100969758352	8.303524106628405	0.0	0.0	0.0	0.0	0.0	0.0	0.0	10.661003746381068	0.0	0.0	0.0	0.0
G6PI (153-168)	11.662173849524622	11.574456951828196	8.254189059692662	12.1023534398355	11.918634185491584	11.518036013241913	10.02177542337479	0.0	0.0	0.0	0.0	0.0	0.0	9.273855521856714	0.0	12.826645816306472	13.346790634162728	11.726257668680446
G6PI (207-219)	11.185549126953537	12.485454107803761	11.385819739399544	12.97151768967365	11.848897063957189	0.0	0.0	0.0	0.0	0.0	0.0	0.0	0.0	0.0	0.0	0.0	11.412862881666761	11.695499036171016
G6PI (335-350)	0.0	7.833111848265345	0.0	0.0	0.0	9.40165997688891	0.0	0.0	0.0	0.0	0.0	0.0	0.0	0.0	0.0	0.0	0.0	0.0
GAPR1 (129-154)	0.0	0.0	0.0	0.0	0.0	9.937548427866775	2.5579690954975063	0.0	0.0	0.0	0.0	0.0	0.0	0.0	0.0	0.0	0.0	0.0
GBB1 (58-71)	0.0	7.827918521990238	0.0	5.60935189028468	8.990433441780258	0.0	0.0	0.0	0.0	0.0	0.0	0.0	0.0	0.0	0.0	0.0	0.0	0.0
GBB2 (58-71)	0.0	7.827918521990238	0.0	0.0	8.990433441780258	11.070033134022399	0.0	0.0	0.0	0.0	0.0	0.0	0.0	0.0	0.0	0.0	0.0	0.0
GBG5 (50-64)	0.0	0.0	0.0	0.0	0.0	11.630142292336934	0.0	0.0	0.0	0.0	0.0	0.0	0.0	0.0	0.0	0.0	0.0	0.0
GDIA (145-166)	11.828352712731204	10.574930291567135	10.635319011782846	11.550622769228568	11.210723107522455	8.771895206007501	0.0	0.0	0.0	0.0	0.0	0.0	0.0	0.0	0.0	0.0	0.0	0.0
GDIA (228-244) | GDIB (228-244)	0.0	11.959106062012335	2.2788326659094107	0.0	0.0	11.68792544643091	0.0	0.0	0.0	0.0	0.0	0.0	0.0	0.0	0.0	0.0	0.0	0.0
GDIB (244-259)	8.192189475024325	10.176688079177833	0.0	9.201198951993254	8.966043663780681	9.58634670360922	0.0	0.0	0.0	0.0	0.0	0.0	0.0	0.0	0.0	0.0	0.0	0.0
GDIB (337-352)	9.218420072895778	10.887413279852078	8.337490550179696	7.647991892875345	7.488381858483073	10.015139183281839	0.0	0.0	0.0	0.0	0.0	0.0	0.0	0.0	0.0	0.0	0.0	0.0
GDIR1 (11-25)	10.736493268186383	9.662592752817359	11.013420602948246	10.007485811658361	10.203870032589155	9.917555055081317	11.305085698553606	11.136262646793472	0.0	11.436215392962696	0.0	11.911989529063913	11.653103354509103	10.768804181404276	11.204216418451063	11.488334796180753	10.499246187127714	11.138933395596407
GDIR1 (33-49)	0.0	0.0	0.0	0.0	0.0	0.0	2.5579690954975063	0.0	0.0	0.0	0.0	0.0	0.0	0.0	9.311118825723172	0.0	7.165347077431648	9.416196841054798
GDIR1 (57-72)	0.0	0.0	0.0	10.873939348284221	7.90992984037687	0.0	10.315762686900115	10.149793341847962	0.0	9.136943452907166	0.0	0.0	0.0	0.0	0.0	0.0	0.0	0.0
GDIR1 (123-137)	5.20233748771705	11.503543408449367	0.0	0.0	5.053762115462384	8.959995645490642	0.0	0.0	0.0	0.0	0.0	0.0	0.0	0.0	0.0	0.0	0.0	0.0
GDIR2 (156-165) | GDIR1 (159-168)	9.80575076974695	0.0	10.314110077093524	7.865910781405958	5.711576493003974	0.0	10.050069907415036	10.968144950497859	0.0	8.632503991391868	0.0	11.176510918943514	10.712805418131717	11.800541057479304	10.264463857804037	10.78039730399626	7.937311613639256	10.612507065388831
GDIR2 (9-22)	9.170857335290552	9.603585588368686	8.170262642671448	9.21929677257539	9.607201731380053	10.89399419363022	10.352792537180964	9.245588606220021	8.18041790496691	10.235598022108917	9.953353465951748	9.481538134144923	10.607412193713447	9.518353313715092	9.096618456937723	8.336098983751752	8.455530646422668	9.181442527423656
GDIR2 (33-46)	10.482820117212238	9.463066931058094	11.195517339765175	10.674470705647876	8.412613176751973	10.203538959343646	11.78181038980874	10.807837339062397	6.357366468893613	11.533228984053425	9.969485622888238	11.299848990223202	9.953218922591994	10.611122593609297	10.888252887559332	10.444944767539436	10.125872877416942	9.886767548299089
GDIR2 (139-168)	0.0	0.0	0.0	0.0	0.0	5.196380594130397	0.0	0.0	0.0	0.0	0.0	0.0	0.0	0.0	7.7833817663003	0.0	0.0	0.0
GDIR2 (178-190)	12.029526895305558	9.773665491387783	11.748298963080352	11.193153090887488	11.004798921356125	0.0	11.0230957416454	11.626946289133244	11.776344201114094	0.0	7.73812013830629	11.772032977307546	13.35885528556921	12.449794345928979	11.888840557733614	8.610121426463499	10.785133714824713	0.0
GDIR2 (38-53)	1.838692016661532	7.522169882587892	0.0	0.0	0.0	8.508723069301217	0.0	0.0	0.0	0.0	0.0	0.0	0.0	0.0	0.0	9.524495974956045	0.0	0.0
GDIR2 (53-69)	10.61433048336065	11.093146139704016	10.78969763091493	10.62134611437527	11.623278829213396	12.214000939841098	11.475502200699292	11.247135654968549	11.077327098752322	6.617444755402585	10.651169886023837	11.98738431104971	12.208664265466577	12.03997264142034	11.306788260519873	11.27320336817115	10.833485674982867	10.975897356555278
GDIR2 (58-70)	10.513484262334838	9.513406206042522	10.628782136388503	11.140299099482489	11.044021272770973	10.868020248529314	11.219766891515365	11.145563140316149	0.0	11.538671370060817	0.0	0.0	3.0003879068960835	10.319719640885324	11.421377627266176	10.34636127044483	11.090543462724215	9.98489277684479
GDIR2 (83-99)	10.725155855685351	13.388761738612798	10.470280737721742	10.213703788523492	8.47009410110665	13.042368957947547	11.519338138278481	7.3366299624253095	10.562109144166877	9.0565966727738	10.668034940508477	0.0	10.323109991638871	9.812533504178568	12.12098425294559	7.8107824957688905	10.338760881331764	9.006117536586974
GDIR2 (99-111)	10.689900470286588	10.249377700441116	10.690381897758938	9.843013810197737	11.923241322223136	13.9380157095375	0.0	0.0	0.0	0.0	0.0	0.0	0.0	0.0	0.0	2.5372863661970158	10.843301309998187	9.742796365254744
GDIR2 (120-134)	11.181808625963578	12.34031706891417	9.698011288506741	9.942963694566082	10.677253942956659	10.5363863677708	0.0	0.0	0.0	0.0	0.0	0.0	0.0	0.0	0.0	6.604357783655303	11.281225652408551	9.896856831213436
GDIR2 (126-139)	8.09509104616844	10.713797482024543	0.0	2.0157047859546924	8.694058236594092	11.190673385711822	0.0	0.0	0.0	0.0	0.0	0.0	0.0	0.0	0.0	0.0	0.0	0.0
GDIR2 (139-153)	8.019506136170403	10.891515985571264	7.103944827644336	0.0	9.122032366016272	10.447520341061404	10.252632128528269	0.0	0.0	0.0	0.0	9.060688906473109	0.0	0.0	8.73115035617871	0.0	9.796788198606201	9.310479850701965
GELS (32-50)	8.095597052556183	0.0	8.104198527862101	0.0	0.0	0.0	7.57200264764828	0.0	0.0	9.716456793739635	2.8477898632935568	0.0	8.704600022884284	10.319280329433163	10.815263910852094	7.1713190039588355	10.280758543191913	10.240288268663479
GELS (133-155)	12.501524593755745	13.547925567388786	13.923542880435981	13.198452758036487	12.345306641255036	11.881014204367037	9.902041591189995	0.0	0.0	0.0	0.0	0.0	11.183572031059136	10.010127649577619	0.0	12.103834107843062	14.1233883253377	0.0
GELS (312-327)	0.0	10.914486415186222	0.0	0.0	0.0	9.26755927210881	0.0	9.872098160820698	0.0	0.0	11.261598550242812	0.0	12.468949841404154	9.878486307318997	8.990400252398382	2.5372863661970158	12.539200784213751	11.541212559113411
GELS (361-377)	7.899307558276738	9.712675393035056	0.0	0.0	0.0	9.220394890793278	0.0	0.0	0.0	0.0	0.0	0.0	0.0	0.0	0.0	0.0	0.0	0.0
GELS (368-377)	11.174143378694579	12.28886075153683	11.306730842250175	10.253039582858776	11.982511925330963	12.37872600737459	11.053526256520572	12.475137387496025	11.59637406006471	0.0	11.890539546493349	11.674791515021008	10.783367736811924	12.61890442340246	11.346204170607013	10.364545454152031	10.428687735449405	10.09297601791143
GELS (377-390)	0.0	0.0	8.517574658935596	0.0	9.638756764039554	9.529804929349753	10.881303197843563	0.0	0.0	0.0	0.0	0.0	0.0	10.17386311427782	10.697563310188663	5.681132439646684	10.151872144359706	7.049448734182704
GELS (410-425)	7.777304642992173	10.389022187624695	10.211405123592163	7.692950890973985	9.023166873328298	11.073150123219309	10.865068813244934	6.061033724634673	0.0	8.851563285830508	0.0	8.954958871669582	9.70045844308609	10.039705146305367	10.500271515338135	9.356160555322871	10.195912430342304	6.311181043538235
GELS (433-449)	11.04380706472327	0.0	5.332804703727719	9.935463462796132	0.0	0.0	0.0	11.163941336604907	0.0	0.0	2.8477898632935568	3.3188910346388636	12.044523916777774	10.120787899910098	9.74205262181258	0.0	9.82366590428563	9.359507777645565
GELS (452-463)	8.011062304899026	9.557929447521271	7.633252851651832	10.653296750656256	12.806063566822479	0.0	9.897769843301536	9.806391037701523	10.986477582815354	11.132774983533945	10.619369070440372	11.549597715831595	11.650167591195661	13.31858738853322	10.043055713002508	11.224533835312938	7.003473013555812	9.679532380624476
GELS (476-490)	0.0	11.61408456511769	0.0	0.0	9.442706297190993	11.13499650518933	0.0	0.0	0.0	0.0	0.0	0.0	0.0	0.0	0.0	0.0	0.0	0.0
GELS (490-507)	9.53742092870345	9.783957842816406	10.931377720311971	7.6199442063006115	8.588137121593492	9.726831653876774	7.973995164324294	6.3838920390960965	0.0	0.0	0.0	0.0	0.0	0.0	9.26154333360679	0.0	9.012128995654098	7.294486296406276
GELS (510-522)	10.115448710801628	9.779044395017108	10.398193888714749	11.154897114542747	11.169280143738725	10.392855023040665	8.183756981725365	0.0	0.0	11.194954688812617	0.0	7.534434431330582	9.295122628884316	9.323006553510876	0.0	11.133313696073497	9.819197321236794	10.911475226588463
GELS (133-144)	15.389866273522308	14.401035313696331	14.343867593993506	15.783823342811255	16.04733320484039	8.471200695272437	11.596594750192024	11.692773566932345	0.0	8.576450078110128	7.858829019976827	3.3188910346388636	11.588790804286395	11.106540812304422	0.0	12.90282079187649	13.275770853575695	8.976027713023067
GELS (522-536)	12.285331639738004	10.509936596583977	11.314976052525902	10.125553226432116	12.426606107869397	12.6386620876812	13.35907891963183	0.0	0.0	0.0	0.0	14.708154129090456	13.569691396931027	12.337616060642878	0.0	12.438467841702439	13.524999293035346	15.215674945933682
GELS (522-546)	0.0	0.0	0.0	0.0	0.0	3.9802520114938367	0.0	0.0	0.0	0.0	0.0	0.0	0.0	0.0	0.0	0.0	0.0	0.0
GELS (533-546)	11.051301093285756	10.7185988389478	11.304516127452338	10.535117421068152	11.10531750004322	12.277761359742456	0.0	0.0	0.0	0.0	0.0	0.0	0.0	0.0	0.0	0.0	9.809259426032742	0.0
GELS (546-563)	14.390329819839451	12.773332785594572	14.217224417248076	13.632186784838131	14.981786042174582	15.137207951216602	9.128245262025736	0.0	0.0	0.0	8.95613854908521	10.316995613066808	0.0	8.36641750060628	7.125051172078359	0.0	12.564794493384955	12.3496368554191
GELS (579-602)	10.776041697740142	11.457293586260132	9.871993432665764	9.193927641786447	10.557031771995126	9.889991563688504	0.0	0.0	0.0	0.0	0.0	0.0	0.0	0.0	0.0	0.0	6.57058002780709	5.462593605166744
GELS (579-596)	0.0	0.0	0.0	0.0	10.421362529786105	6.0142390541849435	0.0	0.0	0.0	0.0	0.0	10.702776486466206	0.0	0.0	0.0	0.0	0.0	0.0
GELS (604-622)	8.28970948463814	11.789389342792163	9.234204086263283	10.012872781215082	8.776313075388497	10.739484107748384	11.149588832018514	4.627669995479942	7.849097065796693	0.0	9.720813301055127	8.495908679400953	8.770303999769922	9.584689899855004	7.968748662361811	0.0	9.52618297084115	7.866919659211578
GELS (680-698)	8.036079538043486	0.0	8.911921924520094	9.624829226731384	10.081606145316009	11.961399844081878	9.37537253417978	8.844363525390348	6.52336666950834	8.545200888532177	10.327082679309735	0.0	10.999929600948741	11.943747906137226	9.803874610367748	8.128214839657403	8.520062388071295	10.30026775353416
GELS (680-689)	0.0	0.0	0.0	0.0	0.0	0.0	8.885542045951789	12.39792755496607	11.427310000264775	0.0	0.0	0.0	0.0	11.174961847576455	0.0	10.73534852510417	0.0	10.272091228168907
GELS (707-720)	9.774934772836888	7.318207044160389	9.424198686237046	0.0	0.0	7.962031569844003	11.422201717229857	0.0	0.0	0.0	9.026894602129762	7.147740266734893	0.0	0.0	10.025907322843159	0.0	7.7916369012576245	8.779128473313238
GELS (144-158)	0.0	10.927547230010587	10.956783980015073	0.0	6.0010397816176715	8.167739657865281	0.0	0.0	0.0	0.0	0.0	10.96431314977762	0.0	0.0	0.0	0.0	9.551704729116688	0.0
GELS (729-744)	0.0	8.703792409430891	7.896630613858805	0.0	0.0	10.635372181694224	0.0	0.0	0.0	0.0	0.0	0.0	0.0	0.0	10.530590882643805	0.0	0.0	2.2956385742880774
GELS (744-757)	14.424219707968293	12.171800099588456	14.186994975360575	12.695734850777194	15.210439305386453	9.611549057362762	9.74044434508047	0.0	0.0	0.0	0.0	11.440168570273737	0.0	9.76435930316568	10.051254430329532	13.000154344627303	14.607572315150472	12.290851438354617
GELS (768-780)	0.0	0.0	0.0	0.0	0.0	0.0	0.0	0.0	0.0	0.0	0.0	0.0	0.0	0.0	9.209235492463977	0.0	8.796576245637029	0.0
GELS (158-172)	0.0	8.560221638337705	0.0	0.0	0.0	11.193685413761502	0.0	0.0	0.0	0.0	0.0	0.0	0.0	0.0	0.0	0.0	0.0	0.0
GELS (172-186)	10.956229636841648	11.269330020528995	10.796852997117048	11.398235192259067	11.147980992391016	12.549959321684335	0.0	0.0	8.67764918853523	0.0	0.0	0.0	0.0	0.0	0.0	8.949798955742473	11.903354721340165	10.834169709769824
GELS (258-270)	11.152707790969377	11.231995035407774	11.2671195019508	10.632503146690315	11.01001323633965	11.095215777204082	13.579538518072312	12.766148894282052	11.286455561701972	7.632783721627538	9.486396929867391	9.068319984004061	12.312855424098478	12.211318777177784	11.712848952453335	9.575505233475086	11.847431976652075	10.633591788090127
GELS (273-289)	8.564492167625232	11.190471604120019	10.448643372049752	6.520865111526249	8.32968023100094	10.649766651945722	9.991834706712252	9.951226128020721	9.501954770991025	0.0	8.523504334680045	10.013333359809536	10.725034060721196	9.423072983084285	8.412704072938899	10.011071754583002	10.381751894811678	9.711282679764112
GELS (273-303)	8.945721548539515	13.992254153772157	11.786729058751956	10.850945807685761	11.308782974767658	12.572644887573883	0.0	0.0	0.0	0.0	0.0	0.0	0.0	0.0	0.0	0.0	11.508215894710963	0.0
GELS (298-312)	9.967443644060527	10.722469324647445	9.965041134836284	8.918160655001978	8.686930423228157	12.073499686949308	0.0	0.0	0.0	0.0	10.9659187771188	0.0	11.353279673529107	0.0	0.0	0.0	8.94336906044682	0.0
GLPA (137-150)	13.161882706109296	11.484074434535762	0.0	11.638193517319662	0.0	0.0	0.0	0.0	12.078257293268834	11.291851880804412	12.855325261916413	0.0	0.0	13.769970097408587	0.0	13.229880691666246	0.0	11.810969843565918
GLRX1 (87-106)	14.602665859565096	12.73409196200485	13.014249936154878	14.115471657727173	13.833067463622939	9.70726415419942	0.0	0.0	0.0	0.0	0.0	0.0	0.0	0.0	0.0	0.0	13.455754858875153	11.018924574991736
GLU2B (312-325)	0.0	8.63072980309441	0.0	0.0	0.0	0.0	0.0	0.0	0.0	0.0	0.0	0.0	0.0	9.242863977223791	0.0	0.0	0.0	0.0
GLYG (7-21)	11.41269003130352	11.990794456083629	11.59080118891547	11.518741009427652	10.750801070338044	12.422649081942062	9.321207132641316	0.0	0.0	0.0	0.0	0.0	0.0	2.8612087750551938	7.838231688721667	9.91825681324328	10.612192390697613	10.861381024587992
GLYG (59-82)	0.0	6.91929295040791	0.0	0.0	0.0	6.63330327612984	0.0	0.0	0.0	0.0	0.0	0.0	0.0	0.0	0.0	0.0	0.0	0.0
GLYG (296-314)	9.563166773613329	10.331176823888642	0.0	2.0157047859546924	2.008034639120229	9.742534890293536	0.0	0.0	0.0	0.0	0.0	0.0	0.0	0.0	0.0	0.0	11.107333359883356	9.889906598483835
GLYG (333-347)	0.0	10.111086939820366	0.0	8.543691163827088	0.0	0.0	0.0	0.0	0.0	0.0	0.0	0.0	0.0	0.0	0.0	0.0	0.0	0.0
GMFG (32-43)	7.301317702148472	9.777806772207581	0.0	0.0	0.0	11.288112183597459	0.0	0.0	0.0	0.0	0.0	0.0	0.0	0.0	0.0	0.0	0.0	0.0
GMFG (43-58)	10.052325002836838	8.807242319340167	10.435944825300982	0.0	0.0	11.223549470734305	7.1199689006815845	0.0	0.0	0.0	0.0	0.0	7.850659578010108	0.0	8.578786387425488	0.0	0.0	10.627275796829693
GMFG (123-138)	11.367879052249545	6.257459453807694	0.0	0.0	0.0	10.963499655722304	0.0	0.0	0.0	0.0	0.0	0.0	0.0	0.0	0.0	0.0	0.0	8.75631744783901
GNAI2 (112-127)	0.0	0.0	0.0	0.0	0.0	0.0	0.0	11.003727483439704	0.0	0.0	0.0	0.0	0.0	0.0	0.0	0.0	0.0	0.0
GRAN (58-75)	7.260868583099992	8.107926450030005	6.01526780169776	0.0	10.09066386669572	0.0	9.201301728613782	9.759298645287814	0.0	0.0	0.0	0.0	10.276723174228659	9.360844666955014	9.930406751872926	8.791497885383299	0.0	0.0
GRAN (128-141)	10.250986876500631	0.0	10.699527535132503	9.167639189618162	0.0	0.0	10.22791976884912	10.126252603100667	0.0	0.0	0.0	0.0	10.316570814025658	10.966652212115225	9.814918641251962	8.1251159644063	9.501929720037873	10.459773124889267
GRAN (131-148)	10.671456646654201	12.992759643635372	9.60385153206368	9.857965575020145	11.301565930854949	11.339624250229688	0.0	0.0	0.0	0.0	0.0	0.0	3.0003879068960835	0.0	8.945926616090228	0.0	9.694331021190004	8.469849964344478
GRAN (148-164)	10.921617790620807	13.258429033552165	12.865486283581113	11.179874999666369	11.171041608471787	14.03234098845827	0.0	0.0	0.0	0.0	0.0	0.0	0.0	0.0	0.0	0.0	11.513319373291331	9.469729704792055
GRB2 (146-159)	12.61807583856173	11.66097827486006	0.0	11.747738649887996	11.07194908185917	9.445824624562286	0.0	11.162374248972505	0.0	0.0	0.0	0.0	0.0	10.424667137424763	2.4211002605042458	0.0	0.0	0.0
GSTM1 (194-208)	0.0	0.0	0.0	0.0	0.0	10.189602380656943	0.0	0.0	0.0	0.0	0.0	0.0	0.0	0.0	0.0	0.0	0.0	0.0
GSTM2 (194-208)	0.0	0.0	0.0	0.0	0.0	8.012390940259936	0.0	0.0	0.0	0.0	0.0	0.0	0.0	0.0	0.0	0.0	0.0	0.0
GSTP1 (16-34)	7.257374774780118	7.658781170879823	0.0	6.811277361745086	8.859816756608899	6.894275962992643	0.0	0.0	0.0	0.0	0.0	0.0	0.0	0.0	0.0	0.0	0.0	0.0
GSTP1 (23-34)	11.092314038207093	12.02482263471832	12.851575146283345	11.597755824884018	8.231015080251366	8.312395750169994	0.0	0.0	0.0	0.0	0.0	0.0	0.0	7.190279836343484	11.407664299548175	0.0	11.44410248147487	10.435660202980138
GSTP1 (75-87)	0.0	0.0	10.579879486366504	0.0	0.0	0.0	11.12608782346863	0.0	0.0	0.0	0.0	0.0	0.0	10.781688189035469	10.96434823450062	0.0	0.0	0.0
GSTP1 (89-101)	10.296527822465423	0.0	9.886456236890664	9.973782857605611	0.0	0.0	9.959220956126758	0.0	0.0	0.0	0.0	0.0	11.507686084760692	11.148773039650555	10.47184473552155	11.628981186529026	11.12364790533819	9.585836536832517
GSTP1 (105-121)	7.8674637277503345	0.0	0.0	7.68674464543339	8.804466836946126	9.718020864889612	0.0	2.489352002122189	0.0	0.0	0.0	9.004382730538842	0.0	0.0	9.440932357296555	0.0	0.0	0.0
GSTP1 (122-132)	0.0	0.0	0.0	0.0	0.0	0.0	9.436090753766733	10.29691099076927	0.0	0.0	0.0	3.3188910346388636	0.0	0.0	0.0	9.18491350752151	10.289664023593057	9.367849351641823
GSTP1 (180-192)	0.0	10.208513161050497	0.0	0.0	0.0	12.168032155315993	0.0	0.0	0.0	0.0	0.0	0.0	0.0	0.0	0.0	0.0	9.696667036350165	0.0
GSTP1 (192-210)	12.83604269367493	12.240502289738266	13.591247155407304	9.163196590949433	11.80482137957203	11.770085170797428	12.859654984245658	10.134196672830969	0.0	0.0	0.0	9.888695779152378	12.595280023793958	12.332074361620789	0.0	10.688120964339443	12.192275379416968	13.583417263569526
GSTP1 (199-210)	10.299681169934527	10.903515444244864	14.911023389462224	11.641156602774894	15.732672569198462	8.18077602936542	15.73127076983875	15.7412310517468	0.0	0.0	0.0	11.710267746079488	13.82137786080705	14.054071353954548	12.842529813046598	16.375314566791772	10.791096710978747	15.853968261950559
GTR14 (412-424)	0.0	0.0	0.0	0.0	0.0	0.0	0.0	0.0	0.0	0.0	0.0	0.0	0.0	0.0	0.0	10.543055974845506	0.0	8.911974253642574
GTR14 (506-520)	0.0	0.0	0.0	0.0	0.0	0.0	11.406531452751448	0.0	11.24935395552425	0.0	11.373625716754294	12.886201729607665	12.748915865252402	12.144458374873864	0.0	11.158840636999729	0.0	10.891454594812277
GTR1 (276-290)	0.0	11.108119980203197	0.0	11.801429237142267	0.0	0.0	0.0	0.0	0.0	0.0	0.0	0.0	0.0	0.0	0.0	0.0	0.0	0.0
GTR1 (390-402)	0.0	8.880417602212823	0.0	8.848339831426884	0.0	0.0	0.0	0.0	0.0	0.0	0.0	0.0	0.0	0.0	0.0	0.0	0.0	0.0
GTR3 (285-305)	12.318388237537812	7.054601657449154	12.61470479439969	11.721834056492247	13.308250034832781	10.846521011352026	0.0	0.0	0.0	0.0	0.0	0.0	0.0	0.0	0.0	0.0	0.0	0.0
GTR3 (388-404)	9.752068316235528	8.634731052654072	9.978737428251959	7.795407593608871	6.790671989584639	10.146793017075543	0.0	0.0	0.0	0.0	0.0	0.0	0.0	0.0	0.0	10.543055974845506	0.0	8.911974253642574
GTR3 (482-496)	10.839434711192396	9.6898486802965	11.419237562409066	11.125622739396622	11.34608154114699	11.033958728312868	11.53277812266849	0.0	11.413013478224624	0.0	11.373625716754294	12.339532156072963	11.918534669044256	12.20859157818131	0.0	11.348034302763313	10.346008826166043	11.32102654821616
GYS1 (363-385)	0.0	5.685060689130259	0.0	0.0	2.008034639120229	7.1174817715066006	0.0	0.0	0.0	0.0	0.0	0.0	0.0	0.0	0.0	0.0	0.0	0.0
H10 (1-18)	9.399950848599136	0.0	0.0	2.0157047859546924	4.4295565364064675	5.031388700063204	11.863113268832372	12.634457463849815	0.0	0.0	12.246139214964264	11.189297789140157	0.0	10.929981994721913	11.002603030826245	9.519213834755286	10.508548580340127	11.767776090550024
H10 (32-50)	9.696088766942268	11.066287053444666	10.296771273804756	8.48124592931102	11.859605799234052	12.282544404272842	0.0	0.0	0.0	0.0	0.0	0.0	0.0	0.0	0.0	0.0	9.629458870139702	0.0
H10 (58-69)	6.705038020635045	6.9828451167993455	9.234260017662283	0.0	0.0	10.527976301472213	10.993957726510402	11.127122298512663	0.0	0.0	9.555250250331598	10.696341692140756	0.0	2.8612087750551938	10.550526571559775	11.425725395950058	10.81238960640267	12.234456816136838
H12 (10-22)	12.372090407327052	9.556104098353627	12.217924437614991	11.735822188982352	10.61546522601486	9.272988115522628	10.75048568233835	11.391746373605525	14.30137743468092	14.782618802114934	10.2508601301246	11.556944319322845	10.66034433312002	10.071137688497666	10.85131585639199	12.015019282398075	11.025158923629405	10.454392888030823
H12 (27-44)	0.0	0.0	0.0	0.0	9.946847896634369	11.349163348936848	0.0	0.0	0.0	0.0	9.542253993829235	0.0	0.0	0.0	0.0	0.0	0.0	0.0
H12 (101-120)	11.771680282359315	0.0	6.7127678094591605	10.867335345555915	6.617787799118682	8.370348547542102	4.407279126520733	4.788332189816862	0.0	9.045456925502407	11.367824332523838	10.196311818628413	7.829986946792245	6.292576165891118	0.0	9.21864252542948	0.0	6.533951560657294
H12 (122-132)	7.995677260556739	0.0	5.191591682594279	11.306448997215737	5.177098514622161	0.0	2.5579690954975063	9.5449958079434	0.0	0.0	2.8477898632935568	6.645343296445156	8.67649935998585	0.0	0.0	0.0	2.2586843293554644	10.465065653753834
H12 (187-203)	11.82002879740407	1.882081340266714	0.0	0.0	2.008034639120229	9.961155548258283	0.0	0.0	0.0	0.0	0.0	0.0	7.53625857938074	0.0	0.0	0.0	2.2586843293554644	0.0
H12 (33-46)	13.350998288467318	11.843944685814371	12.075325536414093	12.874294016042995	12.768830531222935	9.511733018746638	12.14101780834542	12.808718791724734	13.046466109227174	11.092124734478038	12.906181175538423	9.481347011472552	13.703257756929144	11.250953773087069	12.611866841056473	11.883370405950256	12.23020505097686	11.662204585658435
H14 (46-57) | H12 (46-57) | H13 (47-58)	12.647169263850472	11.742538339059651	12.53472188077408	9.304331062613528	10.573017041125011	11.058076325568429	8.8864663492533	11.593880004907444	12.12950048106483	8.983387227363105	9.949911552413427	12.799213885450387	11.587027950790768	12.363078053488387	10.400896964597738	11.39401569746281	12.233803234230933	12.588541137968637
H14 (57-69) | H12 (57-69) | H13 (58-70)	10.793665403062501	11.605045053024444	10.492048885194574	9.603757667752568	12.564660474838893	10.40584275167029	11.332745208272502	8.925019332317003	11.355760990357286	0.0	12.007376982622516	8.845956985641987	9.434211884504641	11.195922421537086	10.453317618047958	10.566387181850214	11.982345860911733	10.870287111872615
H12 (64-76)	10.792347657363054	8.083984132370253	9.906737338223573	10.37123858903345	9.713999357079986	8.669678954115081	11.38094593175919	10.106829061428876	11.126368396262794	2.0703027050893006	11.312629233009872	12.00448117018811	11.202131673377417	10.57991854108804	10.187727666108989	9.4833631440068	8.742274328522388	10.652995818654425
H12 (69-85)	7.949644165110758	9.222567440929472	8.15202114832514	8.953726609357101	9.594443704898312	10.711524793346573	7.5676731961765515	6.413549327176286	6.9400907163699	10.997100500375728	8.828273792719243	10.534012103671426	8.497444666800606	5.4967612306972375	10.078742664493545	9.35910615068962	9.76744758546754	5.584498889486951
H15 (88-100) | H14 (85-97) | H12 (85-97)	10.991721771003697	10.361475497811066	11.257029521264132	10.478380239360108	11.89197247268253	11.571480900067767	11.635258164281431	10.864529631212541	11.260898524768335	10.431863597031978	10.45636562708691	11.266763379789424	11.437285763066022	11.316406318845772	9.688738540063575	11.271619670119923	10.1026429723592	11.176284642890808
H15 (96-108) | H14 (93-105) | H12 (93-105)	7.552418970119514	10.789052811470256	9.895127151078121	11.421393352160083	9.473676246154497	7.716291171543942	10.47657440153089	6.996389560681198	10.558026475737277	0.0	10.968783089419128	9.19473234539886	11.135206613324288	10.023363974643615	8.24539816732446	10.183104223132204	9.530901495545647	9.57952970187063
H12 (97-112)	11.220721804936339	10.849070890357853	9.874215228147493	9.090222209785564	10.160124529432325	10.377158715136815	10.331886319246294	10.7224232821241	12.184045940568167	10.985311954512678	9.489817672540052	9.657584473510164	12.535172327420096	11.492017766125937	11.001390941405948	9.369006544583565	11.057830108006145	10.12469216298359
H13 (11-20)	8.455618116716579	9.039469072127517	8.647574066896443	10.813916049557513	10.801060493208057	9.206918625601498	12.299688884867257	12.111578099280385	11.61554006012584	0.0	11.692033855899929	13.898327437456757	11.165552851570244	10.33185398541411	0.0	8.939468718879636	10.67680853549925	10.771615753405015
H13 (34-47)	12.753011259665406	11.854574777033791	11.872176793649798	12.874294016042995	12.69524367026254	9.562612387927695	11.428841957399518	12.808718791724734	13.046466109227174	0.0	12.419851291927488	9.481347011472552	13.184499638658444	11.250953773087069	0.0	11.883370405950256	12.078812555918425	11.662204585658435
H13 (142-152)	9.334517052229993	0.0	0.0	0.0	10.999326201339036	9.130452676350435	0.0	0.0	0.0	0.0	0.0	0.0	0.0	0.0	0.0	0.0	0.0	0.0
H14 (59-76) | H13 (60-77)	0.0	0.0	9.464901627643078	0.0	7.058786908066358	9.769379739181304	0.0	0.0	0.0	0.0	0.0	0.0	0.0	0.0	0.0	0.0	0.0	0.0
H13 (65-79)	10.54761959530004	7.2466538266141205	9.882683848005858	10.619888231124794	9.873192108169834	8.631912561420332	10.498648248133021	10.106829061428876	11.126368396262794	0.0	10.986586656562949	12.00448117018811	10.758736286366885	10.57991854108804	0.0	9.543713273145704	8.451267878942609	10.55713048697063
H13 (70-86)	7.699765052406354	9.773982698396136	8.080579355004593	7.742358058702542	9.579379317322543	10.808582114825528	9.237574563069566	6.413549327176286	6.9400907163699	0.0	8.486616769496838	10.534012103671426	8.581205413520632	5.4967612306972375	0.0	9.086641385804715	10.277817319468141	4.931480064659962
H13 (86-98)	10.883951782481406	10.361475497811066	11.216852514927162	10.478380239360108	11.646360304736648	11.39257126204192	11.503358248129858	10.849177100062208	11.20318684575369	0.0	10.631236263276206	11.174715969893091	11.45466797873201	11.227634107761688	0.0	11.079225563290969	10.283947866591731	11.033385695789786
H13 (94-106)	6.607777803855008	10.789052811470256	9.615260055142992	11.421393352160083	9.52722009178908	7.289222653490523	10.63688980029608	5.154434712317515	10.345703698330698	0.0	10.132050344402145	8.697290607269439	10.806350931945893	10.239449218870906	0.0	11.40331805809194	8.856841285321046	9.054516864108106
H13 (98-113)	11.220721804936339	10.88429368626562	9.874215228147493	9.090222209785564	11.065912295022558	10.74187551925764	10.331886319246294	10.7224232821241	12.184045940568167	0.0	9.570809375077383	10.145176276500262	12.535172327420096	11.492017766125937	0.0	9.369006544583565	11.115020796772741	10.12469216298359
H14 (5-20)	10.914727219001035	9.653081725714147	10.488279870901238	10.739618123667036	12.689214613146445	9.303265322373584	10.1892118136779	13.208029141996912	11.059646840783243	8.970468663292792	11.704067090222164	12.241994099821687	11.18022141779098	11.560793019171498	9.923662951274322	10.939462882272922	11.136155834647537	11.831775382306898
H14 (33-46)	13.350998288467318	11.6508190281024	11.649557974571922	12.874294016042995	12.768830531222935	9.300402960056058	12.14101780834542	12.808718791724734	13.046466109227174	11.092124734478038	12.323372024578608	9.481347011472552	13.703257756929144	11.250953773087069	12.611866841056473	11.883370405950256	12.23020505097686	11.587962139635668
H15 (104-123) | H14 (101-120)	6.123922424830531	8.911420574386375	0.0	0.0	6.926976009571821	8.243828899542997	0.0	4.498396443182672	10.437965476043146	2.0703027050893006	11.127969241994192	6.758212490610409	5.313564097902802	2.8612087750551938	5.409454021383153	2.5372863661970158	6.278292246722016	2.2956385742880774
H14 (64-78)	10.154959449879978	7.816365490255414	9.750879294869813	10.619888231124794	10.1857918653831	9.423176436393701	10.498648248133021	10.106829061428876	11.068849061979442	8.06070776826795	10.73954925686231	12.00448117018811	10.707940229692193	10.597004686623793	9.71944374262847	9.50195091386735	8.816714609479712	9.990630044865904
H14 (69-85)	7.3680573714838395	10.186717000285583	7.780812025111223	7.742358058702542	8.987721680742482	10.856224482658753	9.237574563069566	6.413549327176286	3.098929042177115	10.879480901412634	7.808119776921995	10.534012103671426	7.6871581943504905	2.8612087750551938	11.474735001419505	9.170937459268385	10.368836896022424	4.10140640087117
H15 (100-115) | H14 (97-112)	10.367810006002266	10.251271587018444	9.793533765340552	9.090222209785564	10.111360634305962	10.48550128915726	10.331886319246294	10.7224232821241	12.184045940568167	10.985311954512678	9.489817672540052	9.657584473510164	12.535172327420096	11.492017766125937	11.001390941405948	9.369006544583565	11.071952134774635	10.12469216298359
H15 (1-22)	8.79563078090823	9.753550484424549	7.387447995262368	9.625320713751744	8.879532189997144	8.130514335780775	9.106210621217881	10.384621218486677	7.372543344997597	2.0703027050893006	8.231227988111938	9.443012904726924	9.893502951318702	9.136086630073425	8.405758013031672	8.916391862247247	9.065236810120801	8.861376084629573
H15 (27-47)	11.576313179973267	11.788972696656328	12.749758382305506	10.822375623760085	11.846131703999136	12.326276104819579	9.037092887177366	9.17754875706882	7.758636749361621	0.0	11.146383596082977	10.433167881487911	10.028004113519716	10.33408214222218	0.0	9.958065442495077	0.0	11.346428206862763
H15 (186-196)	1.838692016661532	9.61095946539257	2.2788326659094107	0.0	8.825047957266209	7.165385134412895	0.0	0.0	0.0	0.0	0.0	0.0	0.0	0.0	0.0	0.0	8.419302035312523	0.0
H15 (36-49)	13.168948291801694	11.877090380265376	10.835597995806019	12.620523213663455	11.747084953215067	7.075733507837964	10.121739916505025	11.961134664701763	11.921164162468987	8.324830973697088	11.752363695382385	8.734560712460423	11.88918603846401	12.639892178447562	12.206145526717714	12.378859319642542	11.927444451566958	12.590354785148136
H15 (49-63)	10.803264673669023	9.868808435992733	7.012111400056174	10.587713328843435	11.026046871401258	11.667921387250878	10.513924706517187	9.90319455442481	7.472556684970613	0.0	10.294187194356237	10.906057946064909	10.804595133845615	10.042692099750534	8.51576243617982	0.0	11.048316728761035	11.514205582677945
H15 (51-69)	0.0	0.0	0.0	0.0	0.0	8.412375333966192	0.0	0.0	0.0	0.0	0.0	0.0	0.0	0.0	0.0	0.0	0.0	0.0
H15 (60-71)	10.965664917756808	11.374042407422245	10.645423268481961	9.48742735263296	12.549927128195968	9.764079679539076	11.332745208272502	8.925019332317003	11.355760990357286	0.0	12.007376982622516	10.688312302643027	9.425903544794144	11.805498698465254	10.453317618047958	10.566387181850214	11.896315025122615	11.27254246140831
H15 (67-79)	8.575066147926352	9.336822008853629	10.410069534960137	9.54315729347168	8.935542911986511	8.626834318534865	11.671387743834453	12.809704720133162	10.158896507103375	13.892829450481136	9.07836983622702	11.852788062159831	11.233094503949784	11.074309036722557	11.303167126614913	10.783728604802223	8.283120805453592	11.004546163546868
H15 (72-88)	6.844887876535335	9.339513640984638	8.052793532094535	9.306534407296999	8.957801220513826	10.71579149572099	7.5676731961765515	7.603433068248731	0.0	11.552337682266947	10.003559666504874	10.534012103671426	9.921669017576454	2.8612087750551938	9.661004705616447	9.268897287298564	9.694082790000113	5.08880215114239
H1T (68-84)	0.0	0.0	0.0	0.0	0.0	9.953786816599429	0.0	0.0	0.0	0.0	0.0	0.0	0.0	0.0	0.0	0.0	0.0	0.0
H1T (72-86)	0.0	0.0	0.0	0.0	0.0	9.398629994160336	0.0	0.0	0.0	0.0	0.0	0.0	0.0	0.0	0.0	0.0	0.0	0.0
H1X (1-19)	6.4847139125948585	9.527916403695105	0.0	5.530299235559361	0.0	0.0	0.0	0.0	0.0	0.0	8.99370458363885	0.0	11.278441548870022	8.933886172772075	0.0	10.370648138299325	10.049632361688744	10.377407315180733
H1X (11-23)	10.629418304767883	9.865674998768725	9.483135004211263	9.143551871209814	11.087872673821815	9.668175826436087	7.502395674901754	0.0	0.0	0.0	8.728832045323665	11.030580823070501	10.949261798724468	8.094825681208533	0.0	0.0	5.136303686051422	0.0
H1X (79-89)	0.0	10.667821723719804	0.0	0.0	10.378834687109414	0.0	0.0	9.403316095429211	0.0	0.0	0.0	0.0	9.536231124893936	0.0	0.0	0.0	9.249795664321313	0.0
H2A1C (100-115)	0.0	0.0	0.0	0.0	0.0	0.0	0.0	0.0	0.0	13.113769414751038	0.0	0.0	0.0	0.0	0.0	0.0	0.0	0.0
H2A1D (37-54)	0.0	0.0	0.0	0.0	0.0	0.0	0.0	0.0	10.902575040197265	0.0	11.61434032254599	0.0	0.0	0.0	0.0	0.0	0.0	0.0
H2AJ (89-104) | H2A1H (89-104) | H2A1 (89-104) | H2A1D (89-104)	0.0	0.0	0.0	0.0	0.0	0.0	0.0	0.0	10.947445794259686	0.0	9.622797856504473	0.0	0.0	0.0	0.0	0.0	0.0	0.0
H2A1 (89-111) | H2A1D (89-111)	0.0	0.0	0.0	0.0	0.0	0.0	0.0	0.0	8.3168758695042	0.0	6.5223360023078145	0.0	0.0	0.0	0.0	0.0	0.0	0.0
H2A1D (103-115)	0.0	0.0	0.0	0.0	0.0	0.0	0.0	0.0	12.90607440690388	0.0	11.583937440609734	0.0	0.0	0.0	0.0	0.0	0.0	0.0
H2AJ (37-52) | H2A1H (37-52)	0.0	0.0	0.0	0.0	0.0	0.0	0.0	0.0	0.0	2.0703027050893006	10.984821395014597	0.0	0.0	0.0	0.0	0.0	0.0	0.0
H2AJ (94-111) | H2A1H (94-111)	0.0	0.0	0.0	0.0	0.0	0.0	0.0	0.0	0.0	0.0	7.725855221524424	0.0	0.0	0.0	0.0	0.0	0.0	0.0
H2AJ (103-115) | H2A1H (103-115)	0.0	0.0	0.0	0.0	0.0	0.0	0.0	0.0	0.0	13.113769414751038	11.855792588733047	0.0	0.0	0.0	0.0	0.0	0.0	0.0
H2A1J (13-28)	0.0	0.0	0.0	0.0	0.0	11.44730627885282	0.0	0.0	0.0	0.0	13.245775074371933	0.0	0.0	0.0	0.0	0.0	0.0	0.0
H2A1J (31-44)	0.0	0.0	0.0	0.0	0.0	12.166338777095763	0.0	0.0	0.0	0.0	0.0	0.0	0.0	0.0	0.0	0.0	0.0	0.0
H2A1J (37-50)	0.0	0.0	0.0	0.0	0.0	9.609020130053352	0.0	0.0	0.0	2.0703027050893006	10.984821395014597	0.0	0.0	0.0	0.0	0.0	0.0	0.0
H2A1J (61-79)	0.0	0.0	0.0	0.0	0.0	9.300601397294225	0.0	0.0	0.0	0.0	0.0	0.0	0.0	0.0	0.0	0.0	0.0	0.0
H2A1J (66-88)	0.0	0.0	0.0	0.0	0.0	8.732282187395521	0.0	0.0	0.0	0.0	0.0	0.0	0.0	0.0	0.0	0.0	0.0	0.0
H2A1J (79-88) | H2AX (79-88)	0.0	0.0	0.0	0.0	0.0	11.170531918348095	0.0	0.0	0.0	0.0	0.0	0.0	0.0	0.0	0.0	0.0	0.0	0.0
H2A1J (88-103)	0.0	0.0	0.0	0.0	0.0	12.971280186015889	0.0	0.0	0.0	12.525325020069134	9.622797856504473	0.0	0.0	0.0	0.0	0.0	0.0	0.0
H2A1J (88-115)	0.0	0.0	0.0	0.0	0.0	13.978761018790872	0.0	0.0	0.0	0.0	2.8477898632935568	0.0	0.0	0.0	0.0	0.0	0.0	0.0
H2A1J (91-103)	0.0	0.0	0.0	0.0	0.0	7.402200398652276	0.0	0.0	0.0	0.0	2.8477898632935568	0.0	0.0	0.0	0.0	0.0	0.0	0.0
H2A1J (103-115)	0.0	0.0	0.0	0.0	0.0	8.016157352606383	0.0	0.0	0.0	13.113769414751038	11.024243723689931	0.0	0.0	0.0	0.0	0.0	0.0	0.0
H2A1 (37-54)	0.0	0.0	0.0	0.0	0.0	0.0	0.0	0.0	12.088850461545146	2.0703027050893006	10.984821395014597	0.0	0.0	0.0	0.0	0.0	0.0	0.0
H2A1 (37-46)	0.0	0.0	0.0	0.0	0.0	0.0	0.0	0.0	11.670814174896545	0.0	9.263049296931506	0.0	0.0	0.0	0.0	0.0	0.0	0.0
H2A1 (103-115)	0.0	0.0	0.0	0.0	0.0	0.0	0.0	0.0	12.90607440690388	13.113769414751038	11.583937440609734	0.0	0.0	0.0	0.0	0.0	0.0	0.0
H2A2C (18-28) | H2A2A (18-28)	0.0	0.0	0.0	11.48863208529889	0.0	0.0	0.0	0.0	0.0	0.0	13.245775074371933	0.0	0.0	9.891771679190354	2.4211002605042458	0.0	0.0	0.0
H2A2A (37-50)	0.0	0.0	0.0	12.222930966872891	0.0	0.0	0.0	0.0	11.689555421971498	0.0	11.940155203200138	0.0	0.0	12.171791931722936	8.980919294045046	0.0	0.0	0.0
H2A2A (37-46)	0.0	0.0	0.0	6.236557820316348	0.0	0.0	0.0	0.0	11.670814174896545	0.0	9.263049296931506	0.0	0.0	0.0	0.0	0.0	0.0	0.0
H2A2A (40-54)	0.0	0.0	0.0	11.73080335546644	0.0	0.0	0.0	0.0	10.930597417808524	0.0	9.513440116382437	0.0	0.0	10.071287221198538	9.803723762097265	0.0	0.0	0.0
H2A2C (88-115) | H2A2A (88-115)	0.0	0.0	0.0	10.537029186247118	0.0	0.0	0.0	0.0	7.553845572237162	0.0	2.8477898632935568	0.0	0.0	11.773143971898437	2.4211002605042458	0.0	0.0	0.0
H2A2A (89-104)	0.0	0.0	0.0	11.135455491157707	0.0	0.0	0.0	0.0	10.947445794259686	0.0	9.622797856504473	0.0	0.0	9.153632332574073	12.612727066266565	0.0	0.0	0.0
H2A2A (103-115)	0.0	0.0	0.0	11.998471224832956	0.0	0.0	0.0	0.0	11.971033653844733	0.0	11.024243723689931	0.0	0.0	13.58717045597495	12.076193955125035	0.0	0.0	0.0
H2A2C (115-123) | H2A2A (115-123)	0.0	0.0	0.0	13.394056095085068	0.0	0.0	0.0	0.0	11.836006106358706	0.0	8.91330451577001	0.0	0.0	0.0	0.0	0.0	0.0	0.0
H2A2B (13-28)	0.0	12.209836279405607	0.0	0.0	13.361976093299626	12.415620148244754	0.0	0.0	0.0	0.0	0.0	0.0	0.0	0.0	0.0	0.0	11.827105609976698	0.0
H2A2B (31-44)	0.0	10.383597879324146	0.0	0.0	8.613064679193204	12.166338777095763	0.0	0.0	0.0	0.0	0.0	0.0	0.0	0.0	0.0	0.0	0.0	0.0
H2A2B (37-50)	0.0	11.495346260624338	0.0	0.0	12.54333420193066	9.609020130053352	0.0	0.0	0.0	2.0703027050893006	0.0	0.0	0.0	0.0	0.0	0.0	10.85636670799816	0.0
H2A2B (63-79)	0.0	9.268684351531922	0.0	0.0	0.0	9.060542060218914	0.0	0.0	0.0	0.0	0.0	0.0	0.0	0.0	0.0	0.0	7.935196575790978	0.0
H2A2B (66-86)	0.0	1.882081340266714	0.0	0.0	0.0	8.639472985846114	0.0	0.0	0.0	0.0	0.0	0.0	0.0	0.0	0.0	0.0	0.0	0.0
H2A2B (88-103)	0.0	8.861264969895924	0.0	0.0	9.174745953848262	10.8310150414606	0.0	0.0	0.0	12.525325020069134	0.0	0.0	0.0	0.0	0.0	0.0	10.87084435108984	0.0
H2A2B (88-115)	0.0	11.16626170569628	0.0	0.0	11.55210728956457	12.495077522910044	0.0	0.0	0.0	0.0	0.0	0.0	0.0	0.0	0.0	0.0	0.0	0.0
H2A2B (103-115)	0.0	8.453437453742366	0.0	0.0	11.67159727489159	7.53052363763065	0.0	0.0	0.0	13.113769414751038	0.0	0.0	0.0	0.0	0.0	0.0	10.083162588916345	0.0
H2A2B (115-124)	0.0	11.877729225635264	0.0	0.0	12.665875501434343	0.0	0.0	0.0	0.0	0.0	0.0	0.0	0.0	0.0	0.0	0.0	10.091411778703806	0.0
H2A2C (35-46)	0.0	0.0	0.0	6.236557820316348	0.0	0.0	0.0	0.0	0.0	0.0	9.263049296931506	0.0	0.0	0.0	0.0	0.0	0.0	0.0
H2A2C (37-54)	0.0	0.0	0.0	11.949526738313752	0.0	0.0	0.0	0.0	0.0	0.0	11.535702688730522	0.0	0.0	0.0	9.14548018765549	0.0	0.0	0.0
H2A2C (89-104)	0.0	0.0	0.0	11.135455491157707	0.0	0.0	0.0	0.0	0.0	0.0	9.622797856504473	0.0	0.0	0.0	12.612727066266565	0.0	0.0	0.0
H2A2C (103-115)	0.0	0.0	0.0	11.998471224832958	0.0	0.0	0.0	0.0	0.0	0.0	11.024243723689931	0.0	0.0	0.0	12.076193955125035	0.0	0.0	0.0
H2AV (91-102)	0.0	7.849078742448541	0.0	0.0	10.291788868213366	0.0	0.0	0.0	0.0	0.0	0.0	0.0	0.0	0.0	7.819375192643351	0.0	8.290278766564445	0.0
H2AX (18-28)	11.845116324112396	12.209836279405607	12.365949428476915	11.48863208529889	13.361976093299626	12.415620148244754	12.2104591680115	0.0	0.0	0.0	0.0	0.0	0.0	0.0	0.0	0.0	11.827105609976698	12.386268238196742
H2AX (64-79)	0.0	1.882081340266714	10.776819504302336	0.0	0.0	8.57954444741971	2.5579690954975063	0.0	0.0	0.0	0.0	0.0	7.608560042518948	0.0	0.0	7.5205179001949665	7.935196575790978	9.65255160004048
H2AX (66-88)	0.0	8.024759270954581	0.0	0.0	0.0	8.828865629049785	0.0	0.0	0.0	0.0	0.0	0.0	0.0	0.0	0.0	0.0	0.0	0.0
H2AX (88-97)	9.480065130734245	8.861264969895924	10.295675324872494	12.428946743920738	9.174745953848262	11.490078103524038	8.66308029754716	0.0	0.0	0.0	0.0	10.051498933698133	10.908507075523083	0.0	0.0	12.363432852120038	10.87084435108984	11.893945285052169
H2AX (88-115)	6.331769248845512	14.644287094486621	9.68919337181495	9.618165112885608	11.55210728956457	11.822171484181903	0.0	0.0	0.0	0.0	0.0	0.0	8.620220407922265	0.0	0.0	10.091924157191784	0.0	8.472076117648056
H2AX (100-115)	12.04845860319399	8.453437453742366	11.771525532285064	12.283002381201866	11.67159727489159	7.53052363763065	12.267919100484391	0.0	0.0	0.0	0.0	8.87183105105664	13.173560337517062	0.0	0.0	11.937915462744058	10.083162588916345	11.584039786547738
H2AX (115-123)	11.672039335884685	0.0	0.0	0.0	11.63305266479732	0.0	0.0	0.0	0.0	0.0	0.0	0.0	0.0	0.0	0.0	0.0	0.0	0.0
H2AX (123-134)	8.566054680201942	9.768831625312496	8.909742118908873	10.039792485992773	10.418044166149086	11.004920898706377	7.454419386917409	0.0	0.0	0.0	0.0	9.634050416392105	10.482209463996181	0.0	0.0	7.849371812498363	9.926385011579416	10.919539394026685
H2AY (56-72)	0.0	0.0	0.0	0.0	0.0	0.0	2.5579690954975063	0.0	0.0	0.0	0.0	0.0	7.608560042518948	0.0	0.0	7.5205179001949665	7.935196575790978	9.65255160004048
H2AY (85-100)	4.049333286036454	12.081707219892774	12.310024136748916	7.2436923483140205	8.145430947610222	10.880673162870059	0.0	0.0	0.0	0.0	0.0	0.0	0.0	0.0	0.0	5.475320275802575	10.445637936029659	9.329976153504365
H2AY (98-115)	9.514261794516175	11.040007492287017	10.404946052550194	7.620714113305209	9.622863599069616	11.871302366359593	0.0	0.0	0.0	0.0	0.0	0.0	0.0	0.0	0.0	8.10642219167432	0.0	8.458146028888601
H2AY (127-145)	0.0	0.0	0.0	0.0	0.0	9.828527648930347	0.0	0.0	0.0	0.0	0.0	0.0	0.0	0.0	0.0	0.0	0.0	0.0
H2AY (167-186)	9.481771422606197	1.882081340266714	0.0	9.706492408906696	5.81730774541393	0.0	11.231574416324793	2.489352002122189	9.521896560549111	0.0	0.0	0.0	7.1665420858106	0.0	0.0	2.5372863661970158	11.3478635362854	2.2956385742880774
H2AY (309-327)	0.0	10.317923676154873	0.0	0.0	0.0	11.150933029556922	0.0	0.0	0.0	0.0	0.0	0.0	0.0	0.0	0.0	0.0	0.0	0.0
H2AZ (18-30)	0.0	8.608806877450702	0.0	10.005880482275256	12.94920250651551	12.480952661930088	0.0	0.0	0.0	0.0	0.0	0.0	0.0	0.0	0.0	0.0	0.0	0.0
H2AZ (91-105)	0.0	7.849078742448541	0.0	2.0157047859546924	10.291788868213366	12.705846441162704	0.0	0.0	0.0	0.0	10.108744033487692	0.0	0.0	0.0	7.819375192643351	0.0	8.290278766564445	0.0
H2AZ (104-119)	0.0	0.0	0.0	0.0	9.555385098442104	10.212597385676455	0.0	0.0	0.0	0.0	0.0	0.0	0.0	0.0	11.245857443532437	0.0	0.0	0.0
H2B1B (1-19)	0.0	0.0	0.0	0.0	0.0	7.284669111800971	0.0	0.0	0.0	0.0	0.0	0.0	0.0	0.0	0.0	0.0	0.0	0.0
H2B1B (42-62)	0.0	0.0	0.0	0.0	0.0	11.417428368166346	0.0	0.0	0.0	0.0	0.0	0.0	0.0	0.0	0.0	0.0	0.0	0.0
H2B1B (45-62)	0.0	0.0	0.0	0.0	0.0	11.681320407953494	0.0	0.0	0.0	0.0	0.0	0.0	0.0	0.0	0.0	0.0	0.0	0.0
H2B1B (62-74)	0.0	0.0	0.0	0.0	0.0	11.582375124556396	0.0	0.0	0.0	0.0	0.0	0.0	0.0	0.0	0.0	0.0	0.0	0.0
H2B1B (74-90)	0.0	0.0	0.0	0.0	0.0	12.34470084670674	0.0	0.0	0.0	0.0	0.0	0.0	0.0	0.0	0.0	0.0	0.0	0.0
H2B1H (81-99) | H2B2F (81-99) | H2B1M (81-99) | H2B1L (81-99) | H2B1N (81-99) | H2B1D (81-99) | H2B1B (81-99)	0.0	0.0	0.0	0.0	0.0	11.797283287204289	0.0	0.0	0.0	0.0	0.0	0.0	0.0	0.0	0.0	0.0	0.0	0.0
H2B1B (99-119)	0.0	0.0	0.0	0.0	0.0	10.610565135410026	0.0	0.0	0.0	0.0	0.0	0.0	0.0	0.0	0.0	0.0	0.0	0.0
H2B1B (99-112)	0.0	0.0	0.0	0.0	0.0	11.441940455211977	0.0	0.0	0.0	0.0	0.0	0.0	0.0	0.0	0.0	0.0	0.0	0.0
H2B1B (108-126)	0.0	0.0	0.0	0.0	0.0	10.324663554991501	0.0	0.0	0.0	0.0	0.0	0.0	0.0	0.0	0.0	0.0	0.0	0.0
H2B1C (1-12)	0.0	0.0	0.0	0.0	0.0	0.0	0.0	14.745893243669576	0.0	0.0	0.0	0.0	0.0	0.0	12.182568003622064	0.0	0.0	0.0
H2B1C (45-58)	0.0	0.0	0.0	0.0	0.0	0.0	0.0	11.510890269570766	0.0	0.0	0.0	0.0	0.0	0.0	9.879356097138997	0.0	0.0	0.0
H2B1C (90-99)	0.0	0.0	0.0	0.0	0.0	0.0	0.0	13.416417985121443	0.0	0.0	0.0	0.0	0.0	0.0	11.627664639518292	0.0	0.0	0.0
H2B1C (109-122)	0.0	0.0	0.0	0.0	0.0	0.0	0.0	10.200197426063404	0.0	0.0	0.0	0.0	0.0	0.0	8.280681345454108	0.0	0.0	0.0
H2B1D (1-19)	9.210710356318353	10.606398462327242	6.230542552892033	6.426798741704279	7.852439199893001	7.724025621221604	0.0	0.0	0.0	0.0	0.0	5.448424909211535	0.0	0.0	0.0	0.0	6.9646691899586255	0.0
H2B1D (45-62)	11.7638666424775	10.726813580642387	11.58066974182148	11.252604426668723	11.198025729423746	11.513692936525015	0.0	11.510890269570766	0.0	0.0	0.0	11.770618336439428	0.0	0.0	0.0	0.0	10.893533532237	0.0
H2B1D (62-79)	8.442987210405366	10.91816176947745	10.564163013957689	10.547090193370922	10.446742590962256	11.288447119880944	0.0	2.489352002122189	0.0	0.0	0.0	8.610942152907485	0.0	0.0	0.0	0.0	10.111980839915114	0.0
H2B1H (74-90) | H2B2F (74-90) | H2B1M (74-90) | H2B1N (74-90) | H2B1D (74-90)	10.940969333202476	12.286858777848296	11.30277829463876	12.033882835622919	12.208909921270378	12.34470084670674	0.0	0.0	0.0	0.0	0.0	13.086715982836653	0.0	0.0	0.0	0.0	10.827008878118962	0.0
H2B1L (90-99) | H2B1D (90-99)	13.425284042921708	11.98072428167528	13.033182956009894	13.222035145239396	12.608867125147496	0.0	0.0	13.416417985121443	0.0	0.0	0.0	13.159506018547916	0.0	0.0	0.0	0.0	12.168991261954657	0.0
H2B1H (99-119) | H2B2F (99-119) | H2B1N (99-119) | H2B1D (99-119)	10.563597461304049	10.842961997697039	11.88671851324861	10.50566365969824	11.56655193738824	10.686548088316554	0.0	6.174056197451413	0.0	0.0	0.0	6.190222776403341	0.0	0.0	0.0	0.0	11.559731555762253	0.0
H2B1D (108-126)	10.678286448743	10.416122409646352	10.987614713502591	9.745555544084386	10.827086539530335	10.67096297236709	0.0	10.200197426063404	0.0	0.0	0.0	9.997356930944088	0.0	0.0	0.0	0.0	11.688007308182778	0.0
H2B1H (1-19) | H2B2F (1-19)	10.934431653584774	12.712997456709438	0.0	0.0	0.0	9.864886943435494	0.0	0.0	0.0	0.0	0.0	8.196549772746053	0.0	0.0	0.0	0.0	9.862858929628068	4.5513400155967245
H2B1H (1-12) | H2B2F (1-12)	11.281079607024989	10.409737785477374	0.0	0.0	0.0	7.915424494413919	0.0	12.44988607539279	0.0	0.0	0.0	12.164599460581416	0.0	0.0	12.404134475454699	0.0	8.536250452510348	14.287850414270892
H2B1H (42-62) | H2B2F (42-62)	11.956277795079764	11.396109529977991	0.0	0.0	0.0	11.43641324427927	0.0	10.77813862298328	0.0	0.0	0.0	11.026655237883213	0.0	0.0	8.475160989665277	0.0	11.597811876432184	10.15461125658469
H2B1H (45-62) | H2B2F (45-62)	11.585199143632545	10.231038803356753	0.0	0.0	0.0	11.569237715326643	0.0	12.487892465020744	0.0	0.0	0.0	13.630526082829961	0.0	0.0	11.283551204612717	0.0	10.330110856880856	11.376431431306473
H2B1H (62-74) | H2B2F (62-74) | H2B1M (62-74) | H2B1N (62-74)	8.442987210405366	10.91816176947745	0.0	0.0	0.0	11.288447119880944	0.0	2.489352002122189	0.0	0.0	0.0	8.610942152907485	0.0	0.0	8.056226873783542	0.0	10.111980839915114	10.940629923921641
H2B1H (90-99) | H2B2F (90-99)	13.425284042921708	11.98072428167528	0.0	0.0	0.0	0.0	0.0	13.416417985121443	0.0	0.0	0.0	13.159506018547916	0.0	0.0	11.627664639518292	0.0	12.168991261954657	12.02833710245032
H2B1H (108-126) | H2B2F (108-126)	10.678286448743	10.416122409646352	0.0	0.0	0.0	10.67096297236709	0.0	10.200197426063404	0.0	0.0	0.0	9.997356930944088	0.0	0.0	8.280681345454108	0.0	11.688007308182778	10.90381282780521
H2BFS (1-12) | H2B2E (1-12) | H2B1J (1-12)	0.0	0.0	0.0	0.0	0.0	0.0	0.0	0.0	0.0	0.0	0.0	0.0	0.0	0.0	12.182568003622064	0.0	0.0	0.0
H2BFS (47-58) | H2B1O (47-58) | H2B2E (47-58) | H2B1J (47-58)	0.0	0.0	0.0	0.0	0.0	0.0	0.0	0.0	0.0	0.0	0.0	0.0	0.0	0.0	9.879356097138997	0.0	0.0	0.0
H2BFS (87-99) | H2B1O (87-99) | H2B2E (87-99) | H2B1J (87-99)	0.0	0.0	0.0	0.0	0.0	0.0	0.0	0.0	0.0	0.0	0.0	0.0	0.0	0.0	11.627664639518292	0.0	0.0	0.0
H2BFS (109-122) | H2B1O (109-122) | H2B2E (109-122) | H2B1J (109-122)	0.0	0.0	0.0	0.0	0.0	0.0	0.0	0.0	0.0	0.0	0.0	0.0	0.0	0.0	8.280681345454108	0.0	0.0	0.0
H2B1K (1-19)	11.450236129603836	10.848867868840577	0.0	0.0	0.0	0.0	0.0	14.745893243669576	0.0	0.0	0.0	0.0	0.0	0.0	12.182568003622064	12.240610348890408	9.927937213739543	0.0
H2B1K (45-58)	11.686281354551529	11.022034855410372	0.0	0.0	0.0	0.0	0.0	10.670779629419192	0.0	0.0	0.0	0.0	0.0	0.0	9.158991361975414	10.30605164192556	11.386534557813864	0.0
H2B1K (45-62)	11.860848252384969	10.443893192323069	0.0	0.0	0.0	0.0	0.0	13.611166869949699	0.0	0.0	0.0	0.0	0.0	0.0	11.079963989078303	13.61359966276282	10.342532386004038	0.0
H2B1K (62-79)	8.442987210405366	10.91816176947745	0.0	0.0	0.0	0.0	0.0	2.489352002122189	0.0	0.0	0.0	0.0	0.0	0.0	8.056226873783542	7.865007971709123	10.111980839915114	0.0
H2B1K (74-90)	10.940969333202476	12.286858777848296	0.0	0.0	0.0	0.0	0.0	0.0	0.0	0.0	0.0	0.0	0.0	0.0	0.0	11.146344962950076	10.827008878118962	0.0
H2B1K (87-99)	13.425284042921708	11.98072428167528	0.0	0.0	0.0	0.0	0.0	13.416417985121443	0.0	0.0	0.0	0.0	0.0	0.0	11.627664639518292	12.050666020297786	12.168991261954657	0.0
H2B1K (99-119)	10.397209175362173	10.813512004367396	0.0	0.0	0.0	0.0	0.0	6.174056197451413	0.0	0.0	0.0	0.0	0.0	0.0	10.62464536715073	8.225012056245717	11.621700605663994	0.0
H2B1K (109-126)	10.480005619847292	10.179255810422259	0.0	0.0	0.0	0.0	0.0	10.200197426063404	0.0	0.0	0.0	0.0	0.0	0.0	8.280681345454108	8.843969871051561	11.046105272941729	0.0
H2B1L (1-12)	0.0	0.0	0.0	0.0	8.975675869183283	1.4807566190689145	0.0	0.0	0.0	0.0	0.0	0.0	0.0	0.0	0.0	0.0	0.0	0.0
H2B1L (8-19)	0.0	1.882081340266714	0.0	0.0	5.47751439482495	8.187893709643717	0.0	0.0	0.0	0.0	0.0	0.0	0.0	0.0	0.0	0.0	0.0	0.0
H2B1L (45-58)	0.0	11.022034855410372	0.0	0.0	11.145764575340662	11.476933132588117	0.0	0.0	0.0	0.0	0.0	0.0	0.0	0.0	0.0	0.0	0.0	0.0
H2B1L (45-62)	0.0	10.443893192323069	0.0	0.0	11.280772556721958	11.549139890321308	0.0	0.0	0.0	0.0	0.0	0.0	0.0	0.0	0.0	0.0	0.0	0.0
H2B1L (62-74)	0.0	13.153427766431856	0.0	0.0	9.514169918349147	12.325704629218132	0.0	0.0	0.0	0.0	0.0	0.0	0.0	0.0	0.0	0.0	0.0	0.0
H2B1L (79-90)	0.0	12.25477644318188	0.0	0.0	10.82386154333848	12.17462966298582	0.0	0.0	0.0	0.0	0.0	0.0	0.0	0.0	0.0	0.0	0.0	0.0
H2B1L (99-119)	0.0	10.842961997697039	0.0	0.0	11.56655193738824	10.686548088316554	0.0	0.0	0.0	0.0	0.0	0.0	0.0	0.0	0.0	0.0	0.0	0.0
H2B1L (108-126)	0.0	10.416122409646352	0.0	0.0	10.827086539530335	10.67096297236709	0.0	0.0	0.0	0.0	0.0	0.0	0.0	0.0	0.0	0.0	0.0	0.0
H2B1M (42-58)	0.0	11.396109529977991	0.0	0.0	0.0	11.43641324427927	0.0	0.0	0.0	0.0	0.0	0.0	0.0	0.0	0.0	0.0	0.0	0.0
H2B1M (45-62)	0.0	10.231038803356753	0.0	0.0	0.0	11.569237715326643	0.0	0.0	0.0	0.0	0.0	0.0	0.0	0.0	0.0	0.0	0.0	0.0
H2B1M (90-99)	0.0	11.98072428167528	0.0	0.0	0.0	0.0	0.0	0.0	0.0	0.0	0.0	0.0	0.0	0.0	0.0	0.0	0.0	0.0
H2B1M (99-112)	0.0	10.845260825347989	0.0	0.0	0.0	11.833672724220257	0.0	0.0	0.0	0.0	0.0	0.0	0.0	0.0	0.0	0.0	0.0	0.0
H2B1M (99-119)	0.0	12.058626254494948	0.0	0.0	0.0	8.995725277591514	0.0	0.0	0.0	0.0	0.0	0.0	0.0	0.0	0.0	0.0	0.0	0.0
H2B1M (108-126)	0.0	9.869113382435508	0.0	0.0	0.0	10.324663554991501	0.0	0.0	0.0	0.0	0.0	0.0	0.0	0.0	0.0	0.0	0.0	0.0
H2B1N (1-19)	8.590242258378765	12.379360557052951	0.0	0.0	0.0	7.567598946345104	0.0	0.0	0.0	0.0	0.0	4.596351459910185	0.0	0.0	0.0	0.0	6.664522541928879	0.0
H2B1N (1-12)	13.592773972213276	12.219659244694794	0.0	0.0	0.0	13.531234134902427	0.0	14.006313332519035	0.0	0.0	0.0	13.020569944612419	0.0	0.0	0.0	0.0	11.920321873156379	0.0
H2B1N (45-62)	11.7638666424775	10.726813580642387	0.0	0.0	0.0	11.513692936525015	0.0	11.510890269570766	0.0	0.0	0.0	11.770618336439428	0.0	0.0	0.0	0.0	10.893533532237	0.0
H2B1N (90-99)	13.425284042921708	11.98072428167528	0.0	0.0	0.0	0.0	0.0	13.416417985121443	0.0	0.0	0.0	13.159506018547916	0.0	0.0	0.0	0.0	12.168991261954657	0.0
H2B1N (108-126)	10.678286448743	10.416122409646352	0.0	0.0	0.0	10.67096297236709	0.0	10.200197426063404	0.0	0.0	0.0	9.997356930944088	0.0	0.0	0.0	0.0	11.688007308182778	0.0
H2B1O (1-12)	0.0	0.0	0.0	0.0	0.0	0.0	0.0	0.0	0.0	0.0	0.0	0.0	0.0	0.0	12.404134475454699	0.0	0.0	0.0
H31T (10-22) | H33 (10-22)	8.340622600201261	9.257947076468039	10.373103207365206	9.386720400249146	10.99656025514614	10.266544842171038	0.0	0.0	0.0	0.0	0.0	3.3188910346388636	0.0	0.0	0.0	0.0	9.95797200434653	2.2956385742880774
H31T (21-36)	11.589265967217884	10.702927639475265	11.626335426790337	7.893482688005257	12.364028491261035	12.102735863263081	0.0	0.0	0.0	0.0	0.0	10.440649893537557	0.0	0.0	0.0	0.0	11.11892403490844	10.656062230814648
H31T (118-136) | H31 (118-136) | H33 (118-136) | H32 (118-136)	13.954428290414024	13.716422302170491	13.276488708882319	13.801425206750215	13.352487654310988	13.506787392613585	0.0	0.0	0.0	0.0	0.0	0.0	0.0	0.0	0.0	0.0	13.33467514916028	13.09383941618248
H31T (28-40)	9.306242095818758	7.187277921358859	4.709588121639115	7.627558270879569	0.0	0.0	0.0	0.0	0.0	0.0	0.0	8.955961577272884	0.0	0.0	0.0	0.0	6.475670251492977	9.042963641836495
H3PS2 (32-47) | H31T (32-47) | H31 (32-47) | H32 (32-47)	11.949574601225438	12.444652614351753	11.829219058550045	8.120913356949647	10.355331857190299	13.926881699234192	0.0	0.0	0.0	0.0	0.0	11.73056915120679	0.0	0.0	0.0	0.0	11.90913893488228	12.01929294779902
H3PS2 (52-63) | H31T (52-63) | H31 (52-63) | H33 (52-63) | H32 (52-63)	13.30736646376465	12.875626045732137	13.712793059100783	12.814507842897926	13.2206716906472	13.159156112923714	0.0	0.0	0.0	0.0	0.0	0.0	0.0	0.0	0.0	0.0	13.081764902327128	0.0
H31T (62-71)	13.05073184199132	6.987106758794882	13.03719921323331	11.708096522287567	14.1089021033688	11.611275546408221	0.0	0.0	0.0	0.0	0.0	0.0	0.0	0.0	0.0	0.0	12.991003202300272	10.600987860273229
H31T (72-83)	13.121820857246103	11.75584442509189	8.267355010662811	11.97754529580144	14.236237125821084	12.276851785008002	0.0	0.0	0.0	0.0	0.0	0.0	0.0	0.0	0.0	0.0	12.371995546202804	11.171251100489224
H31T (75-90)	11.960643962642685	12.76938553284486	13.025370321749252	11.916579008547957	12.620053522929293	13.913150513694797	0.0	0.0	0.0	0.0	0.0	10.72936250368356	0.0	0.0	0.0	0.0	12.587457482504	12.712628011468633
H31T (113-128)	15.091249594437958	14.242141407170392	13.94788694366777	10.494466235082703	14.339031149888417	13.265784788506124	0.0	0.0	0.0	0.0	0.0	9.498777389370769	0.0	0.0	0.0	0.0	14.433629634770632	10.585567550537377
H31T (118-128) | H33 (118-128) | H32 (118-128)	13.506110486854148	12.981703439187834	12.362706688490576	15.265042552564944	13.700007119453165	10.859038512279268	0.0	0.0	0.0	0.0	0.0	11.83573964342098	0.0	0.0	0.0	0.0	12.258331793838142	16.374572476385236
H3PS2 (10-22) | H31 (10-22)	8.340622600201261	9.257947076468039	0.0	0.0	10.99656025514614	10.266544842171038	0.0	0.0	0.0	0.0	0.0	0.0	0.0	0.0	10.035523457662231	0.0	9.95797200434653	2.2956385742880774
H31 (28-40)	9.306242095818758	9.447235822383357	0.0	0.0	0.0	11.915728615520111	0.0	0.0	0.0	0.0	0.0	0.0	0.0	0.0	11.327256823726472	0.0	6.475670251492977	9.042963641836495
H31 (113-128) | H33 (113-128) | H32 (113-128)	14.30639984163384	14.371253314025543	0.0	0.0	13.606034469036986	13.059324617431349	0.0	0.0	0.0	0.0	0.0	0.0	0.0	0.0	0.0	0.0	13.905004202011824	11.12540734286155
H31 (118-128)	13.506110486854148	12.981703439187834	0.0	0.0	13.700007119453165	10.859038512279268	0.0	0.0	0.0	0.0	0.0	0.0	0.0	0.0	10.332190396838875	0.0	12.258331793838142	16.374572476385236
H3PS2 (63-72) | H31 (63-72) | H33 (63-72) | H32 (63-72)	10.434866660041688	8.983881937932008	0.0	0.0	11.808781312617436	9.835234793710432	0.0	0.0	0.0	0.0	0.0	0.0	0.0	0.0	0.0	0.0	10.182393084307488	8.976030296409508
H31 (72-81) | H33 (72-81) | H32 (72-81)	12.589055196497915	12.592515531781528	0.0	0.0	13.176754296831636	12.667914213361115	0.0	0.0	0.0	0.0	0.0	0.0	0.0	0.0	8.618528216181922	0.0	12.274492216659649	10.458170498690595
H31 (75-90)	11.397895224431469	12.628464545798955	0.0	0.0	12.438251169619958	14.050691707056588	0.0	0.0	0.0	0.0	0.0	0.0	0.0	0.0	8.794801076340889	0.0	12.258651250391091	12.712628011468633
H31 (90-102)	14.25162950206839	9.901161191541489	0.0	0.0	15.240003355260034	12.760419326288943	0.0	0.0	0.0	0.0	0.0	0.0	0.0	0.0	0.0	0.0	14.360178060783396	13.875181053340755
H3PS2 (102-118) | H31 (102-118) | H33 (102-118) | H32 (102-118)	0.0	9.387964472515389	0.0	0.0	0.0	9.656588664111073	0.0	0.0	0.0	0.0	0.0	0.0	0.0	0.0	0.0	0.0	0.0	0.0
H3PS2 (111-120) | H31 (111-120) | H33 (111-120) | H32 (111-120)	11.801575905752253	10.032865335913591	0.0	0.0	11.689049273230694	11.059828558417035	0.0	0.0	0.0	0.0	0.0	0.0	0.0	0.0	0.0	0.0	9.917114564067282	8.068221492823966
H32 (10-22)	8.340622600201261	9.257947076468039	10.373103207365206	9.386720400249146	10.99656025514614	10.266544842171038	0.0	0.0	0.0	0.0	0.0	3.3188910346388636	7.7355269747553015	0.0	10.035523457662231	2.5372863661970158	9.95797200434653	2.2956385742880774
H32 (28-40)	9.306242095818758	9.447235822383357	4.709588121639115	7.627558270879569	0.0	11.915728615520111	7.756541115684307	10.283202675283151	9.101604142483668	0.0	10.898872171978496	10.834985091484223	3.0003879068960835	10.182571703244623	11.327256823726472	7.564912891837991	6.475670251492977	9.042963641836495
H32 (75-90)	11.397895224431469	12.628464545798955	12.560156661016926	11.82196794576587	12.438251169619958	14.050691707056588	8.838559670482992	2.489352002122189	10.297326473394923	0.0	8.964157348695409	10.72936250368356	6.6572716516378625	11.771693994083783	8.794801076340889	11.184787181389698	12.258651250391091	12.712628011468633
H32 (87-102)	12.132415257116383	9.897008508539171	13.473679890296035	14.14414006956679	14.683957136635872	6.305229957967978	12.344684370315207	13.177036413017083	11.428581730230054	0.0	11.815290460455284	9.137548861641445	12.848919172662336	12.704949680474309	0.0	14.482142918568169	12.729938948842527	13.91472695102526
H33 (32-47)	12.2101335773634	12.405618675516969	12.81395662428861	7.7046456037843525	9.846813293621402	13.616740980336433	0.0	0.0	0.0	0.0	0.0	12.06430211875045	0.0	0.0	0.0	9.974805204897097	12.95247810587689	12.01929294779902
H33 (75-87)	10.233625082622538	11.40210050747546	11.309671943196248	10.26460338142862	11.103496193683828	13.233590078486756	0.0	0.0	0.0	0.0	0.0	10.306851336810672	0.0	0.0	0.0	8.350482522468587	11.186633953467654	11.547396738866873
H33 (81-96)	10.230475171304725	12.748678234482673	10.017168638317774	9.779166153286877	10.449683685205967	1.4807566190689145	0.0	0.0	0.0	0.0	0.0	0.0	0.0	0.0	0.0	0.0	11.287018635675594	10.269967809514865
H33 (87-102)	11.921411292718448	9.155061199569651	13.846496337124789	14.265883800171654	11.478012574832203	13.041636274863883	12.207007695557033	0.0	0.0	0.0	0.0	8.116332366556382	0.0	12.136088161384748	0.0	12.961993762761708	13.319488049255412	14.043874274050859
H3PS2 (28-40)	9.306242095818758	9.447235822383357	4.709588121639115	7.627558270879569	0.0	11.915728615520111	0.0	0.0	0.0	0.0	0.0	0.0	0.0	0.0	0.0	0.0	6.475670251492977	9.042963641836495
H3PS2 (75-90)	12.195201450372483	11.587856144194857	12.482386002936012	12.051251338409344	12.345829963292543	11.74021264384957	0.0	0.0	0.0	0.0	0.0	0.0	0.0	0.0	0.0	0.0	11.41806372901449	12.13979722474498
H3PS2 (113-125)	0.0	10.905379435368838	0.0	2.0157047859546924	0.0	11.375438900016512	0.0	0.0	0.0	0.0	0.0	0.0	0.0	0.0	0.0	0.0	0.0	0.0
H3PS2 (118-126)	10.741682492921255	11.517925273594663	9.586791826363175	12.94523667997778	10.848966885606263	0.0	0.0	0.0	0.0	0.0	0.0	0.0	0.0	0.0	0.0	0.0	0.0	0.0
H4 (4-16)	0.0	0.0	0.0	0.0	0.0	4.490707263609271	0.0	0.0	0.0	0.0	0.0	0.0	0.0	0.0	0.0	11.719501654410605	0.0	0.0
H4 (21-30)	13.596428913536045	11.382051726287674	13.882291576032312	13.954241573803664	14.635883481860823	0.0	13.746122002519622	10.577081248677587	0.0	0.0	0.0	13.674830641165054	0.0	12.943116695391902	0.0	14.292276207130353	13.022937692718168	12.615744331298565
H4 (88-103)	12.120427049880504	12.579485848822065	11.702728160854493	11.906877823304745	12.663585973247683	11.731258533083064	9.115421138157165	9.419730256861323	11.085890893412298	2.0703027050893006	8.15806414630615	12.279191690789393	11.435423446339094	9.76444072279513	0.0	11.89601072550112	11.633088550113404	12.047834539726166
H4 (23-34)	10.85218423879572	11.290225132264753	12.14141209787106	10.318199030892192	11.377009665364787	11.851592293206865	12.890550079686353	9.877173906159536	10.79814224257531	0.0	10.855679606991366	13.235149124122412	10.247247072658903	11.017268777656266	9.140500932816009	13.093110067262938	12.056833890693017	12.798643937180179
H4 (28-39)	11.73855217795024	14.616087081790102	14.528370876996675	12.053547915972223	15.277252515302223	13.592236972801935	0.0	0.0	0.0	0.0	0.0	12.025824441705383	0.0	0.0	0.0	0.0	10.280668947321246	11.772009337419242
H4 (47-61)	13.379111957149656	12.576427039697862	12.378970486985393	13.268045978007729	12.669383398699445	14.820499361918417	10.58765664109821	12.39427631239561	11.950822617607935	10.832877813280298	11.838510193955122	15.170859801863468	8.586109233782961	8.99244539349044	8.20544723116693	10.101639781966657	12.10289261222675	11.213899030659558
H4 (61-73)	12.170855082250878	6.699478694945574	9.987405754658305	12.44238482804954	10.50998411515667	11.569462295109613	10.45541659600923	10.701083396513427	11.417112980407355	11.628840247813164	11.428353300581866	11.364601572657218	11.449941169379198	10.524462226362786	9.763219625249494	10.664430902926895	7.571218370248662	12.344205452232483
H4 (61-88)	10.98190149654351	7.3402833783273875	10.97000877430878	9.853327217265408	10.56494445551142	11.882949559035868	0.0	0.0	0.0	0.0	0.0	9.8108255438401	0.0	5.332120544208975	0.0	0.0	11.369094042195723	5.8390817923287
H4 (61-83)	13.555204329936561	8.392208311938562	13.245205482188721	11.915241353416885	12.688271860050605	13.396610613694063	13.014711245624245	7.575365039750037	0.0	0.0	0.0	0.0	11.927225951646466	13.083005172827233	0.0	7.493013982782398	12.698274530406973	12.399292976069674
H4 (71-88)	11.753047318142135	12.52802028723104	12.322176628444979	10.733915297871324	12.717213076547091	12.126994091966962	11.56943598505067	0.0	0.0	0.0	8.137125271735979	12.670449248212531	8.740573730207327	10.91520877058268	0.0	9.73726098048946	11.41265004677146	10.02405681759742
H4 (82-99)	8.121792767720772	9.797040886809416	8.632130197634472	8.904564043922198	9.392346926540066	10.217606145992018	9.217047373673243	0.0	0.0	0.0	0.0	0.0	3.0003879068960835	9.291433467269712	0.0	11.441222119308495	9.949044222126888	2.2956385742880774
HAP28 (80-97)	9.900793684042235	9.30404852066778	0.0	9.361073242366363	9.317432637194186	0.0	0.0	0.0	0.0	0.0	0.0	0.0	0.0	0.0	0.0	9.153832390933406	9.573086626755568	0.0
HBA (1-18)	13.192061991254459	11.960356319115851	11.16722423543996	13.553570293459236	12.921666909498782	10.812568038577314	12.608895826053283	12.814562653185469	12.46164214181136	12.618486491273273	10.42404891338932	11.992929386183924	12.231500080388418	12.97254673325579	12.10971444558609	12.51523155201526	11.79773112905705	10.55491478736801
HBA (1-33)	9.256067712701743	11.77107076803021	0.0	14.076547506593396	10.683203764780734	7.401324067826624	0.0	0.0	0.0	0.0	0.0	0.0	0.0	0.0	0.0	0.0	12.507317734400383	0.0
HBA (71-84)	12.155874115151255	11.170450540103982	10.684372719530455	11.82931639554108	11.207786631934813	8.105313297970156	9.245314231504157	0.0	0.0	11.105496269959097	12.345402942804018	9.270643693006928	10.231836700435734	10.46533493806917	11.462597784331496	11.57009451853847	11.518638078880318	11.657151460196815
HBA (71-97)	11.221573997956767	11.863926189854872	11.2747237353964	9.223238653354928	11.557485974050726	10.406423689371314	0.0	0.0	0.0	0.0	0.0	0.0	0.0	0.0	0.0	9.727372460975849	8.809365458853284	6.721032823925746
HBA (81-97)	10.807715453955023	11.764289491501476	0.0	12.356217171661905	11.381866446396378	12.44646489357208	0.0	0.0	0.0	0.0	0.0	0.0	0.0	0.0	0.0	2.5372863661970158	10.153968625603365	10.029552351484595
HBA (108-124)	12.424017367677989	12.589916889782128	7.5861004576658955	12.85276639067522	12.208557678716286	10.591000265598298	0.0	9.215700782038432	0.0	0.0	10.341783954646587	6.972385992776071	9.126885632952831	8.425137356192096	9.132299647364706	9.119447939578427	11.176067133657737	8.386547618356724
HBA (121-136)	9.926900127248299	11.157335175096485	10.190675816223552	11.05981351891068	11.665928387343577	10.011690177712541	0.0	0.0	0.0	0.0	9.312947574255631	0.0	11.08175306312232	10.627407620728569	0.0	9.308589227458963	9.554745111582985	10.502166590896273
HBA (133-142)	14.200884907398073	14.904953653939549	12.964815521199338	13.416000376001476	12.598113918317043	11.344879349012482	0.0	0.0	8.101768274013507	0.0	10.031117425696754	11.765029200122914	13.04446526373906	10.160126783283403	0.0	10.819302877014731	14.029876293840022	10.33174502165607
HBA (17-33)	8.418933552827188	10.815743100546053	0.0	7.94144458451365	9.241999183465897	8.711952171826605	0.0	9.990431792070295	0.0	10.520845188122383	9.864093188391202	0.0	8.827636667431996	10.385208468178721	10.78790134101932	9.807672300541203	7.041051312202311	7.672263331140253
HBA (30-41)	11.706791538144644	11.606008700681732	0.0	9.91841575152959	13.46755572456173	12.726798860077839	0.0	9.107305835549699	0.0	0.0	7.716356021985346	0.0	8.953473817955064	0.0	0.0	8.896408718838059	9.764169902548682	0.0
HBA (33-46)	0.0	8.145831155693193	0.0	0.0	0.0	0.0	0.0	0.0	0.0	0.0	0.0	0.0	0.0	0.0	0.0	0.0	0.0	0.0
HBA (41-56)	8.472638105344611	11.462939800325756	8.94173154162782	10.958769098063105	10.48866025755035	11.604706943458494	12.088579046973635	14.21329868265951	11.572333510841032	13.4778887146176	9.54648959279887	9.250538700158211	11.588905695352576	10.152371304907605	12.655462311442017	12.47318563172958	10.637681724414872	12.154388408668758
HBA (41-71)	1.838692016661532	10.252764418739597	0.0	0.0	0.0	0.0	0.0	0.0	0.0	0.0	0.0	0.0	0.0	0.0	0.0	0.0	0.0	0.0
HBA (56-71)	7.766572732362365	10.293612448638687	8.13426794355607	7.707216101769423	10.338802899329911	8.364299794957704	0.0	0.0	0.0	0.0	0.0	0.0	0.0	0.0	0.0	0.0	11.195436507279767	8.331189404093292
HBA (61-74)	11.63384276328282	11.181755956846388	0.0	11.618375443405531	11.4533742274317	10.667852971986846	0.0	0.0	0.0	0.0	8.831222498596214	3.3188910346388636	9.151869092972733	8.500520787884298	9.762838396656635	10.930273808640782	9.540607531073347	9.215299008703015
HBA (64-80)	12.383058526964138	10.313077165078282	0.0	12.147891714263523	10.019379062908806	9.14628788910172	0.0	0.0	0.0	9.564883249636802	8.981153725001652	11.584345801452843	10.35979254341147	8.880736062475973	0.0	0.0	9.709778373901548	9.550107436301854
HBB (1-12)	12.612542768741603	11.19136831083063	12.308354992016111	13.681234125387187	12.845608743944547	9.060555135911358	11.26672631989996	12.388087647009934	8.91876512810255	12.597682717673345	12.00698707677993	11.077057666576817	11.884529078608827	12.133829019695167	11.618243176867441	10.97720749639469	10.525590639252615	10.933257403151984
HBB (12-24)	10.481511802261213	10.627527692691569	11.556802054444201	9.46448041287843	10.617404827955443	9.616455630158233	0.0	0.0	0.0	0.0	9.272179726192347	9.338921293284667	5.062309374097853	6.1645459085467476	0.0	12.177209175513202	11.514881581428392	11.702612302837542
HBB (97-107)	0.0	11.869385303647803	0.0	0.0	0.0	0.0	0.0	0.0	0.0	11.000212270782878	0.0	0.0	0.0	0.0	0.0	0.0	0.0	0.0
HBB (113-130)	10.0008262046046	13.022045902149051	0.0	10.911659710152673	11.299011210144164	11.272146248136554	0.0	7.681000647990168	0.0	0.0	11.291278849653345	9.666672696373253	8.846589779718785	8.701491933141074	9.532127486787985	0.0	10.690298576482041	0.0
HBB (130-139) | HBD (130-139)	11.53343908838314	10.583842021651938	10.555293515268762	11.987687353818272	10.883091807205345	0.0	0.0	0.0	0.0	0.0	0.0	0.0	0.0	0.0	0.0	0.0	10.351465208337826	0.0
HBB (134-147) | HBD (134-147)	14.296074041036032	13.5973715588691	12.393717102142089	13.032492619042854	12.01796197890127	12.24934898373809	8.102390287578263	0.0	0.0	2.0703027050893006	9.922809725217437	13.363007658894526	9.578698149413594	7.6672333078673605	0.0	10.797508107285102	12.938186572787089	11.75161574839656
HBB (16-34)	9.892072746175627	11.170639609450584	10.341398736465855	10.305891984906237	9.713187088360419	11.57508838292666	2.5579690954975063	8.676685409272832	3.098929042177115	7.290739233617316	10.345355740649188	0.0	10.018603946985086	9.85690721167612	10.206894787273852	9.251584422913897	9.728256332012817	9.631039205618082
HBB (34-55)	7.7117644763949915	9.361925848074508	2.2788326659094107	9.662425504504661	9.093884077354312	9.979880309937556	0.0	11.509041445369478	0.0	12.708426932381718	0.0	0.0	12.130485734953796	10.455316854570153	6.903976735538215	7.7194109721993485	6.390882273793825	10.163678650962733
HBB (34-46) | HBD (34-46)	0.0	10.686447522077623	0.0	9.819291972809804	0.0	0.0	0.0	0.0	0.0	0.0	0.0	0.0	0.0	0.0	0.0	0.0	0.0	0.0
HBB (46-62)	0.0	9.512398716247782	0.0	0.0	0.0	0.0	0.0	0.0	0.0	0.0	0.0	0.0	6.95928866731816	0.0	10.561891915949257	0.0	0.0	0.0
HBB (54-63)	11.469972088482711	9.05572254307511	0.0	10.649551808449441	9.792210766625319	0.0	0.0	0.0	0.0	0.0	0.0	0.0	8.933886314252678	8.78268260445449	0.0	0.0	0.0	0.0
HBB (55-69) | HBD (55-69)	1.838692016661532	10.982038658995602	0.0	0.0	10.230083675230748	9.826398455786427	0.0	0.0	0.0	0.0	0.0	0.0	0.0	0.0	0.0	0.0	0.0	0.0
HBB (55-87)	12.179736977178912	12.140621117118897	0.0	0.0	12.215349837593536	11.64293945013097	0.0	0.0	0.0	0.0	0.0	0.0	0.0	0.0	0.0	0.0	0.0	0.0
HBB (72-87)	11.228191609795049	11.561187324415549	9.166358527011537	10.879368087836657	11.104190706106959	10.632475576149448	0.0	9.377839124895223	6.472857347808071	9.902237053945896	9.843036026130221	9.485160494006864	9.980429422790817	9.71492417199576	8.391512402702658	10.634077939308161	10.474558354776413	7.6589554400226
HBD (1-12)	10.365874727824803	11.160884549391326	0.0	11.28957505158696	11.611052244022517	0.0	0.0	0.0	0.0	0.0	0.0	12.111494734829673	0.0	0.0	0.0	0.0	9.985450437172034	0.0
HBD (24-34)	11.20754306447139	12.18218330744554	0.0	11.264682630918605	10.768831592553411	9.389910169979927	0.0	0.0	0.0	0.0	0.0	0.0	0.0	0.0	0.0	0.0	13.598524510638589	0.0
HBD (54-63)	11.469972088482711	9.05572254307511	0.0	10.649551808449441	9.792210766625319	0.0	0.0	0.0	0.0	0.0	0.0	0.0	0.0	0.0	0.0	0.0	0.0	0.0
HBD (68-80)	0.0	9.422221866170778	0.0	0.0	0.0	0.0	0.0	0.0	0.0	0.0	0.0	0.0	0.0	0.0	0.0	0.0	9.988653390172475	0.0
HBD (72-85)	10.054300304242398	11.088220211366666	0.0	9.457898189805865	9.945972454333523	9.844747336503747	0.0	0.0	0.0	0.0	0.0	10.351670477489327	0.0	0.0	0.0	0.0	9.7009220200667	0.0
HBD (113-130)	11.507240087474475	12.679161017304839	0.0	10.866271006089507	7.959005178355388	10.09772959560084	0.0	0.0	0.0	0.0	0.0	0.0	0.0	0.0	0.0	0.0	11.200105563854155	0.0
HBG1 (55-69)	1.838692016661532	12.424624882461558	0.0	0.0	0.0	0.0	0.0	0.0	0.0	0.0	0.0	0.0	0.0	0.0	0.0	0.0	0.0	0.0
HBG2 (55-63) | HBG1 (55-63)	11.469972088482711	11.91806937623597	0.0	12.607411204639739	0.0	0.0	0.0	0.0	0.0	0.0	0.0	0.0	0.0	0.0	0.0	0.0	0.0	0.0
HBG1 (135-147)	9.066559501250989	9.245809799059604	0.0	0.0	0.0	0.0	0.0	0.0	0.0	0.0	0.0	0.0	0.0	0.0	0.0	0.0	0.0	0.0
HCLS1 (3-17)	1.838692016661532	0.0	0.0	7.821437271465065	5.10748764222088	0.0	2.5579690954975063	0.0	9.225765397653873	0.0	2.8477898632935568	3.3188910346388636	10.179266374008304	2.8612087750551938	0.0	8.373082620015309	0.0	10.518006189766886
HCLS1 (10-28)	7.130761543625111	1.882081340266714	5.843942682433351	7.565737541348584	8.856422440633267	0.0	9.759219584463583	7.985458982495506	0.0	7.39847095566228	10.338148811818424	0.0	9.651490856100622	8.999461086153802	9.41345461049099	5.631683639162009	5.98692095987698	9.36801707033645
HCLS1 (219-231)	0.0	8.857535277352785	0.0	10.968595091920244	0.0	0.0	0.0	0.0	0.0	0.0	0.0	0.0	0.0	0.0	0.0	0.0	0.0	0.0
HCLS1 (273-282)	11.971085680835344	10.969837781925376	10.986290944387026	8.532222310046283	12.200082236083283	10.116532709175283	9.86528408618269	0.0	0.0	0.0	0.0	0.0	13.807202883555385	11.952072402169382	0.0	0.0	0.0	0.0
HCLS1 (282-296)	8.70407117786211	11.395123488641143	10.776612588481877	9.994732176402517	10.818716868480916	10.494088219876083	11.790049265912895	9.851734433263532	10.174354114011612	10.730327860394494	9.333435600083401	9.333473369701828	9.803540880980561	11.959267725241316	11.669542162485305	10.365807494435657	11.598449261872197	11.368050936277688
HCLS1 (282-311)	0.0	8.813089369028651	0.0	7.33326587702123	0.0	0.0	0.0	0.0	0.0	0.0	0.0	0.0	0.0	0.0	0.0	0.0	0.0	0.0
HCLS1 (298-317)	12.942791292892254	9.879333903384596	12.387930655918941	9.980032710497627	10.73993411767453	0.0	13.285470462610814	11.450274676606853	12.519533181283608	8.464139751496463	6.754798896845712	0.0	13.36046658395985	8.385650109012479	9.967614433573432	10.343354508986344	11.095229530666037	12.035665182459683
HCLS1 (307-320)	9.752924835673909	6.691106762708146	0.0	12.448791369658071	0.0	0.0	0.0	0.0	0.0	0.0	0.0	0.0	0.0	0.0	0.0	12.337351269076235	0.0	0.0
HCLS1 (330-348)	1.838692016661532	10.984481529817533	7.476608174922904	0.0	0.0	1.4807566190689145	0.0	0.0	0.0	0.0	0.0	0.0	10.133348469635532	0.0	2.4211002605042458	0.0	12.947559676120797	0.0
HCLS1 (348-359)	0.0	0.0	0.0	0.0	2.008034639120229	0.0	0.0	10.465282876625732	0.0	11.681162123910383	2.8477898632935568	0.0	0.0	10.208750110639643	0.0	0.0	0.0	11.51800365932147
HCLS1 (359-375)	9.663572847622328	9.727313064701278	10.387649255230135	9.87528177862719	0.0	0.0	8.219428707311051	10.014455706876802	11.190356538384794	9.144922590199775	9.653710609283301	0.0	11.047449163322666	7.245567198923991	6.754027831107869	11.390553575199714	5.925546962871431	7.09490370481831
HCLS1 (437-460)	0.0	0.0	0.0	0.0	0.0	0.0	0.0	4.227898841377229	0.0	0.0	0.0	0.0	0.0	0.0	0.0	0.0	0.0	0.0
HCLS1 (41-52)	0.0	9.540305989760514	0.0	0.0	10.985041322444337	9.725506714355939	0.0	0.0	0.0	0.0	0.0	0.0	0.0	0.0	0.0	0.0	0.0	0.0
HCLS1 (447-460)	9.095449650849753	0.0	0.0	10.04015243508789	0.0	0.0	8.940189566660106	10.172749247227973	0.0	7.526945499617148	0.0	0.0	9.900813585535431	9.327766816433364	9.190936682477599	10.131613906288104	9.205332329155015	9.636046985599025
HCLS1 (58-70)	1.838692016661532	9.19505463504923	8.389109952098336	5.858411508878885	8.661691047195868	8.992572038007495	0.0	0.0	0.0	0.0	0.0	3.3188910346388636	3.0003879068960835	0.0	8.972167670118312	6.054445648302212	10.067849512632236	6.159622987342607
HCLS1 (99-110)	8.625726369845836	9.812071135547368	0.0	9.583814063206395	6.039927033192281	9.138064001812074	0.0	0.0	0.0	0.0	0.0	0.0	0.0	0.0	0.0	8.55314656343266	6.413168153550146	5.119251836466957
HCLS1 (110-136)	0.0	9.385066799414668	0.0	7.328858765000603	0.0	8.100748861830615	0.0	0.0	0.0	0.0	0.0	0.0	0.0	0.0	0.0	0.0	2.2586843293554644	8.95358284358563
HCLS1 (138-151)	6.648609991935428	9.931524328470054	0.0	8.357617726820541	0.0	8.519130323094613	9.40550916938619	0.0	0.0	0.0	0.0	10.388499630553138	3.0003879068960835	0.0	0.0	0.0	7.496362024034401	9.279666126168916
HCLS1 (161-171)	7.265466150194875	8.969929313415584	0.0	9.285492206016789	0.0	0.0	0.0	0.0	0.0	0.0	0.0	0.0	0.0	0.0	0.0	0.0	0.0	0.0
HCLS1 (173-186)	7.999256853464945	9.227544720309577	0.0	9.035329583707668	0.0	0.0	0.0	0.0	0.0	0.0	0.0	0.0	0.0	0.0	0.0	8.52144593219125	8.613087968169939	0.0
HCLS1 (212-231)	9.508485283442168	10.822007499167372	9.28829741368504	10.17006579958039	10.523342600894583	9.642064225031193	9.569186030444088	2.489352002122189	6.365982197248783	0.0	0.0	10.103455469500709	10.507508211082408	9.855289404855371	11.610279953361273	10.85901964684846	11.32472213326833	9.867630986719258
HDGF (37-47)	0.0	9.740118557205989	0.0	0.0	10.697080806842237	0.0	0.0	0.0	0.0	0.0	0.0	0.0	0.0	0.0	0.0	0.0	0.0	0.0
HDGF (47-56)	9.54205186869873	11.55496476171854	8.912609873923817	8.903087506001334	9.38001766954147	6.742223513080651	0.0	0.0	0.0	0.0	0.0	0.0	0.0	0.0	0.0	0.0	8.17717836615977	7.822489869431566
HDGF (86-96)	9.453412526254565	0.0	0.0	0.0	0.0	0.0	11.015910388228622	7.855930193597411	0.0	0.0	0.0	0.0	3.0003879068960835	11.456874196724193	11.465767073780688	0.0	9.846390873644593	10.052023595564343
HDGF (170-183)	10.440122492933916	10.907177043543392	10.289048528923079	7.607095339710043	8.168119218406233	0.0	11.432919503999933	11.10331636358957	0.0	9.83301865180707	0.0	3.3188910346388636	12.319757556352368	10.038381591877206	10.206411460318103	11.730237951013896	11.034681230240277	12.425381754914898
HDGF (183-195)	0.0	7.202658094354663	10.223879607639237	10.46411573965504	10.27911562828621	9.37304050162875	11.440960270097927	10.060207436597466	0.0	8.92583385142499	0.0	0.0	7.942937069337901	9.564178315752795	11.19158532023238	0.0	9.754658644853082	9.35055184201617
HDGF (226-240)	12.05140826919899	10.86454984487509	10.911540379113765	10.435472929389862	12.509067382125174	10.32296041603386	2.5579690954975063	10.207462321641977	0.0	0.0	0.0	11.98683196502001	12.463632918049655	2.8612087750551938	11.678408460664961	2.5372863661970158	9.951575356962318	9.762996315857773
HDHD2 (164-178)	0.0	0.0	0.0	0.0	8.805304918717177	10.80835003955528	0.0	0.0	0.0	0.0	0.0	0.0	0.0	0.0	0.0	0.0	0.0	0.0
HEMO (32-46)	5.905086972879983	10.533303134675979	8.257871187085227	9.881955668005503	10.964258139263286	5.243430240407564	9.321000800580991	0.0	0.0	0.0	0.0	0.0	10.290463630740136	9.272221919753909	8.451975104578045	10.775147387339581	7.583293790340517	10.86934412680428
HEMO (35-49)	10.716786012052385	7.484593952472348	10.739237847148003	10.628626961030871	9.62762701172943	0.0	5.317788754249207	0.0	0.0	0.0	0.0	0.0	8.478570316775452	13.368255783254037	9.818509730957114	9.843203731626634	10.094572390545288	12.051916187037525
HEMO (86-111)	0.0	0.0	9.548780319641343	0.0	0.0	9.240559905721087	0.0	0.0	0.0	0.0	0.0	0.0	0.0	0.0	0.0	0.0	0.0	0.0
HEMO (86-100)	12.596815655065841	10.829675362514326	11.691610774373121	8.11156922261396	13.745803662637156	12.895094475330344	0.0	0.0	0.0	0.0	0.0	0.0	0.0	0.0	0.0	0.0	0.0	0.0
HEMO (97-111)	13.452095148200655	13.262101076512621	13.760469289156214	13.265463018568106	13.41788810566	14.54197673745315	0.0	0.0	0.0	0.0	0.0	0.0	0.0	0.0	0.0	0.0	10.478321558644424	7.01803256657557
HEMO (131-145)	0.0	0.0	0.0	0.0	0.0	0.0	9.694254161624153	0.0	0.0	0.0	0.0	0.0	0.0	8.627523485278202	6.8036848472524385	5.316014214135323	7.899494532177804	10.33404662922821
HEMO (297-308)	14.591093899971035	12.097332164765742	13.049277939945013	14.614165280933946	13.519338544647304	0.0	0.0	0.0	0.0	0.0	0.0	0.0	0.0	0.0	0.0	11.318008655612156	11.25286845246864	12.406928855310662
HEMO (321-338)	11.778264379586025	13.742040767454744	11.939923774089998	11.844828417126319	12.239628850137565	8.070792868989399	0.0	0.0	0.0	0.0	0.0	0.0	0.0	0.0	0.0	7.846780051158726	13.087210218825614	12.453049014975571
HEMO (338-355)	13.83713078896354	12.15978950250751	0.0	12.036421186734389	12.568771270738381	10.06687964206173	0.0	0.0	0.0	0.0	0.0	0.0	0.0	0.0	0.0	0.0	0.0	10.799764932066449
HEMO (394-403)	0.0	5.45457870842394	0.0	0.0	2.008034639120229	8.824574276326421	0.0	0.0	0.0	0.0	0.0	0.0	0.0	0.0	0.0	11.155080079985446	0.0	0.0
HEP2 (19-30)	6.015145924360851	0.0	0.0	0.0	0.0	0.0	0.0	0.0	0.0	10.694742137469685	9.292824426403927	0.0	9.69680327946577	0.0	0.0	10.13270686166351	11.654081502678114	12.1033670609643
HEP2 (25-41)	8.767308190440808	0.0	9.675468437846618	6.428062672202536	0.0	0.0	10.520540675014638	10.285306736653212	11.658615802170157	0.0	11.749744304288953	9.96581169709225	11.377000765266951	10.433877901239972	10.346453161829384	0.0	10.267983263405448	0.0
HEP2 (455-471)	0.0	0.0	0.0	0.0	0.0	10.219751415557965	0.0	0.0	0.0	0.0	0.0	0.0	0.0	0.0	0.0	0.0	0.0	0.0
HEP2 (486-499)	0.0	0.0	0.0	0.0	9.419129550578297	11.509044918395746	0.0	0.0	0.0	0.0	0.0	0.0	0.0	0.0	0.0	0.0	0.0	0.0
HEP2 (30-48)	0.0	0.0	0.0	0.0	0.0	0.0	0.0	0.0	0.0	0.0	0.0	0.0	11.823830552699492	0.0	0.0	11.650843840829747	11.590875048872563	5.96452924950711
HEP2 (64-84)	10.400304799776025	0.0	0.0	9.499138588040642	0.0	9.031915250273292	9.343852219166584	9.947252854523125	0.0	2.0703027050893006	8.649208868707868	0.0	9.209171221225489	10.849318014852521	0.0	9.94170291796864	9.92703919202592	10.191848366403148
HEP2 (96-114)	10.645173162996985	0.0	9.821316400547898	11.126327665737126	11.103824910015923	11.190225781507701	9.795123925097664	8.629570120828813	10.957676652650798	0.0	10.36067458202578	6.3744100179103995	9.598254153198178	10.46407923358175	0.0	8.732315605016288	9.915257298739164	10.221604796654695
HEP2 (165-180)	0.0	8.437919897001144	10.896040537850084	2.0157047859546924	10.565288185255355	11.103930213104421	0.0	0.0	0.0	0.0	0.0	10.787981293179378	0.0	0.0	0.0	0.0	2.2586843293554644	0.0
HEP2 (218-232)	11.30116616232225	1.882081340266714	14.8410219337681	11.598449410511622	15.368855660779897	11.526743063682805	0.0	0.0	0.0	0.0	0.0	8.145938753347526	0.0	9.426161634744673	0.0	0.0	14.408735905861807	12.250259475902137
HEP2 (305-321)	0.0	0.0	0.0	0.0	2.008034639120229	10.372136225516977	0.0	0.0	0.0	0.0	0.0	0.0	0.0	0.0	0.0	0.0	0.0	0.0
HEP2 (414-427)	0.0	0.0	0.0	0.0	0.0	10.592699848094366	10.617033877570185	0.0	0.0	0.0	0.0	0.0	0.0	8.627732050129648	0.0	0.0	0.0	0.0
HEP2 (414-434)	0.0	0.0	0.0	0.0	7.955906043249505	9.990476379105496	0.0	0.0	0.0	0.0	0.0	0.0	0.0	0.0	0.0	0.0	0.0	0.0
HINT1 (63-79)	0.0	0.0	0.0	0.0	0.0	9.445771521877711	0.0	0.0	0.0	0.0	0.0	0.0	0.0	0.0	0.0	0.0	0.0	0.0
HLAB (237-254) | HLAA (237-254)	0.0	0.0	0.0	0.0	0.0	0.0	0.0	0.0	0.0	0.0	0.0	0.0	9.27113531291181	0.0	5.74909222238565	0.0	9.229653206067914	9.455735046629702
HLAC (237-254)	0.0	0.0	0.0	0.0	0.0	0.0	0.0	0.0	0.0	0.0	0.0	0.0	9.27113531291181	0.0	5.74909222238565	0.0	9.229653206067914	0.0
HLAH (239-254)	0.0	0.0	0.0	0.0	0.0	0.0	0.0	0.0	0.0	0.0	0.0	0.0	9.27113531291181	0.0	5.74909222238565	0.0	0.0	9.455735046629702
HMGA1 (88-107)	10.54392317771267	10.109565870658221	9.452009074619625	8.85580500562933	8.20839748069514	0.0	6.97593814672901	0.0	9.370471705673573	0.0	8.729059179066999	8.888411144080973	10.593593669655121	8.723247922676311	9.40892957824015	11.069085223096772	10.249782603689034	0.0
HMGB1 (52-65)	8.304993304808255	10.034879332399234	0.0	0.0	2.008034639120229	8.541735583746947	0.0	0.0	0.0	0.0	0.0	0.0	0.0	0.0	0.0	0.0	7.59473010500976	0.0
HMGB1 (76-87)	11.41854650997013	11.224816273724462	8.655252197226778	10.381265730572983	10.064631660770495	8.73724637150667	10.783741080216867	2.489352002122189	0.0	0.0	8.963875016191064	0.0	13.337485926934066	0.0	0.0	10.772357913584473	10.816088405087452	10.806017357291157
HMGB1 (89-102)	11.962384860735309	10.820688965393922	12.512425575231456	10.856182832720108	11.893102623069069	11.308220387536139	12.596403455789252	11.996314607555055	0.0	8.866634852942136	12.001124168757503	13.732366270028578	12.042359769001319	11.636769438227372	11.70347852702365	10.599720201979265	12.41281809841675	11.500720302248707
HMGB1 (106-127)	0.0	1.882081340266714	0.0	0.0	0.0	10.056206429199028	0.0	0.0	0.0	0.0	0.0	0.0	0.0	0.0	0.0	0.0	0.0	0.0
HMGB1 (115-127)	0.0	0.0	8.452952454645478	0.0	0.0	0.0	8.854810746496435	10.228221172508203	0.0	0.0	0.0	9.249533187023383	0.0	8.640286578109869	10.498228564036854	0.0	9.5981737413808	8.210215385454674
HMGB1 (120-129)	0.0	6.074198322528948	0.0	8.656050086476396	0.0	0.0	0.0	0.0	0.0	0.0	0.0	0.0	0.0	0.0	0.0	0.0	0.0	0.0
HMGB1 (128-149)	10.691210006879473	9.417221897334981	9.197531207536853	10.278410213242038	10.392245450306893	7.935758560505214	10.63845871629023	11.81584560531008	0.0	10.396125751425512	11.765438417884992	10.606184469286905	10.503610846233883	8.295465295286032	8.758653335630381	7.266353982340483	9.810017977667629	9.762121652692569
HMGB1 (149-162)	9.934052421461502	9.520793766042733	0.0	8.758153053443904	9.603414735746421	9.999999980391063	10.811538635055665	10.369321479154568	0.0	0.0	10.714381804691689	9.936300680403692	10.336625075437976	8.730682445003668	8.310496962752367	9.723132520472372	8.778677641452022	9.754454446717244
HMGB1 (184-199)	8.021859214217873	7.429752530450602	9.535731429311648	2.0157047859546924	7.576756244166066	7.737508536250556	2.5579690954975063	6.879214054547548	0.0	0.0	0.0	0.0	8.761669556912647	2.8612087750551938	0.0	11.379191763365261	0.0	7.622977158956876
HMGB1 (196-214)	7.058928032614115	9.175996867461732	8.539218564660677	7.863087990922626	0.0	0.0	0.0	0.0	0.0	0.0	0.0	0.0	5.1838930469826545	0.0	0.0	9.041490121717647	0.0	0.0
HMGB2 (1-20)	9.278637053706534	8.88279762881252	0.0	0.0	0.0	11.53726579755354	0.0	0.0	0.0	0.0	0.0	0.0	0.0	0.0	0.0	0.0	0.0	0.0
HMGB2 (52-69)	1.838692016661532	9.126250363574968	0.0	0.0	2.008034639120229	10.75374141675573	0.0	0.0	0.0	0.0	0.0	0.0	0.0	0.0	0.0	0.0	0.0	0.0
HMGB2 (183-195)	9.541507489353442	8.706118947648445	10.074983259458973	6.367535590916306	0.0	0.0	0.0	0.0	0.0	0.0	0.0	0.0	10.686605720498696	10.954069178040779	0.0	8.491767286963464	0.0	0.0
HMGB2 (193-207)	7.424894081179975	10.346408000555371	11.499031577955032	0.0	0.0	0.0	0.0	0.0	0.0	0.0	0.0	0.0	10.793310187113237	11.063821704412925	0.0	9.871559898377635	8.692014539466726	10.184000234252851
HMGB2 (58-69)	9.464242319312381	11.228427121787155	8.51290360505526	8.005225495196893	9.654355639184036	10.806653999830171	0.0	0.0	0.0	0.0	0.0	0.0	0.0	0.0	0.0	0.0	8.04940860262411	0.0
HMGB2 (77-85)	0.0	9.369568381921356	7.701525333876013	0.0	0.0	0.0	0.0	0.0	0.0	0.0	0.0	0.0	0.0	8.359962677814089	0.0	10.381082262811614	0.0	0.0
HMGB2 (89-102)	11.962384860735309	12.731568747188321	12.512425575231456	10.856182832720108	11.893102623069069	11.815773448131608	12.596403455789252	11.996314607555055	9.906348491282756	8.866634852942136	12.001124168757503	13.732366270028578	12.042359769001319	11.636769438227372	11.70347852702365	10.599720201979265	13.135908856483802	11.500720302248707
HMGB2 (106-127)	0.0	8.91100061043792	0.0	0.0	0.0	6.380898233203296	0.0	0.0	0.0	0.0	0.0	0.0	0.0	0.0	0.0	0.0	0.0	0.0
HMGB2 (114-127)	7.255042647978462	10.354288353440362	10.354371615058485	0.0	9.839149329168405	10.842970349359508	11.52899706018835	11.976597062771168	10.71991878821559	11.370670878422615	8.920616799742303	11.206210907364495	11.328257749824056	11.033869967000456	8.566790831131529	11.554407232192206	10.114863215254541	10.84004844296784
HMGB2 (133-144)	11.34436509128713	10.517471735539393	12.561652828476115	10.502581694491342	10.309499823771919	8.630510113907155	10.372826141857216	10.765003699392096	10.640182763743388	6.957587369428319	12.418556819391537	12.079956272164152	10.018569866378746	10.85154067603512	10.293295516244509	10.987484067947381	10.796935437338346	10.284674692600234
HMGB2 (149-162)	9.934052421461502	9.520793766042733	0.0	8.758153053443904	9.603414735746421	9.925094147971855	10.811538635055665	10.369321479154568	8.358019390911128	0.0	10.714381804691689	9.936300680403692	10.336625075437976	8.730682445003668	8.310496962752367	9.723132520472372	8.778677641452022	9.754454446717244
HMGB2 (183-207)	11.37264318395567	7.650766038440729	0.0	10.005684068798233	4.8685535041783865	0.0	7.790555974932772	8.045374138420506	0.0	0.0	2.8477898632935568	8.906422591350493	9.44441022877414	9.387170632946226	7.433795786709165	0.0	2.2586843293554644	8.374337502293624
HMGB3 (88-98)	12.909388995624564	0.0	0.0	0.0	0.0	0.0	0.0	0.0	0.0	0.0	0.0	0.0	12.011708778004039	0.0	0.0	11.515594948437506	0.0	13.391703524560507
HMGB3 (178-191)	9.405334082326636	0.0	0.0	0.0	0.0	0.0	0.0	0.0	0.0	0.0	0.0	0.0	11.255441283114454	0.0	0.0	10.185671200065812	0.0	9.292630048908812
HMGN1 (6-18)	1.838692016661532	8.43720930699956	0.0	0.0	8.020142848484193	8.506012148951143	2.5579690954975063	8.96316949165189	0.0	0.0	0.0	0.0	9.761223513715066	9.172728275729717	9.47670474430196	11.654629556017698	10.722322609050343	12.665347029302382
HMGN1 (71-100)	4.198517757881789	1.882081340266714	0.0	0.0	2.008034639120229	8.010833381751858	0.0	0.0	9.180858348721939	0.0	0.0	3.3188910346388636	0.0	0.0	0.0	0.0	8.881943021739085	0.0
HMGN1 (82-98)	9.809247626222275	12.853931014193869	11.159034104430333	12.477623043843748	12.642692303392437	11.329029686082151	11.016552733530153	11.757536011693007	11.562472703098797	9.98237098941621	12.051380602231179	12.97055926345895	10.340385547324983	11.72911527608974	11.116497203558708	12.445200088132983	8.69341930473759	9.278027852898283
HMGN2 (30-42)	10.47531975274907	13.186043069726942	10.97988499307557	11.988738582454015	12.295715348771742	12.194272221287475	11.101700047794969	9.977923020150808	10.825140103491275	7.006888576260566	11.979938141603885	12.470037638021507	11.954780410470523	9.434312878043754	9.091219922457077	9.90980855592615	11.659548255621837	11.112620242190241
HMGN2 (32-46)	12.377324796049981	11.391736525676619	10.850460237973532	11.811646010627395	10.140699914791359	11.091456157230533	9.30111378087089	11.831720382265168	3.098929042177115	15.32395095115607	12.985324227519316	10.588496481477087	11.208101997191054	13.74540977869097	15.209659870155845	14.2219421271382	10.878995179046912	12.532871482366888
HMGN2 (48-76)	0.0	0.0	0.0	0.0	0.0	10.658150773441344	0.0	0.0	0.0	0.0	0.0	0.0	0.0	0.0	0.0	0.0	0.0	0.0
HMGN2 (48-56)	1.838692016661532	0.0	0.0	0.0	0.0	0.0	2.5579690954975063	0.0	0.0	0.0	0.0	0.0	0.0	0.0	0.0	2.5372863661970158	2.2586843293554644	2.2956385742880774
HMGN2 (59-76)	9.619951024679326	7.879004417127743	8.225325470491867	7.7613635350227845	11.14645535965163	7.7123252756643295	9.76782252435092	10.64393367767027	11.222995712911892	0.0	10.524880658147488	9.704895668069472	10.795385140726157	10.64834038882538	5.242123053117323	10.409579487372369	9.427757538470697	11.557976585107852
HMGN2 (59-90)	5.656578018610251	13.351181927945564	2.2788326659094107	12.072330835365998	9.165751432685353	10.170081621216935	0.0	0.0	3.098929042177115	0.0	0.0	0.0	14.513371929862538	6.47868272103857	2.4211002605042458	8.683197268805252	12.109810148753219	14.304829732576101
HMGN2 (76-89)	14.329462277555452	12.154127021193386	13.725519145783577	15.992163122182227	13.153650583165723	14.108047954353978	13.209397894789078	13.177926043050233	13.047031440862783	13.838432968729549	16.533900318151282	15.682297199371789	15.109881779801057	14.90629899884742	12.890146058416054	14.321468343814036	16.106138377944358	16.70078655096867
HMGN3 (32-43)	0.0	0.0	8.58096358990691	0.0	0.0	8.54941366110642	0.0	0.0	0.0	0.0	0.0	0.0	0.0	0.0	9.10414645688984	0.0	0.0	0.0
HMHA1 (95-116)	0.0	0.0	0.0	0.0	0.0	0.0	9.478158654159346	9.407641583166951	0.0	0.0	0.0	0.0	0.0	2.8612087750551938	0.0	2.5372863661970158	0.0	9.250380223013286
HMHA1 (424-443)	1.838692016661532	1.882081340266714	0.0	0.0	6.094598376669584	1.4807566190689145	2.5579690954975063	6.210744120408449	0.0	0.0	0.0	0.0	0.0	2.8612087750551938	2.4211002605042458	8.591085388973577	8.967804841391688	9.522893300837458
HMHA1 (622-641)	0.0	10.960043403441057	7.023700267058077	0.0	0.0	0.0	8.634347192021373	9.699356703448366	0.0	0.0	0.0	0.0	0.0	7.990207041211282	9.672898660126162	6.346355521756685	2.2586843293554644	9.176841048508837
HNRL2 (64-89)	7.824037440508438	0.0	5.467405783771042	7.199105592785369	6.027210026688605	0.0	8.074548634009728	4.154234460975173	0.0	0.0	0.0	0.0	7.651626929208244	0.0	2.4211002605042458	0.0	0.0	2.2956385742880774
HNRL2 (90-102)	9.85383127845827	0.0	9.432137281070036	0.0	0.0	0.0	10.149242871611708	9.724218886446062	0.0	8.425602976586825	0.0	0.0	10.198125872902168	9.637677983105668	0.0	2.5372863661970158	0.0	0.0
HNRL2 (117-135)	8.151615122778084	7.749453284223963	7.319946516823421	8.101113792555536	8.945971353542154	0.0	8.342387683401093	5.157265089178083	0.0	0.0	0.0	0.0	9.076840345344763	0.0	0.0	0.0	8.391559512874403	7.977962086528347
HNRPC (229-250)	10.995497002144534	10.550597465001214	10.302812552093997	9.585345386894383	9.338796971615663	6.7281130679236245	0.0	10.9303618781116	0.0	0.0	6.411437230823575	10.140202928317695	12.257076237458541	9.913847464197275	5.146017799255764	10.072404754071474	11.229491808316226	5.83247128202886
HNRPC (250-267)	9.466455288425928	0.0	8.848123696043926	9.538186688696893	0.0	0.0	0.0	10.35631295586082	0.0	9.074209807162756	7.858988181430588	0.0	10.648941887694715	10.798262499185467	0.0	11.39093582130698	0.0	8.551702989892165
HNRPC (267-284)	9.833108141535877	8.973960787913313	8.881484241113753	8.93774071809944	9.706812041726684	9.188578791738001	0.0	11.53261724192783	0.0	10.078515338394062	0.0	9.83075614293573	9.822404142956412	10.047884414189074	10.876177883038983	0.0	7.534103626733236	9.624896325742343
HNRPD (31-67)	0.0	0.0	0.0	0.0	0.0	0.0	0.0	2.489352002122189	0.0	0.0	0.0	3.3188910346388636	3.0003879068960835	0.0	0.0	0.0	0.0	2.2956385742880774
HNRPD (39-67)	8.278204404854925	0.0	0.0	0.0	4.829416749366647	1.4807566190689145	7.68270409867458	4.955307081848679	0.0	2.0703027050893006	0.0	8.690499924719118	6.122005198627837	8.778485517520238	2.4211002605042458	8.563230432686584	6.360827223325396	8.757641914336054
HNRPD (52-67)	0.0	0.0	0.0	0.0	0.0	0.0	0.0	0.0	0.0	7.631013549836432	0.0	0.0	0.0	0.0	0.0	8.056651347546236	0.0	0.0
HNRPD (143-154)	11.18370740958484	9.605383334259464	10.548885303610692	8.403233971760745	10.900708821199117	12.676465894018284	0.0	0.0	0.0	0.0	0.0	0.0	0.0	0.0	0.0	0.0	0.0	0.0
HNRPD (186-198)	0.0	0.0	11.945955917442102	0.0	10.809121514816	0.0	11.501226877316478	10.236645433730068	0.0	0.0	0.0	0.0	9.107591094104507	9.716532479158703	10.61033015972324	10.644258732494922	9.212080023152536	10.581469513432754
HNRPD (329-342)	1.838692016661532	1.882081340266714	9.806299060765763	8.584922507996069	10.404876051358674	10.667795026634076	10.302045896195718	9.893244181603357	0.0	0.0	0.0	10.108630458524829	9.688831120560973	0.0	9.469405239421471	10.883354687919793	8.318884284176221	0.0
HNRPK (43-57)	0.0	0.0	0.0	0.0	10.873855790714297	8.952095486578632	0.0	0.0	0.0	0.0	0.0	0.0	0.0	0.0	0.0	0.0	0.0	0.0
HNRPK (69-87)	11.125992741659744	10.019898878404714	10.751567037808895	0.0	10.963376357609793	10.445010858044434	11.483626133085767	0.0	0.0	0.0	0.0	0.0	0.0	0.0	8.159171444461736	0.0	5.52918347839737	7.696047067113762
HNRPK (339-360)	5.6767303570417615	0.0	0.0	8.730913159025812	0.0	0.0	0.0	0.0	0.0	0.0	0.0	0.0	8.406603520326577	0.0	0.0	7.6276181439011514	0.0	7.721677046711527
HNRPK (374-392)	0.0	9.728989671544072	0.0	0.0	0.0	8.208900404046828	0.0	0.0	0.0	0.0	0.0	0.0	0.0	0.0	0.0	0.0	0.0	0.0
HNRPK (422-437)	0.0	8.375775035289916	0.0	0.0	0.0	9.747524336124824	0.0	0.0	0.0	0.0	0.0	0.0	8.534143235372373	0.0	8.588065594853262	0.0	0.0	8.021639466693394
HNRPK (437-458)	9.021775363250276	11.211459345726565	2.2788326659094107	9.981004536110119	8.053690518047949	10.423094512124482	0.0	0.0	0.0	0.0	0.0	0.0	3.0003879068960835	0.0	0.0	0.0	0.0	0.0
HNRPU (40-56)	7.372297165770254	0.0	9.348335546260536	8.630671366869585	9.538910618630146	7.7949144589872414	9.576288704752697	10.381993497185471	0.0	10.72598159518984	0.0	0.0	7.200182383444989	0.0	10.739412593075983	9.789877026576974	7.720056895336644	6.019945279318229
HNRPU (83-96)	12.066678608175076	10.05121229735943	10.072691031511525	10.830361400367394	12.241391978481325	7.057241279773445	12.236313047845222	12.857633932875494	7.038837042022697	10.945829609890547	9.361543710251443	9.524841121683089	11.63658495041933	10.79741019875597	11.495676263271827	10.24503756937153	9.787371248098328	11.108467602759285
HNRPU (88-106)	0.0	0.0	0.0	0.0	0.0	0.0	0.0	0.0	0.0	0.0	0.0	0.0	0.0	0.0	0.0	6.822249198149392	0.0	0.0
HNRPU (194-213)	9.695039983532412	11.118349965462954	9.891076023360647	10.805326030350422	11.091607870604339	10.172719970309023	9.720336115581205	10.285373971442922	0.0	10.500362440534731	0.0	0.0	10.074653285597664	9.611717752709726	10.05884898566102	10.84913449494261	8.236590536925245	9.82693307891507
HNRPU (269-283)	8.841186098804714	10.156570371189986	8.429162587296254	8.881179767152432	0.0	0.0	10.421454104356476	7.497450340272288	0.0	10.033425226280842	0.0	10.405173393635334	11.315714234351617	10.745327273552686	10.936578320257079	11.019907969317357	8.309140033460844	0.0
HNRPU (505-518)	0.0	0.0	0.0	0.0	0.0	4.453883166691614	0.0	0.0	0.0	0.0	0.0	0.0	0.0	0.0	0.0	0.0	0.0	0.0
HNRPU (594-604)	0.0	0.0	0.0	0.0	0.0	9.134283287767728	0.0	0.0	0.0	0.0	0.0	0.0	0.0	0.0	0.0	0.0	0.0	0.0
HNRPU (620-632)	7.604610494233211	9.64454412883345	9.360832113973714	6.517499843825882	9.300264451879437	0.0	2.5579690954975063	2.489352002122189	0.0	0.0	0.0	11.097986622451767	9.86233239519178	0.0	0.0	0.0	11.623929001576409	0.0
HNRPU (652-665)	8.664109529019544	7.384618276092453	6.4867865485228915	7.297939508699363	11.534850853108107	7.389273166293501	8.480675468358962	0.0	0.0	0.0	9.0778904918222	11.348514105876701	11.99550389973766	0.0	0.0	9.805456897664847	9.902601675678179	0.0
HP1B3 (56-75)	10.640009662966502	8.599257502517371	10.422526081495317	0.0	10.571930234746368	7.347053327667798	11.146880439236778	0.0	0.0	0.0	0.0	11.72357940481508	10.638379636340545	0.0	8.950141281870396	7.009993190833118	9.786382037151798	8.658562848344758
HP1B3 (57-70)	0.0	9.334909699536281	8.718992135642523	0.0	0.0	0.0	10.407271598217255	0.0	0.0	0.0	0.0	0.0	0.0	0.0	0.0	10.201115372527767	0.0	0.0
HPRT (206-218)	0.0	10.179991713039836	0.0	0.0	0.0	10.554918880475869	0.0	0.0	0.0	0.0	0.0	0.0	0.0	0.0	0.0	0.0	0.0	0.0
HPTR (59-69)	0.0	0.0	10.119260103692206	0.0	9.536005856800626	0.0	0.0	0.0	0.0	0.0	0.0	0.0	0.0	0.0	0.0	0.0	0.0	0.0
HPT (148-160) | HPTR (90-102)	0.0	0.0	9.361317587943306	0.0	12.235143631419355	0.0	0.0	0.0	0.0	0.0	0.0	0.0	0.0	0.0	0.0	0.0	0.0	0.0
HPT (161-180) | HPTR (103-122)	0.0	0.0	13.16318751555296	0.0	11.738866638085433	12.713649451104043	0.0	0.0	0.0	0.0	0.0	0.0	0.0	0.0	0.0	0.0	0.0	0.0
HPTR (164-178)	0.0	0.0	10.916991111102151	0.0	10.5970276585631	11.932246366361952	0.0	0.0	0.0	0.0	0.0	0.0	0.0	0.0	0.0	0.0	0.0	0.0
HPTR (187-198)	0.0	0.0	12.209209513889798	0.0	10.1427200870167	10.24911361218161	0.0	0.0	0.0	0.0	0.0	0.0	0.0	0.0	0.0	0.0	0.0	0.0
HPTR (198-207)	0.0	0.0	12.126186529181814	0.0	11.894887386479288	8.866225696800585	0.0	0.0	0.0	0.0	0.0	0.0	0.0	0.0	0.0	0.0	0.0	0.0
HPTR (301-312)	0.0	0.0	10.682005106602542	0.0	8.634996220575804	8.202173792399796	0.0	0.0	0.0	0.0	0.0	0.0	0.0	0.0	0.0	0.0	0.0	0.0
HPTR (334-348)	0.0	0.0	9.913377059199535	0.0	10.574624984019305	11.144567304333226	0.0	0.0	0.0	0.0	0.0	0.0	0.0	0.0	0.0	0.0	0.0	0.0
HPT (25-40)	11.537230759842702	12.519697995197063	10.174807788616668	11.165220307059904	10.09765716312838	13.047414577758273	0.0	0.0	0.0	0.0	0.0	0.0	12.612024470610375	0.0	0.0	13.216865965874812	9.966696072638811	0.0
HPT (58-67)	9.685567174014237	7.911621878667115	10.224064107893	11.441552372664217	9.536005856800626	11.177142380564481	0.0	0.0	0.0	0.0	0.0	0.0	11.616884660778316	0.0	0.0	11.247408920257296	10.342525083718098	10.368861929171151
HPT (236-245)	8.379911546425848	5.165786805186657	13.85045661520168	8.526198239063504	15.890312924363993	0.0	11.024742929254186	0.0	0.0	0.0	0.0	0.0	0.0	0.0	0.0	6.8778087835642445	0.0	13.027466117672628
HPT (245-256)	9.503942654276038	10.452915983263804	11.077355733117658	9.459428378792422	10.1427200870167	12.472292797582009	0.0	0.0	0.0	0.0	0.0	0.0	0.0	0.0	0.0	0.0	0.0	0.0
HPT (250-265)	12.64680461524233	11.51782418280975	12.201916769269614	11.943931631303883	14.264029594243368	11.813737927375303	2.5579690954975063	0.0	0.0	0.0	0.0	0.0	0.0	12.504029412726558	12.059454114652775	11.796891343113732	11.58003378271314	12.329088588684138
HPT (267-281)	12.108693481876593	9.791124950865704	10.875779711465619	11.163191916808747	10.907622369665452	11.287158665171225	0.0	0.0	0.0	0.0	0.0	0.0	0.0	0.0	0.0	11.20021233604126	9.996891789850254	11.360388173129975
HPT (281-299)	11.905959645373237	10.620300390145603	13.07208716216904	12.477399766021593	13.003973510300526	10.947129230699835	0.0	0.0	0.0	0.0	0.0	0.0	0.0	0.0	0.0	5.9533016153161755	8.06590394274976	9.472769980532162
HPT (288-299)	12.273851261958859	9.803223445086957	10.02802411125597	8.941388787632151	12.072310186566218	11.703717091989477	0.0	8.515953683500193	0.0	0.0	0.0	3.3188910346388636	3.0003879068960835	11.008649180461124	0.0	10.253052307750103	6.015301288018969	9.723275107577038
HPT (310-328)	11.451432887200168	11.689003543003256	10.643444071907894	11.10158249817474	10.779493399579064	12.01408717773376	8.906392682705494	0.0	0.0	0.0	11.157532476497579	10.077967546440266	11.237019142682636	11.273610476775838	8.109243557956997	14.372018671700703	11.957628304162473	11.486311081146773
HPT (311-321)	11.407235109752188	7.127567730244604	8.541838511745073	11.111540257752335	0.0	0.0	0.0	0.0	0.0	0.0	0.0	0.0	12.772523000486148	11.745917756638422	0.0	10.664225101430523	10.508022529828848	11.175172995921605
HPT (360-370)	9.478316695104626	9.971476269481064	10.796179234705141	9.736765209774083	8.129248753481757	8.70482741177511	10.016948293457212	0.0	0.0	0.0	0.0	0.0	10.31463514697674	10.35113239641775	0.0	11.167687442802443	7.139821897002583	9.797829909732378
HPT (383-392)	8.534621083224526	11.930041465515655	12.110916444464387	9.612899654213725	11.5080571200255	1.4807566190689145	0.0	0.0	0.0	0.0	0.0	0.0	0.0	0.0	0.0	0.0	0.0	0.0
HPT (77-88)	7.981279035497435	0.0	11.755964807702314	0.0	12.535004899721015	0.0	0.0	0.0	0.0	0.0	0.0	0.0	0.0	7.788885365043754	0.0	10.841504641854106	0.0	0.0
HPT (392-406)	13.590762519349727	13.227240759664921	12.117703171612986	12.052898108365675	12.710671288686484	12.681159126015356	12.634955509931496	11.380849848537132	0.0	6.806840823809737	9.836252862713987	6.09633217482124	9.975423713013289	9.996783285902422	8.21054785730728	12.65902526214327	11.607663649297459	12.827004593103645
HPT (119-134)	0.0	0.0	0.0	0.0	0.0	8.056650219845622	0.0	0.0	0.0	0.0	0.0	0.0	8.390995355425861	0.0	0.0	14.961934293788737	2.2586843293554644	10.9572112744443
HPT (135-148)	8.96093870850082	9.17926892056368	0.0	0.0	0.0	0.0	0.0	0.0	0.0	0.0	0.0	0.0	11.000000944320254	0.0	0.0	13.657789266283404	0.0	0.0
HPT (161-169)	0.0	0.0	0.0	0.0	0.0	0.0	0.0	0.0	0.0	0.0	0.0	0.0	0.0	2.8612087750551938	0.0	9.365826314352741	9.167705281357817	10.160542829874567
HPT (168-178)	0.0	0.0	0.0	0.0	0.0	9.624858742333052	0.0	0.0	0.0	0.0	0.0	0.0	0.0	0.0	0.0	0.0	9.804934938505495	7.836756255286644
HPT (222-236)	11.28268826114166	12.475282983686512	10.916991111102151	11.538464131368897	10.5970276585631	11.932246366361952	0.0	0.0	0.0	0.0	0.0	0.0	0.0	0.0	0.0	11.04540297146298	10.06337645917804	12.069208000100723
HRG (242-252)	0.0	0.0	5.401527975717208	0.0	0.0	0.0	0.0	0.0	0.0	0.0	0.0	0.0	0.0	0.0	0.0	12.240977263101414	0.0	0.0
HRG (293-307)	8.873756919015193	9.924853373597433	10.4643378375823	8.161711024085067	0.0	0.0	0.0	0.0	0.0	0.0	11.330430609079217	0.0	0.0	0.0	0.0	6.440266094079297	0.0	0.0
HRG (307-322)	0.0	0.0	0.0	0.0	0.0	0.0	0.0	0.0	0.0	0.0	10.888724234600387	0.0	0.0	0.0	0.0	11.847984252800776	0.0	0.0
HSP7C (17-29) | HS71B (17-29) | HS71A (17-29)	8.730300851167378	9.051476963129508	9.73982658580441	0.0	0.0	12.0588352797458	0.0	0.0	0.0	0.0	0.0	0.0	0.0	0.0	0.0	0.0	0.0	0.0
HS71B (25-42) | HS71A (25-42)	13.542900476959943	11.881829353840088	11.875859360899716	13.133708864129337	10.81805286467637	11.132836924004096	8.535784637165008	11.484944758246566	0.0	9.348265645712868	0.0	8.107148216817295	6.763598349001283	8.22694393413963	8.80620386696924	5.562435916251163	9.514039559527065	10.926483688390801
HSP7C (44-59) | HS71B (44-59) | HS71A (44-59)	10.552717611058526	11.715343176228501	10.981463677340667	12.466003482316633	10.479217623613732	13.355540849688738	0.0	0.0	0.0	9.59630012661827	0.0	0.0	9.479948110861855	7.910121644305983	10.825860747828708	9.553312702776244	9.824212563412619	9.653680375337865
HS71B (144-164) | HS71A (144-164)	10.952404740233868	10.362738346388644	0.0	10.954195970713753	0.0	10.177986039908774	0.0	0.0	0.0	0.0	0.0	0.0	0.0	0.0	0.0	0.0	0.0	8.879406328414008
HSP7C (164-181) | HS71B (164-181) | HS71A (164-181)	12.039785505811514	15.184558734673614	12.217834984248945	11.77829892275373	11.546612250246442	12.99044738773999	2.5579690954975063	0.0	0.0	0.0	0.0	0.0	0.0	0.0	0.0	2.5372863661970158	12.008933631692614	10.287621845325974
HS71B (224-238) | HS71A (224-238)	13.974380435928314	15.259795993961337	13.26135653340107	13.731891629872411	13.395171956614497	11.085369671845553	8.804117078594848	2.489352002122189	0.0	0.0	8.049906901660792	10.538529799183959	6.694662834486172	6.917417775512771	6.870967704953362	7.099419014170337	10.146813926233786	11.203318550789817
HS71B (378-388) | HS71A (378-388)	11.714317272727845	9.147544759996382	11.51674078042452	10.629225144490857	12.624972994694547	8.386597032786879	10.60309603067781	12.249543432353738	3.098929042177115	0.0	10.990475791655616	12.451839708357713	14.077150028320291	12.887072935752435	6.051368510254619	12.24965868954498	10.51668943295288	12.049791624174432
HS71B (606-628) | HS71A (606-628)	10.812628839616716	9.77509278543873	0.0	11.892581337957402	0.0	0.0	11.618622927700239	9.72296048868639	0.0	0.0	0.0	0.0	0.0	0.0	10.056643814079768	10.396951392465928	10.265491262346252	10.870822863147183
HS71B (614-635) | HS71A (614-635)	11.26752852899817	10.368523680017269	10.54873290209011	9.505510419893994	11.10089810946207	9.792415956503548	11.962588030624117	9.326706512734257	0.0	0.0	0.0	12.173600863069222	5.78891662894515	7.469586925571443	10.283324280862395	0.0	10.619127171138217	11.188853698689812
HS71B (622-641) | HS71A (622-641)	8.228521813895696	6.704117137128884	9.11094123530398	7.529010617022675	11.00975623562821	9.381453780881985	10.36677786540767	11.090472845605786	11.483605683394991	4.073490596937306	11.73526918384374	9.993414441796306	7.555815422845302	11.366525162903143	11.374015057385488	2.5372863661970158	6.6233797675764565	5.156473247952049
HS90A (1-20)	5.803637489803256	9.60184038844666	7.884275792644982	10.520797622750075	0.0	0.0	10.080113921960496	10.632514628071444	8.179649802307523	7.631013549836432	5.613686744203967	0.0	10.653675504649662	9.607330712887329	11.505054484051858	8.666827917528455	10.998311793613265	10.494467194371492
HS90A (91-104)	8.34186889911229	0.0	0.0	0.0	0.0	9.004922759453015	0.0	0.0	0.0	0.0	0.0	0.0	0.0	0.0	0.0	0.0	0.0	0.0
HS90B (276-288) | HS90A (284-296)	0.0	0.0	10.24208865435045	0.0	0.0	6.771192230050504	10.13866934505946	0.0	0.0	0.0	0.0	11.203108377613086	0.0	0.0	0.0	0.0	0.0	0.0
HS90A (296-309)	0.0	0.0	10.619689349148473	0.0	0.0	0.0	10.25613336995821	7.089345243653706	0.0	6.716910213187221	0.0	0.0	10.290386970470758	0.0	10.39377717271237	0.0	9.168534053396844	10.132319619427163
HS90B (308-318) | HS90A (316-326)	0.0	0.0	0.0	0.0	0.0	0.0	8.50472612278597	0.0	0.0	0.0	0.0	0.0	0.0	0.0	6.383209683541919	0.0	4.880793835201799	0.0
HS90B (390-403) | HS90A (398-411)	9.516495786794243	10.869160320302617	10.43373983931583	8.849898321427567	7.6867658579133105	11.762818566220517	0.0	0.0	0.0	0.0	0.0	0.0	0.0	0.0	0.0	0.0	10.463998304076156	10.527200646184083
HS90B (538-550) | HS90A (546-558)	9.080028962747393	7.933382046502256	11.439050865188952	0.0	0.0	0.0	10.547013538738147	0.0	0.0	0.0	0.0	0.0	11.06520071554039	9.846411017844668	9.186686917195026	10.749428297573662	9.831279548986368	8.24379545681523
HS90B (593-605) | HS90A (601-613)	9.258796003059807	10.650581140157412	7.8042193954941315	0.0	8.417148129512018	9.861636168212595	0.0	0.0	0.0	0.0	0.0	0.0	0.0	0.0	0.0	0.0	8.253152914530515	0.0
HS90A (692-712)	5.354116307741668	10.25330119892912	9.168761321567167	8.198101336673126	7.960632996682606	9.602976170639177	0.0	10.577318597350127	0.0	0.0	0.0	0.0	0.0	0.0	2.4211002605042458	0.0	5.8880226709916785	2.2956385742880774
HS90A (712-727)	8.834854003932884	10.367516946193422	7.095267170433221	8.191432213454148	10.505880872710394	0.0	10.033742533809585	8.631662701743405	0.0	10.370032455913599	0.0	0.0	11.40635482995791	10.567007434160145	10.229002083519841	10.442174279446142	8.917907855889297	7.983007988200573
HS90B (86-99)	8.34186889911229	0.0	0.0	0.0	0.0	9.004922759453015	0.0	0.0	0.0	0.0	0.0	0.0	0.0	0.0	0.0	0.0	0.0	0.0
HS90B (249-267)	1.838692016661532	10.398127842341431	10.859334472353137	2.0157047859546924	0.0	0.0	8.801690939928378	0.0	0.0	0.0	0.0	0.0	10.429277071468942	10.260640591974553	0.0	11.461191964212947	5.892940186605657	11.071181745266024
HS90B (288-301)	0.0	0.0	9.123776474546249	0.0	0.0	0.0	9.739844149764586	9.43515035772065	0.0	0.0	0.0	0.0	0.0	0.0	9.144848850954592	0.0	9.63813386677244	0.0
HS90B (473-486)	0.0	8.668603351595863	0.0	0.0	2.008034639120229	10.005926971418742	0.0	0.0	0.0	0.0	0.0	0.0	0.0	0.0	0.0	0.0	0.0	0.0
HS90B (701-719)	10.590226038550357	12.029774688586043	10.67841241911159	7.0792144285666145	8.216860507648695	11.433917115988027	11.629683708219844	0.0	0.0	0.0	0.0	0.0	10.40966384772284	0.0	9.544392094761799	10.065322902410232	9.23729357259375	10.27346092470345
HSP74 (338-354)	0.0	10.137899924393652	0.0	0.0	0.0	8.969380679713495	0.0	0.0	0.0	0.0	0.0	0.0	0.0	0.0	0.0	0.0	0.0	0.0
HSP7C (25-42)	13.542900476959943	11.881829353840088	11.875859360899716	13.133708864129337	10.81805286467637	11.132836924004096	8.535784637165008	11.484944758246566	0.0	0.0	0.0	8.107148216817295	0.0	8.22694393413963	8.80620386696924	0.0	9.514039559527065	10.926483688390801
HSP7C (144-164)	8.553275428687439	10.848534310130809	0.0	9.349124078262172	8.821828736231266	8.882857189828592	0.0	0.0	0.0	0.0	0.0	0.0	0.0	0.0	0.0	0.0	0.0	0.0
HSP7C (219-238)	7.734150286446193	9.331646438062432	10.030999176639133	7.004481705581857	9.923164950084278	10.496005981279938	5.199244750643261	0.0	0.0	0.0	0.0	0.0	0.0	0.0	8.444481227678512	0.0	9.13055829861036	9.275918363897414
HSP7C (310-319)	0.0	0.0	0.0	0.0	0.0	0.0	0.0	2.489352002122189	0.0	0.0	0.0	0.0	0.0	10.199744874476577	9.164881470396086	0.0	7.581910203283312	0.0
HSP7C (378-388)	12.586136287103567	7.937934394240824	12.603465522900088	11.785283188106641	11.491369175723301	4.833919163211668	11.830305210003331	11.77114002760049	0.0	0.0	0.0	13.029825406000228	0.0	2.8612087750551938	9.431548949415655	0.0	11.476531449554987	10.812750563684425
HSP7C (614-646)	7.353397966580041	0.0	0.0	4.103349320030018	10.330147866010613	11.257457736603941	6.645837764688	9.509195032342213	0.0	0.0	0.0	0.0	0.0	10.705689768339225	0.0	0.0	9.31127090881713	8.026287674886616
HSPB1 (143-166)	0.0	0.0	0.0	0.0	0.0	0.0	0.0	0.0	9.120906742086568	0.0	11.190794253771239	0.0	0.0	0.0	0.0	0.0	0.0	0.0
HSPB1 (143-154)	0.0	0.0	0.0	0.0	0.0	0.0	0.0	0.0	11.884306255263901	0.0	13.254866030569865	0.0	0.0	0.0	0.0	0.0	0.0	0.0
HSPB1 (185-204)	0.0	0.0	11.101231151548197	0.0	0.0	0.0	0.0	0.0	0.0	0.0	9.633175875532793	11.320332637473639	0.0	0.0	0.0	0.0	5.808669277376086	0.0
HV169 (73-89)	6.910008478040616	10.088912080918583	0.0	0.0	0.0	9.31805074445553	0.0	0.0	0.0	0.0	0.0	0.0	0.0	0.0	0.0	0.0	12.028340725233416	8.528170182649161
HV205 (88-100)	0.0	0.0	11.31139827715543	0.0	0.0	0.0	0.0	0.0	0.0	0.0	0.0	0.0	0.0	0.0	0.0	0.0	0.0	0.0
HV330 (54-67) | HVC05 (54-67) | HVC33 (54-67)	0.0	10.790130989729246	10.665089471907045	0.0	0.0	0.0	0.0	0.0	0.0	0.0	0.0	0.0	0.0	0.0	0.0	0.0	0.0	0.0
HV330 (77-89) | HVC05 (77-89) | HVC33 (77-89)	0.0	9.521482258356253	12.75668966667872	0.0	0.0	0.0	0.0	0.0	0.0	0.0	0.0	0.0	0.0	0.0	0.0	0.0	0.0	0.0
HV330 (97-112) | HVC05 (97-112) | HVC33 (97-112)	0.0	11.272912973218496	10.6989881481204	0.0	0.0	0.0	0.0	0.0	0.0	0.0	0.0	0.0	0.0	0.0	0.0	0.0	0.0	0.0
HXK3 (2-16)	0.0	9.734429395907227	0.0	0.0	10.283446648495525	9.942691243868195	0.0	0.0	0.0	0.0	0.0	0.0	0.0	0.0	0.0	0.0	0.0	0.0
HXK3 (77-92)	14.161334428988361	12.111369350750298	0.0	13.521256641518505	12.567338674235643	9.501700751251981	10.312369573703926	10.736299032822142	0.0	0.0	0.0	0.0	0.0	0.0	8.667921112634708	10.570822121570345	10.744238908438492	11.951708812733004
HXK3 (340-368)	9.391250447638981	9.15425520896859	0.0	8.919445326492717	5.355174910143829	10.1435242069637	0.0	0.0	0.0	0.0	0.0	0.0	0.0	0.0	0.0	0.0	0.0	0.0
HXK3 (348-363)	0.0	0.0	0.0	0.0	0.0	0.0	9.196282923683611	0.0	0.0	0.0	0.0	0.0	0.0	6.077437567972542	9.08589015194071	0.0	9.037812220458358	8.090856431532035
HXK3 (352-365)	0.0	6.868673024968442	0.0	2.0157047859546924	0.0	0.0	6.284199671060128	0.0	0.0	0.0	0.0	0.0	0.0	9.386756620215131	9.93149488182478	0.0	8.893258211100651	10.5018705776342
HXK3 (368-384)	12.223527051391004	10.608510822157626	10.548419831834813	11.470765755581956	10.618023494736793	10.723938628712213	9.967661804296153	9.950657749214002	0.0	0.0	0.0	0.0	0.0	10.944003743799119	0.0	11.709458983834239	10.392363754949256	10.785042312488791
HXK3 (453-469)	11.499472625542293	11.470083889472347	0.0	10.948987789714868	5.137127244046277	10.378634138312888	0.0	0.0	0.0	0.0	0.0	0.0	0.0	0.0	0.0	0.0	10.225016258073401	9.306633351892877
HXK3 (517-526)	10.57361652148802	9.745127754621487	0.0	0.0	0.0	9.21982492715066	0.0	0.0	0.0	0.0	0.0	0.0	0.0	0.0	0.0	0.0	0.0	0.0
HXK3 (553-572)	5.594459151797522	10.075591476266428	0.0	9.744928541406336	0.0	9.580098834658395	0.0	0.0	0.0	0.0	0.0	0.0	0.0	0.0	0.0	0.0	0.0	0.0
HXK3 (894-910)	11.976197912947065	11.118519729827671	10.163283513843508	11.08004138241798	7.9495966620601015	9.403359158633524	0.0	0.0	0.0	0.0	0.0	0.0	0.0	0.0	0.0	8.874823936859729	9.574266051914398	8.891136864016653
IC1 (27-45)	0.0	0.0	0.0	0.0	0.0	0.0	0.0	0.0	0.0	8.67027868899395	0.0	0.0	10.145303846452926	0.0	10.003710268104031	8.175811446461115	0.0	0.0
IC1 (320-332)	0.0	0.0	0.0	0.0	8.264085663126867	10.792454239518493	0.0	0.0	0.0	0.0	0.0	0.0	0.0	0.0	0.0	0.0	0.0	0.0
IC1 (381-394)	0.0	0.0	0.0	0.0	7.934056733954597	10.638499730650922	0.0	0.0	0.0	0.0	0.0	0.0	0.0	0.0	0.0	0.0	0.0	0.0
IC1 (394-404)	0.0	0.0	0.0	0.0	10.36000708035539	10.47658752576621	0.0	0.0	0.0	0.0	0.0	0.0	0.0	0.0	0.0	0.0	0.0	0.0
IC1 (438-462)	0.0	0.0	0.0	8.231481703207814	10.136224751828486	9.724806476837754	0.0	0.0	0.0	0.0	0.0	0.0	0.0	0.0	0.0	0.0	0.0	0.0
IC1 (446-462)	0.0	0.0	0.0	8.608310541774483	9.181338882168731	0.0	0.0	0.0	0.0	0.0	0.0	0.0	0.0	0.0	0.0	10.007254808138097	0.0	0.0
ICAL (64-84)	8.62927736396882	1.882081340266714	0.0	0.0	8.95919722281838	9.681029457637631	0.0	0.0	0.0	0.0	0.0	0.0	0.0	0.0	0.0	2.5372863661970158	10.603695064991442	2.2956385742880774
ICAL (215-235)	11.97190551068651	9.849293764935794	10.267353653368563	0.0	10.939122811950101	0.0	9.046156657555962	10.938133911810704	0.0	8.390480600068626	0.0	0.0	11.111335452917336	11.598576468358047	12.803709723199335	9.182698494184809	10.746619897354824	9.404269526698304
ICAL (294-315)	0.0	1.882081340266714	0.0	0.0	0.0	8.729224815515039	0.0	0.0	0.0	0.0	0.0	0.0	0.0	0.0	0.0	0.0	0.0	0.0
ICAL (533-552)	7.406379675186681	8.602100594746462	0.0	0.0	0.0	0.0	0.0	0.0	0.0	0.0	0.0	0.0	11.285166214619519	8.627971430351787	0.0	11.122961306894855	6.589322542283621	8.769264085767416
IDHC (154-169)	11.796414147107567	12.692221971333263	10.647027439907713	12.583411829516912	11.433253591620305	10.98622991299833	0.0	0.0	0.0	0.0	0.0	0.0	0.0	0.0	0.0	0.0	0.0	0.0
IF4A1 (325-341)	9.509271769513036	0.0	9.6495054406701	9.618247778404916	9.02520899771523	10.858201472351075	0.0	0.0	0.0	0.0	0.0	0.0	0.0	0.0	0.0	0.0	9.605775781366692	8.448003270367844
IF4B (592-611)	8.997049645908106	0.0	0.0	9.183267463734516	0.0	0.0	0.0	0.0	0.0	0.0	0.0	0.0	0.0	0.0	0.0	5.267385614836126	0.0	0.0
IFM2 (28-44)	0.0	8.036160081724177	0.0	9.040123412680087	10.031075812914978	7.8510527346808585	0.0	0.0	0.0	0.0	0.0	0.0	0.0	0.0	0.0	0.0	10.428585779790525	0.0
IFM3 (30-45)	0.0	0.0	0.0	0.0	9.914478571185054	0.0	0.0	0.0	0.0	0.0	0.0	0.0	0.0	0.0	0.0	0.0	0.0	0.0
IGHA1 (147-158)	9.879567352301276	10.202639874895608	9.382428738668175	6.023982057585948	10.55696225005902	0.0	0.0	0.0	0.0	0.0	0.0	0.0	0.0	0.0	0.0	0.0	0.0	0.0
IGHA1 (207-215)	10.881471909733724	0.0	13.238889986300507	8.160785829761618	9.572060438425774	0.0	13.49064370284128	0.0	0.0	0.0	0.0	0.0	10.868419091808644	11.183097373468918	0.0	15.073714776070835	12.29382632386581	11.308619802040385
IGHA1 (264-275)	7.129632414739919	9.331837131991264	9.802911296080469	0.0	0.0	0.0	7.8411414361019744	0.0	0.0	0.0	0.0	0.0	0.0	0.0	0.0	10.202531760682872	10.102937250207184	9.699866295536163
IGHA1 (279-292)	8.016906165768004	9.728973218914895	10.102661592293988	10.43104794083137	9.862592905740845	9.692866349494857	9.653644729179467	0.0	0.0	0.0	0.0	0.0	0.0	0.0	0.0	0.0	9.90972810778689	8.985723423669626
IGHG1 (147-158)	0.0	0.0	0.0	0.0	0.0	0.0	0.0	0.0	10.127218111324177	7.9073131604507045	0.0	0.0	0.0	0.0	10.59339329183705	0.0	0.0	0.0
IGHG4 (29-39) | IGHG3 (29-39) | IGHG2 (29-39)	14.587838137999043	11.74514353480856	12.389978091207041	11.648601206901995	11.041068184214833	10.736902239766707	8.977603886795958	0.0	0.0	0.0	0.0	0.0	0.0	8.38326345353145	0.0	10.716240574197618	0.0	11.475268446124124
IGHG2 (39-55)	13.95555792623955	11.59987283183619	11.924387290040562	12.433498214609815	11.970011248352122	10.967053030394384	13.47566144514924	0.0	0.0	0.0	0.0	0.0	12.582403844177612	11.181843016588967	0.0	10.028018020384435	0.0	11.5217510350594
IGHG2 (206-215)	10.629378007250626	10.517439289471266	9.786535388360042	11.023063896803336	2.008034639120229	7.331572542645027	11.2604103865676	0.0	0.0	0.0	0.0	0.0	9.567126312224914	9.013515127893479	0.0	10.853922769321537	0.0	11.583131366291974
IGHG3 (266-293) | IGHG2 (215-242)	10.327040696786847	12.297203429185195	13.292775168717403	9.640043469721432	7.432194856420459	14.004778833005716	0.0	0.0	0.0	0.0	0.0	0.0	0.0	0.0	0.0	0.0	0.0	0.0
IGHG2 (257-271)	10.265239807878938	6.007222044737629	10.218928039640245	10.242025826754038	9.32483915601179	0.0	11.945934159994946	0.0	0.0	0.0	0.0	0.0	9.121004327597044	10.8114868004612	0.0	9.164027512744585	0.0	11.634384190283082
IGHG2 (304-320)	0.0	6.578415326831165	0.0	0.0	0.0	8.427811223059049	0.0	0.0	0.0	0.0	0.0	0.0	0.0	0.0	0.0	0.0	0.0	0.0
IGHG2 (39-69)	6.722379160259769	10.39831199795077	5.29419109695895	2.0157047859546924	0.0	7.602524430286837	0.0	0.0	0.0	0.0	0.0	0.0	0.0	0.0	0.0	0.0	0.0	0.0
IGHG2 (55-69)	9.74620157118649	10.070646425578746	9.610666284773155	9.24958343109524	11.205940627468413	9.391404920299355	12.22586619925075	0.0	0.0	0.0	0.0	0.0	12.401112316467566	12.221237794427608	0.0	12.014960201031773	0.0	13.57061887034352
IGHG2 (122-132)	13.320261511390825	12.270944995325044	13.222267835028019	14.489618947974009	14.041771660014314	5.227302849670535	16.043144772335932	0.0	0.0	0.0	0.0	0.0	15.983623219890415	12.910800874300778	0.0	16.04239082917949	0.0	15.253749604353345
IGHG4 (128-140) | IGHG3 (178-190) | IGHG2 (127-139)	10.260151864411501	11.277641086038095	12.080545577680063	10.295814952168332	10.543202406193414	0.0	12.592370228129427	0.0	0.0	0.0	0.0	0.0	12.018434904846373	13.137107129856938	0.0	11.220151225543948	0.0	12.909442996690984
IGHG2 (132-146)	0.0	0.0	0.0	0.0	10.036171278191002	0.0	0.0	0.0	0.0	0.0	0.0	0.0	10.66806697916318	0.0	0.0	12.080884272215226	0.0	0.0
IGHG2 (141-154)	11.629830650112961	11.361402989548456	11.686749689312762	11.525919004169804	10.552257875770861	10.687210189663126	12.222081077609804	0.0	10.274317229308826	0.0	0.0	0.0	11.266684574602571	12.5595071401461	0.0	11.860517991235723	0.0	13.174586622946286
IGHG2 (155-167)	0.0	11.1088270261477	9.50106374818714	10.919514170890025	0.0	7.783766489960984	9.908063782023046	0.0	0.0	0.0	0.0	0.0	9.482900861009924	0.0	0.0	10.731298045174036	0.0	11.274917047668916
IGHG2 (188-199)	10.350881412555912	8.443314696423888	10.481979174360177	7.9455669497882235	0.0	0.0	10.309173600388549	0.0	0.0	0.0	0.0	0.0	9.686347633029204	5.45903833408658	0.0	8.799087461651371	0.0	9.958934366786899
IGHG3 (39-55)	13.051410580492076	11.46636607251559	0.0	11.56534876222189	0.0	10.235633769501439	13.47566144514924	0.0	0.0	0.0	11.967008583386939	0.0	12.582403844177612	11.181843016588967	0.0	10.028018020384435	12.964163324475669	11.5217510350594
IGHG4 (47-69) | IGHG3 (47-69)	8.619034151702527	11.063043701116978	0.0	0.0	0.0	9.636447950310604	0.0	0.0	0.0	0.0	0.0	0.0	0.0	0.0	0.0	0.0	10.095626455020266	0.0
IGHG3 (55-69)	9.693267021368419	9.101743424126333	0.0	8.34534860045267	0.0	8.970556185267524	12.22586619925075	0.0	0.0	0.0	0.0	0.0	12.401112316467566	12.221237794427608	0.0	12.215383769206388	9.543679196902968	12.787910209521556
IGHG3 (165-183)	11.979087403390931	11.675867428124278	0.0	12.680728620277966	0.0	9.697121579018019	13.173322417614731	0.0	0.0	0.0	12.567071973981522	0.0	14.018998056061575	12.910800874300778	0.0	13.353323500971477	12.107053385623137	12.442195676982786
IGHG3 (192-206)	11.528092516824243	10.504710282460215	0.0	10.36331228551828	0.0	7.702324284097593	11.497373699303209	0.0	10.274317229308826	0.0	10.235469114901411	0.0	11.352207875903897	11.45139411171055	10.742439527906942	11.842479808711028	11.590627290858524	12.324316282829622
IGHG3 (206-218)	0.0	11.569242520361806	0.0	10.919514170890025	0.0	0.0	9.908063782023046	0.0	0.0	0.0	0.0	0.0	9.482900861009924	0.0	0.0	11.052231081769902	0.0	11.274917047668916
IGHG3 (239-249)	10.350881412555912	9.094316525448406	0.0	7.9455669497882235	0.0	0.0	10.309173600388549	0.0	0.0	0.0	0.0	0.0	9.686347633029204	5.45903833408658	0.0	6.379456184850078	11.128263662119423	9.281400197474639
IGHG3 (253-264)	11.192788117754661	10.167291417170164	0.0	10.459402967754626	0.0	9.341018498860965	11.614853076531965	0.0	0.0	0.0	9.91444568944361	0.0	9.752929484046719	10.381311653662294	0.0	11.94648279042714	11.92258321677315	11.885579166640483
IGHG4 (37-55)	13.95555792623955	0.0	11.969435742065954	12.433498214609815	0.0	10.823037693139728	13.47566144514924	0.0	0.0	0.0	0.0	0.0	12.582403844177612	11.181843016588967	0.0	10.221534294417513	13.153198045817373	11.716464954956349
IGHG4 (230-240)	0.0	0.0	12.78636421172213	0.0	0.0	0.0	15.51534455383765	0.0	0.0	0.0	0.0	0.0	11.933081420565097	12.934168433899092	0.0	13.483388051598421	12.858576537970048	14.602454846978734
IGHG4 (257-272)	9.598097818352525	0.0	10.303916819581092	9.166441427685722	0.0	0.0	11.441684064608971	0.0	0.0	0.0	0.0	0.0	9.722801893880845	9.945190219811609	9.525385864177144	10.62250423532172	9.06214160891039	9.38319020661982
IGHG4 (271-285)	10.77890769915893	0.0	6.852658625093705	0.0	0.0	0.0	10.223651039634762	0.0	0.0	0.0	0.0	0.0	12.124601140946144	10.804012928211032	9.945923081175225	14.113190459667312	5.2625677379043	7.5664127240450485
IGHG4 (307-321)	0.0	0.0	0.0	0.0	0.0	8.427811223059049	0.0	0.0	0.0	0.0	0.0	0.0	0.0	0.0	0.0	0.0	2.2586843293554644	0.0
IGHG4 (39-69)	6.722379160259769	0.0	6.7940705631404805	2.0157047859546924	0.0	8.571322652526284	0.0	0.0	0.0	0.0	0.0	0.0	0.0	0.0	0.0	9.060436650219048	11.451885553742029	9.964039675883805
IGHG4 (55-69)	10.121924044347809	0.0	10.245059577834736	8.34534860045267	0.0	8.999336072281356	12.22586619925075	0.0	0.0	0.0	0.0	0.0	12.401112316467566	12.221237794427608	0.0	12.215383769206388	10.012614112250487	12.787910209521556
IGHG4 (115-133)	11.979087403390931	0.0	12.453645353595046	12.680728620277966	0.0	9.697121579018019	13.173322417614731	0.0	0.0	0.0	0.0	0.0	14.018998056061575	12.910800874300778	0.0	13.353323500971477	12.107053385623137	12.442195676982786
IGHG4 (144-155)	7.518006394272393	0.0	10.304414892510223	9.84379294506999	0.0	9.579977639381722	13.52348410474198	0.0	0.0	0.0	0.0	0.0	10.474570292573084	9.436494951931396	9.428794076942573	11.015182495370441	11.69674707957455	11.618040413812466
IGHG4 (156-168)	0.0	0.0	9.50106374818714	10.919514170890025	0.0	7.783766489960984	9.908063782023046	0.0	0.0	0.0	0.0	0.0	9.482900861009924	0.0	0.0	10.731298045174036	0.0	11.274917047668916
IGHG4 (189-199)	10.350881412555912	0.0	10.481979174360177	7.9455669497882235	0.0	0.0	10.309173600388549	0.0	0.0	0.0	0.0	0.0	9.686347633029204	5.45903833408658	0.0	6.379456184850078	11.128263662119423	9.281400197474639
IGHM (71-87)	0.0	7.247714370909077	0.0	0.0	0.0	8.69965054201355	0.0	0.0	0.0	0.0	0.0	0.0	0.0	0.0	0.0	0.0	0.0	0.0
IGHM (136-146)	12.252856056907918	12.832617925217152	14.376019085271338	13.598904603102902	11.5364008502285	10.339576371627546	11.186821193152879	0.0	0.0	0.0	0.0	0.0	0.0	7.407411999150019	0.0	8.32785741813174	12.676396226001971	13.587417402289937
IGHM (146-169)	11.81314776769856	6.8907714945724035	12.580176578611805	9.367452178418299	10.033607529442891	0.0	0.0	0.0	0.0	0.0	0.0	0.0	9.168727641099451	0.0	0.0	11.001809747172262	10.258319293933033	10.858363152410726
IGHM (159-179)	8.380540559793573	10.35665348251732	10.316998993638613	10.141395096477577	9.527327447079772	5.7575119935184365	8.244023328355501	0.0	0.0	0.0	0.0	0.0	8.825163067633053	0.0	0.0	0.0	8.282680893552122	7.9681589479197505
IGHM (164-179)	9.264307918025082	10.632604364322763	11.60557814900526	9.06320427144825	9.498314732573846	11.4624777971815	0.0	0.0	0.0	0.0	0.0	0.0	0.0	0.0	0.0	0.0	10.755911406260815	0.0
IGHM (303-318)	10.917670383262797	7.909351939137682	13.068441267526971	10.125480313140553	8.103224489346607	9.71373805617854	0.0	0.0	0.0	0.0	0.0	0.0	0.0	0.0	0.0	0.0	10.575734437770953	12.180018798178192
IGHM (363-379)	0.0	0.0	0.0	0.0	0.0	8.793163633955022	0.0	0.0	0.0	0.0	0.0	0.0	0.0	0.0	0.0	0.0	0.0	0.0
IGHM (379-394)	9.695563294803076	7.72616070824179	10.084165608351109	9.049016592063854	0.0	9.679104302864431	0.0	0.0	0.0	0.0	0.0	0.0	0.0	0.0	0.0	0.0	0.0	0.0
IGJ (46-60)	9.540938802338774	5.271311831013052	9.346720476935673	9.772608874387315	0.0	0.0	0.0	0.0	0.0	0.0	0.0	0.0	9.70736569574516	9.069021462608383	0.0	9.391559824084117	10.080778051744941	10.685226337554585
IGKC (42-66)	0.0	0.0	0.0	0.0	0.0	0.0	0.0	0.0	9.930955922472648	0.0	9.75878927742833	0.0	0.0	0.0	8.795498142076514	0.0	0.0	0.0
IGKC (42-56)	0.0	0.0	0.0	0.0	0.0	0.0	0.0	0.0	0.0	11.625290418321143	10.18756695379977	0.0	0.0	0.0	11.305481009275354	0.0	0.0	0.0
IGKC (48-66)	0.0	0.0	0.0	0.0	0.0	0.0	0.0	0.0	9.238509553488262	0.0	8.825591659028877	0.0	0.0	0.0	7.251447039183929	0.0	0.0	0.0
IGLC2 (9-23) | IGLC3 (9-23)	15.331931110815121	14.205228507901731	12.847530538959395	16.0888355589154	14.97941871565849	14.257262983558364	13.613376435058502	0.0	0.0	0.0	0.0	0.0	0.0	8.683567899271331	0.0	13.437475562598074	11.638441216484793	11.993678255668181
IGLC2 (40-49) | IGLC3 (40-49)	11.71490817709653	9.752120150959605	9.890803950733087	11.301046166250636	13.842208081765662	10.420455217600763	12.053719600145783	0.0	0.0	0.0	0.0	11.508712491123589	9.944989823721192	10.664549240449386	0.0	13.359002101109327	9.768390411464619	13.490959139162722
IGLC2 (40-60) | IGLC3 (40-60)	11.636919330393901	12.495491533564037	12.052290251314451	10.56928827301282	9.355900305067374	13.324690819763626	9.800984199416767	0.0	0.0	0.0	0.0	0.0	10.228277299361908	0.0	0.0	13.190131204161185	12.946705916800203	8.849226255387231
IGLC2 (49-66) | IGLC3 (49-66)	12.308761011180342	12.655245863373322	11.366343387216384	12.956036379926818	12.95771181885047	10.541796201587903	10.482304419380569	0.0	0.0	0.0	0.0	7.180224784507524	0.0	0.0	0.0	0.0	12.626604663924283	11.439678450535084
IGLC2 (55-68) | IGLC3 (55-68)	0.0	10.923679803774505	7.954660535030354	0.0	2.008034639120229	9.745378342736629	8.845450337137187	0.0	0.0	0.0	0.0	0.0	0.0	0.0	0.0	0.0	0.0	0.0
IGLC7 (8-27) | IGLC6 (8-27)	0.0	14.205228507901731	0.0	0.0	0.0	14.257262983558364	0.0	0.0	0.0	0.0	0.0	0.0	0.0	0.0	0.0	0.0	0.0	0.0
IGLC6 (53-68)	0.0	10.923679803774505	0.0	0.0	0.0	9.612599304174362	0.0	0.0	0.0	0.0	0.0	0.0	0.0	0.0	0.0	0.0	0.0	0.0
IGLC7 (49-68)	0.0	0.0	0.0	0.0	0.0	10.730788252632907	0.0	0.0	0.0	0.0	0.0	0.0	0.0	0.0	0.0	0.0	0.0	0.0
IGLL5 (105-118)	11.07007782256996	0.0	0.0	10.463522841973335	11.455000116639589	0.0	0.0	0.0	0.0	0.0	0.0	0.0	0.0	0.0	0.0	0.0	11.260393641934822	11.416600721415017
IGLL5 (118-131)	15.331931110815121	0.0	0.0	16.0888355589154	14.97941871565849	0.0	0.0	0.0	0.0	0.0	0.0	0.0	0.0	0.0	0.0	0.0	11.638441216484793	11.993678255668181
IGLL5 (146-157)	13.353628474958862	0.0	0.0	12.554222059525081	12.298453388745651	0.0	0.0	0.0	0.0	0.0	0.0	0.0	0.0	0.0	0.0	0.0	9.342265956147296	11.863499334913719
ILEU (179-195)	1.838692016661532	6.8709460075661735	9.577108569172932	0.0	8.181101393975235	10.022885841389831	8.588973058642022	0.0	0.0	0.0	0.0	0.0	0.0	0.0	0.0	0.0	11.268512169603088	0.0
ILEU (214-229)	11.399099059509979	12.323981774658199	8.820987017912982	11.370494458354983	11.426755309674794	11.172808903463022	10.127282176616315	0.0	0.0	0.0	0.0	0.0	8.937385966410252	11.12794982950868	0.0	9.915722223041236	10.35065264443106	9.43729846231849
ILF2 (252-262)	8.98117410770104	9.35010994906314	7.758016959096046	9.428778030544144	10.769492472075303	0.0	0.0	0.0	0.0	0.0	0.0	0.0	0.0	0.0	0.0	0.0	0.0	0.0
ILF2 (253-266)	0.0	9.483604954775034	0.0	0.0	0.0	10.335365112691552	0.0	0.0	0.0	0.0	0.0	0.0	0.0	0.0	0.0	0.0	0.0	0.0
INVO (51-63)	0.0	0.0	0.0	0.0	0.0	0.0	0.0	0.0	0.0	0.0	9.368407619358132	0.0	0.0	0.0	0.0	0.0	0.0	0.0
IQGA1 (392-407)	11.485105989706657	11.336819817080926	9.581685277965525	9.985718457780969	12.47636683095725	10.355655595537874	0.0	0.0	0.0	0.0	0.0	0.0	0.0	0.0	0.0	0.0	0.0	9.255048909530961
IQGA1 (528-542)	9.98485405132882	12.391811220176102	7.22491953086429	0.0	10.315800783786768	11.335528039091775	0.0	0.0	0.0	0.0	0.0	0.0	0.0	0.0	0.0	0.0	8.04064437151172	0.0
IQGA1 (1509-1524)	5.608024760693721	10.1693134206254	10.212657231850095	10.049899909701244	6.150465728757951	10.220735660760678	9.98952608995093	0.0	0.0	0.0	0.0	0.0	9.256228522040018	9.730302849974695	0.0	8.793764303728892	10.469440220046241	9.631309159050028
IQGA1 (714-734)	8.913837305183433	10.346526978653591	0.0	0.0	9.581521602916236	6.634260389611241	0.0	0.0	0.0	0.0	0.0	0.0	0.0	0.0	0.0	0.0	0.0	0.0
IQGA1 (729-750)	6.5809884166963615	9.846839440254794	2.2788326659094107	6.247468401811939	5.837684995301541	10.912597627455154	0.0	0.0	0.0	0.0	0.0	0.0	0.0	0.0	0.0	0.0	8.64476406653372	0.0
IQGA1 (897-915)	8.685790024738532	9.171381831156408	8.309096242536324	9.72256447942416	8.239021912294012	11.89345139878514	0.0	8.532011024016533	0.0	0.0	0.0	0.0	0.0	0.0	0.0	0.0	9.774613662661322	0.0
IQGA1 (990-1005)	8.980117355197535	10.060306262222669	7.223518683379093	7.67406183351271	10.187552261080022	10.270058935544942	0.0	0.0	0.0	0.0	0.0	0.0	0.0	0.0	0.0	0.0	7.37086872812133	0.0
IQGA1 (1034-1052)	8.649793674309699	12.199577742273474	2.2788326659094107	10.09239057425459	11.183358042195069	10.904148377323628	0.0	2.489352002122189	0.0	0.0	0.0	0.0	6.995072904905495	9.285143052193344	0.0	0.0	0.0	0.0
IQGA1 (1340-1361)	8.735170568807785	9.320114350296178	8.211264696988758	0.0	5.418112978856691	1.4807566190689145	9.661461536846087	9.979499152720182	0.0	0.0	0.0	10.092924222180047	3.0003879068960835	5.481783673870989	7.423726775318566	0.0	6.349300115413868	8.263767989905816
IQGA1 (1368-1382)	0.0	0.0	0.0	0.0	0.0	0.0	9.663180315446686	8.869275904797021	0.0	0.0	0.0	0.0	9.886030725466767	11.487453159136626	6.47448281184897	0.0	0.0	0.0
IQGA1 (1461-1478)	0.0	8.250316305302047	0.0	0.0	0.0	9.07155382001333	0.0	0.0	0.0	0.0	0.0	9.998585398579253	0.0	0.0	0.0	0.0	0.0	0.0
IST1 (167-184)	0.0	0.0	0.0	0.0	8.476276838729419	8.348860720862682	0.0	0.0	0.0	0.0	0.0	0.0	0.0	0.0	0.0	0.0	0.0	0.0
ITAM (203-218)	0.0	0.0	0.0	0.0	0.0	13.067120731504078	0.0	0.0	0.0	8.871637127116202	0.0	0.0	0.0	10.334211046648452	10.566922006683326	0.0	0.0	10.07154243992092
ITAM (218-235)	9.276955151819728	8.245523077619273	11.56436960063282	9.443131779640025	10.931372691021538	9.713897211252263	0.0	0.0	0.0	0.0	0.0	0.0	0.0	0.0	0.0	0.0	10.422941165113198	0.0
ITAM (254-280)	9.313668137695228	10.84747250167765	9.061531786973937	10.038656694327319	8.544780315122923	9.147346622196293	0.0	0.0	0.0	0.0	0.0	0.0	0.0	0.0	0.0	0.0	0.0	0.0
ITAM (508-526)	0.0	5.360412211685511	0.0	0.0	0.0	10.805138895349359	0.0	0.0	0.0	0.0	0.0	0.0	0.0	0.0	0.0	0.0	0.0	0.0
ITAM (535-552)	0.0	1.882081340266714	0.0	0.0	0.0	0.0	0.0	0.0	0.0	0.0	0.0	0.0	0.0	0.0	9.626800092849226	0.0	0.0	9.262203223085148
ITAM (603-617)	0.0	9.72725324075857	2.2788326659094107	0.0	2.008034639120229	10.337002624947047	0.0	0.0	0.0	0.0	0.0	0.0	0.0	0.0	0.0	0.0	0.0	0.0
ITAM (617-631)	0.0	0.0	0.0	0.0	0.0	9.227482744549162	0.0	0.0	0.0	0.0	0.0	0.0	0.0	0.0	0.0	0.0	0.0	0.0
ITB2 (226-243)	8.398173516932415	0.0	0.0	8.778315432763533	9.673616513186886	9.087022492518903	0.0	0.0	0.0	0.0	0.0	0.0	0.0	0.0	0.0	0.0	0.0	0.0
ITB2 (755-769)	11.528934539933426	10.92548207155799	10.546894270856132	8.194528398848078	11.19980516426962	9.69746043750276	10.941712098472882	0.0	11.434633253979776	0.0	12.67944539829122	0.0	12.57961891690665	11.823662030646492	11.661295952457495	11.404862507663259	10.710867743321216	11.889353063825046
ITB2 (759-769)	11.462244144558642	10.113275095568948	10.931186133500807	12.067738337870383	11.948932974745517	0.0	11.15533136283689	0.0	9.774799931665148	0.0	10.445728177221335	0.0	13.261318601249451	12.251696341469481	10.299797580504666	12.227729510032306	11.66652300359806	11.753368647136703
ITIH1 (44-58)	0.0	0.0	9.344872653160147	0.0	9.03544965086276	11.689204218753368	0.0	0.0	0.0	0.0	0.0	0.0	0.0	0.0	0.0	0.0	2.2586843293554644	0.0
ITIH1 (67-85)	10.50277697483207	11.322142408646824	9.133910210638671	10.652880124588043	10.689541976941458	8.863811852731699	10.844984278091147	9.929850645400629	0.0	0.0	0.0	11.534292153139862	0.0	10.312317676445192	6.547351483677213	8.328565658876498	10.449889451011167	9.74862389613457
ITIH1 (399-416)	11.20837829063572	8.975558272116775	5.755640372916676	8.985263307303663	9.592188680147547	9.13020325341627	0.0	0.0	10.431780204315094	0.0	9.532988132595477	0.0	7.149415678526855	10.655159960899697	9.825924193747976	8.647411376045142	9.913070750516063	7.154034642338045
ITIH1 (457-468)	0.0	0.0	0.0	0.0	0.0	0.0	0.0	0.0	11.712171532085783	0.0	11.69687439937676	0.0	10.897463558057023	0.0	8.637677426855507	0.0	9.226416809678646	6.760930946124489
ITIH1 (483-492)	0.0	0.0	0.0	0.0	10.047989247185098	0.0	6.538372920704154	9.13825189289474	10.17056712682502	0.0	0.0	0.0	0.0	10.343150072889244	9.969889738384987	0.0	9.225609413118374	10.34899149439996
ITIH1 (511-523)	0.0	0.0	0.0	0.0	0.0	1.4807566190689145	0.0	0.0	0.0	0.0	0.0	10.065577534861275	0.0	0.0	0.0	0.0	0.0	0.0
ITIH1 (525-536)	0.0	0.0	8.688746912175146	0.0	0.0	0.0	9.297715560394032	8.59050152570585	0.0	0.0	0.0	8.932329181613223	10.579825424270403	9.169491921202795	10.354147018586309	10.36307712796389	9.835648974465887	9.999662452977987
ITIH1 (611-635)	0.0	0.0	0.0	0.0	0.0	0.0	0.0	0.0	0.0	0.0	9.83911899225329	0.0	10.124369722652629	0.0	0.0	9.660641323221743	10.254997860058742	9.959800342910563
ITIH1 (612-623)	0.0	0.0	11.57797395386776	0.0	0.0	0.0	11.428020393849778	2.489352002122189	11.567310071052162	2.0703027050893006	11.271412079640356	10.288295328132918	10.615376753610962	11.87310304558115	11.581191855221858	0.0	9.974204516804898	10.447390568617323
ITIH1 (623-636)	11.682353732094889	9.956123721817937	9.991306710365315	11.053040714233306	12.623383663154026	0.0	10.458312521264567	11.526315079874523	10.353368034219931	11.929289739104295	11.557696220417466	14.00026467458101	12.834028035366643	12.799223879573884	12.596114800787014	13.62652366253567	11.723438941334198	12.258603656546628
ITIH1 (97-117)	0.0	0.0	0.0	0.0	7.8731261721025865	10.866002864368612	0.0	0.0	0.0	0.0	0.0	0.0	0.0	0.0	0.0	0.0	0.0	0.0
ITIH1 (177-187)	0.0	7.481992340768202	2.2788326659094107	0.0	2.008034639120229	6.043903021730557	0.0	0.0	0.0	0.0	0.0	0.0	0.0	0.0	0.0	0.0	0.0	0.0
ITIH1 (202-221)	12.527125252406115	7.389350333319752	8.119414723200396	12.064846659005738	14.087939195629053	9.858600863689295	2.5579690954975063	0.0	0.0	0.0	0.0	0.0	0.0	7.112827017585514	0.0	8.508834486279348	7.827794013651077	10.999517321479471
ITIH1 (207-221)	10.99190914198342	11.759898049450191	13.459853093033695	11.34837191354428	12.983053505398287	11.264224201124252	9.906892744647497	0.0	0.0	0.0	0.0	3.3188910346388636	0.0	9.09624960264365	0.0	0.0	12.415663854084862	10.946920298453612
ITIH1 (258-267)	8.631095829779486	10.9687590756774	11.092511273411223	8.672295303526797	0.0	0.0	0.0	0.0	0.0	0.0	0.0	0.0	0.0	0.0	0.0	10.853315996894958	9.709206677106408	0.0
ITIH1 (299-318)	0.0	0.0	0.0	0.0	0.0	10.997161013449272	0.0	0.0	0.0	0.0	0.0	0.0	0.0	0.0	0.0	0.0	0.0	0.0
ITIH1 (318-331)	0.0	12.920869570495338	13.557686234628113	0.0	0.0	6.681590783060461	0.0	0.0	0.0	0.0	0.0	0.0	0.0	0.0	8.613886563654006	0.0	12.574806795282344	0.0
ITIH1 (381-399)	9.903598785977508	9.100938261527322	10.279147333765211	10.242517288061762	12.078955232985116	10.370386775930855	0.0	0.0	7.505690068162555	0.0	0.0	0.0	0.0	0.0	8.643647707944139	0.0	5.916253242944819	9.031144354484146
ITIH2 (54-70)	9.169145790380902	0.0	10.606891935681436	9.776381529445674	10.790158662732068	0.0	9.033738859804313	10.768403829845978	10.435847025916946	9.218006357555293	11.015383175016149	7.433435584324872	0.0	9.786436777453904	0.0	0.0	0.0	0.0
ITIH2 (70-88)	9.758905797896361	9.123341943451443	8.045699137970606	8.74548354349754	10.530392776219742	10.056219037995179	7.456640791702052	8.344744645608316	0.0	0.0	7.8220378634171785	10.112773543452088	0.0	0.0	0.0	0.0	8.281892441217103	0.0
ITIH2 (158-177)	0.0	0.0	0.0	0.0	2.008034639120229	6.159659989646419	0.0	0.0	0.0	0.0	0.0	0.0	0.0	0.0	0.0	0.0	0.0	0.0
ITIH2 (274-284)	8.076288292371819	9.065949249856187	10.455548268888746	7.025790045753772	0.0	0.0	0.0	0.0	0.0	0.0	0.0	0.0	0.0	0.0	0.0	0.0	9.857850363500331	0.0
ITIH2 (296-309)	0.0	0.0	9.901633749040972	8.363810501262373	10.594352604175496	12.436998880763117	10.475204578784465	9.742036160791127	8.793246837174541	9.085829435877702	7.714275149952687	8.832965672083143	7.024852044365569	12.522989853110957	9.93038056483106	9.42282058593357	10.395088896515729	9.952354246929486
ITIH2 (376-396)	0.0	0.0	0.0	0.0	0.0	4.982926915729729	9.163260925186707	0.0	10.466630759814079	0.0	10.696975847462657	7.388032466564223	0.0	7.711321995514512	9.93682888351576	0.0	0.0	0.0
ITIH2 (396-413)	9.041149720786587	0.0	0.0	0.0	11.38772918517691	8.922321983973246	9.589096383540136	10.544438890891803	3.098929042177115	0.0	0.0	0.0	0.0	9.075970017644773	9.879971624471704	0.0	9.7732079945165	6.667458877451977
ITIH2 (416-430)	10.22704334412673	10.759498020155105	9.622200728194201	9.190155258127044	9.767343194303022	10.986227165834222	10.039261731731607	0.0	9.746985644638286	0.0	2.8477898632935568	3.3188910346388636	8.925371627462797	9.380952036878108	10.932185402253683	11.375415543556393	10.262166049756015	10.692456586986255
ITIH2 (434-446)	0.0	0.0	0.0	0.0	9.679572176294947	10.300393894144685	9.907966707119153	0.0	0.0	0.0	0.0	0.0	0.0	0.0	11.939575919611388	0.0	9.110925122933448	11.563840354318625
ITIH2 (475-487)	10.215098606049043	0.0	11.272453007605092	9.657495925979745	9.18420363088841	9.261731050176188	10.043418891131468	10.470161844353726	8.770616846873072	0.0	12.08553404941328	10.074624401065696	11.536132121863472	11.002982579979486	8.619504941113135	10.612985657393592	11.554186558767693	11.053389390239863
ITIH2 (503-513)	8.298946177353008	0.0	0.0	9.175323222366773	0.0	0.0	0.0	10.183558345678135	9.356318214447871	0.0	9.398744876911772	3.3188910346388636	10.073834678297255	0.0	11.061962618200594	0.0	0.0	0.0
ITIH2 (508-520)	0.0	0.0	0.0	0.0	0.0	0.0	0.0	0.0	0.0	0.0	0.0	9.827368041806034	0.0	0.0	0.0	0.0	8.153019788230424	10.902467838797488
ITIH2 (70-81)	9.891687414368892	0.0	11.083550941352852	5.700638181224112	12.010192824381939	0.0	10.343050372142972	9.289863640547159	8.8123480138904	0.0	9.840986796135352	0.0	0.0	2.8612087750551938	0.0	2.5372863661970158	8.710439724132845	0.0
ITIH2 (513-529)	0.0	0.0	0.0	0.0	0.0	9.854522872229529	0.0	0.0	0.0	0.0	0.0	0.0	0.0	0.0	8.291346568074598	0.0	6.941550221217101	0.0
ITIH2 (529-545)	0.0	0.0	0.0	0.0	8.14131162956311	9.189731571439827	0.0	0.0	0.0	0.0	0.0	0.0	0.0	0.0	0.0	0.0	0.0	0.0
ITIH2 (537-552)	0.0	0.0	8.00661843985057	0.0	0.0	0.0	0.0	0.0	0.0	0.0	0.0	0.0	11.570153009757334	0.0	0.0	10.66251502372038	0.0	10.410345707650187
ITIH2 (589-604)	10.9727325506991	12.069197371303394	12.08943488779527	9.975014796090326	12.355253919217835	0.0	0.0	0.0	0.0	0.0	0.0	9.019309350703086	0.0	0.0	0.0	0.0	7.326354085256555	2.2956385742880774
ITIH2 (608-622)	0.0	0.0	0.0	0.0	0.0	9.232368504589266	0.0	0.0	0.0	0.0	0.0	0.0	0.0	0.0	0.0	0.0	0.0	0.0
ITIH2 (625-640)	9.225515379293178	11.240133091683605	9.448898241722649	9.177999261927845	9.26011254170284	10.165493232448513	9.124188111162592	8.761099725831452	8.693459185807551	9.366301261325715	9.301416305426361	11.243654350171118	9.823644979726826	10.327919417845623	11.646771904586492	9.065745856554686	10.28346106864599	9.712689455002954
ITIH2 (77-88)	0.0	0.0	9.832941885594401	0.0	10.648963204652953	0.0	0.0	0.0	0.0	0.0	0.0	0.0	0.0	0.0	0.0	0.0	0.0	0.0
ITIH2 (81-104)	0.0	0.0	0.0	0.0	6.007349142026243	0.0	0.0	0.0	0.0	0.0	0.0	0.0	0.0	0.0	0.0	0.0	7.988126778423438	0.0
ITIH2 (86-104)	12.739643947303707	11.064670739821363	12.588668700051139	11.955943718394616	12.45471253847185	12.233636077239913	12.492767882733212	12.706071471767055	9.136787661899016	8.65647237682756	10.988720023111767	13.664996363140002	8.634865981988021	12.116176048351198	9.81887821362381	10.39861254624923	12.484551203964132	11.845327158790996
ITIH2 (104-112)	0.0	12.243827825762953	11.303117685652037	0.0	8.968766619888685	11.791499071926777	0.0	0.0	3.098929042177115	0.0	8.678400030569529	0.0	0.0	0.0	4.8834006001171275	0.0	2.2586843293554644	0.0
ITIH2 (132-145)	0.0	0.0	9.51883510253987	0.0	9.808163795621338	8.503841352622356	0.0	0.0	0.0	0.0	0.0	0.0	0.0	0.0	0.0	0.0	0.0	0.0
ITIH2 (136-152)	0.0	0.0	2.2788326659094107	0.0	10.048600720474628	7.498500567073175	0.0	0.0	0.0	0.0	0.0	3.3188910346388636	0.0	0.0	0.0	0.0	0.0	0.0
ITIH2 (152-169)	3.8403295616545683	9.042170790511594	10.156708418774773	8.241802503871938	10.78037001692465	10.99698600130563	4.841421092146124	0.0	0.0	0.0	9.249893421021499	7.508188214785679	0.0	10.552957033382901	0.0	0.0	9.54209881790877	7.310127442834663
ITIH3 (250-265)	11.541355590745521	10.394726226381511	12.266525033951044	10.775454677459805	12.788751805097364	12.90677382819504	0.0	0.0	0.0	0.0	0.0	0.0	0.0	0.0	7.654877467755106	0.0	10.102763664471139	10.555186570821332
ITIH3 (393-408)	9.14476294244826	0.0	5.106951367730733	2.0157047859546924	0.0	0.0	9.01275911906277	0.0	0.0	0.0	0.0	0.0	10.740580583472722	10.233798175835577	6.644706243539233	12.387428345276156	8.983669323770487	11.217794609961334
ITIH3 (508-516)	9.18347946667395	0.0	10.10768933104042	9.48147474028605	9.891702536567466	1.4807566190689145	0.0	0.0	0.0	0.0	0.0	0.0	10.695234268705033	11.148735358303835	11.046132311412343	0.0	0.0	9.15489528542448
ITIH3 (614-628)	11.481201536127923	10.845372236218143	12.341705037637183	12.07247894320206	0.0	0.0	12.654983492153553	0.0	0.0	0.0	0.0	0.0	13.560911389221129	13.077757789756289	12.259973105213891	13.077055322537865	10.572813239035439	12.63690784771418
ITIH4 (53-67)	9.10683448111888	9.225772106982399	11.249003331937757	11.10716720767936	11.307137837543282	0.0	0.0	0.0	0.0	0.0	0.0	0.0	0.0	0.0	0.0	0.0	0.0	0.0
ITIH4 (113-130)	0.0	0.0	0.0	0.0	0.0	10.509133710396888	0.0	0.0	0.0	0.0	0.0	0.0	0.0	0.0	0.0	8.311317041025289	9.710021515041646	8.801240958581388
ITIH4 (360-377)	10.14433164330254	11.277200652234649	11.862955660805959	10.607053056268507	11.067530943746103	8.794009236016276	10.338853224472734	10.035644811091343	11.005128668691164	7.2959096504769825	10.496015814536431	9.857278185320013	10.962218663699986	10.882795021679394	10.324336676176033	11.50322515224835	11.77825734770277	10.793622594524189
ITIH4 (383-398)	10.44226919050092	10.264512176919752	10.606106120185721	10.67415154657509	10.17109083581334	9.269994492325846	10.175576108682275	10.215141576404642	9.654633326229733	0.0	9.195058174719252	11.318599506215541	9.156493495840513	10.46753005886114	9.58013340240376	10.052043093476804	10.064094361364436	9.959537962860262
ITIH4 (465-477)	10.708374758022538	0.0	9.501111751640323	8.977816312041577	10.539188937842003	0.0	10.883902793765753	11.666706904551418	11.004519591082266	2.0703027050893006	10.683683960836335	6.952105494440471	8.924329688777995	11.106631162529213	11.727164377814987	9.68031508069747	8.670240258665496	11.959352241009878
ITIH4 (477-493)	0.0	0.0	0.0	0.0	0.0	9.99987797845476	0.0	0.0	0.0	0.0	0.0	0.0	0.0	0.0	0.0	0.0	8.929139710291814	0.0
ITIH4 (496-509)	10.707125053980022	0.0	9.845296481527898	10.566073772490777	11.96851377715474	9.701295969847086	2.5579690954975063	2.489352002122189	0.0	0.0	0.0	9.216548652227198	3.0003879068960835	9.255486236254303	10.139976126657947	0.0	9.733898922487096	10.939177901427492
ITIH4 (521-537)	0.0	0.0	0.0	0.0	0.0	0.0	0.0	0.0	0.0	0.0	10.495557867644145	0.0	9.316965768377935	0.0	7.475706138585588	7.093175515254477	8.815909535535756	8.150091084982426
ITIH4 (582-602)	0.0	8.669634111109291	8.520657174081038	2.0157047859546924	0.0	0.0	0.0	0.0	0.0	0.0	0.0	0.0	0.0	0.0	0.0	0.0	0.0	0.0
ITIH4 (591-604)	9.773212879981493	8.315632382298858	7.810274521511504	9.685915021856195	0.0	0.0	11.097524584218474	0.0	5.899472090628976	11.202541848800134	9.655551593926726	0.0	10.513957888584047	10.066579280699907	11.19472181268855	10.970774524140264	9.861150095776578	6.935391578916048
ITIH4 (673-682)	10.480103778013547	10.689827453809869	12.706881679480878	12.315078604387836	11.440500819851353	9.806551265587702	9.917261077004207	10.396823030471609	11.008881096892042	9.958874836889239	12.013547910731239	13.057884505583848	9.021262040992093	10.756347058911098	12.022292103501616	14.511644133702497	11.511677399178291	11.068072878215471
ITIH4 (690-711)	0.0	0.0	11.264255664646797	0.0	0.0	0.0	0.0	0.0	0.0	0.0	0.0	0.0	0.0	0.0	0.0	0.0	0.0	0.0
ITIH4 (172-184)	0.0	0.0	0.0	11.741141828134937	7.595441441989756	11.216549888307084	0.0	0.0	0.0	0.0	0.0	0.0	0.0	0.0	0.0	0.0	0.0	6.350590823874951
ITIH4 (785-801)	0.0	0.0	9.719156341097658	0.0	10.09836648200231	11.173720041593908	0.0	0.0	0.0	0.0	0.0	0.0	0.0	0.0	0.0	0.0	10.163830779829297	0.0
ITIH4 (818-832)	9.465523917070445	9.363697875289086	10.816150811505386	0.0	9.861421700355413	10.281218421942173	0.0	0.0	0.0	0.0	0.0	0.0	0.0	0.0	0.0	0.0	10.432006599808433	0.0
ITIH4 (821-845)	0.0	0.0	0.0	0.0	2.008034639120229	6.893145109730148	0.0	0.0	0.0	0.0	0.0	0.0	0.0	0.0	0.0	0.0	0.0	0.0
ITIH4 (832-845)	12.319942679008996	14.95317056903446	13.832739544563276	12.185811915564575	13.466136316278611	8.674595700027965	11.76823928685629	0.0	0.0	0.0	0.0	11.512468808804666	3.0003879068960835	7.544972641362189	0.0	0.0	12.507481465939383	11.420857308935487
ITIH4 (910-923)	10.043882526950654	0.0	9.51601869325945	10.209228503215536	0.0	9.483956628856037	11.40217231913008	11.63030872699915	10.650072113098922	6.834389569026096	9.746733882604728	0.0	11.19646795651779	9.115828216436947	8.731045878250493	11.700166496895028	11.548697730310366	8.303926535231568
ITIH4 (184-199)	14.5503482525089	14.274254967010574	12.130616483549135	14.585673668303858	14.542025206259114	13.974552505623269	8.889290950337283	5.655898970620406	0.0	0.0	0.0	0.0	6.691519481133456	9.794590118247667	0.0	13.282627504313634	11.423962384383477	13.567871555773607
ITIH4 (219-231)	9.173168427443247	7.5737904665142635	8.891138945244021	8.30413259432985	0.0	7.620886873246722	7.591554205461612	0.0	9.650112631206405	0.0	11.131453135058141	0.0	10.346844082098302	10.969368843146636	8.643032609357737	0.0	9.340588650093423	11.242282121994812
ITIH4 (260-275)	11.72727085846343	8.799639611328313	9.990903833232784	11.12677683632178	12.65341202352164	11.882785505528506	0.0	0.0	0.0	0.0	0.0	0.0	0.0	0.0	0.0	0.0	10.144365861334846	9.56771439901186
ITIH4 (279-298)	0.0	0.0	0.0	0.0	0.0	10.156141378661106	0.0	0.0	0.0	0.0	0.0	0.0	0.0	0.0	0.0	0.0	0.0	0.0
ITIH4 (300-310)	5.471626942191808	11.692517272248343	0.0	9.569484865657978	9.610097257772185	13.768718414077721	12.444088921291838	0.0	11.358654100315636	10.397639256762497	10.249988087932126	0.0	11.464474127013114	12.452929256346856	11.058336751786682	9.692391855355055	10.650172466743486	10.16582027064065
ITIH4 (329-360)	9.031018504724898	9.64518489461624	6.237054678998196	9.838977246723317	10.607725645232208	12.639790693124834	0.0	0.0	0.0	0.0	0.0	0.0	0.0	0.0	0.0	0.0	0.0	7.753806027481681
ITIH4 (344-360)	10.57984237917016	0.0	5.852287132676082	11.433129526855918	11.014254815956713	7.662991151343386	0.0	0.0	0.0	0.0	0.0	0.0	0.0	0.0	0.0	7.76741604893929	2.2586843293554644	6.73417731381503
JUPI1 (30-46)	0.0	9.21184331879174	0.0	0.0	10.515662179767322	0.0	0.0	0.0	0.0	0.0	0.0	0.0	10.876535300365294	0.0	0.0	8.478452988097903	0.0	0.0
K1C10 (36-58)	0.0	0.0	8.878209939770436	9.334301741811844	0.0	0.0	0.0	9.204222857460026	0.0	0.0	10.104610026927556	8.677428887778103	0.0	8.238391823900628	6.071908519327142	6.9646531986605185	10.370634050348043	0.0
K1C10 (137-148)	0.0	0.0	0.0	0.0	0.0	0.0	0.0	0.0	9.997212790153416	0.0	10.62606757588966	0.0	3.0003879068960835	0.0	0.0	0.0	0.0	0.0
K1C10 (515-543)	0.0	0.0	0.0	0.0	0.0	0.0	0.0	0.0	9.266347687471548	0.0	9.870869156423394	3.3188910346388636	9.529029385615939	0.0	0.0	0.0	0.0	0.0
K1C10 (530-567)	0.0	0.0	0.0	0.0	0.0	0.0	0.0	0.0	0.0	0.0	8.815766627828186	6.677038708178207	9.596495295367863	0.0	0.0	0.0	0.0	0.0
K1C10 (530-558)	0.0	0.0	0.0	0.0	0.0	0.0	0.0	0.0	9.06149077749199	0.0	9.583885082905404	9.371556817323166	0.0	0.0	0.0	0.0	0.0	0.0
K1C10 (543-583)	0.0	0.0	0.0	0.0	0.0	0.0	0.0	0.0	0.0	0.0	9.928681185010879	10.181208977659308	3.0003879068960835	0.0	0.0	0.0	2.2586843293554644	0.0
[truncated: 1,097 more rows]
