# Supplementary material for: Peptide clustering enhances large-scale analyses and reveals proteolytic signatures in mass spectrometry data
Source: Nat Commun. 2024 Aug 20;15:7128. doi: 10.1038/s41467-024-51589-y (PMC11336174; doi:10.1038/s41467-024-51589-y)
Supplement: Supplementary file 4 — Source Data [file 41467_2024_51589_MOESM4_ESM.zip › source_data/7g.csv]

	0	1	diabetes
0	7.883969	8.36937	Type 1 diabetes
1	8.488086	7.829842	Type 1 diabetes
2	10.346849	7.536107	Healthy control
3	8.3476515	9.094998	Type 1 diabetes
4	10.369227	7.95181	Healthy control
5	7.7733235	9.837255	Type 1 diabetes
6	10.500185	9.489664	Healthy control
7	9.948857	8.247438	Type 1 diabetes
8	8.585568	8.730161	Type 1 diabetes
9	8.893009	9.583956	Type 1 diabetes
10	10.125654	9.179684	Healthy control
11	10.628964	10.353027	Healthy control
12	9.935258	10.7764845	Healthy control
13	9.330455	10.127252	Type 1 diabetes
14	9.983754	10.133773	Healthy control
15	8.431813	10.056368	Type 1 diabetes
16	10.211764	10.505162	Healthy control
17	10.656886	8.493255	Healthy control
18	9.753746	7.694727	Healthy control
19	10.621113	9.913964	Healthy control
20	9.191104	8.824011	Type 1 diabetes
21	9.635657	8.552073	Type 1 diabetes
22	9.73846	9.10236	Healthy control
23	10.337061	8.75046	Healthy control
24	7.6959243	8.726479	Type 1 diabetes
25	9.0447235	7.6222672	Healthy control
26	7.8790107	9.508846	Type 1 diabetes
27	7.5428133	9.28549	Type 1 diabetes
28	9.662362	7.2707167	Healthy control
29	8.865795	8.559216	Type 1 diabetes
